# Supplementary material for: Hormone induced differential transcriptome analysis of Sertoli cells during postnatal maturation of rat testes
Source: PLoS One. 2018 Jan 17;13(1):e0191201. doi: 10.1371/journal.pone.0191201 (PMC5771609; doi:10.1371/journal.pone.0191201)
Supplement: S1 Table — (XLS) [file pone.0191201.s003.xls]

## Sheet: Up12Day
ProbeName	Geomean_Fold_12 Day	12 Day-p-value	GeneSymbol	Description	GenbankAccession
A_44_P209196	7.07	3.20707e-06	Tex101	Rattus norvegicus testis expressed gene 101 (Tex101), mRNA [NM_139037]	NM_139037
A_44_P299994	6.68333	3.66015e-06	RGD1560927_predicted	PREDICTED: Rattus norvegicus RGD1560927 (predicted) (RGD1560927_predicted), mRNA [XM_580205]	XM_580205
A_44_P243330	6.43	9.48967e-05	RGD1564380_predicted	PREDICTED: Rattus norvegicus similar to BC049730 protein (predicted) (RGD1564380_predicted), mRNA [XM_238092]
A_44_P959815	6.29333	1.57773e-06	RGD1562081_predicted	PREDICTED: Rattus norvegicus RGD1562081 (predicted) (RGD1562081_predicted), mRNA [XM_580214]	XM_580214
A_44_P422082	6.04667	1.78967e-05	Ccnb3_predicted	PREDICTED: Rattus norvegicus cyclin B3 (predicted) (Ccnb3_predicted), mRNA [XM_228779]
A_44_P326430	5.97333	3.05665e-05	ENSRNOT00000056114	similar to testes-specific protease 50 (predicted) (RGD1309180_predicted), mRNA [Source:RefSeq_dna;Acc:XR_009057] [ENSRNOT00000056114]
A_44_P307064	5.92333	0.000545026	LOC683136	PREDICTED: Rattus norvegicus similar to extraembryonic, spermatogenesis, homeobox 1-like (LOC683136), mRNA [XM_001064619]	XM_001064619
A_44_P297737	5.91333	0.00071484	Taf7l_predicted	PREDICTED: Rattus norvegicus TAF7-like RNA polymerase II, TATA box binding protein (TBP)-associated factor (predicted) (Taf7l_predicted), mRNA [XM_343816]
A_44_P762441	5.70333	9.10022e-05	BF563765	UI-R-BT1-aks-a-05-0-UI.r1 UI-R-BT1 Rattus norvegicus cDNA clone UI-R-BT1-aks-a-05-0-UI 5', mRNA sequence [BF563765]	BF563765
A_44_P185215	5.62	1.89288e-05	Sycp2	Rattus norvegicus synaptonemal complex protein 2 (Sycp2), mRNA [NM_130735]	NM_130735
A_44_P652429	5.57667	0.000178463	ENSRNOT00000013014
A_42_P826853	5.55	9.24323e-05	Tnfrsf17_predicted	PREDICTED: Rattus norvegicus tumor necrosis factor receptor superfamily, member 17 (predicted) (Tnfrsf17_predicted), mRNA [XM_213211]
A_44_P522811	5.53667	8.94498e-08	RGD1559891_predicted	PREDICTED: Rattus norvegicus similar to synaptonemal complex protein 3 (predicted) (RGD1559891_predicted), mRNA [XM_219321]
A_44_P459191	5.51667	2.77407e-05	Sycp3	Rattus norvegicus synaptonemal complex protein 3 (Sycp3), mRNA [NM_013041]	NM_013041
A_44_P575780	5.51	0.000264255	LOC680486	PREDICTED: Rattus norvegicus similar to Deleted in azoospermia-like (DAZ-like autosomal) (Deleted in azoospermia-like 1) (LOC680486), mRNA [XM_001057401]	XM_001057401
A_44_P779178	5.49667	0.00121811	TC598580
A_44_P792938	5.49	0.000497538	A_44_P792938
A_44_P901088	5.48667	0.000217019	Ccnb1ip1	Rattus norvegicus cyclin B1 interacting protein 1 (Ccnb1ip1), mRNA [NM_001025141]	NM_001025141
A_44_P375400	5.46333	4.36229e-05	ENSRNOT00000029470	PREDICTED: Rattus norvegicus similar to Melanoma-associated antigen B1 (MAGE-B1 antigen) (predicted) (RGD1565746_predicted), mRNA [XM_229040]
A_44_P126448	5.41667	0.00427621	ENSRNOT00000033614	PREDICTED: Rattus norvegicus similar to Xlr-like (predicted) (RGD1564845_predicted), mRNA [XM_343831]
A_44_P443315	5.16333	0.000181532	ENSRNOT00000046759	PREDICTED: Rattus norvegicus similar to ferritin heavy polypeptide-like 17 (predicted) (RGD1564768_predicted), mRNA [XM_228743]
A_44_P501679	5.08667	0.000616156	RGD1560904_predicted	PREDICTED: Rattus norvegicus similar to melanoma antigen family B, 2 (predicted) (RGD1560904_predicted), mRNA [XM_229036]
A_43_P19286	4.95	8.26883e-05	RGD1307595_predicted	PREDICTED: Rattus norvegicus similar to RIKEN cDNA 1700018B24 (predicted) (RGD1307595_predicted), mRNA [XM_215558]
A_44_P590829	4.88667	0.000211814	RGD1564384_predicted	PREDICTED: Rattus norvegicus similar to serine/threonine kinase 31 (predicted) (RGD1564384_predicted), mRNA [XM_575472]
A_42_P509950	4.88	4.74166e-06	AW919694	EST350998 Rat gene index, normalized rat, norvegicus, Bento Soares Rattus norvegicus cDNA clone RGIGF73 5' end, mRNA sequence [AW919694]	AW919694
A_44_P806474	4.87	0.00027055	RGD1564754_predicted	PREDICTED: Rattus norvegicus similar to transcription factor FIGa (predicted) (RGD1564754_predicted), mRNA [XM_575589]
A_43_P11573	4.76667	0.000367513	Sycp1	Rattus norvegicus synaptonemal complex protein 1 (Sycp1), mRNA [NM_012810]	NM_012810
A_44_P482885	4.76333	0.000272258	Hormad1_predicted	PREDICTED: Rattus norvegicus HORMA domain containing 1 (predicted) (Hormad1_predicted), mRNA [XM_345248]
A_44_P100476	4.76333	0.000304919	Mael_predicted	PREDICTED: Rattus norvegicus maelstrom homolog (Drosophila) (predicted) (Mael_predicted), mRNA [XM_344169]
A_42_P641569	4.75333	0.000213407	Ddx4	Rattus norvegicus DEAD (Asp-Glu-Ala-Asp) box polypeptide 4 (Ddx4), mRNA [NM_001077647]	NM_001077647
A_44_P452550	4.75	4.28271e-07	XM_226639	Rattus norvegicus similar to hypothetical protein CLONE24945 (LOC309945), mRNA [XM_226639]	XM_226639
A_43_P22788	4.71667	0.00133795	Smc1l2_predicted	PREDICTED: Rattus norvegicus SMC (structural maintenace of chromosomes 1)-like 2 (S. cerevisiae) (predicted) (Smc1l2_predicted), mRNA [XM_217011]	XM_217011
A_43_P11104	4.71	0.0014682	TC618263
A_43_P22667	4.68333	0.00011757	RGD1565203_predicted	Rattus norvegicus similar to ESO3 protein (LOC363523), mRNA [XM_343847]	XM_343847
A_43_P22914	4.64667	2.38882e-07	Tex15_predicted	similar to testis expressed gene 15 (LOC689179), mRNA [Source:RefSeq_dna;Acc:XR_006589] [ENSRNOT00000034325]
A_44_P208138	4.57667	0.000108406	F2	Rattus norvegicus coagulation factor II (F2), mRNA [NM_022924]	NM_022924
A_42_P663722	4.57	9.15175e-06	Slc30a2	Rattus norvegicus solute carrier family 30 (zinc transporter), member 2 (Slc30a2), transcript variant 2, mRNA [NM_012890]	NM_012890
A_44_P776057	4.57	0.00290502	ENSRNOT00000031927	RIKEN cDNA 1700013H16 gene [Source:MarkerSymbol;Acc:MGI:1922764] [ENSRNOT00000031927]
A_44_P624624	4.54667	0.0039678	TC632750	Q3TBD8_MOUSE (Q3TBD8) NOD-derived CD11c +ve dendritic cells cDNA, RIKEN full-length enriched library, clone:F630327B08 product:Rho-related BTB domain containing 2, full insert sequence, partial (3%) [TC632750]
A_43_P12619	4.53	5.20391e-05	Nr4a3	Rattus norvegicus nuclear receptor subfamily 4, group A, member 3 (Nr4a3), transcript variant 1, mRNA [NM_031628]	NM_031628
A_44_P546234	4.52333	2.20894e-05	A_44_P546234
A_44_P475617	4.52	0.000897339	RGD1565487_predicted	PREDICTED: Rattus norvegicus RGD1565487 (predicted) (RGD1565487_predicted), mRNA [XM_238082]	XM_238082
A_44_P256188	4.50333	0.0021202	LOC497860	Rattus norvegicus similar to RIKEN cDNA 4930517K11, mRNA (cDNA clone IMAGE:7455539), complete cds. [BC103490]	BC103490
A_44_P387119	4.46	0.00058399	RGD1560203_predicted	PREDICTED: Rattus norvegicus similar to ferritin heavy polypeptide-like 17 (predicted) (RGD1560203_predicted), mRNA [XM_228941]
A_44_P954249	4.43	0.000586554	RGD1560239_predicted
A_44_P437956	4.43	6.63505e-07	Stc1	Rattus norvegicus stanniocalcin 1 (Stc1), mRNA [NM_031123]	NM_031123
A_44_P1034579	4.39667	0.000192322	RGD1304904_predicted	PREDICTED: Rattus norvegicus similar to mitochondrial glycerol 3-phosphate acyltransferase (predicted) (RGD1304904_predicted), mRNA [XM_238283]
A_44_P1000842	4.39333	0.000547794	Tex15_predicted	similar to testis expressed gene 15 (LOC689179), mRNA [Source:RefSeq_dna;Acc:XR_006589] [ENSRNOT00000034325]
A_44_P334736	4.39	0.000189706	Edn1	Rattus norvegicus endothelin 1 (Edn1), mRNA [NM_012548]	NM_012548
A_44_P1030225	4.35333	0.00172065	Apoa4	Rattus norvegicus apolipoprotein A-IV (Apoa4), mRNA [NM_012737]	NM_012737
A_44_P210614	4.33667	0.00173381	ENSRNOT00000046152	PREDICTED: Rattus norvegicus similar to NALP-alpha (predicted) (RGD1564841_predicted), mRNA [XM_341777]
A_42_P604033	4.31	0.000315944	Eaf2	Rattus norvegicus ELL associated factor 2 (Eaf2), mRNA [NM_172047]	NM_172047
A_44_P278794	4.31	0.000141218	Etsrp71_predicted	PREDICTED: Rattus norvegicus ets related protein 71 (predicted) (Etsrp71_predicted), mRNA [XM_341830]
A_42_P491119	4.24	0.00033347	Lgals4	Rattus norvegicus lectin, galactose binding, soluble 4 (Lgals4), mRNA [NM_012975]	NM_012975
A_44_P563537	4.23667	0.00140351	TC640816	Q21AC0_RHOPA (Q21AC0) Flagellar basal body-associated protein FliL precursor, partial (11%) [TC640816]
A_44_P154112	4.23333	0.00112826	Prkaa2	Rattus norvegicus protein kinase, AMP-activated, alpha 2 catalytic subunit (Prkaa2), mRNA [NM_023991]	NM_023991
A_44_P402797	4.22667	0.00505968	Pdha2	Rattus norvegicus pyruvate dehydrogenase E1 alpha 2 (Pdha2), mRNA [NM_053994]	NM_053994
A_44_P398060	4.20667	0.000974365	Nrcam	Rattus norvegicus neuron-glia-CAM-related cell adhesion molecule (Nrcam), mRNA [NM_013150]	NM_013150
A_42_P726944	4.2	0.00703082	RGD1564507_predicted	PREDICTED: Rattus norvegicus similar to Nck-associated protein 5 (predicted) (RGD1564507_predicted), mRNA [XM_344134]
A_44_P914022	4.16667	0.00239507	LOC689933	PREDICTED: Rattus norvegicus hypothetical protein LOC689933 (LOC689933), mRNA [XM_001072583]	XM_001072583
A_44_P959048	4.14667	2.66253e-05	ENSRNOT00000060551	PREDICTED: Rattus norvegicus similar to holdem CG15329-PA (LOC681837), mRNA [XM_001058658]
A_43_P13189	4.14	0.000165907	Ppp1r14c	Rattus norvegicus protein phosphatase 1, regulatory (inhibitor) subunit 14c (Ppp1r14c), mRNA [NM_133425]	NM_133425
A_44_P817426	4.12	0.0149333	BQ783073	UI-R-FF0-cpi-o-20-0-UI.s1 UI-R-FF0 Rattus norvegicus cDNA clone UI-R-FF0-cpi-o-20-0-UI 3', mRNA sequence [BQ783073]	BQ783073
A_44_P251542	4.11667	7.67889e-06	Tessp5	Rattus norvegicus testis-specific serine protease-5 (Tessp5), mRNA [NM_001008864]	NM_001008864
A_44_P932568	4.10667	0.000402939	RGD1566120_predicted
A_44_P152275	4.09667	9.29815e-05	RGD1565442_predicted	PREDICTED: Rattus norvegicus similar to X-linked lymphocyte regulated gene 4 (predicted) (RGD1565442_predicted), mRNA [XM_219738]	XM_219738
A_44_P577880	4.08667	0.000420465	TC628671
A_44_P778007	4.07667	0.000115952	TC601388	XM_805174 phospholipase A2-like protein {Trypanosoma cruzi strain CL Brener} (exp=-1; wgp=0; cg=0), partial (4%) [TC601388]
A_44_P489683	4.03	0.0067462	Ptprh	PREDICTED: Rattus norvegicus protein tyrosine phosphatase, receptor type, H (Ptprh), mRNA [XM_574357]	XM_574357
A_44_P382053	4.02333	8.71295e-05	ENSRNOT00000004183	Fc receptor-like and mucin-like 1 precursor (Fc receptor-like A). [Source:Uniprot/SWISSPROT;Acc:Q3B8P2] [ENSRNOT00000004183]
A_44_P227409	4.02	0.00184547	LOC313936	Rattus norvegicus hypothetical LOC313936 (LOC313936), mRNA [NM_001014074]	NM_001014074
A_43_P16203	4	0.00239088	ENSRNOT00000017847	BM259 (Fragment). [Source:Uniprot/SPTREMBL;Acc:Q923J6] [ENSRNOT00000017847]
A_44_P307181	3.99	0.00136413	LOC679062	PREDICTED: Rattus norvegicus similar to ADAM 21 precursor (A disintegrin and metalloproteinase domain 21) (ADAM 31) (LOC679062), mRNA [XM_001054531]	XM_001054531
A_42_P508921	3.98	0.00147535	Aqp3	Rattus norvegicus aquaporin 3 (Aqp3), mRNA [NM_031703]	NM_031703
A_44_P654444	3.96667	0.000119386	Nr4a3	Rattus norvegicus neuron-derived orphan receptor 1 mRNA, complete cds [DQ268830]	DQ268830
A_44_P752284	3.91667	0.00141618	BM382827	UI-R-BT1-bko-b-10-0-UI.s1 UI-R-BT1 Rattus norvegicus cDNA clone UI-R-BT1-bko-b-10-0-UI 3', mRNA sequence [BM382827]	BM382827
A_44_P158599	3.91333	0.000235147	Ppp1r14c	Rattus norvegicus protein phosphatase 1, regulatory (inhibitor) subunit 14c (Ppp1r14c), mRNA [NM_133425]	NM_133425
A_44_P486446	3.91333	0.00518565	D00634	RATB1ARA Rattus norvegicus gene for beta-1 adrenergic receptor, complete cds [D00634]	D00634
A_44_P187056	3.9	0.00994936	Itga6	Integrin alpha 6 subchain (Fragment). [Source:Uniprot/SPTREMBL;Acc:Q924W3] [ENSRNOT00000002075]
A_44_P670762	3.88	2.89292e-05	TC587211
A_44_P621482	3.86	0.000499728	RGD1562852_predicted	PREDICTED: Rattus norvegicus similar to Stra8 (predicted) (RGD1562852_predicted), mRNA [XM_001067836]
A_44_P959683	3.85333	0.000274852	RGD1566279_predicted	PREDICTED: Rattus norvegicus similar to RIKEN cDNA B230382K22 gene (predicted) (RGD1566279_predicted), mRNA [XM_576263]
A_44_P1021246	3.85	0.000367067	AA965157	UI-R-C0-hc-h-12-0-UI.s1 UI-R-C0 Rattus norvegicus cDNA clone UI-R-C0-hc-h-12-0-UI 3', mRNA sequence [AA965157]	AA965157
A_44_P126055	3.83667	1.55319e-05	Fkbp6_predicted	PREDICTED: Rattus norvegicus FK506 binding protein 6 (predicted) (Fkbp6_predicted), mRNA [XM_222082]
A_44_P899737	3.83	0.0183572	TC598626	Q9ZPN0_MAIZE (Q9ZPN0) Cytochrome b5 reductase, partial (7%) [TC598626]
A_44_P623770	3.82667	0.000103521	TC602701
A_44_P994364	3.82667	0.00103544	Jag2	RNU70050 Rattus norvegicus jagged2 precursor, mRNA, partial cds [U70050]	U70050
A_44_P739406	3.82333	0.00946418	A_44_P739406
A_44_P503251	3.81667	1.61689e-05	Nov	Rattus norvegicus nephroblastoma overexpressed gene (Nov), mRNA [NM_030868]	NM_030868
A_44_P129009	3.81333	0.000796177	AA957332	UI-R-E1-fu-g-12-0-UI.s1 UI-R-E1 Rattus norvegicus cDNA clone UI-R-E1-fu-g-12-0-UI 3', mRNA sequence [AA957332]	AA957332
A_44_P1012118	3.81	0.000100729	RGD1306739_predicted	PREDICTED: Rattus norvegicus similar to RIKEN cDNA 1700040L02 (predicted) (RGD1306739_predicted), mRNA [XM_342127]
A_44_P501797	3.80333	9.39766e-08	Mgea6_predicted	PREDICTED: Rattus norvegicus meningioma expressed antigen 6 (coiled-coil proline-rich) (predicted) (Mgea6_predicted), mRNA [XM_216709]	XM_216709
A_44_P577108	3.80333	7.43115e-05	Rasgef1c_predicted	PREDICTED: Rattus norvegicus RasGEF domain family, member 1C (predicted) (Rasgef1c_predicted), mRNA [XM_340792]
A_44_P175966	3.79333	8.34683e-05	TC643734	DMC1_MOUSE (Q61880) Meiotic recombination protein DMC1/LIM15 homolog, partial (10%) [TC643734]
A_44_P683068	3.79333	0.00278329	Pde4d	Rattus norvegicus phosphodiesterase 4D, cAMP specific (Pde4d), mRNA [NM_017032]	NM_017032
A_44_P174181	3.79	0.00132945	Cr16	Rattus norvegicus SH3 domain binding protein CR16 (Cr16), mRNA [NM_147211]	NM_147211
A_44_P669519	3.78	0.00132138	TC625471
A_44_P969565	3.76667	0.000480151	LOC501403	PREDICTED: Rattus norvegicus similar to Chromobox protein homolog 4 (Polycomb 2 homolog) (Pc2) (MPc2) (LOC501403), mRNA [XM_001081757]	XM_001081757
A_44_P435713	3.76	9.39815e-05	Amy1	Rattus norvegicus amylase 1, salivary (Amy1), mRNA [NM_001010970]	NM_001010970
A_44_P930477	3.75333	2.19931e-05	TC631010
A_43_P22378	3.74333	0.0121558	RGD1564164_predicted	EST88 Rat cochlea outer hair cells Lambda Zap Express Library Rattus norvegicus cDNA clone 379c 5', mRNA sequence [AI058278]
A_44_P138041	3.72333	5.27539e-09	RGD1306091_predicted	PREDICTED: Rattus norvegicus similar to Mixed lineage kinase 4 (predicted) (RGD1306091_predicted), mRNA [XM_226572]
A_44_P768777	3.70667	0.000517596	AW534376	AW534376 UI-R-C4-alo-g-06-0-UI.s1 UI-R-C4 Rattus norvegicus cDNA clone UI-R-C4-alo-g-06-0-UI 3', mRNA sequence [AW534376]	AW534376
A_44_P885377	3.70667	0.00335567	Sema3d	PREDICTED: Rattus norvegicus sema domain, immunoglobulin domain (Ig), short basic domain, secreted, (semaphorin) 3D (Sema3d), mRNA [XM_342625]	XM_342625
A_42_P529780	3.69667	0.001153	Spdy1	Rattus norvegicus speedy homolog 1 (Drosophila) (Spdy1), mRNA [NM_138855]	NM_138855
A_44_P215444	3.68333	0.00571611	Tenr	Rattus norvegicus testis nuclear RNA-binding protein (Tenr), mRNA [NM_001006977]	NM_001006977
A_42_P769969	3.68	0.00867194	ENSRNOT00000048744	PREDICTED: Rattus norvegicus similar to Nucleosome binding protein 1 (Nucleosome binding protein 45) (NBP-45) (GARP45 protein) (LOC680162), mRNA [XR_005658]
A_44_P731415	3.67667	0.000561728	BF553035	UI-R-C2-nh-c-01-0-UI.r1 UI-R-C2 Rattus norvegicus cDNA clone UI-R-C2-nh-c-01-0-UI 5', mRNA sequence [BF553035]	BF553035
A_44_P144188	3.66667	1.59083e-05	Syt12	Rattus norvegicus synaptotagmin XII (Syt12), mRNA [NM_138835]	NM_138835
A_44_P378322	3.66667	0.00380073	AA858768	AA858768 UI-R-A0-bb-g-02-0-UI.s1 UI-R-A0 Rattus norvegicus cDNA clone UI-R-A0-bb-g-02-0-UI 3' similar to gb [AA858768]	AA858768
A_44_P482700	3.66667	0.00448629	Ttyh1_predicted	PREDICTED: Rattus norvegicus tweety homolog 1 (Drosophila) (predicted) (Ttyh1_predicted), mRNA [XM_218263]
A_44_P202201	3.65333	7.06973e-05	Grp	Rattus norvegicus gastrin releasing peptide (Grp), mRNA [NM_133570]	NM_133570
A_44_P504536	3.63333	0.000442815	Elovl2_predicted	PREDICTED: Rattus norvegicus elongation of very long chain fatty acids (FEN1 [XM_574001]	XM_574001
A_44_P716774	3.62	0.00243088	Eml5	PREDICTED: Rattus norvegicus echinoderm microtubule associated protein like 5, transcript variant 2 (Eml5), mRNA [XM_001064078]	XM_001064078
A_44_P718371	3.61333	0.000461996	TC637438
A_44_P110158	3.58333	0.00665252	Ctnna2_predicted	PREDICTED: Rattus norvegicus catenin (cadherin associated protein), alpha 2 (predicted) (Ctnna2_predicted), mRNA [XM_232077]	XM_232077
A_43_P11654	3.58	0.000233418	Pnoc	Rattus norvegicus prepronociceptin (Pnoc), mRNA [NM_013007]	NM_013007
A_43_P15062	3.58	0.0034612	Rpl3l_predicted	PREDICTED: Rattus norvegicus ribosomal protein L3-like (predicted) (Rpl3l_predicted), mRNA [XM_213231]	XM_213231
A_44_P546261	3.57	0.00670706	ENSRNOT00000049083	PREDICTED: Rattus norvegicus similar to chromosome X open reading frame 48 (predicted) (RGD1559599_predicted), mRNA [XM_229219]
A_44_P492205	3.56	0.00050912	RGD1310250_predicted	PREDICTED: Rattus norvegicus similar to hypothetical protein (predicted) (RGD1310250_predicted), mRNA [XM_345234]	XM_345234
A_44_P1004790	3.54	1.67521e-06	Slc30a2	Rattus norvegicus solute carrier family 30 (zinc transporter), member 2 (Slc30a2), transcript variant 1, mRNA [NM_001083122]	NM_001083122
A_44_P809953	3.53	0.000440488	TC623325
A_44_P363774	3.51	1.0326e-05	LOC500715	similar to cyclin K (LOC500715), mRNA [Source:RefSeq_dna;Acc:XR_008600] [ENSRNOT00000009347]
A_44_P660424	3.50667	0.000231988	TC630182	Q2UJP2_ASPOR (Q2UJP2) RIB40 genomic DNA, SC003, partial (5%) [TC630182]
A_44_P339558	3.50333	0.00147329	Myo5b	Rattus norvegicus myosin 5B (Myo5b), mRNA [NM_017083]	NM_017083
A_44_P125539	3.49333	3.75361e-06	Cav3	Rattus norvegicus caveolin 3 (Cav3), mRNA [NM_019155]	NM_019155
A_44_P1047966	3.49	0.00614066	RGD1564440_predicted	PREDICTED: Rattus norvegicus similar to helix-loop-helix protein NOHLH (predicted) (RGD1564440_predicted), mRNA [XM_342386]	XM_342386
A_44_P340884	3.48333	0.00464433	Polr2a	PREDICTED: Rattus norvegicus polymerase (RNA) II (DNA directed) polypeptide A (mapped) (Polr2a_mapped), mRNA [XM_343922]
A_44_P435158	3.48333	0.00078262	AW917664	AW917664 EST348968 Rat gene index, normalized rat, norvegicus, Bento Soares Rattus norvegicus cDNA clone RGIEG58 5' end, mRNA sequence [AW917664]	AW917664
A_43_P11785	3.46667	0.000243461	Pde4d	Rattus norvegicus phosphodiesterase 4D, cAMP specific (Pde4d), mRNA [NM_017032]	NM_017032
A_44_P810132	3.46333	0.00235211	LOC500319	Rattus norvegicus similar to Tubulin alpha-3 chain (Alpha-tubulin 3) (LOC500319), mRNA [NM_001040008]	NM_001040008
A_44_P838961	3.46333	0.000112975	RGD1563131_predicted	PREDICTED: Rattus norvegicus similar to Serine [XR_008488]	XR_008488
A_44_P161343	3.46	0.0036938	Tnrc6_predicted	PREDICTED: Rattus norvegicus trinucleotide repeat containing 6 (predicted) (Tnrc6_predicted), mRNA [XM_219297]	XM_219297
A_43_P18806	3.45667	6.71109e-05	ENSRNOT00000054929	AGENCOURT_17839610 NIH_MGC_238 Rattus norvegicus cDNA clone IMAGE:7131862 5', mRNA sequence [CK599085]
A_44_P412236	3.45	0.0107419	Stag3	Rattus norvegicus stromal antigen 3 (Stag3), mRNA [NM_053730]	NM_053730
A_44_P255619	3.44333	8.30971e-05	Vmd2l1_predicted	PREDICTED: Rattus norvegicus vitelliform macular dystrophy 2-like protein 1 (predicted) (Vmd2l1_predicted), mRNA [XM_344742]
A_44_P196296	3.43667	0.00159985	Prg1	Rattus norvegicus plasticity related gene 1 (Prg1), mRNA [NM_001001508]	NM_001001508
A_44_P664932	3.43	7.69226e-05	BF402596	BF402596 UI-R-CA0-bhm-c-08-0-UI.s1 UI-R-CA0 Rattus norvegicus cDNA clone UI-R-CA0-bhm-c-08-0-UI 3', mRNA sequence [BF402596]	BF402596
A_44_P349628	3.42667	0.0253655	RGD1559530_predicted	PREDICTED: Rattus norvegicus similar to nuclear RNA export factor 2 (predicted) (RGD1559530_predicted), mRNA [XR_008613]	XR_008613
A_44_P889730	3.42667	0.000627534	A_44_P889730
A_44_P840658	3.41333	0.00104834	TC626107	NM_058657 Y71F9AL.11 {Caenorhabditis elegans} (exp=-1; wgp=0; cg=0), partial (8%) [TC626107]
A_44_P356375	3.41333	4.83172e-05	RGD1308626	Rattus norvegicus similar to 9630044O09Rik protein (RGD1308626), mRNA [NM_001014139]	NM_001014139
A_42_P596050	3.41	0.00632174	Pcdh21	Rattus norvegicus MT-protocadherin (Pcdh21), mRNA [NM_053572]	NM_053572
A_44_P411097	3.39	0.000591827	Apoa1	Rattus norvegicus apolipoprotein A-I (Apoa1), mRNA [NM_012738]	NM_012738
A_44_P503471	3.39	0.000429389	Itga7	Rattus norvegicus integrin alpha 7 (Itga7), mRNA [NM_030842]	NM_030842
A_44_P792207	3.39	0.00757272	TC596653	O63614_BALCA (O63614) ATP synthase protein 8 (A6L) (ATPase subunit 8) , partial (26%) [TC596653]
A_44_P149376	3.38333	0.00107321	Dmrt1	Rattus norvegicus doublesex and mab-3 related transcription factor 1 (Dmrt1), mRNA [NM_053706]	NM_053706
A_44_P512828	3.38	3.85377e-05	Pom210	Rattus norvegicus nuclear pore membrane glycoprotein 210 (Pom210), mRNA [NM_053322]	NM_053322
A_44_P638345	3.37333	0.00426467	Wasl	Rattus norvegicus Wiskott-Aldrich syndrome-like (human) (Wasl), mRNA [NM_001034130]	NM_001034130
A_44_P945781	3.37333	0.00398628	MGC124740	Rattus norvegicus similar to Rap2-binding protein 9 (MGC124740), mRNA [NM_001047116]	NM_001047116
A_44_P487826	3.37	0.00306842	ENSRNOT00000000215	PREDICTED: Rattus norvegicus similar to developmental pluripotency associated 5 (predicted) (RGD1564306_predicted), mRNA [XM_229957]
A_44_P440663	3.37	0.000104798	Prdm7_predicted	Rattus norvegicus similar to PR-domain zinc finger protein 9 (LOC365155), mRNA [XM_344847]	XM_344847
A_44_P484589	3.36667	0.00186879	LOC266776	Rattus norvegicus cystatin TE-1 (LOC266776), mRNA [NM_153734]	NM_153734
A_44_P484969	3.36333	0.000635855	Fbxo2	Rattus norvegicus F-box only protein 2 (Fbxo2), mRNA [NM_053511]	NM_053511
A_44_P745749	3.36333	0.000148093	A_44_P745749
A_43_P17221	3.34667	6.62879e-05	Myoz2_predicted	PREDICTED: Rattus norvegicus myozenin 2 (predicted) (Myoz2_predicted), mRNA [XM_215692]
A_44_P428843	3.33667	0.00877472	ENSRNOT00000046152	PREDICTED: Rattus norvegicus similar to NALP-alpha (predicted) (RGD1564841_predicted), mRNA [XM_341777]
A_44_P657248	3.33333	0.00198328	A_44_P657248
A_44_P490013	3.32	1.24735e-06	RGD1561661_predicted	PREDICTED: Rattus norvegicus similar to Ferritin light chain (Ferritin L subunit) (predicted) (RGD1561661_predicted), mRNA [XM_228726]
A_44_P558411	3.31333	8.97414e-05	Scrg1	Rattus norvegicus scrapie responsive gene 1 (Scrg1), mRNA [NM_033499]	NM_033499
A_42_P573296	3.31	0.000109288	Hdc	Rattus norvegicus histidine decarboxylase (Hdc), mRNA [NM_017016]	NM_017016
A_44_P370052	3.31	2.48976e-07	Ldhc	Rattus norvegicus lactate dehydrogenase C (Ldhc), mRNA [NM_017266]	NM_017266
A_43_P18174	3.31	1.08508e-05	Mbnl3_predicted	PREDICTED: Rattus norvegicus muscleblind-like 3 (Drosophila) (predicted) (Mbnl3_predicted), mRNA [XM_228685]
A_42_P710870	3.29333	2.23693e-05	AW917990	AW917990 EST349294 Rat gene index, normalized rat, norvegicus, Bento Soares Rattus norvegicus cDNA clone RGIEK92 5' end, mRNA sequence [AW917990]	AW917990
A_43_P16225	3.29333	1.16918e-05	J01879	Rat brain-specific identifier sequence RNA, clone p2a120 [J01879]	J01879
A_44_P485560	3.29333	0.00346855	ENSRNOT00000028633	PREDICTED: Rattus norvegicus similar to KIAA0342 protein (predicted) (RGD1563130_predicted), mRNA [XM_236660]
A_44_P346913	3.28667	0.00332744	RGD1563402_predicted	PREDICTED: Rattus norvegicus similar to Cbp/p300-interacting transactivator with Glu/Asp-rich carboxy-terminal domain 1 (predicted) (RGD1563402_predicted), mRNA [XR_008839]	XR_008839
A_42_P576549	3.27667	0.00534396	Mybpc3_predicted	Myosin-binding protein C, cardiac-type (Cardiac MyBP-C) (C-protein, cardiac muscle isoform) (Fragment). [Source:Uniprot/SWISSPROT;Acc:P56741] [ENSRNOT00000016652]
A_44_P166449	3.27333	0.00402657	Znf494_predicted	PREDICTED: Rattus norvegicus zinc finger protein 494 (predicted) (Znf494_predicted), mRNA [XM_234948]	XM_234948
A_44_P632287	3.27333	7.65016e-06	BE110241	BE110241 UI-R-CA0-axk-g-01-0-UI.s1 UI-R-CA0 Rattus norvegicus cDNA clone UI-R-CA0-axk-g-01-0-UI 3', mRNA sequence [BE110241]	BE110241
A_42_P685660	3.27	1.34204e-07	CO559950	AGENCOURT_28617407 NIH_MGC_249 Rattus norvegicus cDNA clone IMAGE:7378090 5', mRNA sequence [CO559950]	CO559950
A_43_P15454	3.26667	0.000548488	Nmu	Rattus norvegicus neuromedin U (Nmu), mRNA [NM_022239]	NM_022239
A_44_P278387	3.26667	3.20243e-05	Cr16	Rattus norvegicus SH3 domain binding protein CR16 (Cr16), mRNA [NM_147211]	NM_147211
A_44_P720341	3.26333	0.000477538	BQ193961	UI-R-CN1-clz-b-07-0-UI.s1 UI-R-CN1 Rattus norvegicus cDNA clone UI-R-CN1-clz-b-07-0-UI 3', mRNA sequence [BQ193961]	BQ193961
A_44_P116446	3.25	0.000337937	Pyy	Rattus norvegicus peptide YY (mapped) (Pyy), mRNA [NM_001034080]	NM_001034080
A_43_P18744	3.23333	4.20158e-05	Enpp5	Rattus norvegicus ectonucleotide pyrophosphatase/phosphodiesterase 5 (Enpp5), mRNA [NM_001012744]	NM_001012744
A_44_P290539	3.23	8.37835e-08	Mycn	Rattus norvegicus v-myc myelocytomatosis viral related oncogene, neuroblastoma derived (avian) (Mycn), mRNA [NM_001013096]	NM_001013096
A_44_P819390	3.23	0.00174218	AW143969	AW143969 EST294265 Normalized rat embryo, Bento Soares Rattus sp. cDNA clone RGICE15 5' end, mRNA sequence [AW143969]	AW143969
A_44_P132065	3.23	0.00132883	AW918597	AW918597 EST349901 Rat gene index, normalized rat, norvegicus, Bento Soares Rattus norvegicus cDNA clone RGIEV22 5' end, mRNA sequence [AW918597]	AW918597
A_44_P552551	3.21667	4.59146e-06	Testin	Rattus norvegicus testin gene (Testin), mRNA [NM_173132]	NM_173132
A_44_P792495	3.21667	3.02586e-05	TC630391	Q7Q9X8_ANOGA (Q7Q9X8) ENSANGP00000011728 (Fragment), partial (3%) [TC630391]
A_44_P746697	3.21333	5.74964e-08	Pkp2	PREDICTED: Rattus norvegicus plakophilin 2 (Pkp2), mRNA [XM_213560]	XM_213560
A_44_P524680	3.21333	0.00520678	Trpc4	Rattus norvegicus transient receptor potential cation channel, subfamily C, member 4 (Trpc4), transcript variant alpha, mRNA [NM_080396]	NM_080396
A_44_P421855	3.2	0.000181891	RGD1561829_predicted	PREDICTED: Rattus norvegicus similar to hypothetical protein (predicted) (RGD1561829_predicted), mRNA [XM_001068914]	XM_001068914
A_43_P15888	3.2	0.000768257	Amotl2	Angiomotin-like protein 2 (Fragment). [Source:Uniprot/SPTREMBL;Acc:Q9QZP5] [ENSRNOT00000011347]
A_44_P777874	3.19333	0.00115886	TC604319	Q5U7L6_CAERE (Q5U7L6) TFIIH helicase (Fragment), partial (7%) [TC604319]
A_43_P11674	3.18333	0.0104492	Abcc8	Rattus norvegicus ATP-binding cassette, sub-family C (CFTR/MRP), member 8 (Abcc8), mRNA [NM_013039]	NM_013039
A_44_P213100	3.18	9.9968e-07	Ptpn22_predicted	PREDICTED: Rattus norvegicus protein tyrosine phosphatase, non-receptor type 22 (lymphoid) (predicted) (Ptpn22_predicted), mRNA [XM_001068074]	XM_001068074
A_44_P1071234	3.16333	0.00284263	RGD1560682_predicted	Rattus norvegicus similar to hypothetical protein FLJ36991 (LOC308488), mRNA [XM_218473]	XM_218473
A_44_P275059	3.15667	0.00418762	Scyl2_predicted	PREDICTED: Rattus norvegicus SCY1-like 2 (S. cerevisiae) (predicted) (Scyl2_predicted), mRNA [XM_235050]
A_44_P825376	3.15667	0.00250024	TC602521	Q96Q97_HUMAN (Q96Q97) Bradeion alpha, partial (7%) [TC602521]
A_43_P12374	3.15	1.07376e-05	Edg7	Rattus norvegicus putative G protein-coupled receptor snGPCR32 (Edg7), mRNA [NM_023969]	NM_023969
A_44_P193966	3.15	0.00367849	Acsl6	Rattus norvegicus acyl-CoA synthetase long-chain family member 6 (Acsl6), mRNA [NM_130739]	NM_130739
A_43_P17795	3.14333	8.59687e-05	RGD1559565_predicted	PREDICTED: Rattus norvegicus similar to EF hand domain containing 1 (predicted) (RGD1559565_predicted), mRNA [XM_576608]
A_44_P115250	3.14333	0.000110303	BI275187	BI275187 UI-R-CX0-bxc-e-11-0-UI.s1 UI-R-CX0 Rattus norvegicus cDNA clone UI-R-CX0-bxc-e-11-0-UI 3', mRNA sequence [BI275187]	BI275187
A_44_P456599	3.14333	0.00084289	Zdhhc23	Rattus norvegicus zinc finger, DHHC domain containing 23 (Zdhhc23), mRNA [NM_213627]	NM_213627
A_44_P852728	3.14	0.0104245	LOC363483	Rattus norvegicus similar to RIKEN cDNA 4921520P21; DMRTC1 (LOC363483), mRNA [NM_001014222]	NM_001014222
A_44_P618374	3.13667	0.00452894	AW918245	AW918245 EST349549 Rat gene index, normalized rat, norvegicus, Bento Soares Rattus norvegicus cDNA clone RGIEO42 5' end, mRNA sequence [AW918245]	AW918245
A_42_P636400	3.13333	0.000644026	LOC191574	Rattus norvegicus 3-alpha-hydroxysteroid dehydrogenase (LOC191574), mRNA [NM_138547]	NM_138547
A_44_P931398	3.12667	0.00338277	TC604700
A_43_P19742	3.12333	8.6486e-05	ENSRNOT00000059326	RIKEN cDNA 1700008G05 gene [Source:MarkerSymbol;Acc:MGI:1922747] [ENSRNOT00000059326]
A_42_P778560	3.12	1.68732e-07	RGD1310511	Rattus norvegicus similar to Myosin-binding protein H (MyBP-H) (H-protein) (RGD1310511), mRNA [NM_001014042]	NM_001014042
A_44_P198990	3.11667	1.35627e-05	XM_218979	Rattus norvegicus similar to endothelial monocyte-activating polypeptide (LOC308880), mRNA [XM_218979]	XM_218979
A_44_P522524	3.11667	0.00242459	Nr4a2	Rattus norvegicus nuclear receptor subfamily 4, group A, member 2 (Nr4a2), mRNA [NM_019328]	NM_019328
A_44_P901069	3.11667	0.000610833	TC620427	Q5SLD9_THET8 (Q5SLD9) ABC transporter, permease protein, MalFG family, partial (8%) [TC620427]
A_44_P448093	3.11333	0.000453841	RGD1563590_predicted	PREDICTED: Rattus norvegicus similar to melanoma antigen 2 (predicted) (RGD1563590_predicted), mRNA [XM_228599]	XM_228599
A_44_P207979	3.10333	1.90095e-05	LOC257643	Rattus norvegicus cystatin SC (LOC257643), mRNA [NM_147137]	NM_147137
A_42_P537971	3.09333	0.000683405	Pard6b_predicted	UI-R-C1-lg-d-09-0-UI.s1 UI-R-C1 Rattus norvegicus cDNA clone UI-R-C1-lg-d-09-0-UI 3', mRNA sequence [AI059678]
A_44_P556319	3.08667	0.000344052	Fgf18	Rattus norvegicus fibroblast growth factor 18 (Fgf18), mRNA [NM_019199]	NM_019199
A_44_P747291	3.08667	3.44435e-05	TC639616
A_44_P991472	3.08667	0.0251072	Rnf39	Rattus norvegicus ring finger protein 39 (Rnf39), mRNA [NM_134374]	NM_134374
A_44_P159271	3.08	0.000237294	RGD1311589_predicted	PREDICTED: Rattus norvegicus similar to RIKEN cDNA E130201N16 (predicted) (RGD1311589_predicted), mRNA [XM_231844]
A_44_P515275	3.08	0.0247553	Cdkn1a	Rattus norvegicus cyclin-dependent kinase inhibitor 1A (Cdkn1a), mRNA [NM_080782]	NM_080782
A_44_P258949	3.07333	0.0228333	Pde4b	Rattus norvegicus phosphodiesterase 4B, cAMP specific (Pde4b), mRNA [NM_017031]	NM_017031
A_44_P777439	3.07	0.000615679	TC592184
A_42_P637279	3.06	0.00316906	Foxa2	Rattus norvegicus forkhead box A2 (Foxa2), mRNA [NM_012743]	NM_012743
A_43_P18254	3.06	0.000354848	Bcar3_predicted	PREDICTED: Rattus norvegicus breast cancer anti-estrogen resistance 3 (predicted) (Bcar3_predicted), mRNA [XM_227657]
A_42_P543004	3.05667	0.0160349	Socs2	Rattus norvegicus suppressor of cytokine signaling 2 (Socs2), mRNA [NM_058208]	NM_058208
A_43_P16651	3.05667	0.000213365	Cpeb4_predicted	CB545299 AMGNNUC:CR2-00022-H8-A Colon Rat 2 (10398) Rattus norvegicus cDNA clone cr2-00022-h8 5', mRNA sequence [CB545299]
A_44_P276587	3.05667	6.65108e-09	Galntl4_predicted	Rattus norvegicus UDP-N-acetyl-alpha-D-galactosamine:polypeptide N-acetylgalactosaminyltransferase-like 4 (predicted) (Galntl4_predicted), mRNA [NM_001079884]	NM_001079884
A_44_P250433	3.05	0.00356405	RGD1306702	Rattus norvegicus similar to hypothetical protein MGC9712 (RGD1306702), mRNA [NM_001025413]	NM_001025413
A_44_P606394	3.03667	0.00110011	LOC683016	PREDICTED: Rattus norvegicus similar to reproductive homeobox on X chromosome, 11 (LOC683016), mRNA [XM_001064123]	XM_001064123
A_44_P429083	3.03667	0.0135806	Rnd3	Rattus norvegicus Rho family GTPase 3 (Rnd3), mRNA [NM_001007641]	NM_001007641
A_44_P652899	3.03667	0.000282144	Gpm6a	Rattus norvegicus glycoprotein m6a (Gpm6a), mRNA [NM_178105]	NM_178105
A_44_P493214	3.03333	0.0101983	Cyct	Rattus norvegicus cytochrome c, testis (Cyct), mRNA [NM_012840]	NM_012840
A_44_P254957	3.03	7.39938e-06	Sncb	Rattus norvegicus synuclein, beta (Sncb), mRNA [NM_080777]	NM_080777
A_44_P578553	3.03	0.00527226	TC634848	CM003_MOUSE (Q8C263) Protein C13orf3 homolog, partial (17%) [TC634848]
A_43_P10990	3.02667	0.000269631	CR754970	CR754970 Rattus norvegicus muscle Sprague-Dawley Rattus norvegicus cDNA clone GP0AAA1ZA02, mRNA sequence [CR754970]	CR754970
A_44_P187566	3.02667	0.00220807	RGD1563873_predicted	Rattus norvegicus similar to KIAA1892 protein (LOC313296), mRNA [XM_233080]
A_44_P314219	3.02667	0.00194146	Rassf4	Rattus norvegicus Ras association (RalGDS/AF-6) domain family 4 (Rassf4), mRNA [NM_001024275]	NM_001024275
A_44_P622493	3.02667	2.2893e-05	TC592309	Q6P6V8_RAT (Q6P6V8) Myosin binding protein H, partial (10%) [TC592309]
A_44_P520992	3.02	0.0104662	BQ782274	UI-R-FF0-cpj-n-03-0-UI.s1 UI-R-FF0 Rattus norvegicus cDNA clone UI-R-FF0-cpj-n-03-0-UI 3', mRNA sequence [BQ782274]	BQ782274
A_42_P623688	3.01333	9.29366e-05	Gatm	Rattus norvegicus glycine amidinotransferase (L-arginine:glycine amidinotransferase) (Gatm), mRNA [NM_031031]	NM_031031
A_44_P143503	3.01	2.76796e-05	Elavl2	Rattus norvegicus ELAV (embryonic lethal, abnormal vision, Drosophila)-like 2 (Hu antigen B) (Elavl2), mRNA [NM_173309]	NM_173309
A_44_P718743	3.01	4.92504e-06	TC648865
A_44_P179996	3.00333	7.84395e-05	Myh2	Myosin heavy chain type IIa (Fragment). [Source:Uniprot/SPTREMBL;Acc:Q0GC40] [ENSRNOT00000004236]
A_44_P375269	2.99667	0.00628358	CB546586	AMGNNUC:NRHY5-00365-B6-A W Rat hypothalamus (10471) Rattus norvegicus cDNA clone nrhy5-00365-b6 5', mRNA sequence [CB546586]	CB546586
A_44_P731487	2.99333	6.94962e-06	RGD1562463_predicted	PREDICTED: Rattus norvegicus similar to : F-box protein 44 (predicted) (RGD1562463_predicted), mRNA [XM_575958]	XM_575958
A_44_P102481	2.99333	0.00431658	Sox9	PREDICTED: Rattus norvegicus SRY-box containing gene 9 (Sox9), mRNA [XM_001081628]	XM_001081628
A_43_P18842	2.99	0.000435638	Arrdc3	Rattus norvegicus arrestin domain containing 3 (Arrdc3), mRNA [NM_001007797]	NM_001007797
A_44_P302221	2.99	3.88159e-05	RGD1563825_predicted	PREDICTED: Rattus norvegicus similar to ENSANGP00000020885 (predicted) (RGD1563825_predicted), mRNA [XM_240367]	XM_240367
A_43_P20443	2.98667	0.0570035	MGC114427	Rattus norvegicus similar to melanoma antigen family A, 5 (MGC114427), mRNA [NM_001024893]	NM_001024893
A_42_P521814	2.97667	0.000225712	TC589725	AF032668 rsec15 {Rattus norvegicus} (exp=-1; wgp=0; cg=0), complete [TC589725]
A_44_P267554	2.97333	0.00033501	Vsig1	Rattus norvegicus V-set and immunoglobulin domain containing 1 (Vsig1), mRNA [NM_001037784]	NM_001037784
A_44_P917688	2.97333	0.000124417	TC594794
A_42_P602822	2.97	0.00181679	AW913892	AW913892 EST292636 Normalized rat brain, Bento Soares Rattus sp. cDNA clone RGIAK22 5' end, mRNA sequence [AW913892]	AW913892
A_44_P311334	2.97	0.00118268	Pde4d	Rattus norvegicus phosphodiesterase mRNA, partial cds [L27060]	L27060
A_44_P361212	2.97	1.03449e-05	TC619306	Q67690_9VIRU (Q67690) Nucleocapsid protein (Fragment), partial (10%) [TC639961]
A_44_P527089	2.97	7.39316e-07	Calca	Calcitonin precursor. [Source:Uniprot/SWISSPROT;Acc:P01257] [ENSRNOT00000015089]
A_44_P276087	2.96333	0.00464403	Ampd1	Rattus norvegicus adenosine monophosphate deaminase 1 (isoform M) (Ampd1), mRNA [NM_138876]	NM_138876
A_44_P951632	2.95667	0.00135141	A_44_P951632
A_44_P121280	2.95333	6.55239e-05	Kcne1	Rattus norvegicus potassium voltage-gated channel, Isk-related subfamily, member 1 (Kcne1), mRNA [NM_012973]	NM_012973
A_44_P251787	2.95	0.00191422	AW142969	AW142969 EST293261 Normalized rat ovary, Bento Soares Rattus sp. cDNA clone RGIBA68 5' end, mRNA sequence [AW142969]	AW142969
A_44_P761505	2.95	0.000721399	TC583715	Q3S2E5_RAT (Q3S2E5) Synaptotagmin 4, partial (31%) [TC583715]
A_44_P212953	2.94	0.00845819	Tdrd5_predicted	PREDICTED: Rattus norvegicus tudor domain containing 5 (predicted) (Tdrd5_predicted), mRNA [XM_222763]
A_44_P290895	2.94	0.00024161	Dpep3	Rattus norvegicus dipeptidase 3 (Dpep3), mRNA [NM_001008383]	NM_001008383
A_44_P622907	2.93333	0.00886634	TC607700
A_44_P130961	2.93	0.0332522	RGD1306349_predicted	PREDICTED: Rattus norvegicus similar to formin (predicted) (RGD1306349_predicted), mRNA [XM_231006]
A_42_P841017	2.92333	1.79759e-05	Elavl2	Rattus norvegicus ELAV (embryonic lethal, abnormal vision, Drosophila)-like 2 (Hu antigen B) (Elavl2), mRNA [NM_173309]	NM_173309
A_44_P808407	2.92333	0.011306	TC606407	Q3WWC5_9RHIZ (Q3WWC5) CDP-alcohol phosphatidyltransferase precursor, partial (6%) [TC606407]
A_44_P262593	2.92	6.98567e-06	Ankrd2_predicted	PREDICTED: Rattus norvegicus ankyrin repeat domain 2 (stretch responsive muscle) (predicted) (Ankrd2_predicted), mRNA [XM_219881]
A_44_P245979	2.91667	1.32975e-06	RGD1560542_predicted	PREDICTED: Rattus norvegicus similar to Transmembrane gamma-carboxyglutamic acid protein 4 precursor (Proline-rich Gla protein 4) (predicted) (RGD1560542_predicted), mRNA [XM_575187]
A_44_P838583	2.91667	1.09504e-05	MGC125042	Rattus norvegicus similar to differential display and activated by p53 (MGC125042), mRNA [NM_001044302]	NM_001044302
A_43_P20914	2.91	1.78733e-05	Pard6b_predicted	Rattus norvegicus similar to PAR6B (LOC362279), mRNA [XM_342589]
A_44_P731625	2.90667	0.0193846	TC619926
A_44_P452617	2.9	0.00235996	Otor_predicted	PREDICTED: Rattus norvegicus otoraplin (predicted) (Otor_predicted), mRNA [XM_345442]
A_44_P960333	2.9	4.61785e-09	TC590716	EVA1_MOUSE (O70255) Epithelial V-like antigen 1 precursor, partial (20%) [TC590716]
A_44_P187326	2.89667	0.000139228	RGD1563323_predicted	PREDICTED: Rattus norvegicus similar to hypothetical protein FLJ22531 (predicted) (RGD1563323_predicted), mRNA [XM_341985]
A_44_P135356	2.89667	0.00167044	RGD1565844_predicted	PREDICTED: Rattus norvegicus similar to RIKEN cDNA 1700045I19 (predicted) (RGD1565844_predicted), mRNA [XM_228926]
A_44_P930264	2.89667	0.0061715	LOC498662	LOC498662 protein (Fragment). [Source:Uniprot/SPTREMBL;Acc:Q498E2] [ENSRNOT00000036383]
A_44_P128147	2.89	1.23359e-05	Tf	Rattus norvegicus transferrin (Tf), mRNA [NM_001013110]	NM_001013110
A_42_P679814	2.88667	0.00369317	Cyp3a18	Rattus norvegicus cytochrome P450, 3a18 (Cyp3a18), mRNA [NM_145782]	NM_145782
A_43_P20646	2.88667	3.00505e-06	Eva1_predicted	PREDICTED: Rattus norvegicus epithelial V-like antigen 1 (predicted) (Eva1_predicted), mRNA [XM_236197]
A_44_P451638	2.88333	6.10832e-05	Ppp1r9a	Rattus norvegicus neurabin 1 (Ppp1r9a), mRNA [NM_053473]	NM_053473
A_43_P22190	2.87333	0.00645852	Mnab_predicted	PREDICTED: Rattus norvegicus membrane associated DNA binding protein (predicted) (Mnab_predicted), mRNA [XM_231249]
A_44_P336786	2.87333	0.00682667	AW522740	AW522740 UI-R-BO0-ahl-h-01-0-UI.s1 UI-R-BO0 Rattus norvegicus cDNA clone UI-R-BO0-ahl-h-01-0-UI 3', mRNA sequence [AW522740]	AW522740
A_44_P977492	2.87333	0.00243461	TC615231
A_42_P716999	2.87	1.50582e-06	Igsf4a	Rattus norvegicus immunoglobulin superfamily, member 4A (Igsf4a), mRNA [NM_001012201]	NM_001012201
A_44_P165643	2.86333	9.59378e-06	LOC314251	Rattus norvegicus erythroid spectrin beta (LOC314251), mRNA [NM_212522]	NM_212522
A_44_P400545	2.86	0.000300012	RGD1562768_predicted	PREDICTED: Rattus norvegicus similar to ZNF6 protein (predicted) (RGD1562768_predicted), mRNA [XM_228451]
A_44_P161473	2.85667	0.0142424	Amy2_predicted	Rattus norvegicus similar to amylase 1; amylase 1, salivary (LOC365914), mRNA [XM_345278]	XM_345278
A_44_P433120	2.85667	0.0156836	Cxxc4	Rattus norvegicus CXXC finger 4 (Cxxc4), mRNA [NM_053342]	NM_053342
A_44_P480573	2.85667	0.00130492	Pscdbp	Rattus norvegicus pleckstrin homology, Sec7 and coiled-coil domains, binding protein (Pscdbp), mRNA [NM_001012086]	NM_001012086
A_44_P715714	2.85667	0.00682505	CF978862	2-89-B02.F Rat retinal ganglion cell Rattus norvegicus cDNA, mRNA sequence [CF978862]	CF978862
A_44_P330584	2.84667	0.0264564	Lix1_predicted	PREDICTED: Rattus norvegicus limb expression 1 homolog (chicken) (predicted) (Lix1_predicted), mRNA [XM_214775]
A_43_P21327	2.84333	0.000362902	Plxnc1_predicted	Rattus norvegicus similar to receptor for viral-encoded semaphorin protein (LOC362873), mRNA [XM_343200]
A_44_P900646	2.84333	0.000872237	TC627022	Q25J86_MACFA (Q25J86) Brain cDNA, clone: QflA-17877, partial (17%) [TC627022]
A_43_P12321	2.84	0.00529578	Fabp9	Rattus norvegicus fatty acid binding protein 9, testis (Fabp9), mRNA [NM_022854]	NM_022854
A_44_P288925	2.84	0.00292186	Ppm1l_predicted	PREDICTED: Rattus norvegicus protein phosphatase 1 (formerly 2C)-like (predicted) (Ppm1l_predicted), mRNA [XM_227247]
A_44_P445300	2.84	0.00719733	Gata6	Rattus norvegicus GATA binding protein 6 (Gata6), mRNA [NM_019185]	NM_019185
A_43_P18621	2.83667	0.00100955	ENSRNOT00000040301	PREDICTED: Rattus norvegicus RGD1564599 (predicted) (RGD1564599_predicted), mRNA [XM_215240]
A_44_P961418	2.83667	0.00157204	TC594409
A_44_P271442	2.83333	0.00949949	Myh3	Rattus norvegicus myosin, heavy polypeptide 3, skeletal muscle, embryonic (Myh3), mRNA [NM_012604]	NM_012604
A_44_P808710	2.83333	0.000470484	LOC684158	PREDICTED: Rattus norvegicus similar to chromosome 1 open reading frame 36 (LOC684158), mRNA [XM_001069205]	XM_001069205
A_42_P702258	2.83	0.0279837	Padi4	Rattus norvegicus peptidyl arginine deiminase, type IV (Padi4), mRNA [NM_017227]	NM_017227
A_44_P840327	2.83	0.00045021	TC619372
A_44_P154245	2.81667	0.0117948	LOC360932	PREDICTED: Rattus norvegicus similar to Probable phospholipid-transporting ATPase VD (ATPVD) (LOC360932), mRNA [XR_009136]
A_44_P792341	2.81667	0.000959215	TC631881
A_44_P394993	2.81333	0.000139673	AI045171	UI-R-C1-kk-e-12-0-UI.s1 UI-R-C1 Rattus norvegicus cDNA clone UI-R-C1-kk-e-12-0-UI 3', mRNA sequence [AI045171]	AI045171
A_44_P175797	2.81	0.00131826	RGD1563378_predicted	PREDICTED: Rattus norvegicus similar to ferritin heavy polypeptide-like 17 (predicted) (RGD1563378_predicted), mRNA [XM_228994]	XM_228994
A_44_P807557	2.80667	0.00158671	TC583183
A_42_P476224	2.8	0.000136751	Tox_predicted	PREDICTED: Rattus norvegicus thymocyte selection-associated HMG box gene (predicted) (Tox_predicted), mRNA [XM_342800]	XM_342800
A_44_P222124	2.8	0.0053737	Tssk3	Rattus norvegicus testis-specific serine kinase 3 (Tssk3), mRNA [NM_001007650]	NM_001007650
A_44_P900470	2.79	0.000897455	TC611706
A_44_P714284	2.78667	0.0183032	ENSRNOT00000043090	similar to Protein CXorf48 (Tumor antigen BJ-HCC-20) (LOC685790), mRNA [Source:RefSeq_dna;Acc:XR_006295] [ENSRNOT00000043090]
A_42_P690223	2.78333	0.00260813	Chd7_predicted	PREDICTED: Rattus norvegicus chromodomain helicase DNA binding protein 7 (predicted) (Chd7_predicted), mRNA [XM_232671]	XM_232671
A_44_P161052	2.78	0.0191577	RGD1562373_predicted	Rattus norvegicus similar to 3-ketoacyl-CoA thiolase B, peroxisomal precursor (Beta-ketothiolase B) (predicted) (RGD1562373_predicted), mRNA [NM_001040019]	NM_001040019
A_44_P240696	2.78	2.87222e-05	Nppc	Rattus norvegicus natriuretic peptide precursor type C (Nppc), mRNA [NM_053750]	NM_053750
A_44_P288603	2.78	0.00175273	ENSRNOT00000047444	similar to Serine/threonine-protein kinase WNK3 (Protein kinase, lysine-deficient 3) (predicted) (RGD1563131_predicted), mRNA [Source:RefSeq_dna;Acc:XR_008488] [ENSRNOT00000047444]
A_44_P782256	2.77667	0.00293113	TC625987
A_44_P547771	2.77	3.86232e-05	Cited1	Rattus norvegicus Cbp/p300-interacting transactivator with Glu/Asp-rich carboxy-terminal domain 1 (Cited1), mRNA [NM_172055]	NM_172055
A_44_P759887	2.77	0.00118679	LOC365791	Rattus norvegicus similar to T-cell activation Rho GTPase-activating protein isoform b (LOC365791), mRNA [NM_001014252]	NM_001014252
A_42_P525886	2.77	4.99071e-08	Crabp1	Cellular retinoic acid-binding protein 1 (Cellular retinoic acid- binding protein I) (CRABP-I) (Retinoic acid-binding protein I, cellular). [Source:Uniprot/SWISSPROT;Acc:P62966] [ENSRNOT00000031175]
A_44_P168737	2.77	5.43791e-05	RGD1562123_predicted	Rattus norvegicus similar to KIAA1803 protein (LOC362522), mRNA [XM_342840]
A_42_P823894	2.76667	2.83944e-06	Map3k1	Rattus norvegicus mitogen activated protein kinase kinase kinase 1 (Map3k1), mRNA [NM_053887]	NM_053887
A_44_P117148	2.75667	4.27974e-05	Baz1a_predicted	PREDICTED: Rattus norvegicus bromodomain adjacent to zinc finger domain, 1A (predicted) (Baz1a_predicted), mRNA [XM_234156]
A_44_P221245	2.75333	6.30587e-05	BQ211822	UI-R-DY1-col-i-21-0-UI.s1 UI-R-DY1 Rattus norvegicus cDNA clone UI-R-DY1-col-i-21-0-UI 3', mRNA sequence [BQ211822]	BQ211822
A_44_P320812	2.75333	0.00050966	Rec8L1	Rattus norvegicus REC8-like 1 (yeast) (Rec8L1), mRNA [NM_001011916]	NM_001011916
A_43_P18574	2.75	0.000486952	Vgll1_predicted	PREDICTED: Rattus norvegicus vestigial like 1 homolog (Drosophila) (predicted) (Vgll1_predicted), mRNA [XM_343832]	XM_343832
A_44_P751844	2.75	4.30245e-05	TC635556
A_42_P799702	2.74667	8.93615e-06	Aard	Rattus norvegicus alanine and arginine rich domain containing protein (Aard), mRNA [NM_145093]	NM_145093
A_44_P115349	2.73667	0.00322489	BF521863	BF521863 UI-R-BT0-pl-a-04-0-UI.r1 UI-R-BT0 Rattus norvegicus cDNA clone UI-R-BT0-pl-a-04-0-UI 5', mRNA sequence [BF521863]	BF521863
A_44_P403621	2.73667	0.0268392	Sgkl	Rattus norvegicus serum- and glucocorticoid-inducible kinase 3-related mRNA, partial cds [AF361755]	AF361755
A_44_P485388	2.73667	0.067393	Chd7_predicted	PREDICTED: Rattus norvegicus chromodomain helicase DNA binding protein 7 (predicted) (Chd7_predicted), mRNA [XM_232671]	XM_232671
A_44_P640345	2.73667	0.0092657	TC600025
A_44_P884935	2.73	3.48224e-05	CX569420	RVL396 Wackym-Soares normalized rat vestibular cDNA library Rattus norvegicus cDNA 5', mRNA sequence [CX569420]	CX569420
A_44_P625125	2.72667	0.0243664	TC626659
A_44_P839612	2.72667	0.000210091	TC621777
A_44_P776918	2.72333	0.0094571	TC600862
A_43_P11476	2.72	0.000198936	Inha	Rattus norvegicus inhibin alpha (Inha), mRNA [NM_012590]	NM_012590
A_42_P733814	2.71667	0.00159805	Tox_predicted	Rattus norvegicus similar to thymus high mobility group box protein TOX (LOC362481), mRNA [XM_342800]
A_44_P470772	2.71667	0.00844815	Casq2	Rattus norvegicus calsequestrin 2 (Casq2), mRNA [NM_017131]	NM_017131
A_44_P590227	2.71667	0.000359183	CO399202	AGENCOURT_27822897 NIH_MGC_252 Rattus norvegicus cDNA clone IMAGE:7307917 5', mRNA sequence [CO399202]	CO399202
A_44_P505025	2.71333	0.00384687	Acsl1	Rattus norvegicus acyl-CoA synthetase long-chain family member 1 (Acsl1), mRNA [NM_012820]	NM_012820
A_44_P111941	2.70333	0.0434477	ENSRNOT00000021062	Protein tyrosine phosphatase epsilon M precursor (Fragment). [Source:Uniprot/SPTREMBL;Acc:Q63476] [ENSRNOT00000021062]
A_44_P421375	2.70333	4.91199e-05	Inexa	Rattus norvegicus internexin, alpha (Inexa), mRNA [NM_019128]	NM_019128
A_44_P607842	2.70333	0.000395472	TC604835
A_43_P14817	2.7	0.00374073	Afp	Rattus norvegicus alpha-fetoprotein (Afp), mRNA [NM_012493]	NM_012493
A_43_P21739	2.7	0.0173372	CB547046	AMGNNUC:SRPB2-00042-F7-A srpb2 (10220) Rattus norvegicus cDNA clone srpb2-00042-f7 5', mRNA sequence [CB547046]	CB547046
A_43_P22555	2.7	0.00556586	RGD1307524_predicted	PREDICTED: Rattus norvegicus similar to Friedreich ataxia region gene X123 (predicted) (RGD1307524_predicted), mRNA [XM_219909]
A_44_P371091	2.69333	0.00293024	BF283568	BF283568 EST448159 Rat Gene Index, normalized rat, Rattus norvegicus cDNA Rattus norvegicus cDNA clone RGIEE07 3' sequence, mRNA sequence [BF283568]	BF283568
A_44_P658224	2.69	0.00530097	TC604223	Q3WY39_9ACTN (Q3WY39) Lipopolysaccharide biosynthesis, partial (7%) [TC604223]
A_44_P956005	2.68667	0.0110953	Slc25a30	Rattus norvegicus clone UI-R-FJ0-cqa-n-24-0-UI unknown mRNA [AY724532]	AY724532
A_44_P241133	2.67667	5.60077e-06	TC612242
A_44_P465148	2.67333	0.0735396	H1f4	Rattus norvegicus H1 histone family, member 4 (H1f4), mRNA [NM_133285]	NM_133285
A_42_P716352	2.67333	8.82545e-07	Gstm3	Rattus norvegicus glutathione S-transferase, mu type 3 (Gstm3), mRNA [NM_031154]	NM_031154
A_44_P1043278	2.67	0.00146366	XM_213470	Rattus norvegicus similar to type I intermediate filament cytokeratin (LOC287678), mRNA [XM_213470]	XM_213470
A_44_P272186	2.67	0.0197674	RGD1564541_predicted	PREDICTED: Rattus norvegicus similar to hypothetical protein FLJ22965 (predicted) (RGD1564541_predicted), mRNA [XM_233309]
A_44_P1027846	2.66667	0.00209921	Cited2	Rattus norvegicus Cbp/p300-interacting transactivator, with Glu/Asp-rich carboxy-terminal domain, 2 (Cited2), mRNA [NM_053698]	NM_053698
A_44_P134342	2.66667	0.00803626	CK844868	UI-R-BJ1-asy-g-10-0-UI.s10 UI-R-BJ1 Rattus norvegicus cDNA clone UI-R-BJ1-asy-g-10-0-UI 3', mRNA sequence [CK844868]	CK844868
A_44_P305801	2.65667	0.000395304	MGC125215	Rattus norvegicus multiple coiled-coil GABABR1-binding protein (MGC125215), mRNA [NM_001033894]	NM_001033894
A_42_P504852	2.65333	0.00431073	Ptprb_predicted	PREDICTED: Rattus norvegicus protein tyrosine phosphatase, receptor type, B (predicted) (Ptprb_predicted), mRNA [XM_235156]	XM_235156
A_44_P401515	2.65333	1.40476e-07	Exoc6	Rattus norvegicus exocyst complex component 6 (Exoc6), mRNA [NM_019277]	NM_019277
A_42_P811256	2.65	0.000669826	Vnn1	Rattus norvegicus vanin 1 (Vnn1), mRNA [NM_001025623]	NM_001025623
A_44_P215157	2.64333	0.00685722	Lin7b	Rattus norvegicus lin-7 homolog b (C. elegans) (Lin7b), mRNA [NM_021758]	NM_021758
A_44_P520159	2.64333	0.00656157	P2ry2	Rattus norvegicus purinergic receptor P2Y, G-protein coupled 2 (P2ry2), mRNA [NM_017255]	NM_017255
A_43_P20604	2.64333	0.06991	Ctdp1_predicted	PREDICTED: Rattus norvegicus CTD (carboxy-terminal domain, RNA polymerase II, polypeptide A) phosphatase, subunit 1 (predicted) (Ctdp1_predicted), mRNA [XM_225717]
A_44_P185355	2.64	0.00287288	Bcl11b_predicted	Rattus norvegicus similar to zinc finger protein mRit1 beta (LOC314423), mRNA [XM_234514]
A_44_P840489	2.64	0.0123705	TC617789
A_44_P152395	2.63667	1.99197e-05	Rnd1	Rattus norvegicus Rho family GTPase 1 (Rnd1), mRNA [NM_001013222]	NM_001013222
A_44_P215917	2.63667	0.000488622	RGD1563504_predicted	CD96 antigen [Source:RefSeq_peptide;Acc:NP_001020203] [ENSRNOT00000038207]
A_44_P254603	2.63667	0.00177675	BG662710	BG662710 DRA02C08 Rat DRG Library Rattus norvegicus cDNA clone DRA02C08 5', mRNA sequence [BG662710]	BG662710
A_44_P428739	2.63333	0.00250983	Shc3	SHC-transforming protein 3 (SH2 domain protein C3) (Src homology 2 domain-containing-transforming protein C3) (Neuronal Shc) (N-Shc). [Source:Uniprot/SWISSPROT;Acc:O70143] [ENSRNOT00000019442]
A_44_P778069	2.63333	0.00193198	TC615875	Q94RK2_CHIMO (Q94RK2) NADH-ubiquinone oxidoreductase chain 1 (NADH dehydrogenase subunit 1) , partial (5%) [TC615875]
A_42_P792864	2.62667	0.00397312	Elavl4	Rattus norvegicus ELAV (embryonic lethal, abnormal vision, Drosophila)-like 4 (Hu antigen D) (Elavl4), mRNA [NM_001077651]	NM_001077651
A_43_P21070	2.62667	0.00710235	Il17r_predicted	Rattus norvegicus similar to interleukin 17 receptor (LOC312679), mRNA [XM_232247]
A_42_P639047	2.62333	0.0116504	RGD1309350_predicted	PREDICTED: Rattus norvegicus similar to transthyretin (4L369) (predicted) (RGD1309350_predicted), mRNA [XM_215112]	XM_215112
A_44_P493603	2.62333	0.000266196	DY472377	RVL23690 Wackym-Soares normalized rat vestibular cDNA library Rattus norvegicus cDNA 5', mRNA sequence [DY472377]	DY472377
A_44_P251124	2.62	0.0108125	Ptpn18	Rattus norvegicus protein tyrosine phosphatase, non-receptor type 18 (Ptpn18), mRNA [NM_001013111]	NM_001013111
A_44_P372892	2.62	0.00177553	RGD1305276	Rattus norvegicus similar to RIKEN cDNA 4631403P03 (RGD1305276), mRNA [NM_001014149]	NM_001014149
A_44_P352268	2.61667	2.26034e-06	Plk2	Rattus norvegicus polo-like kinase 2 (Drosophila) (Plk2), mRNA [NM_031821]	NM_031821
A_44_P822989	2.61667	0.0248451	RGD1562965_predicted	PREDICTED: Rattus norvegicus similar to Rab coupling protein isoform 3 (predicted) (RGD1562965_predicted), mRNA [XM_001070627]	XM_001070627
A_43_P11975	2.61667	0.000808646	Tsx	Rattus norvegicus testis specific X-linked gene (Tsx), mRNA [NM_019203]	NM_019203
A_44_P223435	2.61667	0.00447397	Kif21a_predicted	PREDICTED: Rattus norvegicus kinesin family member 21A (predicted) (Kif21a_predicted), mRNA [XM_217022]	XM_217022
A_44_P888044	2.61333	0.000165242	TC635191
A_44_P642884	2.61	1.18616e-06	TC591127
A_44_P822283	2.60667	0.02095	TC585784	Q4J2K4_AZOVI (Q4J2K4) OmpA/MotB domain, partial (5%) [TC585784]
A_44_P607901	2.60667	1.23901e-05	TC596683
A_44_P997940	2.60667	0.00329659	XM_214671	Rattus norvegicus hypothetical LOC291982 (LOC291982), mRNA [XM_214671]	XM_214671
A_43_P11932	2.60333	0.000483997	Nr4a3	Rattus norvegicus nuclear receptor subfamily 4, group A, member 3 (Nr4a3), transcript variant 2, mRNA [NM_017352]	NM_017352
A_43_P19717	2.60333	0.00243	RGD1311867_predicted	PREDICTED: Rattus norvegicus similar to RIKEN cDNA 1700013H19 (predicted) (RGD1311867_predicted), mRNA [XM_344745]
A_44_P462594	2.60333	0.000100198	BF567896	BF567896 UI-R-BO0-aho-g-02-0-UI.r1 UI-R-BO0 Rattus norvegicus cDNA clone UI-R-BO0-aho-g-02-0-UI 5', mRNA sequence [BF567896]	BF567896
A_44_P686665	2.59667	0.0122006	TC602246
A_44_P797293	2.59333	0.00946468	CO396111	AGENCOURT_26756519 NIH_MGC_255 Rattus norvegicus cDNA clone IMAGE:7319566 5', mRNA sequence [CO396111]	CO396111
A_44_P932384	2.59333	0.00173968	Plxnc1_predicted	PREDICTED: Rattus norvegicus plexin C1 (predicted) (Plxnc1_predicted), mRNA [XM_343200]	XM_343200
A_42_P463675	2.59333	0.00337632	Itga7	Rattus norvegicus integrin alpha 7 (Itga7), mRNA [NM_030842]	NM_030842
A_44_P376677	2.59333	0.000993593	AW143323	AW143323 EST293619 Normalized rat brain, Bento Soares Rattus sp. cDNA clone RGIBK51 5' end, mRNA sequence [AW143323]	AW143323
A_44_P962266	2.59	0.00120363	TC591539
A_44_P288015	2.58	0.0251812	Mrps10	Rattus norvegicus mitochondrial ribosomal protein S10 (Mrps10), mRNA [NM_001008859]	NM_001008859
A_44_P612079	2.58	0.00579396	TC626230
A_44_P1008867	2.57333	0.0141799	Neto2_predicted	Rattus norvegicus similar to neuropilin- and tolloid-like protein 2 precursor (LOC307757), mRNA [XM_226349]
A_44_P292141	2.57333	0.000374709	Pycard	UI-R-BJ1-atg-g-05-0-UI.s10 UI-R-BJ1 Rattus norvegicus cDNA clone UI-R-BJ1-atg-g-05-0-UI 3', mRNA sequence [CK842857]	CK842857
A_44_P547622	2.57333	0.000290998	CF110246	Shultzomica03497 Rat lung airway and parenchyma cDNA libraries Rattus norvegicus cDNA clone Contig3090 5', mRNA sequence [CF110246]	CF110246
A_44_P480120	2.57333	0.00523624	Actc1	Rattus norvegicus actin alpha cardiac 1 (Actc1), mRNA [NM_019183]	NM_019183
A_42_P503281	2.57	0.0079128	Clic5	Rattus norvegicus chloride intracellular channel 5 (Clic5), mRNA [NM_053603]	NM_053603
A_44_P447907	2.57	0.00226598	Cgn_predicted	Rattus norvegicus similar to Cgn-pending protein (LOC310655), mRNA [XM_227472]
A_44_P137633	2.56	0.000114358	Adora1	Adenosine A1 receptor. [Source:Uniprot/SWISSPROT;Acc:P25099] [ENSRNOT00000004602]
A_44_P618980	2.56	4.51261e-06	AW144417	AW144417 EST294713 Normalized rat ovary, Bento Soares Rattus sp. cDNA clone RGICT08 5' end, mRNA sequence [AW144417]	AW144417
A_44_P1039394	2.55667	0.00289001	Hrasls_predicted	PREDICTED: Rattus norvegicus HRAS-like suppressor (predicted) (Hrasls_predicted), mRNA [XM_213590]	XM_213590
A_44_P374447	2.55333	2.38482e-08	RGD1564852_predicted	PREDICTED: Rattus norvegicus similar to hypothetical protein FLJ14503 (predicted) (RGD1564852_predicted), mRNA [XM_228973]
A_42_P685974	2.54667	0.00508144	Phactr1	Rattus norvegicus phosphatase and actin regulator 1 (Phactr1) mRNA, complete cds [AY494977]	AY494977
A_44_P261473	2.54333	2.37445e-06	BC089934	Rattus norvegicus cDNA clone IMAGE:7309127 [BC089934]	BC089934
A_44_P707354	2.53667	3.15973e-07	A_44_P707354
A_42_P643698	2.53	2.40456e-05	Cpeb2_predicted	PREDICTED: Rattus norvegicus cytoplasmic polyadenylation element binding protein 2 (predicted) (Cpeb2_predicted), mRNA [XM_341227]	XM_341227
A_44_P203993	2.53	0.0157055	RGD1562123_predicted	PREDICTED: Rattus norvegicus similar to hypothetical protein (predicted) (RGD1562123_predicted), mRNA [XM_342840]	XM_342840
A_44_P100765	2.52333	0.000384202	LOC313451	Rattus norvegicus reproductive homeobox on X chromosome 4 (LOC313451), mRNA [NM_001024889]	NM_001024889
A_44_P705222	2.52	0.0192071	CF109741	Shultzomica02992 Rat lung airway and parenchyma cDNA libraries Rattus norvegicus cDNA clone Contig2620 5', mRNA sequence [CF109741]	CF109741
A_44_P732329	2.52	0.0462424	TC617060
A_43_P19867	2.51333	0.00728892	RGD1562792_predicted	PREDICTED: Rattus norvegicus similar to RIKEN cDNA 2410004F06 (predicted) (RGD1562792_predicted), mRNA [XM_214910]
A_44_P398299	2.51333	0.00117429	RGD1310587	Uncharacterized protein C1orf115 homolog. [Source:Uniprot/SWISSPROT;Acc:Q3ZCQ0] [ENSRNOT00000003177]
A_44_P281882	2.50667	2.23702e-05	RGD1560047_predicted	PREDICTED: Rattus norvegicus similar to Ran-binding protein 2 (predicted) (RGD1560047_predicted), mRNA [XM_215401]	XM_215401
A_44_P869559	2.50333	0.00278434	TC610861
A_42_P573643	2.5	3.69222e-05	Shbg	Rattus norvegicus sex hormone binding globulin (Shbg), mRNA [NM_012650]	NM_012650
A_44_P218896	2.5	0.0378964	Cyr61	Rattus norvegicus cysteine rich protein 61 (Cyr61), mRNA [NM_031327]	NM_031327
A_43_P15804	2.49667	0.00737092	Pou2f1	POU domain, class 2, transcription factor 1 (Octamer-binding transcription factor 1) (Oct-1) (OTF-1) (NF-A1) (Fragment). [Source:Uniprot/SWISSPROT;Acc:P31503] [ENSRNOT00000004937]
A_43_P19284	2.49667	0.000773389	Bcar3_predicted	PREDICTED: Rattus norvegicus breast cancer anti-estrogen resistance 3 (predicted) (Bcar3_predicted), mRNA [XM_227657]
A_44_P217761	2.49667	0.00228335	LOC680443	PREDICTED: Rattus norvegicus hypothetical protein LOC680443 (LOC680443), mRNA [XM_001057208]	XM_001057208
A_44_P270157	2.49667	8.67885e-05	CO396428	AGENCOURT_26758174 NIH_MGC_255 Rattus norvegicus cDNA clone IMAGE:7318186 5', mRNA sequence [CO396428]	CO396428
A_42_P745356	2.49333	8.46361e-05	BQ211822	UI-R-DY1-col-i-21-0-UI.s1 UI-R-DY1 Rattus norvegicus cDNA clone UI-R-DY1-col-i-21-0-UI 3', mRNA sequence [BQ211822]	BQ211822
A_44_P102570	2.49	0.00406921	Ptcra	PREDICTED: Rattus norvegicus pre T-cell antigen receptor alpha (Ptcra), mRNA [XM_001062619]	XM_001062619
A_44_P149148	2.49	0.027625	Ppp3r1	Rattus norvegicus protein phosphatase 3, regulatory subunit B, alpha isoform (calcineurin B, type I) (Ppp3r1), mRNA [NM_017309]	NM_017309
A_44_P656290	2.48667	0.000346056	TC593013
A_42_P547847	2.48333	2.22206e-05	Fbp2	Rattus norvegicus fructose-1,6-bisphosphatase 2 (Fbp2), mRNA [NM_053716]	NM_053716
A_44_P232550	2.48333	0.0448995	BM385941	BM385941 UI-R-DN1-ckf-o-13-0-UI.s1 UI-R-DN1 Rattus norvegicus cDNA clone UI-R-DN1-ckf-o-13-0-UI 3', mRNA sequence [BM385941]	BM385941
A_44_P146712	2.48	0.0370137	Mapk13	Rattus norvegicus mitogen activated protein kinase 13 (Mapk13), mRNA [NM_019231]	NM_019231
A_42_P616342	2.47667	2.23349e-05	Chga	Rattus norvegicus chromogranin A (Chga), mRNA [NM_021655]	NM_021655
A_44_P218305	2.47333	0.00328668	Igsf11	Rattus norvegicus immunoglobulin superfamily, member 11 (Igsf11), mRNA [NM_001013120]	NM_001013120
A_44_P562685	2.47	0.000466709	RGD1564163_predicted	PREDICTED: Rattus norvegicus similar to RIKEN cDNA 1700025K23 (predicted) (RGD1564163_predicted), mRNA [XM_575917]	XM_575917
A_44_P977318	2.47	0.000116078	TC591439
A_44_P579382	2.46667	0.000675983	Zcwpw1_predicted	PREDICTED: Rattus norvegicus zinc finger, CW-type with PWWP domain 1 (predicted) (Zcwpw1_predicted), mRNA [XM_222057]
A_44_P384260	2.46333	1.05203e-06	Ninj2	Rattus norvegicus ninjurin 2 (Ninj2), mRNA [NM_021595]	NM_021595
A_44_P510751	2.46333	0.00660803	ENSRNOT00000018486	PREDICTED: Rattus norvegicus similar to Mitochondrial import inner membrane translocase subunit Tim8 A (Deafness dystonia protein 1 homolog) (LOC680794), mRNA [XM_001058904]
A_44_P671768	2.46	0.0207735	RGD1309655	Rattus norvegicus similar to RIKEN cDNA 4732496G21 gene (RGD1309655), mRNA [NM_001013862]	NM_001013862
A_44_P765426	2.46	0.000111217	TC639014
A_44_P574914	2.45667	0.0138366	AI501053	AI501053 UI-R-C2p-rt-c-01-0-UI.s1 UI-R-C2p Rattus norvegicus cDNA clone UI-R-C2p-rt-c-01-0-UI 3', mRNA sequence [AI501053]	AI501053
A_44_P379323	2.45333	0.00711743	AI555616	AI555616 UI-R-C2p-qy-b-06-0-UI.s1 UI-R-C2p Rattus norvegicus cDNA clone UI-R-C2p-qy-b-06-0-UI 3', mRNA sequence [AI555616]	AI555616
A_44_P720804	2.45333	0.0146651	AI547413	UI-R-C3-tf-f-05-0-UI.s1 UI-R-C3 Rattus norvegicus cDNA clone UI-R-C3-tf-f-05-0-UI 3', mRNA sequence [AI547413]	AI547413
A_44_P960871	2.45333	6.27804e-06	TC599342	Q5IRA9_FUGRU (Q5IRA9) Stanniocalcin 2, partial (6%) [TC599342]
A_44_P222521	2.45	0.00649769	RGD1305557	Brain-specific membrane-anchored protein precursor. [Source:Uniprot/SWISSPROT;Acc:Q5HZE8] [ENSRNOT00000038139]
A_44_P224547	2.45	0.00446971	Plcb1	Rattus norvegicus phospholipase C, beta 1 (Plcb1), mRNA [NM_001077641]	NM_001077641
A_44_P255570	2.44667	0.0549635	LOC680806	PREDICTED: Rattus norvegicus similar to Transcription initiation factor TFIID 105 kDa subunit (TAFII-105) (TAFII105) (LOC680806), mRNA [XM_001058968]	XM_001058968
A_44_P365379	2.44667	0.00018872	Gadd45g	Rattus norvegicus growth arrest and DNA-damage-inducible 45 gamma (Gadd45g), mRNA [NM_001077640]	NM_001077640
A_42_P774912	2.44333	0.00163946	C4bpb	Rattus norvegicus complement component 4 binding protein, beta (C4bpb), mRNA [NM_016995]	NM_016995
A_43_P12437	2.44	0.00466733	Hhex	Rattus norvegicus hematopoietically expressed homeobox (Hhex), mRNA [NM_024385]	NM_024385
A_44_P268864	2.44	0.0189474	Mgll	Rattus norvegicus monoglyceride lipase (Mgll), mRNA [NM_138502]	NM_138502
A_44_P652768	2.44	0.0010701	CX570642	RVL1813 Wackym-Soares normalized rat vestibular cDNA library Rattus norvegicus cDNA 5', mRNA sequence [CX570642]	CX570642
A_44_P642722	2.43667	0.0169186	TC627616
A_44_P237837	2.43333	0.00832527	U64705	RNU64705 Rattus norvegicus protein synthesis initiation factor 4AII gene, partial cds, and E3 small nucleolar RNA gene, complete sequence [U64705]	U64705
A_44_P1013248	2.42333	7.03762e-05	LOC680434	PREDICTED: Rattus norvegicus similar to DEAQ RNA-dependent ATPase (LOC680434), mRNA [XM_001057161]	XM_001057161
A_44_P685517	2.42333	9.36573e-05	TC613256
A_44_P433603	2.42	0.0109019	ENSRNOT00000028197	similar to two pore domain K+ channel subunit (predicted) (RGD1565025_predicted), mRNA [Source:RefSeq_dna;Acc:XR_008731] [ENSRNOT00000028197]
A_44_P337335	2.41667	2.9942e-05	Ctrc	Rattus norvegicus chymotrypsin C (caldecrin) (Ctrc), mRNA [NM_001077649]	NM_001077649
A_44_P218329	2.41333	8.30807e-05	BM386990	BM386990 UI-R-CN1-cji-i-13-0-UI.s1 UI-R-CN1 Rattus norvegicus cDNA clone UI-R-CN1-cji-i-13-0-UI 3', mRNA sequence [BM386990]	BM386990
A_44_P177807	2.41333	0.00327052	Epas1	Rattus norvegicus endothelial PAS domain protein 1 (Epas1), mRNA [NM_023090]	NM_023090
A_44_P189650	2.41333	2.80215e-05	XM_341080	Rattus norvegicus similar to HSPC314 (LOC360808), mRNA [XM_341080]	XM_341080
A_44_P555153	2.41333	0.000167718	Cryba1	Beta crystallin A3 [Contains: Beta crystallin A3, isoform A1, Delta4 form; Beta crystallin A3, isoform A1, Delta7 form; Beta crystallin A3, isoform A1, Delta8 form]. [Source:Uniprot/SWISSPROT;Acc:P14881] [ENSRNOT00000011608]
A_43_P21719	2.41	0.000478112	Eva1_predicted	CB547029 AMGNNUC:SRPB2-00003-C1-A srpb2 (10220) Rattus norvegicus cDNA clone srpb2-00003-c1 5', mRNA sequence [CB547029]
A_44_P113775	2.41	0.00101695	BI289132	BI289132 UI-R-DK0-cfe-h-02-0-UI.s1 UI-R-DK0 Rattus norvegicus cDNA clone UI-R-DK0-cfe-h-02-0-UI 3', mRNA sequence [BI289132]	BI289132
A_44_P576822	2.41	0.00137845	Inhbb	PREDICTED: Rattus norvegicus inhibin beta-B (Inhbb), mRNA [XM_344130]	XM_344130
A_44_P971371	2.40333	0.00328094	CR755980	CR755980 Rattus norvegicus muscle Sprague-Dawley Rattus norvegicus cDNA clone GP0AAA13ZE05, mRNA sequence [CR755980]	CR755980
A_44_P1050510	2.4	5.18503e-05	LOC686809	PREDICTED: Rattus norvegicus similar to protein 7 transactivated by hepatitis B virus X antigen (LOC686809), mRNA [XM_001075804]	XM_001075804
A_44_P472954	2.4	0.00960127	Myh3	Rattus norvegicus myosin, heavy polypeptide 3, skeletal muscle, embryonic (Myh3), mRNA [NM_012604]	NM_012604
A_44_P655666	2.4	0.00840899	TC600905
A_44_P931658	2.4	0.00761926	TC618739
A_42_P669954	2.39667	0.0481804	BF559364	BF559364 UI-R-E1-fc-b-01-0-UI.r1 UI-R-E1 Rattus norvegicus cDNA clone UI-R-E1-fc-b-01-0-UI 5', mRNA sequence [BF559364]	BF559364
A_42_P720077	2.39333	0.00158915	Fmo5	Rattus norvegicus flavin containing monooxygenase 5 (Fmo5), mRNA [NM_144739]	NM_144739
A_42_P561628	2.38667	0.000293817	CO396428	AGENCOURT_26758174 NIH_MGC_255 Rattus norvegicus cDNA clone IMAGE:7318186 5', mRNA sequence [CO396428]	CO396428
A_44_P313810	2.38333	0.0025017	Dync1i1	Rattus norvegicus dynein cytoplasmic 1 intermediate chain 1 (Dync1i1), mRNA [NM_019234]	NM_019234
A_44_P562894	2.38	0.00072514	Rnd1	Rattus norvegicus Rho family GTPase 1 (Rnd1), mRNA [NM_001013222]	NM_001013222
A_42_P470966	2.37667	0.0767069	BE098737	UI-R-BJ1-atd-d-01-0-UI.s1 UI-R-BJ1 Rattus norvegicus cDNA clone UI-R-BJ1-atd-d-01-0-UI 3', mRNA sequence [BE098737]	BE098737
A_44_P308662	2.37333	0.0100101	Ret	Rattus norvegicus ret proto-oncogene (Ret), mRNA [NM_012643]	NM_012643
A_43_P19193	2.37	0.0106163	Lama1_predicted	PREDICTED: Rattus norvegicus laminin, alpha 1 (predicted) (Lama1_predicted), mRNA [XM_237536]
A_44_P683903	2.37	0.0434512	TC593901	Q5AB60_CANAL (Q5AB60) CTA210 antisense protein, partial (7%) [TC593901]
A_44_P482335	2.36667	0.00504984	Gys2	Rattus norvegicus glycogen synthase 2 (Gys2), mRNA [NM_013089]	NM_013089
A_44_P823606	2.36667	0.00573289	DY471809	RVL23024 Wackym-Soares normalized rat vestibular cDNA library Rattus norvegicus cDNA 5', mRNA sequence [DY471809]	DY471809
A_44_P319349	2.36333	0.000848296	Pkp2	Pkp2 protein (Fragment). [Source:Uniprot/SPTREMBL;Acc:Q562C0] [ENSRNOT00000002498]
A_44_P675006	2.36333	0.000349587	CB578979	AMGNNUC:NRHY5-00084-C10-A W Rat hypothalamus (10471) Rattus norvegicus cDNA clone nrhy5-00084-c10 5', mRNA sequence [CB578979]	CB578979
A_43_P11616	2.36	0.000343037	Atf3	Rattus norvegicus activating transcription factor 3 (Atf3), mRNA [NM_012912]	NM_012912
A_44_P714839	2.36	0.00178947	Txlnb_predicted	PREDICTED: Rattus norvegicus taxilin beta (predicted) (Txlnb_predicted), mRNA [XM_218658]	XM_218658
A_43_P12167	2.35667	0.000205445	Gpd1	Rattus norvegicus glycerol-3-phosphate dehydrogenase 1 (soluble) (Gpd1), mRNA [NM_022215]	NM_022215
A_44_P231667	2.35667	0.00254155	XM_218428	Rattus norvegicus similar to carcinoembryonic antigen-related cell adhesion molecule 1 (biliary glycoprotein) (LOC308418), mRNA [XM_218428]	XM_218428
A_44_P263110	2.35333	0.000310904	Sox9	PREDICTED: Rattus norvegicus SRY-box containing gene 9 (Sox9), mRNA [XM_343981]	XM_343981
A_44_P401511	2.35	0.000180271	Exoc6	Rattus norvegicus exocyst complex component 6 (Exoc6), mRNA [NM_019277]	NM_019277
A_44_P109455	2.35	0.00340953	Gstm2	Rattus norvegicus glutathione S-transferase, mu 2 (Gstm2), mRNA [NM_177426]	NM_177426
A_44_P1008888	2.34667	0.0023779	Mt3	Rattus norvegicus metallothionein 3 (Mt3), mRNA [NM_053968]	NM_053968
A_44_P623610	2.34667	0.0143302	TC612847
A_44_P167965	2.33667	0.0223592	Gpr56	Rattus norvegicus G protein-coupled receptor 56 (Gpr56), mRNA [NM_152242]	NM_152242
A_44_P865263	2.33333	0.00670947	AW918611	AW918611 EST349915 Rat gene index, normalized rat, norvegicus, Bento Soares Rattus norvegicus cDNA clone RGIEV38 5' end, mRNA sequence [AW918611]	AW918611
A_43_P17810	2.33	0.00366019	LOC501621	Rattus norvegicus similar to nuclear RNA export factor 7 (LOC501621), mRNA [NM_001037216]	NM_001037216
A_44_P175041	2.33	0.000865159	Nr1d1	Rattus norvegicus nuclear receptor subfamily 1, group D, member 1 (Nr1d1), mRNA [NM_145775]	NM_145775
A_44_P577664	2.31667	0.000147725	TC624757	Q5C4U5_SCHJA (Q5C4U5) SJCHGC08462 protein (Fragment), partial (7%) [TC624757]
A_44_P534409	2.31333	0.0396473	Nebl_predicted	Rattus norvegicus similar to Nebulette (Actin-binding Z-disk protein) (LOC307189), mRNA [XM_225644]
A_44_P462107	2.31	0.000711719	Dst_predicted	PREDICTED: Rattus norvegicus dystonin (predicted) (Dst_predicted), mRNA [XM_237042]
A_43_P11531	2.31	0.00447961	Sstr1	Rattus norvegicus somatostatin receptor 1 (Sstr1), mRNA [NM_012719]	NM_012719
A_44_P654933	2.30667	0.000578555	Piwil2_predicted	PREDICTED: Rattus norvegicus piwi like homolog 2 (Drosophila) (predicted) (Piwil2_predicted), mRNA [XM_224334]	XM_224334
A_44_P496668	2.30333	0.0149166	Zcwpw1_predicted	Rattus norvegicus similar to hypothetical protein FLJ10057 (LOC304368), mRNA [XM_222057]	XM_222057
A_44_P284001	2.30333	0.0044814	MGC116197	Rattus norvegicus similar to RIKEN cDNA 1700001E04 (MGC116197), mRNA [NM_001025755]	NM_001025755
A_44_P960805	2.29667	1.5096e-05	DV721491	RVL12669 Wackym-Soares normalized rat vestibular cDNA library Rattus norvegicus cDNA 5', mRNA sequence [DV721491]	DV721491
A_42_P574859	2.29333	0.00607038	Hamp	Rattus norvegicus hepcidin antimicrobial peptide (Hamp), mRNA [NM_053469]	NM_053469
A_43_P21762	2.28667	0.0315094	Slc25a30	Rattus norvegicus solute carrier family 25, member 30 (Slc25a30), mRNA [NM_001013187]	NM_001013187
A_44_P1040503	2.28667	0.000348347	Pctp	Rattus norvegicus phosphatidylcholine transfer protein (Pctp), mRNA [NM_017225]	NM_017225
A_44_P890247	2.28667	0.0331941	BE098727	BE098727 UI-R-BJ1-atd-c-03-0-UI.s1 UI-R-BJ1 Rattus norvegicus cDNA clone UI-R-BJ1-atd-c-03-0-UI 3', mRNA sequence [BE098727]	BE098727
A_44_P575424	2.28333	0.00104642	MGC108776	Rattus norvegicus Snf7 homologue associated with Alix 3 (MGC108776), mRNA [NM_001017466]	NM_001017466
A_44_P944882	2.28	0.00186818	ENSRNOT00000041734	AGENCOURT_17891062 NIH_MGC_238 Rattus norvegicus cDNA clone IMAGE:7132718 5', mRNA sequence [CK600836]
A_44_P456433	2.27667	0.0360316	Prkcz	Rattus norvegicus protein kinase C, zeta (Prkcz), mRNA [NM_022507]	NM_022507
A_42_P800771	2.27333	0.0143352	RGD1563825_predicted	PREDICTED: Rattus norvegicus similar to ENSANGP00000020885 (predicted) (RGD1563825_predicted), mRNA [XM_240367]	XM_240367
A_44_P504235	2.27333	0.0103248	LOC301334	Rattus norvegicus similar to Rho guanine nucleotide exchange factor 4 isoform a; APC-stimulated guanine nucleotide exchange factor (LOC301336), mRNA [XM_217374]
A_44_P624232	2.27333	0.02181	TC600661	Q8BQU4_MOUSE (Q8BQU4) Adult male corpora quadrigemina cDNA, RIKEN full-length enriched library, clone:B230384I08 product:Ewing sarcoma homolog, full insert sequence (Ewing sarcoma homolog), partial (35%) [TC600661]
A_44_P886124	2.27	0.00308035	TC602539
A_43_P16945	2.27	0.0010397	RGD1308124_predicted	PREDICTED: Rattus norvegicus similar to KIAA1357 protein (predicted) (RGD1308124_predicted), mRNA [XR_008811]	XR_008811
A_44_P197207	2.27	0.00459806	Mrps7	PREDICTED: Rattus norvegicus mitchondrial ribosomal protein S7 (Mrps7), mRNA [XM_213513]	XM_213513
A_44_P614425	2.27	0.000103484	BQ035298	BQ035298 EST594270 Rat gene index, normalized rat, norvegicus Rattus norvegicus cDNA clone RGIAK44 5' end, mRNA sequence [BQ035298]	BQ035298
A_44_P229277	2.26667	0.000763418	Amhr2	Rattus norvegicus anti-Mullerian hormone type 2 receptor (Amhr2), mRNA [NM_030998]	NM_030998
A_44_P290457	2.26667	0.000303256	Ptprh	Rattus norvegicus mRNA for brain-enriched membrane-associated protein tyrosine phosphatase (BEM)-2, complete cds. [D45413]	D45413
A_42_P764365	2.26333	0.00535842	Mpp4	Rattus norvegicus mRNA for DLG6 gamma, complete cds. [AB030501]	AB030501
A_44_P1043506	2.26333	0.000151485	CO403165	AGENCOURT_27546420 NIH_MGC_254 Rattus norvegicus cDNA clone IMAGE:7315569 5', mRNA sequence [CO403165]	CO403165
A_44_P915286	2.26333	0.00592724	TC605691
A_43_P11997	2.26	0.00687318	Klrc2	Rattus norvegicus killer cell lectin-like receptor subfamily C, member 2 (Klrc2), mRNA [NM_019261]	NM_019261
A_44_P280786	2.26	5.87556e-07	Cyp2c	Rattus norvegicus Cytochrome P450, subfamily IIC (mephenytoin 4-hydroxylase) (Cyp2c), mRNA [NM_019184]	NM_019184
A_44_P169952	2.25667	0.00775506	AI170059	AI170059 EST215975 Normalized rat lung, Bento Soares Rattus sp. cDNA clone RLUBY32 3' end, mRNA sequence [AI170059]	AI170059
A_44_P479881	2.25667	0.000755151	Dusp4	Rattus norvegicus dual specificity phosphatase 4 (Dusp4), mRNA [NM_022199]	NM_022199
A_44_P215253	2.25	0.0116611	LOC498131	Rattus norvegicus similar to OTTHUMP00000018227, mRNA (cDNA clone IMAGE:7937006), containing frame-shift errors [BC103630]
A_44_P329139	2.25	0.000597062	Arhgef3_predicted	Rattus norvegicus similar to Arhgef3 protein (LOC290541), mRNA [XM_224588]
A_44_P727508	2.25	0.00331445	BF281819	BF281819 EST446410 Rat Gene Index, normalized rat, Rattus norvegicus cDNA Rattus norvegicus cDNA clone RGIBD05, mRNA sequence [BF281819]	BF281819
A_42_P637037	2.24667	0.00426907	Clcn3	Rattus norvegicus chloride channel 3 (Clcn3), mRNA [NM_053363]	NM_053363
A_44_P920712	2.24667	4.24923e-07	LOC499337	Rattus norvegicus similar to dedicator of cytokinesis 8, mRNA (cDNA clone IMAGE:7444701), complete cds. [BC099233]	BC099233
A_44_P221974	2.24333	0.000250192	Abcc3	Rattus norvegicus ATP-binding cassette, sub-family C (CFTR/MRP), member 3 (Abcc3), mRNA [NM_080581]	NM_080581
A_44_P436123	2.24333	0.000656646	MGC108776	Rattus norvegicus Snf7 homologue associated with Alix 3 (MGC108776), mRNA [NM_001017466]	NM_001017466
A_44_P371050	2.24	0.000154511	AA851185	AA851185 EST193953 Normalized rat placenta, Bento Soares Rattus sp. cDNA clone RPLAD56 3' end, mRNA sequence [AA851185]	AA851185
A_44_P959875	2.24	0.0349232	TC607006	Q7TQ12_RAT (Q7TQ12) Aa1114, partial (10%) [TC607006]
A_43_P22892	2.23667	0.00420955	Cst9_predicted	PREDICTED: Rattus norvegicus cystatin 9 (predicted) (Cst9_predicted), mRNA [XM_342537]
A_44_P391517	2.23667	0.0098542	Nkx3-1	Rattus norvegicus NK-3 transcription factor, locus 1 (Drosophila) (Nkx3-1), mRNA [NM_001034144]	NM_001034144
A_44_P609721	2.23667	0.0172756	A_44_P609721
A_44_P309140	2.23333	0.00139837	Supt5h	Rattus norvegicus (clone REM3) ORF (Fragment). [Source:Uniprot/SPTREMBL;Acc:Q63403] [ENSRNOT00000048905]
A_42_P758886	2.23	0.000527602	Cst8	Rattus norvegicus cystatin 8 (cystatin-related epididymal spermatogenic) (Cst8), mRNA [NM_019258]	NM_019258
A_44_P778916	2.22667	0.0113991	TC648715
A_43_P22076	2.22333	0.00601096	RGD1564130_predicted	PREDICTED: Rattus norvegicus similar to TBP-associated factor 172 (TAF-172) (TAF(II)170) (predicted) (RGD1564130_predicted), mRNA [XM_347206]
A_44_P361454	2.22333	0.00406736	Lrrc2	Rattus norvegicus leucine rich repeat containing 2 (Lrrc2), mRNA [NM_001012001]	NM_001012001
A_44_P454961	2.22333	0.00525767	RGD1561065_predicted	PREDICTED: Rattus norvegicus similar to mKIAA1111 protein (predicted), transcript variant 1 (RGD1561065_predicted), mRNA [XM_001062175]
A_44_P208304	2.22	1.20927e-07	Pak3	Rattus norvegicus p21 (CDKN1A)-activated kinase 3 (Pak3), mRNA [NM_019210]	NM_019210
A_44_P839920	2.22	0.0766186	RGD1566108_predicted	PREDICTED: Rattus norvegicus similar to BCL6 co-repressor-like 1 (predicted) (RGD1566108_predicted), mRNA [XM_217627]	XM_217627
A_43_P10689	2.21333	0.00566253	Dmn	PREDICTED: Rattus norvegicus desmuslin, transcript variant 1 (Dmn), mRNA [XM_001055657]	XM_001055657
A_44_P410167	2.21333	0.00612972	RGD1309038	Rattus norvegicus similar to RIKEN cDNA D430044G18 (LOC307393), mRNA [XM_225887]	XM_225887
A_42_P825274	2.20667	0.00411773	Hspb2	Rattus norvegicus heat shock 27kDa protein 2 (Hspb2), mRNA [NM_130431]	NM_130431
A_42_P840867	2.20667	0.00762027	RGD1561455_predicted	PREDICTED: Rattus norvegicus similar to Ras GTPase-activating-like protein IQGAP2 (predicted) (RGD1561455_predicted), mRNA [XR_008037]	XR_008037
A_44_P1004324	2.20667	9.12974e-05	Col18a1	Collagen type XVIII, alpha (I) chain (Fragment). [Source:Uniprot/SPTREMBL;Acc:Q9WUW5] [ENSRNOT00000045315]
A_44_P461579	2.20667	0.00137038	Ptpn4	Protein tyrosine phosphatase non-receptor type 4 (Fragment). [Source:Uniprot/SPTREMBL;Acc:Q8K5A1] [ENSRNOT00000003568]
A_44_P380167	2.20333	0.0288323	RGD1563270_predicted	PREDICTED: Rattus norvegicus similar to synaptonemal complex protein 3 (predicted) (RGD1563270_predicted), mRNA [XM_217535]
A_44_P387735	2.2	0.00474266	BG375381	BG375381 UI-R-CV1-bsz-g-01-0-UI.s1 UI-R-CV1 Rattus norvegicus cDNA clone UI-R-CV1-bsz-g-01-0-UI 3', mRNA sequence [BG375381]	BG375381
A_44_P501191	2.2	0.0011499	Exoc6	Rattus norvegicus exocyst complex component 6 (Exoc6), mRNA [NM_019277]	NM_019277
A_44_P514186	2.2	0.015332	BI275705	BI275705 UI-R-CW0-bwm-g-01-0-UI.s1 UI-R-CW0 Rattus norvegicus cDNA clone UI-R-CW0-bwm-g-01-0-UI 3', mRNA sequence [BI275705]	BI275705
A_43_P17650	2.19667	0.108125	RGD1305984	Rattus norvegicus similar to RIKEN cDNA 2610528A15 (RGD1305984), mRNA [NM_001034093]	NM_001034093
A_44_P192018	2.19667	0.0118711	TC618181
A_44_P307980	2.19667	0.0014309	Cited2	Rattus norvegicus Cbp/p300-interacting transactivator, with Glu/Asp-rich carboxy-terminal domain, 2 (Cited2), mRNA [NM_053698]	NM_053698
A_42_P485961	2.19333	0.017182	Chgb	Rattus norvegicus chromogranin B (Chgb), mRNA [NM_012526]	NM_012526
A_44_P187352	2.19333	0.00153083	LOC308398	PREDICTED: Rattus norvegicus similar to F28C1.3a (LOC308398), mRNA [XM_218397]	XM_218397
A_44_P274217	2.19	0.0359442	Tcte3_predicted	PREDICTED: Rattus norvegicus t-complex-associated testis expressed 3 (predicted) (Tcte3_predicted), mRNA [XM_344846]
A_44_P308962	2.19	0.0521119	Scgb3a1	Rattus norvegicus secretoglobin, family 3A, member 1 (Scgb3a1), mRNA [NM_001013180]	NM_001013180
A_42_P612449	2.18667	6.63438e-05	Fdxr	Rattus norvegicus ferredoxin reductase (Fdxr), mRNA [NM_024153]	NM_024153
A_44_P113421	2.18667	8.61001e-05	CA512840	UI-R-FJ0-cqa-n-10-0-UI.r1 UI-R-FJ0 Rattus norvegicus cDNA clone UI-R-FJ0-cqa-n-10-0-UI 5', mRNA sequence [CA512840]	CA512840
A_44_P496809	2.18667	0.00114021	LOC310013	PREDICTED: Rattus norvegicus hypothetical LOC310013 (LOC310013), mRNA [XM_226706]
A_43_P11901	2.18667	3.79158e-06	Kcnj5	Rattus norvegicus potassium inwardly-rectifying channel, subfamily J, member 5 (Kcnj5), mRNA [NM_017297]	NM_017297
A_43_P12655	2.18333	0.0279122	Slc27a2	Rattus norvegicus solute carrier family 27 (fatty acid transporter), member 2 (Slc27a2), mRNA [NM_031736]	NM_031736
A_44_P962786	2.18333	0.0185344	TC614810
A_44_P977216	2.18333	3.38398e-05	TC624049	Q2EN02_HUMAN (Q2EN02) Survival-related, partial (12%) [TC624049]
A_44_P1004323	2.18333	5.01178e-05	Col18a1	Collagen type XVIII, alpha (I) chain (Fragment). [Source:Uniprot/SPTREMBL;Acc:Q9WUW5] [ENSRNOT00000045315]
A_43_P19921	2.18	0.000107809	Mtap7_predicted	Rattus norvegicus similar to microtubule-associated protein 7 (LOC293016), mRNA [XM_214968]
A_44_P560458	2.18	0.00228812	ENSRNOT00000015170	PREDICTED: Rattus norvegicus similar to ankyrin repeat domain 13c (LOC500522), mRNA [XM_001068868]
A_43_P19260	2.17667	0.0111517	RGD1559803_predicted	PREDICTED: Rattus norvegicus similar to maestro (predicted) (RGD1559803_predicted), mRNA [XM_001053368]	XM_001053368
A_44_P255934	2.17667	0.0144742	Usp32_predicted	Rattus norvegicus similar to ubiquitin specific protease 32; ubiquitin specific protease (LOC303394), mRNA [XM_220798]
A_44_P290852	2.17667	0.0681414	LOC683071	PREDICTED: Rattus norvegicus similar to La-related protein 4 (La ribonucleoprotein domain family member 4) (LOC683071), mRNA [XM_001064337]	XM_001064337
A_44_P360756	2.17667	0.000156026	Bcl2	AF149299 Rattus norvegicus Bcl-2 beta protein (Bcl-2 beta) mRNA, partial cds [AF149299]	AF149299
A_44_P396370	2.17667	1.28874e-05	RGD1359529	Rattus norvegicus similar to chromosome 1 open reading frame 63 (RGD1359529), mRNA [NM_001014193]	NM_001014193
A_44_P370030	2.17333	1.09545e-05	Ptpre	Protein tyrosine phosphatase epsilon M precursor (Fragment). [Source:Uniprot/SPTREMBL;Acc:Q63476] [ENSRNOT00000021359]
A_44_P529067	2.17333	0.0327642	AA800971	AA800971 EST190468 Normalized rat lung, Bento Soares Rattus sp. cDNA clone RLUAN69 3' end, mRNA sequence [AA800971]	AA800971
A_44_P652577	2.17333	1.55813e-06	TC601788	Q5DBE9_SCHJA (Q5DBE9) SJCHGC01974 protein, partial (15%) [TC601788]
A_44_P975956	2.17333	0.000993994	CO555296	AGENCOURT_28621796 NIH_MGC_250 Rattus norvegicus cDNA clone IMAGE:7383237 5', mRNA sequence [CO555296]	CO555296
A_42_P572725	2.17333	0.000677035	Abcc3	Rattus norvegicus ATP-binding cassette, sub-family C (CFTR/MRP), member 3 (Abcc3), mRNA [NM_080581]	NM_080581
A_44_P949357	2.17333	0.000233304	TC637337	Q3JMD5_BURP1 (Q3JMD5) Hydrogenase 4 membrane component , partial (7%) [TC637337]
A_44_P478144	2.17	0.00425	LOC290595	Rattus norvegicus unknown mRNA sequence [AF152002]	AF152002
A_44_P776390	2.17	0.000187189	LOC364241	Rattus norvegicus similar to potassium channel TASK2 (LOC364241), mRNA [NM_001039516]	NM_001039516
A_44_P591983	2.16667	0.0336581	TC604606
A_44_P639832	2.16667	0.000533008	Dhh	Desert hedgehog protein (Fragment). [Source:Uniprot/SPTREMBL;Acc:Q9WUP6] [ENSRNOT00000020563]
A_44_P720597	2.16667	0.00610608	TC600086
A_44_P654339	2.16333	0.0017144	TC624711
A_44_P264230	2.16333	0.000697735	LOC685374	PREDICTED: Rattus norvegicus similar to ankyrin repeat domain 13c (LOC685374), mRNA [XM_001062165]	XM_001062165
A_44_P441434	2.16333	3.15311e-05	Cav2	Rattus norvegicus caveolin 2 (Cav2), mRNA [NM_131914]	NM_131914
A_44_P307978	2.16	0.00015726	Cited2	Rattus norvegicus Cbp/p300-interacting transactivator, with Glu/Asp-rich carboxy-terminal domain, 2 (Cited2), mRNA [NM_053698]	NM_053698
A_44_P321419	2.16	0.0398318	RGD1561997_predicted	PREDICTED: Rattus norvegicus similar to Smage-1 protein (predicted) (RGD1561997_predicted), mRNA [XR_008120]	XR_008120
A_44_P1035148	2.15667	0.00389048	Ddhd1	Rattus norvegicus DDHD domain containing 1 (Ddhd1), mRNA [NM_001033066]	NM_001033066
A_44_P799251	2.15667	0.000354268	TC610053
A_44_P181679	2.15333	0.0154501	Brd2	Rattus norvegicus bromodomain containing 2 (Brd2), mRNA [NM_212495]	NM_212495
A_43_P14111	2.15	0.00209568	Kitl	Rattus norvegicus scf mRNA for stem cell factor KL-2, complete cds. [AB105879]	AB105879
A_44_P639191	2.15	0.00923428	TC618559	Q4RAB8_TETNG (Q4RAB8) Chromosome undetermined SCAF24049, whole genome shotgun sequence. (Fragment), partial (18%) [TC618559]
A_42_P573412	2.14667	0.00324313	RGD1307150_predicted	PREDICTED: Rattus norvegicus similar to Esophagus cancer-related gene-2 protein precursor (ECRG-2) (predicted) (RGD1307150_predicted), mRNA [XM_217268]	XM_217268
A_44_P466757	2.14667	0.000166095	RGD1564007_predicted	PREDICTED: Rattus norvegicus similar to HCV NS3-transactivated protein 2 (predicted) (RGD1564007_predicted), mRNA [XM_217153]	XM_217153
A_43_P14371	2.14	0.000687575	Smpx	Rattus norvegicus small muscle protein, X-linked (Smpx), mRNA [NM_053395]	NM_053395
A_44_P945986	2.14	0.000107195	Slc25a18	Rattus norvegicus solute carrier family 25 member 18 (Slc25a18), mRNA [NM_001044280]	NM_001044280
A_44_P1011664	2.13667	8.52647e-08	Ctnnal1_predicted	PREDICTED: Rattus norvegicus catenin (cadherin associated protein), alpha-like 1 (predicted) (Ctnnal1_predicted), mRNA [XM_216386]	XM_216386
A_43_P11527	2.13333	0.00595487	Adm	Rattus norvegicus adrenomedullin (Adm), mRNA [NM_012715]	NM_012715
A_44_P431774	2.13333	0.000219274	AW916210	AW916210 EST347514 Rat gene index, normalized rat, norvegicus, Bento Soares Rattus norvegicus cDNA clone RGIDJ44 5' end, mRNA sequence [AW916210]	AW916210
A_44_P435604	2.13333	0.00174264	Atp1b1	Rattus norvegicus ATPase, Na+/K+ transporting, beta 1 polypeptide (Atp1b1), mRNA [NM_013113]	NM_013113
A_44_P930234	2.13333	0.00391211	Baz1a_predicted	PREDICTED: Rattus norvegicus bromodomain adjacent to zinc finger domain, 1A (predicted) (Baz1a_predicted), mRNA [XM_234156]	XM_234156
A_44_P493980	2.13	0.00254245	Nptxr	Rattus norvegicus neuronal pentraxin receptor (Nptxr), mRNA [NM_030841]	NM_030841
A_44_P640131	2.13	0.0034691	TC621874	THAP2_MOUSE (Q9D305) THAP domain-containing protein 2, partial (12%) [TC621874]
A_44_P574783	2.12667	0.0015521	Golph4	PREDICTED: Rattus norvegicus golgi phosphoprotein 4 (Golph4), mRNA [XM_227268]	XM_227268
A_44_P700413	2.12667	0.0250577	TC609596	Q25FI5_MACFA (Q25FI5) Brain cDNA, clone: QflA-23718, partial (76%) [TC609596]
A_44_P768805	2.12667	0.0011627	TC626081
A_44_P976610	2.12667	5.16959e-06	TC645735	XM_798813 GTP-binding nuclear protein rtb2 {Trypanosoma cruzi strain CL Brener} (exp=-1; wgp=0; cg=0), partial (5%) [TC645735]
A_44_P351766	2.12333	0.00126838	MGC124992	MGC124992 protein. [Source:Uniprot/SPTREMBL;Acc:Q3ZAU3] [ENSRNOT00000020377]
A_44_P1043668	2.12	0.00733803	RGD1307172	Rattus norvegicus similar to hypothetical protein MGC33309 (RGD1307172), mRNA [NM_001014003]	NM_001014003
A_44_P169956	2.12	0.0141842	AI170059	AI170059 EST215975 Normalized rat lung, Bento Soares Rattus sp. cDNA clone RLUBY32 3' end, mRNA sequence [AI170059]	AI170059
A_44_P288117	2.12	0.00173239	Inhbb	Inhibin beta B chain precursor (Activin beta-B chain). [Source:Uniprot/SWISSPROT;Acc:P17491] [ENSRNOT00000003302]
A_44_P316975	2.12	0.0488644	Usp8_predicted	PREDICTED: Rattus norvegicus ubiquitin specific protease 8 (predicted) (Usp8_predicted), mRNA [XM_215821]
A_44_P624267	2.12	0.0267669	DV717924	RVL8485 Wackym-Soares normalized rat vestibular cDNA library Rattus norvegicus cDNA 5', mRNA sequence [DV717924]	DV717924
A_43_P12808	2.11667	2.40825e-06	Cldn11	Rattus norvegicus claudin 11 (Cldn11), mRNA [NM_053457]	NM_053457
A_44_P405071	2.11667	0.0109997	Cdk6	Cyclin-dependent kinase 6 (Fragment). [Source:Uniprot/SPTREMBL;Acc:Q99MD0] [ENSRNOT00000012597]
A_44_P604435	2.11667	0.0164884	AI228698	AI228698 EST225393 Normalized rat brain, Bento Soares Rattus sp. cDNA clone RBRCY30 3' end, mRNA sequence [AI228698]	AI228698
A_44_P728688	2.11667	0.001209	ENSRNOT00000034374	PREDICTED: Rattus norvegicus similar to developmental pluripotency associated 4 isoform 1 (LOC685378), mRNA [XM_001063552]
A_44_P870562	2.11667	2.81858e-06	TC611584
A_42_P538084	2.11333	0.00312918	Crim1_predicted	PREDICTED: Rattus norvegicus cysteine-rich motor neuron 1 (predicted) (Crim1_predicted), mRNA [XM_233798]
A_44_P163968	2.11333	0.000889667	MGC116197	Rattus norvegicus similar to RIKEN cDNA 1700001E04 (MGC116197), mRNA [NM_001025755]	NM_001025755
A_44_P555334	2.11333	0.0107994	Etnk2_predicted	PREDICTED: Rattus norvegicus ethanolamine kinase 2 (predicted) (Etnk2_predicted), mRNA [XM_341119]	XM_341119
A_44_P123333	2.11	0.00423777	Pparg	Rattus norvegicus peroxisome proliferator activated receptor gamma (Pparg), mRNA [NM_013124]	NM_013124
A_44_P238829	2.11	0.0282242	Eaf1_predicted	PREDICTED: Rattus norvegicus ELL associated factor 1 (predicted) (Eaf1_predicted), mRNA [XM_224618]
A_44_P645309	2.11	0.00125367	Pip5k1b	Rattus norvegicus phosphatidylinositol-4-phosphate 5-kinase, type 1, beta (Pip5k1b), mRNA [NM_001012743]	NM_001012743
A_44_P669605	2.10667	0.00901167	DV718686	RVL9306 Wackym-Soares normalized rat vestibular cDNA library Rattus norvegicus cDNA 5', mRNA sequence [DV718686]	DV718686
A_44_P873024	2.10667	0.00156793	TC593005
A_42_P689873	2.10333	1.84863e-05	Cmtm8	Rattus norvegicus CKLF-like MARVEL transmembrane domain containing 8 (Cmtm8), mRNA [NM_198754]	NM_198754
A_44_P410670	2.1	0.0991044	Stk11_predicted	CB545136 AMGNNUC:NRHY5-00261-E6-A W Rat hypothalamus (10471) Rattus norvegicus cDNA clone nrhy5-00261-e6 5', mRNA sequence [CB545136]
A_44_P496255	2.1	0.0121551	Slco3a1	Rattus norvegicus solute carrier organic anion transporter family, member 3a1 (Slco3a1), mRNA [NM_177481]	NM_177481
A_42_P780039	2.09667	0.00167021	Ntrk1	Rattus norvegicus neurotrophic tyrosine kinase, receptor, type 1 (Ntrk1), mRNA [NM_021589]	NM_021589
A_44_P198035	2.09667	0.0174171	AI113177	AI113177 UI-R-C2p-np-d-09-0-UI.s1 UI-R-C2p Rattus norvegicus cDNA clone UI-R-C2p-np-d-09-0-UI 3', mRNA sequence [AI113177]	AI113177
A_44_P237739	2.09667	0.0048872	Lsr	Rattus norvegicus lipolysis stimulated lipoprotein receptor (Lsr), mRNA [NM_032616]	NM_032616
A_44_P552706	2.09667	0.035323	Dync1h1	Rattus norvegicus dynein cytoplasmic 1 heavy chain 1 (Dync1h1), mRNA [NM_019226]	NM_019226
A_44_P936248	2.09333	0.00930613	Slc24a3	PREDICTED: Rattus norvegicus solute carrier family 24 (sodium [XM_342533]	XM_342533
A_44_P1058966	2.09333	0.00648652	Apbb1ip	Apbb1ip protein (Fragment). [Source:Uniprot/SPTREMBL;Acc:Q4G016] [ENSRNOT00000024272]
A_44_P716969	2.09333	8.27533e-05	TC646042
A_44_P638191	2.09	0.0139308	RGD1563344_predicted	PREDICTED: Rattus norvegicus similar to OTU domain containing 1 (predicted) (RGD1563344_predicted), mRNA [XM_574086]	XM_574086
A_42_P693948	2.08667	1.35561e-05	TC644207	ALU8_HUMAN (P39195) Alu subfamily SX sequence contamination warning entry, partial (4%) [TC584463]
A_44_P342739	2.08667	0.00160669	Ribc2	Rattus norvegicus RIB43A domain with coiled-coils 2 (Ribc2), mRNA [NM_001013949]	NM_001013949
A_42_P752796	2.08667	8.08155e-05	Me2_predicted	PREDICTED: Rattus norvegicus malic enzyme 2, NAD(+)-dependent, mitochondrial (predicted) (Me2_predicted), mRNA [XM_225729]
A_44_P957296	2.08667	0.0157575	AW143366	EST293662 Normalized rat brain, Bento Soares Rattus sp. cDNA clone RGIBL82 5' end, mRNA sequence [AW143366]	AW143366
A_44_P363672	2.08333	7.26521e-08	RGD1560601_predicted	PREDICTED: Rattus norvegicus similar to Jumonji [XM_241817]	XM_241817
A_44_P377965	2.08333	0.00128313	AI102620	AI102620 EST211909 Normalized rat embryo, Bento Soares Rattus sp. cDNA clone REMBQ09 3' end, mRNA sequence [AI102620]	AI102620
A_44_P948202	2.08333	0.00385197	TC604003	Q4TB28_TETNG (Q4TB28) Chromosome undetermined SCAF7209, whole genome shotgun sequence, partial (6%) [TC604003]
A_44_P220424	2.08	0.000315214	MGC116197	Rattus norvegicus similar to RIKEN cDNA 1700001E04 (MGC116197), mRNA [NM_001025755]	NM_001025755
A_43_P10033	2.08	0.0352002	Apobec2_predicted	PREDICTED: Rattus norvegicus apolipoprotein B editing complex 2 (predicted) (Apobec2_predicted), mRNA [XM_217334]
A_44_P732939	2.08	0.000808392	ENSRNOT00000043415	PREDICTED: Rattus norvegicus cytoplasmic polyadenylation element binding protein 4 (predicted) (Cpeb4_predicted), mRNA [XM_220269]
A_44_P852017	2.08	0.0106297	RGD1560731_predicted
A_44_P870065	2.08	0.0605788	TC603021
A_43_P11045	2.07667	0.000830779	CB606439	CB606439 AMGNNUC:URRG1-00023-C1-A1 urrg1 (14046) Rattus norvegicus cDNA clone urrg1-00023-c1, mRNA sequence [CB606439]	CB606439
A_44_P513827	2.07667	0.0129209	ENSRNOT00000052008	PREDICTED: Rattus norvegicus similar to heparan sulfate (glucosamine) 3-O-sulfotransferase 6 (LOC684979), mRNA [XM_001059400]
A_44_P932272	2.07667	0.0540655	TC619975
A_42_P620006	2.07333	0.000974658	Wfdc1	Rattus norvegicus WAP four-disulfide core domain 1 (Wfdc1), mRNA [NM_133581]	NM_133581
A_44_P417595	2.07333	0.00876497	Dnai2	Rattus norvegicus dynein, axonemal, intermediate polypeptide 2 (Dnai2), mRNA [NM_001007726]	NM_001007726
A_42_P718970	2.07	0.0204096	Pitx2	Rattus norvegicus paired-like homeodomain transcription factor 2 (Pitx2), transcript variant 2, mRNA [NM_019334]	NM_019334
A_44_P482595	2.06667	0.000654438	F11r	Rattus norvegicus F11 receptor (F11r), mRNA [NM_053796]	NM_053796
A_44_P767512	2.06667	0.00962297	TC608538
A_44_P294475	2.06333	0.0188902	BP485269	BP485269 Rattus norvegicus pancreatic islet Rattus norvegicus cDNA clone RBC20232 5', mRNA sequence [BP485269]	BP485269
A_44_P319618	2.06	0.00161507	CB606346	CB606346 AMGNNUC:SRPG2-00011-A10-A srpg2 (10238) Rattus norvegicus cDNA clone srpg2-00011-a10 5', mRNA sequence [CB606346]	CB606346
A_44_P442813	2.06	0.00535207	Cxadr	Rattus norvegicus coxsackie virus and adenovirus receptor (Cxadr), mRNA [NM_053570]	NM_053570
A_44_P885003	2.05667	6.56216e-05	TC599984	Q9V515_DROME (Q9V515) CG8181-PA, partial (3%) [TC599984]
A_44_P901138	2.05667	1.56927e-05	TC607870
A_43_P14522	2.05333	0.0129505	RGD1564852_predicted	DRACNG03 Rat DRG Library Rattus norvegicus cDNA clone DRACNG03 5', mRNA sequence [BG666093]
A_44_P1041460	2.05333	0.000213795	Rragd_predicted	PREDICTED: Rattus norvegicus Ras-related GTP binding D (predicted) (Rragd_predicted), mRNA [XM_216363]
A_44_P730150	2.05333	0.000280109	TC605210	Q3J975_NITOC (Q3J975) Flagellar biosynthesis protein FliQ precursor, partial (15%) [TC605210]
A_44_P243153	2.05	0.000464711	Ncoa6	Nuclear receptor coactivator 6 (Amplified in breast cancer protein 3) (Cancer-amplified transcriptional coactivator ASC-2) (Activating signal cointegrator 2) (ASC-2) (Peroxisome proliferator-activated receptor-interacting protein) (PPAR-interacting...
A_44_P356829	2.05	0.0147966	RGD1306484_predicted	PREDICTED: Rattus norvegicus similar to growth and transformation-dependent protein (predicted) (RGD1306484_predicted), mRNA [XM_343890]
A_44_P743576	2.05	0.0176814	AW917533	AW917533 EST348837 Rat gene index, normalized rat, norvegicus, Bento Soares Rattus norvegicus cDNA clone RGIEF01 5' end, mRNA sequence [AW917533]	AW917533
A_44_P807184	2.05	0.00153688	TC591169
A_44_P1027780	2.04667	1.8725e-06	Cap350	Centrosome-associated protein 350 (Fragment). [Source:Uniprot/SPTREMBL;Acc:Q8VI43] [ENSRNOT00000005235]
A_44_P997825	2.04667	0.00445213	Myd116	Rattus norvegicus myeloid differentiation primary response gene 116 (Myd116), mRNA [NM_133546]	NM_133546
A_44_P885356	2.04333	0.000505032	TC614577	Q1YVH4_9GAMM (Q1YVH4) YwaF, partial (7%) [TC614577]
A_44_P210250	2.04	0.000931738	Myh7	Rattus norvegicus myosin, heavy polypeptide 7, cardiac muscle, beta (Myh7), mRNA [NM_017240]	NM_017240
A_44_P351301	2.03667	0.010536	Pa2g4	Rattus norvegicus proliferation-associated 2G4 (Pa2g4), mRNA [NM_001004206]	NM_001004206
A_44_P436844	2.03667	0.000584886	BQ206577	BQ206577 UI-R-DZ1-cnl-i-20-0-UI.s1 NCI_CGAP_DZ1 Rattus norvegicus cDNA clone IMAGE:7347262 3', mRNA sequence [BQ206577]	BQ206577
A_44_P482986	2.03667	0.00122958	ENSRNOT00000036020	UI-R-C1-lf-a-05-0-UI.r1 UI-R-C1 Rattus norvegicus cDNA clone UI-R-C1-lf-a-05-0-UI 5', mRNA sequence [BF549536]
A_44_P639705	2.03667	9.74519e-05	TC627420	Q67YE8_ARATH (Q67YE8) Protease HhoA like, partial (7%) [TC627420]
A_44_P919314	2.03667	0.00179039	Sema3c_predicted	PREDICTED: Rattus norvegicus sema domain, immunoglobulin domain (Ig), short basic domain, secreted, (semaphorin) 3C (predicted) (Sema3c_predicted), mRNA [XM_231381]	XM_231381
A_42_P766027	2.03333	0.0578216	ENSRNOT00000021391	U2af2 protein (Fragment). [Source:Uniprot/SPTREMBL;Acc:Q5EB64] [ENSRNOT00000021391]
A_44_P716145	2.03333	0.00187058	Cxadr	Rattus norvegicus coxsackie virus and adenovirus receptor (Cxadr), mRNA [NM_053570]	NM_053570
A_44_P529811	2.03333	0.0466673	Myo10_predicted	PREDICTED: Rattus norvegicus myosin X (predicted) (Myo10_predicted), mRNA [XM_226874]
A_44_P996242	2.03333	0.00972013	Slc5a2	Rattus norvegicus solute carrier family 5 (sodium/glucose cotransporter), member 2 (Slc5a2), mRNA [NM_022590]	NM_022590
A_44_P494465	2.03	0.000618468	Kctd12_predicted	PREDICTED: Rattus norvegicus potassium channel tetramerisation domain containing 12 (predicted) (Kctd12_predicted), mRNA [XM_344450]	XM_344450
A_44_P651575	2.03	0.00586066	AW915359	AW915359 EST346663 Normalized rat embryo, Bento Soares Rattus sp. cDNA clone RGICU47 5' end, mRNA sequence [AW915359]	AW915359
A_44_P248193	2.02667	5.13386e-06	Rel_predicted	PREDICTED: Rattus norvegicus reticuloendotheliosis oncogene (predicted) (Rel_predicted), mRNA [XM_223688]
A_44_P855863	2.02667	0.000264943	TC624146
A_44_P960156	2.02	2.2954e-05	Usp32_predicted	PREDICTED: Rattus norvegicus ubiquitin specific protease 32 (predicted) (Usp32_predicted), mRNA [XM_220798]	XM_220798
A_44_P837483	2.02	0.00606255	BM384088	UI-R-DZ0-cks-o-20-0-UI.s1 UI-R-DZ0 Rattus norvegicus cDNA clone UI-R-DZ0-cks-o-20-0-UI 3', mRNA sequence [BM384088]	BM384088
A_43_P12617	2.01667	0.00181245	Grb14	Rattus norvegicus growth factor receptor bound protein 14 (Grb14), mRNA [NM_031623]	NM_031623
A_44_P104204	2.01667	0.00751488	CN542722	UI-R-DQ1-clu-d-16-0-UI.s1 UI-R-DQ1 Rattus norvegicus cDNA clone UI-R-DQ1-clu-d-16-0-UI 3', mRNA sequence [CN542722]	CN542722
A_44_P212208	2.01667	0.00934983	AI029175	AI029175 UI-R-C0-iv-f-09-0-UI.s1 UI-R-C0 Rattus norvegicus cDNA clone UI-R-C0-iv-f-09-0-UI 3', mRNA sequence [AI029175]	AI029175
A_44_P433526	2.01667	0.000122768	RGD1309698_predicted	Rattus norvegicus similar to Putative protein 15E1.2 (LOC360821), mRNA [XM_341095]	XM_341095
A_42_P559414	2.01	0.00073835	Wnt4	Rattus norvegicus wingless-related MMTV integration site 4 (Wnt4), mRNA [NM_053402]	NM_053402
A_44_P158135	2.01	0.00792084	BG378050	BG378050 UI-R-CT0-bvn-c-06-0-UI.s1 UI-R-CT0 Rattus norvegicus cDNA clone UI-R-CT0-bvn-c-06-0-UI 3', mRNA sequence [BG378050]	BG378050
A_44_P608425	2.01	0.00679229	TC630426
A_44_P370033	2.00667	0.00144611	Ptpre	Protein tyrosine phosphatase epsilon M precursor (Fragment). [Source:Uniprot/SPTREMBL;Acc:Q63476] [ENSRNOT00000021359]
A_42_P546708	2.00667	0.0132829	Khdrbs3	Rattus norvegicus KH domain containing, RNA binding, signal transduction associated 3 (Khdrbs3), mRNA [NM_022249]	NM_022249
A_43_P18043	2.00667	0.0330171	Tob2	Rattus norvegicus transducer of ERBB2, 2 (Tob2), mRNA [NM_001007146]	NM_001007146
A_44_P870574	2.00667	0.00168753	TC598970
A_44_P759788	2.00333	0.00194	LOC498796	Rattus norvegicus hypothetical protein LOC498796 (LOC498796), mRNA [NM_001025034]	NM_001025034
A_44_P108421	2	0.118885	Fndc3a_predicted	PREDICTED: Rattus norvegicus fibronectin type III domain containing 3a (predicted) (Fndc3a_predicted), mRNA [XM_224350]
A_44_P205923	2	1.34947e-06	RGD1564085_predicted	similar to LATS homolog 1 (predicted) (RGD1564085_predicted), mRNA [Source:RefSeq_dna;Acc:XR_008525] [ENSRNOT00000020098]
A_44_P348435	2	0.000293311	AW915757	AW915757 EST347061 Rat gene index, normalized rat, norvegicus, Bento Soares Rattus norvegicus cDNA clone RGIDA36 5' end, mRNA sequence [AW915757]	AW915757
A_44_P900020	2	0.000565636	TC627454	Q5AF63_CANAL (Q5AF63) Potential fungal zinc cluster transcription factor, partial (6%) [TC581243]
A_43_P14888	1.99667	0.0022183	Sgne1	Rattus norvegicus secretory granule neuroendocrine protein 1 (Sgne1), mRNA [NM_013175]	NM_013175
A_43_P19891	1.99667	0.0083274	Rrh_predicted	PREDICTED: Rattus norvegicus retinal pigment epithelium derived rhodopsin homolog (predicted) (Rrh_predicted), mRNA [XM_227718]
A_42_P625263	1.99333	0.00150741	Epb4.1l4a_predicted	PREDICTED: Rattus norvegicus erythrocyte protein band 4.1-like 4a (predicted) (Epb4.1l4a_predicted), mRNA [XM_226060]
A_44_P153769	1.99333	0.0184164	Ica1	Rattus norvegicus islet cell autoantigen 1 (Ica1), mRNA [NM_030844]	NM_030844
A_44_P181511	1.99333	1.88142e-05	Phf17_predicted	AW916114 EST347418 Rat gene index, normalized rat, norvegicus, Bento Soares Rattus norvegicus cDNA clone RGIDI22 5' end, mRNA sequence [AW916114]
A_44_P879857	1.99333	0.0176645	AW917095	AW917095 EST348399 Rat gene index, normalized rat, norvegicus, Bento Soares Rattus norvegicus cDNA clone RGIDZ21 5' end, mRNA sequence [AW917095]	AW917095
A_44_P994500	1.99333	0.000357473	CF111094	Shultzomica04345 Rat lung airway and parenchyma cDNA libraries Rattus norvegicus cDNA clone Contig3855 5', mRNA sequence [CF111094]	CF111094
A_43_P14604	1.99	0.00620524	AW143134	AW143134 EST293430 Normalized rat brain, Bento Soares Rattus sp. cDNA clone RGIBE30 5' end, mRNA sequence [AW143134]	AW143134
A_43_P21457	1.99	0.0185316	Phf17_predicted	PREDICTED: Rattus norvegicus PHD finger protein 17 (predicted) (Phf17_predicted), mRNA [XM_227074]
A_44_P366902	1.99	0.000779023	LOC360932	PREDICTED: Rattus norvegicus similar to Probable phospholipid-transporting ATPase VD (ATPVD) (LOC360932), mRNA [XR_009136]	XR_009136
A_42_P637276	1.99	0.0477948	ENSRNOT00000023392	Rattus norvegicus similar to MAP/microtubule affinity-regulating kinase 4L (LOC361518), mRNA [XM_341800]
A_42_P472699	1.98667	0.000585455	Amn_predicted	PREDICTED: Rattus norvegicus amnionless (predicted) (Amn_predicted), mRNA [XM_234547]
A_44_P833822	1.98333	0.015691	AW915845	AW915845 EST347149 Rat gene index, normalized rat, norvegicus, Bento Soares Rattus norvegicus cDNA clone RGIDB44 5' end, mRNA sequence [AW915845]	AW915845
A_44_P823063	1.98	0.0275925	TC589300
A_44_P307106	1.97333	0.00149257	RGD1310951_predicted	PREDICTED: Rattus norvegicus similar to RIKEN cDNA E130308A19 (predicted), transcript variant 2 (RGD1310951_predicted), mRNA [XM_001056694]
A_44_P984629	1.97333	0.00677917	Dd5	Ubiquitin-protein ligase EDD1 (EC 6.3.2.-) (Hyperplastic discs protein homolog) (100 kDa protein) (Fragment). [Source:Uniprot/SWISSPROT;Acc:Q62671] [ENSRNOT00000009115]
A_44_P992673	1.97333	0.00169781	RGD1309578	Rattus norvegicus similar to Aa2-174 (RGD1309578), mRNA [NM_001014162]	NM_001014162
A_44_P220378	1.96667	1.89508e-06	LOC685601	PREDICTED: Rattus norvegicus similar to MICAL CG33208-PB, isoform B (LOC685601), mRNA [XM_001064490]	XM_001064490
A_44_P290915	1.96333	0.00413407	Sema3c_predicted	Rattus norvegicus similar to semaphorin 3C; semaphorin E (LOC296787), mRNA [XM_231381]
A_44_P414974	1.96333	0.000256123	XM_342637	Rattus norvegicus similar to RIKEN cDNA 5830415L20 (LOC362320), mRNA [XM_342637]	XM_342637
A_43_P10714	1.96	0.00307572	RGD1559803_predicted	PREDICTED: Rattus norvegicus similar to maestro (predicted) (RGD1559803_predicted), mRNA [XM_001053368]	XM_001053368
A_43_P16529	1.96	0.00011455	Gadd45b	Rattus norvegicus growth arrest and DNA-damage-inducible 45 beta (Gadd45b), mRNA [NM_001008321]	NM_001008321
A_44_P190088	1.96	0.000301714	Prpf39_predicted	AGENCOURT_17617267 NIH_MGC_236 Rattus norvegicus cDNA clone IMAGE:7128249 5', mRNA sequence [CK472947]
A_44_P236532	1.96	0.0007347	Ctnnd1_predicted	PREDICTED: Rattus norvegicus catenin (cadherin associated protein), delta 1 (predicted) (Ctnnd1_predicted), mRNA [XM_242062]	XM_242062
A_44_P297100	1.96	0.0827945	LOC499022	Quaking protein. [Source:Uniprot/SWISSPROT;Acc:Q91XU1] [ENSRNOT00000023304]
A_44_P382219	1.96	0.0573698	XM_344567	Rattus norvegicus similar to heterogeneous nuclear ribonucleoprotein A0; hnRNA binding protein (LOC364672), mRNA [XM_344567]	XM_344567
A_43_P22326	1.96	0.000225349	RGD1310623	Rattus norvegicus similar to RIKEN cDNA 2010005O13 (RGD1310623), mRNA [NM_001034011]	NM_001034011
A_44_P227457	1.95333	0.0691918	Epha2_predicted	PREDICTED: Rattus norvegicus Eph receptor A2 (predicted) (Epha2_predicted), mRNA [XM_345596]
A_44_P860243	1.95333	0.00400582	AA892666	AA892666 EST196469 Normalized rat kidney, Bento Soares Rattus sp. cDNA clone RKIAV52 3' end, mRNA sequence [AA892666]	AA892666
A_44_P553765	1.95	0.0106696	Phf17_predicted	PREDICTED: Rattus norvegicus PHD finger protein 17 (predicted) (Phf17_predicted), mRNA [XM_227074]	XM_227074
A_44_P961032	1.95	0.000432783	TC599726
A_44_P1007110	1.95	0.0317152	RGD1565432_predicted	Small VCP/p97-interacting protein. [Source:Uniprot/SWISSPROT;Acc:P0C0A9] [ENSRNOT00000056024]
A_44_P516101	1.95	0.00878571	RGD1309552	Rattus norvegicus similar to RIKEN cDNA C730048E16 (RGD1309552), mRNA [NM_001025285]	NM_001025285
A_42_P584734	1.94667	0.00734506	Gdf10	Rattus norvegicus growth differentiation factor 10 (Gdf10), mRNA [NM_024375]	NM_024375
A_44_P497039	1.94667	0.00710076	ENSRNOT00000029397	PREDICTED: Rattus norvegicus similar to ubiquitin specific protease 51 (predicted) (RGD1562211_predicted), mRNA [XM_228809]
A_44_P225046	1.94333	0.000261216	RGD1309887_predicted	PREDICTED: Rattus norvegicus similar to RIKEN cDNA 2410004N11; DNA segment, Chr 17, ERATO Doi 562, expressed (predicted) (RGD1309887_predicted), mRNA [XM_228042]	XM_228042
A_44_P372907	1.94333	0.000434602	Me2_predicted	PREDICTED: Rattus norvegicus malic enzyme 2, NAD(+)-dependent, mitochondrial (predicted) (Me2_predicted), mRNA [XM_225729]
A_44_P265066	1.94	0.0169586	Calml3	Rattus norvegicus calmodulin-like 3 (Calml3), mRNA [NM_001012054]	NM_001012054
A_44_P180627	1.94	0.00118984	LOC691487	PREDICTED: Rattus norvegicus similar to Discs large homolog 5 (Placenta and prostate DLG) (Discs large protein P-dlg) (LOC691487), mRNA [XM_001078495]	XM_001078495
A_44_P459492	1.94	0.00132363	Lmo2	Rattus norvegicus LIM domain only 2 (Lmo2), mRNA [NM_001037358]	NM_001037358
A_43_P13409	1.93667	0.00837869	Zdhhc2	Rattus norvegicus zinc finger, DHHC domain containing 2 (Zdhhc2), mRNA [NM_145096]	NM_145096
A_44_P762216	1.93667	0.00110138	RGD1563166_predicted	PREDICTED: Rattus norvegicus similar to T-cell activation kelch repeat protein (predicted) (RGD1563166_predicted), mRNA [XM_575612]
A_44_P940150	1.93667	0.0349959	BE110753	BE110753 UI-R-BJ1-avd-c-01-0-UI.s1 UI-R-BJ1 Rattus norvegicus cDNA clone UI-R-BJ1-avd-c-01-0-UI 3', mRNA sequence [BE110753]	BE110753
A_44_P1017662	1.93333	0.00135314	Acsl1	Rattus norvegicus acyl-CoA synthetase long-chain family member 1 (Acsl1), mRNA [NM_012820]	NM_012820
A_44_P308925	1.93333	0.00409388	Abat	Rattus norvegicus 4-aminobutyrate aminotransferase (Abat), mRNA [NM_031003]	NM_031003
A_42_P489817	1.93	0.00290645	AW915389	AW915389 EST346693 Normalized rat embryo, Bento Soares Rattus sp. cDNA clone RGICU85 5' end, mRNA sequence [AW915389]	AW915389
A_44_P332586	1.93	0.0094508	Zswim6	Rattus norvegicus zinc finger, SWIM domain containing 6 (Zswim6), mRNA [NM_001047884]	NM_001047884
A_44_P444632	1.92667	0.0117406	CF110930	Shultzomica04181 Rat lung airway and parenchyma cDNA libraries Rattus norvegicus cDNA clone Contig3710 5', mRNA sequence [CF110930]	CF110930
A_44_P578999	1.92667	0.0380814	TC629428
A_44_P762003	1.92333	0.00410116	TC603145
A_44_P948592	1.92333	0.0141214	CB609809	AMGNNUC:NRDG1-00122-G2-A nrdg1 (10855) Rattus norvegicus cDNA clone nrdg1-00122-g2 5', mRNA sequence [CB609809]	CB609809
A_44_P808013	1.92333	0.00628038	CO402766	AGENCOURT_26737543 NIH_MGC_255 Rattus norvegicus cDNA clone IMAGE:7317653 5', mRNA sequence [CO402766]	CO402766
A_44_P701459	1.92	1.91963e-05	TC598211
A_44_P961679	1.92	4.04024e-06	TC630617	Q4L2A2_RAT (Q4L2A2) CD99 (Fragment), partial (52%) [TC630617]
A_42_P682216	1.92	0.000276428	RGD1359339	Rattus norvegicus similar to RIKEN cDNA 2310028N02 (RGD1359339), mRNA [NM_001007679]	NM_001007679
A_43_P18329	1.92	0.116179	Stim1_predicted	Stromal interaction molecule 1 precursor. [Source:Uniprot/SWISSPROT;Acc:P84903] [ENSRNOT00000027685]
A_44_P282794	1.92	0.0155164	Chd2_predicted	PREDICTED: Rattus norvegicus chromodomain helicase DNA binding protein 2 (predicted) (Chd2_predicted), mRNA [XM_218790]	XM_218790
A_44_P471853	1.92	0.048885	Epc1_predicted	PREDICTED: Rattus norvegicus enhancer of polycomb homolog 1 (Drosophila) (predicted) (Epc1_predicted), mRNA [XM_225457]
A_44_P543641	1.91667	0.000358467	ENSRNOT00000012525	Schip1 protein (Fragment). [Source:Uniprot/SPTREMBL;Acc:Q562A8] [ENSRNOT00000012525]
A_44_P684740	1.91333	0.000208479	Pcdh17_predicted	PREDICTED: Rattus norvegicus protocadherin 17 (predicted) (Pcdh17_predicted), mRNA [XM_224389]	XM_224389
A_44_P294556	1.91333	0.00310982	AI102812	AI102812 EST212101 Normalized rat embryo, Bento Soares Rattus sp. cDNA clone REMBT17 3' end, mRNA sequence [AI102812]	AI102812
A_44_P392782	1.91333	0.00885758	BI281608	UI-R-CT0s-cau-d-04-0-UI.s1 UI-R-CT0s Rattus norvegicus cDNA clone UI-R-CT0s-cau-d-04-0-UI 3', mRNA sequence [BI281608]	BI281608
A_44_P414553	1.91	0.101283	ENSRNOT00000007501	Zinc finger protein ZFX (Fragment). [Source:Uniprot/SPTREMBL;Acc:Q99NJ3] [ENSRNOT00000007501]
A_44_P255449	1.90667	0.000189342	Col4a3bp_predicted	PREDICTED: Rattus norvegicus procollagen, type IV, alpha 3 (Goodpasture antigen) binding protein (predicted) (Col4a3bp_predicted), mRNA [XM_001068766]
A_44_P963812	1.90667	0.00184964	Ctnnal1_predicted	PREDICTED: Rattus norvegicus catenin (cadherin associated protein), alpha-like 1 (predicted) (Ctnnal1_predicted), mRNA [XM_216386]	XM_216386
A_44_P114692	1.90667	0.0010147	LOC363433	PREDICTED: Rattus norvegicus hypothetical LOC363433 (LOC363433), mRNA [XM_343755]	XM_343755
A_43_P21945	1.90333	0.00403083	Ppl_predicted	PREDICTED: Rattus norvegicus periplakin (predicted) (Ppl_predicted), mRNA [XM_220174]
A_44_P1040926	1.90333	0.000801555	RGD1562954_predicted	PREDICTED: Rattus norvegicus similar to aldo-keto reductase family 1, member C12 (predicted) (RGD1562954_predicted), mRNA [XM_225544]
A_44_P149572	1.90333	7.42308e-06	Rassf7_predicted	PREDICTED: Rattus norvegicus Ras association (RalGDS [XM_215119]	XM_215119
A_44_P410288	1.90333	0.00110067	RGD1562865_predicted	PREDICTED: Rattus norvegicus similar to BTB and CNC homology 1, basic leucine zipper transcription factor 2 (predicted) (RGD1562865_predicted), mRNA [XM_232858]	XM_232858
A_44_P725183	1.90333	0.000196077	AI548201	UI-R-C3-su-f-02-0-UI.s1 UI-R-C3 Rattus norvegicus cDNA clone UI-R-C3-su-f-02-0-UI 3', mRNA sequence [AI548201]	AI548201
A_44_P808244	1.90333	0.0375551	TC635252	Q6P1G8_MOUSE (Q6P1G8) TBC1 domain family, member 8, partial (8%) [TC635252]
A_44_P870854	1.90333	0.0041876	TC627298
A_44_P125025	1.9	0.00237712	Tgfb3	Rattus norvegicus transforming growth factor, beta 3 (Tgfb3), mRNA [NM_013174]	NM_013174
A_44_P633224	1.9	0.000402613	BG381596	UI-R-CT0-bud-b-08-0-UI.s1 UI-R-CT0 Rattus norvegicus cDNA clone UI-R-CT0-bud-b-08-0-UI 3', mRNA sequence [BG381596]	BG381596
A_44_P471305	1.9	0.0933783	Rcor1_predicted	Rattus norvegicus similar to 5730409O11 protein (LOC314458), mRNA [XM_234546]
A_44_P419757	1.89667	0.000390233	XM_346210	Rattus norvegicus similar to 2610042L04Rik protein (LOC367556), mRNA [XM_346210]	XM_346210
A_44_P384425	1.89667	0.0177988	Ranbp6_predicted	PREDICTED: Rattus norvegicus RAN binding protein 6 (predicted) (Ranbp6_predicted), mRNA [XM_219796]	XM_219796
A_44_P868714	1.89667	0.00348442	Gata6	PREDICTED: Rattus norvegicus GATA binding protein 6 (Gata6), mRNA [XM_001072268]	XM_001072268
A_43_P14506	1.89333	0.00430363	LOC499506	PREDICTED: Rattus norvegicus similar to cytosolic phosphoprotein DP58 (LOC499506), mRNA [XM_574831]	XM_574831
A_44_P311955	1.89333	0.00125432	Prkce	Rattus norvegicus protein kinase C, epsilon (Prkce), mRNA [NM_017171]	NM_017171
A_44_P842474	1.89333	4.88549e-06	TC605649
A_44_P130036	1.89333	0.00455488	AA957486	UI-R-E1-fw-d-06-0-UI.s1 UI-R-E1 Rattus norvegicus cDNA clone UI-R-E1-fw-d-06-0-UI 3', mRNA sequence [AA957486]	AA957486
A_44_P382435	1.89333	0.119454	LOC362587	PREDICTED: Rattus norvegicus similar to microfilament and actin filament cross-linker protein isoform b (LOC362587), mRNA [XM_342906]	XM_342906
A_44_P290350	1.89	0.00059011	Gpr44	Rattus norvegicus G protein-coupled receptor 44 (Gpr44), mRNA [NM_001012070]	NM_001012070
A_44_P859421	1.89	0.00743636	BF562910	UI-R-BO0-aif-h-08-0-UI.r1 UI-R-BO0 Rattus norvegicus cDNA clone UI-R-BO0-aif-h-08-0-UI 5', mRNA sequence [BF562910]	BF562910
A_44_P760430	1.88667	0.00146725	LOC688956	PREDICTED: Rattus norvegicus hypothetical protein LOC688956 (LOC688956), mRNA [XM_001068968]
A_43_P16650	1.88333	0.000953871	XM_214107	Rattus norvegicus putatative 28 kDa protein (LOC289809), mRNA [XM_214107]	XM_214107
A_44_P751708	1.88333	0.0117642	A_44_P751708
A_44_P501707	1.88333	0.00399524	XM_343657	Rattus norvegicus similar to RIKEN cDNA 1700001E04 (LOC363317), mRNA [XM_343657]	XM_343657
A_44_P449910	1.88	0.0163289	ENSRNOT00000010623	LIM domain only protein 3 (Neuronal-specific transcription factor DAT1). [Source:Uniprot/SWISSPROT;Acc:Q99MB5] [ENSRNOT00000010623]
A_44_P783809	1.88	0.0844936	BE118459	BE118459 UI-R-BJ1-azp-h-02-0-UI.s1 UI-R-BJ1 Rattus norvegicus cDNA clone UI-R-BJ1-azp-h-02-0-UI 3', mRNA sequence [BE118459]	BE118459
A_44_P838002	1.88	0.0120407	TC599147
A_42_P577482	1.87667	0.000341261	BM387057	BM387057 UI-R-CN1-cji-e-12-0-UI.s1 UI-R-CN1 Rattus norvegicus cDNA clone UI-R-CN1-cji-e-12-0-UI 3', mRNA sequence [BM387057]	BM387057
A_43_P11991	1.87667	0.000977533	Ifrd1	Rattus norvegicus interferon-related developmental regulator 1 (Ifrd1), mRNA [NM_019242]	NM_019242
A_44_P107000	1.87667	0.000290296	AI409747	AI409747 EST238039 Normalized rat placenta, Bento Soares Rattus sp. cDNA clone RPLDI25 3' end, mRNA sequence [AI409747]	AI409747
A_44_P425745	1.87667	0.00249811	BM387864	BM387864 UI-R-CN1-cjk-f-23-0-UI.s1 UI-R-CN1 Rattus norvegicus cDNA clone UI-R-CN1-cjk-f-23-0-UI 3', mRNA sequence [BM387864]	BM387864
A_44_P884109	1.87667	0.011286	Trim2	PREDICTED: Rattus norvegicus tripartite motif protein 2 (Trim2), mRNA [XM_342268]	XM_342268
A_44_P378484	1.87667	0.036518	Gnas	Rattus norvegicus alternatively spliced GTP-binding protein alpha subunit (stimulatory) (GS-alpha) mRNA, complete cds. [L10326]	L10326
A_44_P152307	1.87333	0.033135	TC611154	Q6ZQF4_MOUSE (Q6ZQF4) MKIAA0247 protein (Fragment), partial (13%) [TC611154]
A_44_P373681	1.87333	0.00156613	BF563424	BF563424 UI-R-BT1-akh-e-09-0-UI.r1 UI-R-BT1 Rattus norvegicus cDNA clone UI-R-BT1-akh-e-09-0-UI 5', mRNA sequence [BF563424]	BF563424
A_44_P397472	1.87333	2.40806e-05	BQ205131	BQ205131 UI-R-DZ1-cnh-f-09-0-UI.s1 NCI_CGAP_DZ1 Rattus norvegicus cDNA clone IMAGE:7345643 3', mRNA sequence [BQ205131]	BQ205131
A_44_P808019	1.87	0.0282984	TC600344
A_44_P283812	1.87	0.000816315	LOC310721	Rattus norvegicus similar to 4930431B09Rik protein (LOC310721), mRNA [NM_001014041]	NM_001014041
A_44_P623001	1.86667	2.26326e-06	TC593314
A_44_P826605	1.86667	0.00148366	TC642621
A_44_P153755	1.86667	0.00243647	Fshr	Rattus norvegicus follicle stimulating hormone receptor (Fshr), mRNA [NM_199237]	NM_199237
A_44_P635293	1.86667	0.0213522	AW144668	EST295046 Normalized rat embryo, Bento Soares Rattus sp. cDNA clone RGICC77 5' end, mRNA sequence [AW144668]	AW144668
A_44_P1013330	1.86333	7.25078e-05	RGD1307215	Rattus norvegicus similar to protein phosphatase 1, regulatory (inhibitory) subunit 1C; thymocyte ARPP; DNA segment, Chr 9, Brigham & Womens Genetics 1012 expressed, mRNA (cDNA clone IMAGE:7316416), complete cds. [BC089974]	BC089974
A_44_P914438	1.86333	0.000515652	Cdkn1a	Rattus norvegicus cyclin-dependent kinase inhibitor 1A (Cdkn1a), mRNA [NM_080782]	NM_080782
A_44_P523372	1.86	0.00771337	Nedd9	Rattus norvegicus neural precursor cell expressed, developmentally down-regulated gene 9 (Nedd9), mRNA [NM_001011922]	NM_001011922
A_44_P697832	1.86	0.000510858	AW920624	EST351928 Rat gene index, normalized rat, norvegicus, Bento Soares Rattus norvegicus cDNA clone RGIGZ92 5' end, mRNA sequence [AW920624]	AW920624
A_44_P920548	1.86	5.87035e-06	CO561291	AGENCOURT_28467444 NIH_MGC_248 Rattus norvegicus cDNA clone IMAGE:7367104 5', mRNA sequence [CO561291]	CO561291
A_42_P652419	1.85667	0.00136856	AW920912	AW920912 EST352216 Rat gene index, normalized rat, norvegicus, Bento Soares Rattus norvegicus cDNA clone RGIHJ05 5' end, mRNA sequence [AW920912]	AW920912
A_44_P273678	1.85667	0.0432506	Tceb3	Rattus norvegicus transcription elongation factor B (SIII), polypeptide 3 (Tceb3), mRNA [NM_017103]	NM_017103
A_44_P857470	1.85667	0.0365908	TC606870
A_44_P859124	1.85667	0.00342295	LOC689165	UI-R-FS0-cru-h-11-0-UI.s1 UI-R-FS0 Rattus norvegicus cDNA clone UI-R-FS0-cru-h-11-0-UI 3', mRNA sequence [CB328239]	CB328239
A_44_P501761	1.85333	0.00851601	Aim1l_predicted	PREDICTED: Rattus norvegicus absent in melanoma 1-like (predicted) (Aim1l_predicted), mRNA [XM_216539]
A_44_P999507	1.85	0.0339105	Pkp2	Pkp2 protein (Fragment). [Source:Uniprot/SPTREMBL;Acc:Q562C0] [ENSRNOT00000002498]
A_44_P1058735	1.84667	0.00020137	TC596716	Q4SR78_TETNG (Q4SR78) Chromosome 11 SCAF14528, whole genome shotgun sequence, partial (12%) [TC596716]
A_44_P592145	1.84667	0.000110955	BC098778	Rattus norvegicus cDNA clone IMAGE:7374368 [BC098778]	BC098778
A_44_P867129	1.84667	0.00284346	RGD1305773_predicted	PREDICTED: Rattus norvegicus similar to CG12753-PA (predicted) (RGD1305773_predicted), mRNA [XR_009226]	XR_009226
A_44_P189859	1.84333	0.00384684	Zfp297b	Rattus norvegicus zinc finger protein 297B (Zfp297b), mRNA [NM_001012094]	NM_001012094
A_44_P340587	1.84333	7.36403e-05	CB548303	CB548303 AMGNNUC:SRCS1-00113-F11-A srcs1 (10883) Rattus norvegicus cDNA clone srcs1-00113-f11 5', mRNA sequence [CB548303]	CB548303
A_44_P142523	1.84333	0.00255143	RGD1560576_predicted	PREDICTED: Rattus norvegicus similar to PC-LKC gene product (predicted) (RGD1560576_predicted), mRNA [XM_214434]
A_44_P685542	1.84333	0.0286037	TC618770
A_44_P871398	1.84333	0.00440291	TC629889
A_43_P14553	1.84	0.00054427	TC588473
A_44_P575922	1.84	6.73616e-06	TC611492	Q7TQ12_RAT (Q7TQ12) Aa1114, partial (9%) [TC611492]
A_44_P638062	1.84	0.000596017	TC639349	Q8K0F9_MOUSE (Q8K0F9) IQ motif containing C, partial (11%) [TC639349]
A_43_P18824	1.83333	0.0660093	Pank1_predicted	PREDICTED: Rattus norvegicus pantothenate kinase 1 (predicted) (Pank1_predicted), mRNA [XM_215283]
A_44_P578593	1.83333	0.00967219	TC644019
A_44_P830042	1.83333	0.00255445	AW142801	AW142801 EST293055 Normalized rat brain, Bento Soares Rattus sp. cDNA clone RGIAV96 5' end, mRNA sequence [AW142801]	AW142801
A_44_P513487	1.83	4.87099e-05	Gca_predicted	PREDICTED: Rattus norvegicus grancalcin (predicted) (Gca_predicted), mRNA [XM_229977]
A_44_P788211	1.82667	0.00031675	RGD1310623	Rattus norvegicus similar to RIKEN cDNA 2010005O13 (RGD1310623), mRNA [NM_001034011]	NM_001034011
A_44_P470961	1.82667	4.04975e-05	Ell2	Ell2 protein (Fragment). [Source:Uniprot/SPTREMBL;Acc:Q2NL49] [ENSRNOT00000032974]
A_44_P742962	1.82667	0.00401067	BP496365	BP496365 Rattus norvegicus insulinoma RINm5F Rattus norvegicus cDNA clone RI14412 3', mRNA sequence [BP496365]	BP496365
A_43_P13468	1.82333	0.00378514	Hspa4l_predicted	PREDICTED: Rattus norvegicus heat shock 70kDa protein 4-like (predicted) (Hspa4l_predicted), mRNA [XM_215549]	XM_215549
A_43_P16655	1.82333	0.0176256	Ubqln2_predicted	PREDICTED: Rattus norvegicus ubiquilin 2 (predicted) (Ubqln2_predicted), mRNA [XM_228806]	XM_228806
A_44_P239985	1.82333	0.0139434	Af6	Rattus norvegicus afadin (Af6), mRNA [NM_013217]	NM_013217
A_44_P654037	1.82333	0.00270346	TC593156
A_44_P224568	1.82333	0.00160405	Sf1	Rattus norvegicus splicing factor 1 (Sf1), mRNA [NM_058210]	NM_058210
A_43_P18504	1.82	4.00603e-05	Amotl2	Angiomotin-like protein 2 (Fragment). [Source:Uniprot/SPTREMBL;Acc:Q9QZP5] [ENSRNOT00000011347]
A_44_P480126	1.82	0.00912333	Itga6	Integrin alpha 6 subchain (Fragment). [Source:Uniprot/SPTREMBL;Acc:Q924W3] [ENSRNOT00000002075]
A_44_P1011369	1.81667	0.00117387	Gldn	Rattus norvegicus gliomedin (Gldn), mRNA [NM_181382]	NM_181382
A_44_P129330	1.81667	0.0106895	Rhpn2_predicted	PREDICTED: Rattus norvegicus rhophilin, Rho GTPase binding protein 2 (predicted) (Rhpn2_predicted), mRNA [XM_238787]	XM_238787
A_44_P445004	1.81667	0.0241909	Slc4a4	Rattus norvegicus solute carrier family 4, member 4 (Slc4a4), mRNA [NM_053424]	NM_053424
A_44_P901638	1.81667	0.00237786	TC639781
A_44_P276276	1.81333	0.0186205	ENSRNOT00000013630	Non-muscle caldesmon (CDM) (L-caldesmon). [Source:Uniprot/SWISSPROT;Acc:Q62736] [ENSRNOT00000013630]
A_44_P380157	1.81333	0.00496561	LOC690298	PREDICTED: Rattus norvegicus similar to Discs large homolog 5 (Placenta and prostate DLG) (Discs large protein P-dlg) (LOC690298), mRNA [XM_001074009]	XM_001074009
A_44_P841393	1.81333	0.0762794	ENSRNOT00000039277	RIKEN cDNA 6030436E02 gene [Source:MarkerSymbol;Acc:MGI:3588189] [ENSRNOT00000039277]
A_44_P415354	1.81333	0.000427129	Gata6	Rattus norvegicus GATA binding protein 6 (Gata6), mRNA [NM_019185]	NM_019185
A_44_P215974	1.81	0.00897438	BI289684	UI-R-DK0-cfi-h-08-0-UI.s1 UI-R-DK0 Rattus norvegicus cDNA clone UI-R-DK0-cfi-h-08-0-UI 3', mRNA sequence [BI289684]	BI289684
A_42_P820650	1.80667	0.00202231	AW918031	AW918031 EST349335 Rat gene index, normalized rat, norvegicus, Bento Soares Rattus norvegicus cDNA clone RGIEL41 5' end, mRNA sequence [AW918031]	AW918031
A_43_P18517	1.80667	0.132026	Baz2a_predicted	AMGNNUC:NRHY3-00147-F2-A W Rat hypothalamus (10735) Rattus norvegicus cDNA clone nrhy3-00147-f2 5', mRNA sequence [CB546267]
A_43_P22150	1.80667	0.0228967	LOC684297	PREDICTED: Rattus norvegicus similar to PHD finger protein 8 (LOC684297), mRNA [XM_001069774]	XM_001069774
A_44_P216687	1.80667	0.0016173	DV728647	RVL21321 Wackym-Soares normalized rat vestibular cDNA library Rattus norvegicus cDNA 5', mRNA sequence [DV728647]	DV728647
A_44_P365286	1.80667	2.09978e-05	Aldh1a1	Rattus norvegicus aldehyde dehydrogenase family 1, member A1 (Aldh1a1), mRNA [NM_022407]	NM_022407
A_44_P595102	1.80667	0.00398853	TC606987
A_44_P886690	1.80667	0.00301294	TC611535
A_44_P783412	1.80333	0.0739265	BF393107	UI-R-CA0-bgu-g-03-0-UI.s1 UI-R-CA0 Rattus norvegicus cDNA clone UI-R-CA0-bgu-g-03-0-UI 3', mRNA sequence [BF393107]	BF393107
A_43_P14983	1.80333	0.00913941	TC626224	Q67545_9VIRU (Q67545) 7,6K protein, partial (16%) [TC626224]
A_44_P422305	1.8	3.6491e-06	RGD1559859_predicted	PREDICTED: Rattus norvegicus RGD1559859 (predicted) (RGD1559859_predicted), mRNA [XM_347117]	XM_347117
A_44_P562529	1.8	0.00337779	TC587712	BC025220 PQ loop repeat containing {Mus musculus} (exp=-1; wgp=0; cg=0), partial (6%) [TC587712]
A_44_P593020	1.8	0.00283062	TC592152	CDC42_CANFA (P60952) Cell division control protein 42 homolog precursor (G25K GTP-binding protein), complete [TC592152]
A_42_P701855	1.79667	0.0227195	Slc4a11_predicted	PREDICTED: Rattus norvegicus solute carrier family 4, sodium bicarbonate transporter-like, member 11 (predicted) (Slc4a11_predicted), mRNA [XM_230605]	XM_230605
A_44_P274036	1.79667	0.00166264	Kif5b	Rattus norvegicus kinesin family member 5B (Kif5b), mRNA [NM_057202]	NM_057202
A_43_P17652	1.79333	0.000242276	ENSRNOT00000002836	Protein tyrosine phosphatase BRL-1 (Fragment). [Source:Uniprot/SPTREMBL;Acc:P70528] [ENSRNOT00000002836]
A_43_P19327	1.79333	0.0152443	Bach1_predicted	PREDICTED: Rattus norvegicus BTB and CNC homology 1 (predicted) (Bach1_predicted), mRNA [XM_221712]
A_43_P22944	1.79333	0.00436477	Tepp	Rattus norvegicus testis/prostate/placenta-expressed protein (Tepp), mRNA [NM_201655]	NM_201655
A_44_P185102	1.79333	0.000924763	MGC124992	MGC124992 protein. [Source:Uniprot/SPTREMBL;Acc:Q3ZAU3] [ENSRNOT00000020377]
A_44_P409820	1.79333	0.0536577	Faslg	Rattus norvegicus Fas ligand (TNF superfamily, member 6) (Faslg), mRNA [NM_012908]	NM_012908
A_43_P15436	1.79	0.00172871	Ep300	E1A-binding protein. [Source:Uniprot/SPTREMBL;Acc:Q91XT0] [ENSRNOT00000000206]
A_43_P22646	1.79	0.00304707	Utx_predicted	PREDICTED: Rattus norvegicus ubiquitously transcribed tetratricopeptide repeat gene, X chromosome (predicted) (Utx_predicted), mRNA [XM_001055391]
A_44_P121417	1.79	0.0121088	RGD1565787_predicted	PREDICTED: Rattus norvegicus similar to RIKEN cDNA 1810065E05 (predicted) (RGD1565787_predicted), mRNA [XM_218445]
A_44_P157356	1.79	0.0674238	AA923898	UI-R-A1-dr-b-12-0-UI.s1 UI-R-A1 Rattus norvegicus cDNA clone UI-R-A1-dr-b-12-0-UI 3', mRNA sequence [AA923898]	AA923898
A_44_P166396	1.79	0.0582218	RGD1311622_predicted	PREDICTED: Rattus norvegicus similar to RIKEN cDNA 1110063F24 (predicted) (RGD1311622_predicted), mRNA [XM_216348]	XM_216348
A_44_P542887	1.79	0.00137645	Josd3	Rattus norvegicus Josephin domain containing 3 (Josd3), mRNA [NM_001014207]	NM_001014207
A_44_P686682	1.79	2.36232e-05	TC626739
A_44_P571530	1.78667	3.25812e-07	AI008546	AI008546 EST202997 Normalized rat embryo, Bento Soares Rattus sp. cDNA clone REMAY76 3' end, mRNA sequence [AI008546]	AI008546
A_44_P271039	1.78333	0.00260231	AI008646	AI008646 EST203097 Normalized rat embryo, Bento Soares Rattus sp. cDNA clone REMBB18 3' end, mRNA sequence [AI008646]	AI008646
A_44_P499528	1.78333	5.44519e-05	Tmem7_predicted	Rattus norvegicus similar to transmembrane protein 7 (LOC316018), mRNA [XM_236656]	XM_236656
A_44_P196702	1.78	9.68174e-05	Gpr125_predicted	PREDICTED: Rattus norvegicus G protein-coupled receptor 125 (predicted) (Gpr125_predicted), mRNA [XM_223485]
A_44_P269930	1.77333	2.16464e-05	RGD1310174_predicted	PREDICTED: Rattus norvegicus hypothetical LOC298504 (predicted) (RGD1310174_predicted), mRNA [XM_216525]
A_44_P747708	1.77333	0.031433	TC595078
A_44_P781549	1.77	0.00282155	TC630506
A_44_P933073	1.77	0.0312124	AI764502	UI-R-Y0-abk-f-12-0-UI.s1 UI-R-Y0 Rattus norvegicus cDNA clone UI-R-Y0-abk-f-12-0-UI 3', mRNA sequence [AI764502]	AI764502
A_44_P382618	1.76667	0.00140997	Otop2_predicted	PREDICTED: Rattus norvegicus otopetrin 2 (predicted) (Otop2_predicted), mRNA [XM_221107]
A_44_P390995	1.76667	0.0201519	Tmod1	Rattus norvegicus tropomodulin 1 (Tmod1), mRNA [NM_013044]	NM_013044
A_44_P478319	1.76667	0.00056666	RGD1565451_predicted	PREDICTED: Rattus norvegicus similar to ring finger protein 127 (predicted) (RGD1565451_predicted), mRNA [XM_233279]	XM_233279
A_44_P595444	1.76667	0.00196421	TC633163
A_44_P543643	1.76333	0.000638368	ENSRNOT00000012525	Schip1 protein (Fragment). [Source:Uniprot/SPTREMBL;Acc:Q562A8] [ENSRNOT00000012525]
A_44_P628530	1.76333	0.0111722	TC640892	Q9CJY6_PASMU (Q9CJY6) LctP, partial (4%) [TC640892]
A_44_P654290	1.76333	0.00562333	TC615860	Q81E61_BACCR (Q81E61) Transporter, partial (6%) [TC615860]
A_44_P822928	1.76333	0.0068242	TC593970	Q27ZI6_MOUSE (Q27ZI6) Oocyte-specific eukaryotic translation initiation factor 4E-like isoform 7, partial (24%) [TC593970]
A_44_P194172	1.76	0.00455399	Ptpn4	Protein tyrosine phosphatase non-receptor type 4 (Fragment). [Source:Uniprot/SPTREMBL;Acc:Q8K5A1] [ENSRNOT00000003568]
A_42_P568943	1.76	0.0106562	RGD1311874_predicted	PREDICTED: Rattus norvegicus hypothetical LOC300751 (predicted) (RGD1311874_predicted), mRNA [XM_217167]	XM_217167
A_42_P604331	1.76	0.00232488	AW914848	AW914848 EST346152 Normalized rat ovary, Bento Soares Rattus sp. cDNA clone RGIBI16 5' end, mRNA sequence [AW914848]	AW914848
A_44_P915891	1.75667	0.00279084	CB556749	AMGNNUC:SRVC1-00019-E8-A srvc1 (10901) Rattus norvegicus genomic clone srvc1-00019-e8 5', mRNA sequence [CB556749]	CB556749
A_44_P547586	1.75667	0.00332156	AW915407	AW915407 EST346711 Normalized rat embryo, Bento Soares Rattus sp. cDNA clone RGICV10 5' end, mRNA sequence [AW915407]	AW915407
A_42_P527070	1.75333	0.0501689	Gchfr	Rattus norvegicus GTP cyclohydrolase I feedback regulator (Gchfr), mRNA [NM_133595]	NM_133595
A_44_P231597	1.75333	0.00985537	Hpcal1	Rattus norvegicus hippocalcin-like 1 (Hpcal1), mRNA [NM_017356]	NM_017356
A_44_P494097	1.75333	0.053266	Sfrs15	Rattus norvegicus splicing factor, arginine/serine-rich 15 (Sfrs15), mRNA [NM_001037347]	NM_001037347
A_43_P17999	1.75	0.000129184	ENSRNOT00000014790	Cytoplasmic polyadenylation element-binding protein 1 (CPE-binding protein 1) (CPE-BP1) (CPEB-1) (CPEB). [Source:Uniprot/SWISSPROT;Acc:P0C279] [ENSRNOT00000014790]
A_44_P208275	1.75	0.00135999	Ugcg	Rattus norvegicus UDP-glucose ceramide glucosyltransferase (Ugcg), mRNA [NM_031795]	NM_031795
A_44_P508924	1.75	0.00555733	LOC691594	PREDICTED: Rattus norvegicus similar to hypothetical protein LOC501396 (LOC691594), mRNA [XM_001078957]	XM_001078957
A_44_P700178	1.75	0.0863739	TC588837
A_44_P778186	1.75	0.00545153	A_44_P778186
A_44_P521587	1.74333	0.00571701	Arhgef3_predicted	PREDICTED: Rattus norvegicus Rho guanine nucleotide exchange factor (GEF) 3 (predicted) (Arhgef3_predicted), mRNA [XM_224588]	XM_224588
A_44_P990065	1.74333	0.107276	Arhgap5	Rattus norvegicus Rho GTPase activating protein 5 (Arhgap5), mRNA [NM_001047869]	NM_001047869
A_44_P494768	1.74	0.00388253	XM_233953	Rattus norvegicus similar to Hypothetical protein KIAA1240 (LOC313940), mRNA [XM_233953]	XM_233953
A_44_P318259	1.74	0.0249412	Crkrs	Rattus norvegicus Cdc2-related kinase, arginine/serine-rich (Crkrs), transcript variant 2, mRNA [NM_138916]	NM_138916
A_44_P489244	1.74	0.00319118	Casc3	Rattus norvegicus cancer susceptibility candidate 3 (Casc3), mRNA [NM_147144]	NM_147144
A_44_P671265	1.74	0.00136824	TC575183	Q5BK42_RAT (Q5BK42) Threonine synthase-like 1, complete [TC575183]
A_43_P17172	1.73667	0.0380625	Prpf8	Prpf8 protein (Fragment). [Source:Uniprot/SPTREMBL;Acc:Q4FZS3] [ENSRNOT00000005016]
A_43_P12005	1.73333	0.0357643	Resp18	Rattus norvegicus regulated endocrine-specific protein 18 (Resp18), mRNA [NM_019278]	NM_019278
A_43_P14040	1.73333	0.0392087	TC622875
A_44_P222447	1.73333	0.000211051	RGD1560394_predicted	2-13-E12.F Rat retinal ganglion cell Rattus norvegicus cDNA, mRNA sequence [CF979076]
A_44_P370949	1.73333	1.9679e-07	AA899566	UI-R-E0-df-c-05-0-UI.s1 UI-R-E0 Rattus norvegicus cDNA clone UI-R-E0-df-c-05-0-UI 3', mRNA sequence [AA899566]	AA899566
A_44_P595076	1.73333	0.0517514	TC619758
A_44_P724632	1.73333	3.53216e-06	AI176008	AI176008 EST219584 Normalized rat ovary, Bento Soares Rattus sp. cDNA clone ROVBJ38 3' end, mRNA sequence [AI176008]	AI176008
A_44_P114927	1.73	0.0113443	AI599104	AI599104 EST250807 Normalized rat embryo, Bento Soares Rattus sp. cDNA clone REMEA85 3' end, mRNA sequence [AI599104]	AI599104
A_44_P212887	1.73	0.0150199	Mapkapk3	Rattus norvegicus mitogen-activated protein kinase-activated protein kinase 3 (Mapkapk3), mRNA [NM_001012127]	NM_001012127
A_44_P900249	1.73	0.0289884	TC605793
A_44_P932424	1.73	0.02456	TC618729
A_43_P21758	1.72667	0.0541639	Usp9x_predicted	PREDICTED: Rattus norvegicus ubiquitin specific peptidase 9, X chromosome (predicted) (Usp9x_predicted), mRNA [XM_343766]
A_44_P252491	1.72667	0.0209646	Kcnj4	Rattus norvegicus potassium inwardly-rectifying channel, subfamily J, member 4 (Kcnj4), mRNA [NM_053870]	NM_053870
A_43_P19515	1.72333	0.00154922	Josd3	Rattus norvegicus Josephin domain containing 3 (Josd3), mRNA [NM_001014207]	NM_001014207
A_44_P121547	1.72333	0.00018665	LOC686547	PREDICTED: Rattus norvegicus similar to TBC1 domain family member 4 (Akt substrate of 160 kDa) (AS160), transcript variant 3 (LOC686547), mRNA [XM_001074206]	XM_001074206
A_44_P717288	1.72	0.00618909	TC628728
A_44_P839849	1.72	0.0178093	TC603711	Q9DEY1_CYPCA (Q9DEY1) Ovarian fibroin-like substance-1, partial (5%) [TC603711]
A_44_P1016480	1.71667	4.21226e-05	Lpl	Rattus norvegicus lipoprotein lipase (Lpl), mRNA [NM_012598]	NM_012598
A_44_P320073	1.71667	8.1232e-05	Cds1	Rattus norvegicus CDP-diacylglycerol synthase 1 (Cds1), mRNA [NM_031242]	NM_031242
A_44_P796993	1.71667	5.99099e-05	TC626901	Q4RBA3_TETNG (Q4RBA3) Chromosome 17 SCAF21880, whole genome shotgun sequence, partial (27%) [TC626901]
A_44_P309573	1.71333	0.0501126	Cbll1_predicted	Rattus norvegicus similar to Casitas B-lineage lymphoma-like 1 (LOC314028), mRNA [XM_234039]
A_42_P611911	1.71333	0.0256968	Car15_predicted	PREDICTED: Rattus norvegicus carbonic anhydrase 15 (predicted) (Car15_predicted), mRNA [XM_221762]
A_44_P221885	1.71333	0.00179576	BF565038	BF565038 UI-R-BU0-ams-a-01-0-UI.r1 UI-R-BU0 Rattus norvegicus cDNA clone UI-R-BU0-ams-a-01-0-UI 5', mRNA sequence [BF565038]	BF565038
A_44_P905727	1.71333	0.00395868	TC628605	Q9D6B0_MOUSE (Q9D6B0) 18 days pregnant adult female placenta and extra embryonic tissue cDNA, RIKEN full-length enriched library, clone:3830420G05 product:G protein-coupled receptor 97, full insert sequence, partial (13%) [TC628605]
A_44_P1031285	1.71	0.0156444	LOC368070	PREDICTED: Rattus norvegicus similar to Pinin (LOC368070), mRNA [XM_347237]
A_44_P203106	1.71	0.00153737	Ifrd1	Rattus norvegicus interferon-related developmental regulator 1 (Ifrd1), mRNA [NM_019242]	NM_019242
A_44_P419379	1.71	0.0540608	Snrp70_predicted	PREDICTED: Rattus norvegicus U1 small nuclear ribonucleoprotein polypeptide A (predicted) (Snrp70_predicted), mRNA [XM_341857]
A_44_P121446	1.70667	0.00894451	Tmed5	Rattus norvegicus transmembrane emp24 protein transport domain containing 5 (Tmed5), mRNA [NM_001007619]	NM_001007619
A_44_P441833	1.70667	0.00442797	AI009003	AI009003 EST203454 Normalized rat embryo, Bento Soares Rattus sp. cDNA clone REMBH04 3' end, mRNA sequence [AI009003]	AI009003
A_44_P916002	1.70667	0.00659827	TC591354	BC050050 MAP3K12 protein {Homo sapiens} (exp=-1; wgp=0; cg=0), partial (12%) [TC591354]
A_44_P468887	1.70333	9.57166e-05	LOC685360	PREDICTED: Rattus norvegicus similar to Homeobox protein engrailed-1 (Mo-En-1), transcript variant 2 (LOC685360), mRNA [XM_001056772]	XM_001056772
A_44_P208444	1.70333	0.0017177	Cwf19l1_predicted	PREDICTED: Rattus norvegicus CWF19-like 1, cell cycle control (S. pombe) (predicted) (Cwf19l1_predicted), mRNA [XM_345035]
A_44_P347400	1.70333	0.000846492	Pank3_predicted	Rattus norvegicus similar to pantothenate kinase 3 (LOC360511), mRNA [XM_340785]
A_44_P546432	1.70333	0.00607209	LOC687643	PREDICTED: Rattus norvegicus similar to 60S ribosomal protein L13 (A52) (LOC687643), mRNA [XM_001079501]	XM_001079501
A_44_P857191	1.70333	0.0541301	TC595746
A_44_P667951	1.7	0.00263106	A_44_P667951
A_44_P745129	1.7	0.0107856	TC646845
A_42_P636761	1.7	0.0143887	Gzmm	Granzyme M precursor (EC 3.4.21.-) (Met-ase) (Natural killer cell granular protease) (RNK-Met-1) (Fragment). [Source:Uniprot/SWISSPROT;Acc:Q03238] [ENSRNOT00000011086]
A_44_P189262	1.7	0.00517764	Camkv	Rattus norvegicus CaM kinase-like vesicle-associated (Camkv), mRNA [NM_024000]	NM_024000
A_44_P213936	1.7	0.00370307	BF522788	BF522788 UI-R-Y0-vj-b-10-0-UI.r1 UI-R-Y0 Rattus norvegicus cDNA clone UI-R-Y0-vj-b-10-0-UI 5', mRNA sequence [BF522788]	BF522788
A_44_P493005	1.7	0.00131705	Foxq1	Rattus norvegicus forkhead box Q1 (Foxq1), mRNA [NM_022858]	NM_022858
A_43_P12665	1.69667	0.00177933	Mmp24	Rattus norvegicus matrix metallopeptidase 24 (Mmp24), mRNA [NM_031757]	NM_031757
A_44_P423662	1.69667	6.37618e-06	Sh3bp5	Rattus norvegicus SH3-domain binding protein 5 (BTK-associated) (Sh3bp5), mRNA [NM_054011]	NM_054011
A_44_P635423	1.69667	0.000284238	AW141130	EST291162 Normalized rat brain, Bento Soares Rattus sp. cDNA clone RGIBD16 5' end similar to interleukin-3 receptor B subunit, mRNA sequence [AW141130]	AW141130
A_44_P699567	1.69333	0.0155	TC591196
A_44_P761309	1.69333	6.86714e-05	LOC362261	Rattus norvegicus similar to lipin 3 (LOC362261), mRNA [NM_001014184]	NM_001014184
A_44_P939143	1.69333	0.045273	LOC501248	PREDICTED: Rattus norvegicus similar to Discs large homolog 5 (Placenta and prostate DLG) (Discs large protein P-dlg) (LOC501248), mRNA [XM_576667]	XM_576667
A_44_P124259	1.69	0.0887993	LOC681258	PREDICTED: Rattus norvegicus similar to La-related protein 4 (La ribonucleoprotein domain family member 4) (LOC681258), mRNA [XM_001060967]	XM_001060967
A_44_P428229	1.69	0.0552249	AW914778	AW914778 EST346082 Normalized rat ovary, Bento Soares Rattus sp. cDNA clone RGIBH22 5' end, mRNA sequence [AW914778]	AW914778
A_44_P435618	1.69	0.000310023	Ednrb	Rattus norvegicus endothelin receptor type B (Ednrb), mRNA [NM_017333]	NM_017333
A_44_P886035	1.69	0.0401634	TC601364
A_44_P1049055	1.68667	0.0458431	Hspa4l_predicted	PREDICTED: Rattus norvegicus heat shock 70kDa protein 4-like (predicted) (Hspa4l_predicted), mRNA [XM_215549]
A_44_P138472	1.68667	0.0122081	BM383868	BM383868 UI-R-DM1-ckc-g-06-0-UI.s1 UI-R-DM1 Rattus norvegicus cDNA clone UI-R-DM1-ckc-g-06-0-UI 3', mRNA sequence [BM383868]	BM383868
A_44_P432937	1.68667	0.0344116	AW914950	AW914950 EST346254 Normalized rat ovary, Bento Soares Rattus sp. cDNA clone RGIBM70 5' end, mRNA sequence [AW914950]	AW914950
A_44_P104483	1.68333	0.00712371	AW527797	UI-R-BT1-ajy-h-04-0-UI.s1 UI-R-BT1 Rattus norvegicus cDNA clone UI-R-BT1-ajy-h-04-0-UI 3', mRNA sequence [AW527797]	AW527797
A_44_P506980	1.68333	0.000337958	Kcnk13	Rattus norvegicus potassium channel, subfamily K, member 13 (Kcnk13), mRNA [NM_022293]	NM_022293
A_42_P771158	1.68	0.00397678	Ssfa2_predicted	PREDICTED: Rattus norvegicus sperm specific antigen 2 (predicted) (Ssfa2_predicted), mRNA [XM_230036]	XM_230036
A_44_P117100	1.68	0.016318	MGC116197	Rattus norvegicus similar to RIKEN cDNA 1700001E04 (MGC116197), mRNA [NM_001025755]	NM_001025755
A_44_P210868	1.68	0.0729933	Sptbn5_predicted	Rattus norvegicus similar to Spectrin beta chain, brain 4 (Spectrin, non-erythroid beta chain 4) (Beta-V spectrin) (BSPECV) (LOC296090), mRNA [XM_238278]	XM_238278
A_44_P262608	1.68	0.00431857	Bdp1_predicted	PREDICTED: Rattus norvegicus B double prime 1, subunit of RNA polymerase III transcription initiation factor IIIB (predicted) (Bdp1_predicted), mRNA [XM_226738]
A_44_P296622	1.68	0.00377725	AW144045	AW144045 EST294341 Normalized rat embryo, Bento Soares Rattus sp. cDNA clone RGICF94 5' end, mRNA sequence [AW144045]	AW144045
A_44_P433923	1.68	0.00121194	ENSRNOT00000043791	LOC501396 protein (Fragment). [Source:Uniprot/SPTREMBL;Acc:Q6AXR0] [ENSRNOT00000043269]
A_44_P971970	1.68	0.0133693	AI639448	AI639448 rx02772s Rat mixed-tissue library Rattus norvegicus cDNA clone rx02772 3', mRNA sequence [AI639448]	AI639448
A_43_P22715	1.67667	0.0504927	ENSRNOT00000037887	Alpha-mannosidase 2 (EC 3.2.1.114) (Alpha-mannosidase II) (Mannosyl- oligosaccharide 1,3-1,6-alpha-mannosidase) (MAN II) (Golgi alpha- mannosidase II) (Mannosidase alpha class 2A member 1) (Fragment). [Source:Uniprot/SWISSPROT;Acc:P28494]...
A_44_P324574	1.67667	0.00066676	AA817956	UI-R-A0-ag-f-05-0-UI.s1 UI-R-A0 Rattus norvegicus cDNA clone UI-R-A0-ag-f-05-0-UI 3', mRNA sequence [AA817956]	AA817956
A_43_P21000	1.67667	0.0181052	Lrch3_predicted	Rattus norvegicus similar to hypothetical protein MGC4126 (LOC303883), mRNA [XM_221380]
A_44_P125823	1.67667	0.0760916	LOC500877	Rattus norvegicus Ab1-152 (LOC500877), mRNA [NM_001047963]	NM_001047963
A_44_P622857	1.67333	0.00529158	DV725126	RVL17237 Wackym-Soares normalized rat vestibular cDNA library Rattus norvegicus cDNA 5', mRNA sequence [DV725126]	DV725126
A_44_P126938	1.67	0.0240966	LOC171161	Rattus norvegicus common salivary protein 1 (LOC171161), mRNA [NM_133622]	NM_133622
A_44_P826429	1.67	0.0662488	TC633196
A_44_P796513	1.67	0.0328787	TC611540
A_44_P128848	1.66667	0.00132825	A_44_P128848
A_44_P335974	1.66667	8.97432e-06	Aldh1a7	Rattus norvegicus aldehyde dehydrogenase family 1, subfamily A7 (Aldh1a7), mRNA [NM_017272]	NM_017272
A_44_P732935	1.66667	0.0140707	TC610555	Q7TQ10_RAT (Q7TQ10) Aa1027, partial (16%) [TC633534]
A_44_P243708	1.66333	0.00112797	MGC116197	Rattus norvegicus similar to RIKEN cDNA 1700001E04 (MGC116197), mRNA [NM_001025755]	NM_001025755
A_44_P546244	1.66333	0.0128253	XM_236868	Rattus norvegicus similar to RIKEN cDNA 4930503E14 (LOC301188), mRNA [XM_236868]	XM_236868
A_44_P950925	1.66333	8.18276e-05	A_44_P950925
A_44_P1047331	1.66	0.015215	RGD1308877_predicted	similar to CGI-09 protein (LOC365444), mRNA [Source:RefSeq_dna;Acc:XR_009307] [ENSRNOT00000028893]
A_44_P156629	1.66	0.000692482	Suv420h2_predicted	PREDICTED: Rattus norvegicus suppressor of variegation 4-20 homolog 2 (Drosophila) (predicted) (Suv420h2_predicted), mRNA [XM_218221]
A_44_P338381	1.66	0.00653042	RGD1559440_predicted	PREDICTED: Rattus norvegicus similar to Ca2+-dependent activator for secretion protein 2 (predicted) (RGD1559440_predicted), mRNA [XM_231528]	XM_231528
A_44_P1007729	1.65667	0.0219651	Ocln	Rattus norvegicus occludin (Ocln), mRNA [NM_031329]	NM_031329
A_44_P189832	1.65667	0.0312965	Myst3	Histone acetyltransferase MYST3 (EC 2.3.1.48) (EC 2.3.1.-) (MYST protein 3) (MOZ, YBF2/SAS3, SAS2 and TIP60 protein 3) (Monocytic leukemia zinc finger protein) (Monocytic leukemia zinc finger homolog). [Source:Uniprot/SWISSPROT;Acc:Q5TKR9]...
A_44_P776857	1.65667	0.00816026	AW920955	AW920955 EST352259 Rat gene index, normalized rat, norvegicus, Bento Soares Rattus norvegicus cDNA clone RGIHK27 5' end, mRNA sequence [AW920955]	AW920955
A_44_P126355	1.65667	0.00219702	Rnpc1_predicted	PREDICTED: Rattus norvegicus RNA-binding region (RNP1, RRM) containing 1 (predicted) (Rnpc1_predicted), mRNA [XM_345477]
A_44_P1040936	1.65333	0.0149449	A_44_P1040936
A_44_P329090	1.65333	0.00371969	Tm4sf12	Rattus norvegicus transmembrane 4 superfamily member 12 (Tm4sf12), mRNA [NM_001015026]	NM_001015026
A_44_P426524	1.65333	0.000482922	Creg_predicted	PREDICTED: Rattus norvegicus cellular repressor of E1A-stimulated genes (predicted) (Creg_predicted), mRNA [XM_213921]
A_44_P326717	1.65	0.0127029	LOC360932	PREDICTED: Rattus norvegicus similar to Probable phospholipid-transporting ATPase VD (ATPVD) (LOC360932), mRNA [XM_341209]
A_44_P782781	1.65	0.00789998	BF398551	UI-R-BS2-beq-b-05-0-UI.s1 UI-R-BS2 Rattus norvegicus cDNA clone UI-R-BS2-beq-b-05-0-UI 3', mRNA sequence [BF398551]	BF398551
A_42_P468909	1.64667	0.000646166	Wnk4	Rattus norvegicus WNK lysine deficient protein kinase 4 (Wnk4), mRNA [NM_175579]	NM_175579
A_43_P22613	1.64667	0.00655096	Stk4_predicted	PREDICTED: Rattus norvegicus serine [XM_230833]
A_44_P1026292	1.64667	0.00235863	Reln	Rattus norvegicus reelin (Reln), mRNA [NM_080394]	NM_080394
A_44_P311106	1.64667	0.00878465	Pou3f3	Rattus norvegicus POU domain, class 3, transcription factor 3 (Pou3f3), mRNA [NM_138837]	NM_138837
A_42_P748135	1.64333	0.132359	ENSRNOT00000055791	similar to Msx2-interacting protein (SPEN homolog) (SMART/HDAC1-associated repressor protein) (LOC680138), mRNA [Source:RefSeq_dna;Acc:XR_005651] [ENSRNOT00000055791]
A_42_P808973	1.64333	0.0489506	Marcksl1	Rattus norvegicus MARCKS-like 1 (Marcksl1), mRNA [NM_030862]	NM_030862
A_44_P622201	1.64333	0.011489	BC098778	Rattus norvegicus cDNA clone IMAGE:7374368 [BC098778]	BC098778
A_43_P19511	1.64333	0.0175187	Dhx9_predicted	PREDICTED: Rattus norvegicus DEAH (Asp-Glu-Ala-His) box polypeptide 9 (predicted) (Dhx9_predicted), mRNA [XM_239780]
A_44_P274688	1.64333	0.000896655	ENSRNOT00000048453	PREDICTED: Rattus norvegicus similar to myosin light chain 1 slow a (LOC685883), mRNA [XM_001065619]
A_44_P387078	1.64333	0.129603	Rbm28_predicted	PREDICTED: Rattus norvegicus RNA binding motif protein 28 (predicted) (Rbm28_predicted), mRNA [XM_231550]
A_43_P15261	1.64	5.2898e-06	Nr3c2	Rattus norvegicus nuclear receptor subfamily 3, group C, member 2 (Nr3c2), mRNA [NM_013131]	NM_013131
A_44_P418942	1.64	0.032572	Myo7a	Rattus norvegicus myosin VIIA (Myo7a), mRNA [NM_153473]	NM_153473
A_44_P528134	1.64	0.0230931	AI454692	UI-R-BT0-qk-f-02-0-UI.s1 UI-R-BT0 Rattus norvegicus cDNA clone UI-R-BT0-qk-f-02-0-UI 3', mRNA sequence [AI454692]	AI454692
A_44_P870442	1.64	0.00019509	TC618620
A_44_P185015	1.63667	0.00360653	Spetex-2B	Rattus norvegicus Spetex-2B protein (Spetex-2B), mRNA [NM_001011697]	NM_001011697
A_44_P258674	1.63667	4.79495e-05	RGD1561490_predicted	PREDICTED: Rattus norvegicus similar to Adaptor-related protein complex 1, mu 2 subunit (AP1M2) (predicted), transcript variant 1 (RGD1561490_predicted), mRNA [XM_001071847]	XM_001071847
A_44_P593049	1.63667	0.0348598	TC611474	Q8JZP8_MOUSE (Q8JZP8) Zfp689 protein, partial (19%) [TC611474]
A_44_P792230	1.63667	0.000237438	TC606136
A_42_P833106	1.63333	0.117685	Rad54l2_predicted	Rad54 like 2 (S. cerevisiae) (predicted) (Rad54l2_predicted), mRNA [Source:RefSeq_dna;Acc:XR_008924] [ENSRNOT00000018475]
A_44_P578654	1.63333	0.00320855	LOC500088	Rattus norvegicus similar to RAB19, member RAS oncogene family (LOC500088), mRNA [NM_001024326]	NM_001024326
A_44_P736362	1.63333	0.00198773	A_44_P736362
A_44_P946443	1.63333	0.0202103	TC609604	XM_813461 mucin-like glycoprotein {Trypanosoma cruzi strain CL Brener} (exp=-1; wgp=0; cg=0), partial (5%) [TC609604]
A_44_P578452	1.63333	0.00193978	TC630385
A_44_P640931	1.63	0.0150971	TC610789
A_44_P389448	1.63	0.00125119	RGD1560334_predicted	PREDICTED: Rattus norvegicus similar to Myosin light chain 1 slow a (predicted) (RGD1560334_predicted), mRNA [XM_228900]	XM_228900
A_44_P409860	1.63	3.40388e-07	ENSRNOT00000046363	Histone H4 [Contains: Osteogenic growth peptide (OGP)]. [Source:Uniprot/SWISSPROT;Acc:P62804] [ENSRNOT00000046363]
A_44_P825311	1.63	0.00580331	TC622521
A_44_P294737	1.62667	0.024545	Reln	Rattus norvegicus reelin (Reln), mRNA [NM_080394]	NM_080394
A_44_P298846	1.62667	0.00122808	AI007803	AI007803 EST202254 Normalized rat brain, Bento Soares Rattus sp. cDNA clone RBRAV15 3' end, mRNA sequence [AI007803]	AI007803
A_44_P527962	1.62667	0.00795916	AA899782	UI-R-E0-df-e-07-0-UI.s1 UI-R-E0 Rattus norvegicus cDNA clone UI-R-E0-df-e-07-0-UI 3', mRNA sequence [AA899782]	AA899782
A_44_P870678	1.62667	0.000107204	TC607151
A_44_P793873	1.62333	9.59049e-05	TC590497
A_44_P248484	1.62333	0.0105767	LOC367617	PREDICTED: Rattus norvegicus similar to similar to RIKEN cDNA 1700001E04 (LOC684134), mRNA [XM_001069080]
A_44_P446375	1.62333	0.0572042	Atad2_predicted	PREDICTED: Rattus norvegicus ATPase family, AAA domain containing 2 (predicted) (Atad2_predicted), mRNA [XM_235326]	XM_235326
A_44_P617265	1.62333	0.00107666	AI231054	AI231054 EST227742 Normalized rat embryo, Bento Soares Rattus sp. cDNA clone REMDE69 3' end, mRNA sequence [AI231054]	AI231054
A_44_P746410	1.62333	0.0497147	ENSRNOT00000003882	HECT, UBA and WWE domain-containing protein 1 (EC 6.3.2.-) (E3 ubiquitin protein ligase URE-B1) (Upstream regulatory element-binding protein 1) (Fragment). [Source:Uniprot/SWISSPROT;Acc:P51593] [ENSRNOT00000003882]
A_44_P937542	1.62333	0.00164319	TC596249
A_44_P528235	1.62	0.00271261	CB547660	CB547660 AMGNNUC:URRG1-00089-C7-A urrg1 (14046) Rattus norvegicus cDNA clone urrg1-00089-c7 5', mRNA sequence [CB547660]	CB547660
A_44_P578364	1.62	0.0262673	BF555531	UI-R-A1-dp-e-10-0-UI.r1 UI-R-A1 Rattus norvegicus cDNA clone UI-R-A1-dp-e-10-0-UI 5', mRNA sequence [BF555531]	BF555531
A_44_P665909	1.62	0.00291746	CB315863	AGENCOURT_11525133 NICHD_Rr_Pit1 Rattus norvegicus cDNA clone IMAGE:6888008 5', mRNA sequence [CB315863]	CB315863
A_44_P763434	1.62	0.00365438	RGD1560005_predicted	PREDICTED: Rattus norvegicus similar to novel protein (predicted) (RGD1560005_predicted), mRNA [XM_576579]	XM_576579
A_44_P128820	1.61667	1.69003e-05	A_44_P128820
A_44_P323533	1.61667	0.00159675	ENSRNOT00000057902	Sbno1 protein (Fragment). [Source:Uniprot/SPTREMBL;Acc:Q5BJL5] [ENSRNOT00000057902]
A_44_P472019	1.61667	0.0233405	AI145680	AI145680 UI-R-BT0-qd-b-09-0-UI.s1 UI-R-BT0 Rattus norvegicus cDNA clone UI-R-BT0-qd-b-09-0-UI 3', mRNA sequence [AI145680]	AI145680
A_44_P121781	1.61333	0.00432975	LOC690619	PREDICTED: Rattus norvegicus similar to Discs large homolog 5 (Placenta and prostate DLG) (Discs large protein P-dlg) (LOC690619), mRNA [XM_001074985]	XM_001074985
A_44_P173657	1.61333	0.0479205	Mllt6_predicted	PREDICTED: Rattus norvegicus myeloid [XM_239329]	XM_239329
A_44_P291071	1.61333	0.000442545	Rora_predicted	PREDICTED: Rattus norvegicus RAR-related orphan receptor alpha (predicted) (Rora_predicted), mRNA [XM_217192]
A_44_P345298	1.61333	0.00246386	Cort	Rattus norvegicus cortistatin (Cort), mRNA [NM_012835]	NM_012835
A_44_P555833	1.61333	0.0533675	ENSRNOT00000036357	similar to CG11259-PA (predicted) (RGD1305415_predicted), mRNA [Source:RefSeq_dna;Acc:XR_009079] [ENSRNOT00000036357]
A_44_P829888	1.61333	0.00552694	LOC498796	Rattus norvegicus hypothetical protein LOC498796 (LOC498796), mRNA [NM_001025034]	NM_001025034
A_44_P106883	1.61	0.00131139	RGD1309105_predicted	AGENCOURT_17839044 NIH_MGC_238 Rattus norvegicus cDNA clone IMAGE:7133651 5', mRNA sequence [CK595986]	CK595986
A_44_P996338	1.61	0.0053518	ENSRNOT00000031595	PREDICTED: Rattus norvegicus AT rich interactive domain 4A (Rbp1 like) (predicted) (Arid4a_predicted), mRNA [XM_234281]
A_43_P22707	1.60667	2.20271e-05	A_43_P22707
A_44_P201028	1.60667	0.0206898	Nfil3	Rattus norvegicus nuclear factor, interleukin 3 regulated (Nfil3), mRNA [NM_053727]	NM_053727
A_44_P854454	1.60667	7.40188e-06	TC621531
A_44_P905623	1.60667	0.0054575	BF523192	UI-R-C3-sr-g-07-0-UI.r1 UI-R-C3 Rattus norvegicus cDNA clone UI-R-C3-sr-g-07-0-UI 5', mRNA sequence [BF523192]	BF523192
A_43_P12552	1.60667	0.00103653	Ocln	Rattus norvegicus occludin (Ocln), mRNA [NM_031329]	NM_031329
A_44_P123492	1.60667	0.0197023	Epb4.1l3	Rattus norvegicus erythrocyte protein band 4.1-like 3 (Epb4.1l3), mRNA [NM_053927]	NM_053927
A_44_P473098	1.60667	0.0117025	ENSRNOT00000031129	Histone H4 [Contains: Osteogenic growth peptide (OGP)]. [Source:Uniprot/SWISSPROT;Acc:P62804] [ENSRNOT00000031129]
A_44_P335564	1.60333	0.00799698	ENSRNOT00000048256	LOC301748 protein (Fragment). [Source:Uniprot/SPTREMBL;Acc:Q4QQT1] [ENSRNOT00000048256]
A_44_P263635	1.60333	0.00075942	Prps1	Rattus norvegicus phosphoribosyl pyrophosphate synthetase 1 (Prps1), mRNA [NM_017243]	NM_017243
A_44_P420503	1.60333	0.0082136	Slpil2	Rattus norvegicus antileukoproteinase-like 2 (Slpil2), mRNA [NM_001008872]	NM_001008872
A_43_P10471	1.6	0.0022545	BF558380	UI-R-A1-es-c-07-0-UI.r1 UI-R-A1 Rattus norvegicus cDNA clone UI-R-A1-es-c-07-0-UI 5', mRNA sequence [BF558380]	BF558380
A_44_P400591	1.6	0.00889789	A_44_P400591
A_44_P515494	1.6	0.0295314	Ddr1	Rattus norvegicus discoidin domain receptor family, member 1 (Ddr1), mRNA [NM_013137]	NM_013137
A_42_P492882	1.59667	2.13944e-05	Nckipsd_predicted	PREDICTED: Rattus norvegicus NCK interacting protein with SH3 domain (predicted) (Nckipsd_predicted), mRNA [XM_238555]
A_44_P144741	1.59667	0.00145592	Blnk	Rattus norvegicus B-cell linker (Blnk), mRNA [NM_001025767]	NM_001025767
A_44_P426478	1.59667	0.0135611	XM_239603	Rattus norvegicus similar to RIKEN cDNA 1300006M19 (LOC304282), mRNA [XM_239603]	XM_239603
A_44_P475840	1.59667	0.0334092	Med19_predicted	PREDICTED: Rattus norvegicus mediator of RNA polymerase II transcription, subunit 19 homolog (yeast) (predicted) (Med19_predicted), mRNA [XM_230275]
A_44_P808443	1.59667	0.00585917	TC595219	Tmk {Mycoplasma gallisepticum R} (exp=-1; wgp=-1; cg=-1), partial (8%) [TC595219]
A_44_P823568	1.59667	0.0200111	TC591408
A_44_P847392	1.59667	0.0062629	TC601560	Q5C9X3_9HIV1 (Q5C9X3) Nef protein, partial (7%) [TC601560]
A_44_P901456	1.59667	0.00142311	TC627320
A_44_P225129	1.59333	0.0451557	LOC309292	PREDICTED: Rattus norvegicus similar to DAZ associated protein 1 (LOC309292), mRNA [XR_006869]	XR_006869
A_44_P468304	1.59333	0.00152335	Terc	Rattus norvegicus telomerase RNA (Terc) on chromosome 2 [NR_001567]	NR_001567
A_44_P562652	1.59333	0.000302998	AA964077	UI-R-C0-gw-c-09-0-UI.s1 UI-R-C0 Rattus norvegicus cDNA clone UI-R-C0-gw-c-09-0-UI 3', mRNA sequence [AA964077]	AA964077
A_43_P18781	1.59333	0.0182915	LOC362261	Rattus norvegicus similar to lipin 3 (LOC362261), mRNA [NM_001014184]	NM_001014184
A_44_P261243	1.59333	0.00105668	Map3k11	Rattus norvegicus mitogen-activated protein kinase kinase kinase 11 (Map3k11), mRNA [NM_001013150]	NM_001013150
A_44_P303197	1.59333	0.0105475	Svs5	Rattus norvegicus seminal vesicle secretion 5 (Svs5), mRNA [NM_133516]	NM_133516
A_44_P540848	1.59333	0.0389871	Actn1	Rattus norvegicus actinin, alpha 1 (Actn1), mRNA [NM_031005]	NM_031005
A_42_P537051	1.59	0.0165609	RGD1566042_predicted	PREDICTED: Rattus norvegicus similar to hypothetical protein MGC20579 (predicted) (RGD1566042_predicted), mRNA [XM_214392]	XM_214392
A_44_P388720	1.59	0.0525495	Fstl3	Rattus norvegicus follistatin-like 3 (Fstl3), mRNA [NM_053629]	NM_053629
A_44_P188983	1.59	0.0017836	ENSRNOT00000014510	PREDICTED: Rattus norvegicus hypothetical protein LOC691931 (LOC691931), mRNA [XM_001080161]
A_43_P15824	1.58667	0.0591804	Acvr2b	Rattus norvegicus activin receptor IIB (Acvr2b), mRNA [NM_031554]	NM_031554
A_44_P1058932	1.58667	0.000158025	Akr1b7	Rattus norvegicus aldo-keto reductase family 1, member B7 (Akr1b7), mRNA [NM_053781]	NM_053781
A_44_P339308	1.58667	3.51674e-05	AI574843	AI574843 UI-R-G0-ud-f-07-0-UI.s1 UI-R-G0 Rattus norvegicus cDNA clone UI-R-G0-ud-f-07-0-UI 3', mRNA sequence [AI574843]	AI574843
A_44_P356636	1.58667	0.016828	ENSRNOT00000048256	LOC301748 protein (Fragment). [Source:Uniprot/SPTREMBL;Acc:Q4QQT1] [ENSRNOT00000048256]
A_44_P136603	1.58667	0.0294141	Slc9a3r1	Rattus norvegicus solute carrier family 9 (sodium/hydrogen exchanger), isoform 3 regulator 1 (Slc9a3r1), mRNA [NM_021594]	NM_021594
A_42_P608325	1.58333	0.0364319	Brd1_predicted	PREDICTED: Rattus norvegicus bromodomain containing 1 (predicted) (Brd1_predicted), mRNA [XM_235552]
A_44_P108504	1.58333	0.00219874	CB545011	CB545011 AMGNNUC:NRHY5-00136-B1-A W Rat hypothalamus (10471) Rattus norvegicus cDNA clone nrhy5-00136-b1 5', mRNA sequence [CB545011]	CB545011
A_44_P208711	1.58333	0.00832587	ENSRNOT00000048256	LOC301748 protein (Fragment). [Source:Uniprot/SPTREMBL;Acc:Q4QQT1] [ENSRNOT00000048256]
A_44_P676327	1.58333	0.0163808	LOC498372	PREDICTED: Rattus norvegicus similar to Discs large homolog 5 (Placenta and prostate DLG) (Discs large protein P-dlg) (LOC498372), mRNA [XM_001061548]	XM_001061548
A_44_P813150	1.58333	0.0089662	BF553369	UI-R-C2p-nu-f-01-0-UI.r1 UI-R-C2p Rattus norvegicus cDNA clone UI-R-C2p-nu-f-01-0-UI 5', mRNA sequence [BF553369]	BF553369
A_43_P12682	1.58	0.0824922	Rest	Rattus norvegicus RE1-silencing transcription factor (Rest), mRNA [NM_031788]	NM_031788
A_44_P1020105	1.58	0.0854544	Aff4_predicted	PREDICTED: Rattus norvegicus AF4 [XM_220420]
A_44_P1053365	1.58	0.000122102	LOC360807	Rattus norvegicus LOC360807 (LOC360807), mRNA [NM_001014128]	NM_001014128
A_44_P323773	1.58	4.54369e-05	Akr1c21	Rattus norvegicus aldo-keto reductase family 1, member C21 (Akr1c21), mRNA [NM_001013057]	NM_001013057
A_43_P22210	1.57667	0.0384922	Zfp644_predicted	Rattus norvegicus similar to mKIAA1221 protein (LOC305127), mRNA [XM_223150]
A_44_P168875	1.57667	0.00909932	RGD1311530_predicted	PREDICTED: Rattus norvegicus similar to mucin 7, salivary (predicted) (RGD1311530_predicted), mRNA [XM_217247]
A_44_P534146	1.57667	0.0153774	LOC360760	Rattus norvegicus similar to RIKEN cDNA 2700050F09 (LOC360759), mRNA [XM_341030]
A_44_P623686	1.57667	0.000519839	TC613300	Q5BX87_SCHJA (Q5BX87) SJCHGC05935 protein (Fragment), partial (6%) [TC613300]
A_44_P262670	1.57333	0.000999351	LOC690148	PREDICTED: Rattus norvegicus hypothetical protein LOC690148 (LOC690148), mRNA [XR_006811]	XR_006811
A_44_P398729	1.57333	0.167188	Stno_predicted	PREDICTED: Rattus norvegicus strawberry notch homolog (Drosophila) (predicted) (Stno_predicted), mRNA [XM_234899]
A_42_P665848	1.57	0.00105158	Tm4sf12	Rattus norvegicus transmembrane 4 superfamily member 12 (Tm4sf12), mRNA [NM_001015026]	NM_001015026
A_43_P18601	1.57	0.0580155	Rbbp6	Rbbp6 protein (Fragment). [Source:Uniprot/SPTREMBL;Acc:Q5EB85] [ENSRNOT00000035770]
A_44_P1048663	1.57	0.00480194	Ccnl1	Rattus norvegicus cyclin L1 (Ccnl1), mRNA [NM_053662]	NM_053662
A_44_P1071190	1.57	0.0129356	BI296730	UI-R-CV2-cgv-f-06-0-UI.s1 UI-R-CV2 Rattus norvegicus cDNA clone UI-R-CV2-cgv-f-06-0-UI 3', mRNA sequence [BI296730]	BI296730
A_44_P261259	1.57	0.000890722	AF465254	Rattus norvegicus P11 gene, complete cds [AF465254]	AF465254
A_44_P544297	1.57	2.37171e-05	Wbp11	Rattus norvegicus WW domain binding protein 11 (Wbp11), mRNA [NM_001009661]	NM_001009661
A_44_P980775	1.57	0.000237315	TC626478
A_42_P681251	1.56667	4.75875e-05	Ica1	Rattus norvegicus islet cell autoantigen 1 (Ica1), mRNA [NM_030844]	NM_030844
A_42_P704429	1.56667	0.0344822	Fgf13	Rattus norvegicus fibroblast growth factor 13 (Fgf13), mRNA [NM_053428]	NM_053428
A_44_P1034541	1.56667	0.0170725	Pim3	Rattus norvegicus serine/threonine-protein kinase pim-3 (Pim3), mRNA [NM_022602]	NM_022602
A_44_P276607	1.56667	0.0097797	XM_219480	Rattus norvegicus similar to hypothetical protein MGC35138 (LOC309108), mRNA [XM_219480]	XM_219480
A_44_P794476	1.56333	0.0316034	TC626386
A_44_P143247	1.56	0.0616314	RGD1565602_predicted	PREDICTED: Rattus norvegicus similar to PLU1 (predicted) (RGD1565602_predicted), mRNA [XM_239761]
A_44_P431685	1.56	0.00319756	MGC116197	Rattus norvegicus similar to RIKEN cDNA 1700001E04 (MGC116197), mRNA [NM_001025755]	NM_001025755
A_44_P489200	1.56	0.00312666	Ssfa2_predicted	PREDICTED: Rattus norvegicus sperm specific antigen 2 (predicted) (Ssfa2_predicted), mRNA [XM_230036]	XM_230036
A_44_P536774	1.56	0.00175559	Kcng2	PREDICTED: Rattus norvegicus potassium voltage-gated channel, subfamily G, member 2 (Kcng2), mRNA [XM_225718]	XM_225718
A_42_P749550	1.56	0.000954281	RGD1562622_predicted	PREDICTED: Rattus norvegicus similar to RIKEN cDNA 6330442E10 gene (predicted) (RGD1562622_predicted), mRNA [XM_578556]	XM_578556
A_44_P233963	1.56	0.0258082	Mras	Rattus norvegicus muscle and microspikes RAS (Mras), mRNA [NM_012981]	NM_012981
A_44_P338680	1.56	0.000176281	Cltb	Rattus norvegicus clathrin, light polypeptide (Lcb) (Cltb), mRNA [NM_053835]	NM_053835
A_44_P213320	1.55667	0.00547755	LOC688956	LOC301748 protein (Fragment). [Source:Uniprot/SPTREMBL;Acc:Q4QQT1] [ENSRNOT00000048256]
A_44_P593949	1.55667	1.15506e-05	TC641902	Q3WE29_9ACTO (Q3WE29) DEAD/DEAH box helicase:Helicase, C-terminal:Type III restriction enzyme, res subunit, partial (3%) [TC641902]
A_42_P737844	1.55333	0.0103039	ENSRNOT00000008274	Rattus norvegicus similar to RIKEN cDNA 1110067D22 (LOC360983), mRNA [XM_341259]
A_43_P14632	1.55333	0.00987619	Acsl1	Rattus norvegicus acyl-CoA synthetase long-chain family member 1 (Acsl1), mRNA [NM_012820]	NM_012820
A_44_P119370	1.55333	0.00579971	RGD1309651_predicted	PREDICTED: Rattus norvegicus similar to 1190005I06Rik protein (predicted) (RGD1309651_predicted), mRNA [XM_341702]
A_44_P540855	1.55333	0.0347381	Actn1	Rattus norvegicus actinin, alpha 1 (Actn1), mRNA [NM_031005]	NM_031005
A_44_P555567	1.55333	0.00345276	RGD1310645_predicted	PREDICTED: Rattus norvegicus similar to zinc finger protein 407 (predicted) (RGD1310645_predicted), mRNA [XM_225679]
A_44_P845454	1.55333	3.543e-05	A_44_P845454
A_43_P17656	1.55	0.0409077	Hnrpul1_predicted	PREDICTED: Rattus norvegicus heterogeneous nuclear ribonucleoprotein U-like 1 (predicted) (Hnrpul1_predicted), mRNA [XM_341807]
A_44_P106364	1.55	0.0171904	BI297612	BI297612 UI-R-CV2-cgy-c-06-0-UI.s1 UI-R-CV2 Rattus norvegicus cDNA clone UI-R-CV2-cgy-c-06-0-UI 3', mRNA sequence [BI297612]	BI297612
A_44_P379012	1.55	1.21375e-05	Ctrl	Rattus norvegicus chymotrypsin-like (Ctrl), mRNA [NM_054009]	NM_054009
A_44_P853647	1.55	0.000831457	Wasf1	Rattus norvegicus WAS protein family, member 1 (Wasf1), mRNA [NM_001025114]	NM_001025114
A_44_P976979	1.55	0.00196325	TC641049	Q8I925_HYPCU (Q8I925) Coagulation factor-like protein 3, partial (3%) [TC641049]
A_44_P203640	1.54667	0.0405978	Klhl25	Rattus norvegicus kelch-like 25 (Drosophila) (Klhl25), mRNA [NM_001039006]	NM_001039006
A_44_P871211	1.54333	0.000196006	TC616180
A_44_P778542	1.54	0.0350442	TC606694
A_43_P12500	1.54	0.000407673	Nell2	Rattus norvegicus nel-like 2 homolog (chicken) (Nell2), mRNA [NM_031070]	NM_031070
A_44_P1059463	1.54	0.0189318	Fubp1	Rattus norvegicus far upstream element (FUSE) binding protein 1 (Fubp1), mRNA [NM_001037653]	NM_001037653
A_44_P200638	1.54	0.00615248	RGD1565681_predicted	PREDICTED: Rattus norvegicus similar to Prr6 protein (predicted) (RGD1565681_predicted), mRNA [XR_009193]
A_44_P522959	1.54	1.80152e-05	Hivep1	PREDICTED: Rattus norvegicus human immunodeficiency virus type I enhancer binding protein 1 (Hivep1), mRNA [XM_225241]	XM_225241
A_44_P523401	1.54	0.0459964	AA956504	AA956504 UI-R-E1-fk-g-05-0-UI.s1 UI-R-E1 Rattus norvegicus cDNA clone UI-R-E1-fk-g-05-0-UI 3' similar to gi [AA956504]	AA956504
A_44_P634618	1.54	0.000487302	AW143298	AW143298 EST293594 Normalized rat brain, Bento Soares Rattus sp. cDNA clone RGIBJ90 5' end, mRNA sequence [AW143298]	AW143298
A_44_P219780	1.53667	0.00293054	Surf2	Rattus norvegicus surfeit 2 (Surf2), mRNA [NM_001033866]	NM_001033866
A_44_P1004450	1.53667	0.0365005	LOC680404	PREDICTED: Rattus norvegicus similar to Complement C1q-like protein 3 precursor (Gliacolin) (LOC680404), mRNA [XM_001057045]	XM_001057045
A_44_P429476	1.53667	0.00643867	Zfp295_predicted	PREDICTED: Rattus norvegicus zinc finger protein 295 (predicted), transcript variant 1 (Zfp295_predicted), mRNA [XM_001056267]
A_44_P519144	1.53333	0.00344675	AI234817	EST231379 Normalized rat ovary, Bento Soares Rattus sp. cDNA clone ROVCI13 3' end, mRNA sequence [AI234817]	AI234817
A_44_P655651	1.53333	0.026189	TC628761	Q8CFT4_MOUSE (Q8CFT4) V2r2 protein, partial (40%) [TC628761]
A_42_P803406	1.53333	0.00208173	Nags_predicted	PREDICTED: Rattus norvegicus N-acetylglutamate synthase (predicted) (Nags_predicted), mRNA [XM_220939]
A_44_P147123	1.53	0.000256092	RGD1563512_predicted	UI-R-C0-hs-a-11-0-UI.r1 UI-R-C0 Rattus norvegicus cDNA clone UI-R-C0-hs-a-11-0-UI 5', mRNA sequence [BF550661]
A_44_P185219	1.52667	0.00260899	Brpf3_predicted	PREDICTED: Rattus norvegicus bromodomain and PHD finger containing, 3 (predicted) (Brpf3_predicted), mRNA [XM_228039]
A_44_P390495	1.52667	0.00763056	Gch	Rattus norvegicus GTP cyclohydrolase 1 (Gch), mRNA [NM_024356]	NM_024356
A_44_P556345	1.52667	0.00273117	BQ200482	BQ200482 UI-R-DZ1-cnd-p-14-0-UI.s1 NCI_CGAP_DZ1 Rattus norvegicus cDNA clone IMAGE:7344352 3', mRNA sequence [BQ200482]	BQ200482
A_44_P577250	1.52667	0.00824994	Zfp346_predicted	Rattus norvegicus cDNA clone IMAGE:7319814, with apparent retained intron [BC087636]	BC087636
A_42_P659399	1.52333	0.000491055	Atp2b3	Rat calmodulin-sensitive plasma membrane Ca2+-transporting ATPase (PMCA3) mRNA, complete cds. [J05087]	J05087
A_44_P536613	1.52333	0.00391404	Ch25h	Rattus norvegicus cholesterol 25-hydroxylase (Ch25h), mRNA [NM_001025415]	NM_001025415
A_44_P702222	1.52333	0.00305334	TC601080
A_43_P19939	1.52333	0.0187693	TC633586	Q9D7C0_MOUSE (Q9D7C0) Adult male tongue cDNA, RIKEN full-length enriched library, clone:2310015N14 product:gene trap locus F3a, full insert sequence (Gene trap locus F3a), partial (48%) [TC633586]
A_44_P497121	1.52	0.01383	RGD1308967_predicted	PREDICTED: Rattus norvegicus similar to hypothetical protein MGC16491 (predicted) (RGD1308967_predicted), mRNA [XM_232748]
A_44_P203671	1.52	0.00133788	XM_219350	Rattus norvegicus similar to cDNA sequence BC026432 (LOC308996), mRNA [XM_219350]	XM_219350
A_44_P321605	1.52	0.00856102	LOC501089	PREDICTED: Rattus norvegicus similar to Discs large homolog 5 (Placenta and prostate DLG) (Discs large protein P-dlg) (LOC501089), mRNA [XM_576504]	XM_576504
A_44_P873182	1.52	0.0110916	TC583099
A_44_P878711	1.52	0.000477158	LOC684689	PREDICTED: Rattus norvegicus hypothetical protein LOC684689 (LOC684689), mRNA [XM_001071614]	XM_001071614
A_44_P921644	1.52	0.000180286	BF562919	UI-R-BO0-aig-b-05-0-UI.r1 UI-R-BO0 Rattus norvegicus cDNA clone UI-R-BO0-aig-b-05-0-UI 5', mRNA sequence [BF562919]	BF562919
A_44_P117119	1.51667	0.0041095	Gloxd1	Rattus norvegicus glyoxalase domain containing 1 (Gloxd1), mRNA [NM_001014068]	NM_001014068
A_44_P260375	1.51667	0.03291	Cobll1_predicted	Rattus norvegicus similar to cobl-related 1 (LOC311088), mRNA [XM_229988]
A_44_P393343	1.51667	0.0124968	St3gal6	Rattus norvegicus ST3 beta-galactoside alpha-2,3-sialyltransferase 6 (St3gal6), mRNA [NM_207602]	NM_207602
A_44_P916632	1.51667	0.00343158	TC588288
A_44_P341523	1.51667	0.018236	BQ199526	UI-R-EB0-clc-p-05-0-UI.s1 UI-R-EB0 Rattus norvegicus cDNA clone UI-R-EB0-clc-p-05-0-UI 3', mRNA sequence [BQ199526]	BQ199526
A_44_P443686	1.51667	0.00108704	AA956612	UI-R-E1-fn-c-03-0-UI.s1 UI-R-E1 Rattus norvegicus cDNA clone UI-R-E1-fn-c-03-0-UI 3' similar to gi [AA956612]	AA956612
A_42_P649121	1.51333	0.0359394	Apba1	Rattus norvegicus amyloid beta (A4) precursor protein-binding, family A, member 1 (Apba1), mRNA [NM_031779]	NM_031779
A_42_P756334	1.51333	0.00836701	Myh6	Rattus norvegicus myosin, heavy polypeptide 6, cardiac muscle, alpha (Myh6), mRNA [NM_017239]	NM_017239
A_42_P821549	1.51333	0.00921515	BI395616	BI395616 EST531487 Rat gene index, normalized rat, norvegicus Rattus norvegicus cDNA clone RGIBT33 5' end, mRNA sequence [BI395616]	BI395616
A_43_P16346	1.51333	0.00037043	LOC207127	Rattus norvegicus unknown protein mRNA, partial cds [U89745]	U89745
A_44_P218284	1.51333	0.080259	RGD1560049_predicted	Rattus norvegicus membrane protein, palmitoylated 3 (MAGUK p55 subfamily member 3) (Mpp3), mRNA [XM_340911]
A_44_P328696	1.51333	0.00905971	ENSRNOT00000047238	similar to developmental pluripotency associated 4 isoform 1 (LOC686987), mRNA [Source:RefSeq_dna;Acc:XR_009590] [ENSRNOT00000047238]
A_44_P410050	1.51333	0.00111786	A_44_P410050
A_44_P671194	1.51333	0.00387453	TC627144
A_44_P823938	1.51	3.60292e-05	TC594613
A_44_P911610	1.51	0.0109946	AW530749	AW530749 UI-R-C4-alb-a-08-0-UI.s1 UI-R-C4 Rattus norvegicus cDNA clone UI-R-C4-alb-a-08-0-UI 3', mRNA sequence [AW530749]	AW530749
A_44_P421978	1.51	0.0161289	RGD1562997_predicted	PREDICTED: Rattus norvegicus similar to Transcription initiation factor TFIID 105 kDa subunit (TAFII-105) (predicted) (RGD1562997_predicted), mRNA [XM_001073245]	XM_001073245
A_44_P497692	1.51	0.000848675	ENSRNOT00000056215	similar to SH3-domain binding protein 3 (LOC688018), mRNA [Source:RefSeq_dna;Acc:XR_009418] [ENSRNOT00000056215]
A_44_P320053	1.50667	0.0143339	AW525201	AW525201 UI-R-BJ0p-aip-a-03-0-UI.s1 UI-R-BJ0p Rattus norvegicus cDNA clone UI-R-BJ0p-aip-a-03-0-UI 3', mRNA sequence [AW525201]	AW525201
A_43_P19036	1.50667	0.0148844	Thrap3	Rattus norvegicus thyroid hormone receptor associated protein 3 (Thrap3), mRNA [NM_001009693]	NM_001009693
A_44_P1035071	1.50667	4.89245e-05	Nmt2	Rattus norvegicus N-myristoyltransferase 2 (Nmt2), mRNA [NM_207590]	NM_207590
A_44_P382114	1.50667	8.16413e-05	A_44_P382114
A_44_P852754	1.50667	0.00192622	TC576606	Q6AY36_RAT (Q6AY36) Coronin, actin binding protein 2A (Predicted), complete [TC576606]
A_44_P945840	1.50667	0.0349486	Neto2_predicted	PREDICTED: Rattus norvegicus neuropilin (NRP) and tolloid (TLL)-like 2 (predicted) (Neto2_predicted), mRNA [XM_226349]	XM_226349
A_44_P172850	1.50333	0.0185672	RT1-CE5	Rattus norvegicus RT1 class I, CE5 (RT1-CE5), transcript variant 1, mRNA [NM_001008843]	NM_001008843
A_44_P471691	1.50333	0.049201	Vcl_predicted	PREDICTED: Rattus norvegicus vinculin (predicted) (Vcl_predicted), mRNA [XM_223781]	XM_223781
A_44_P199806	1.50333	0.0949936	Pcdh7	Rattus norvegicus protocadherin 7 (Pcdh7), mRNA [NM_001004087]	NM_001004087
A_43_P19799	1.5	0.0192273	RGD1563222_predicted	PREDICTED: Rattus norvegicus similar to RIKEN cDNA A930018P22 (predicted) (RGD1563222_predicted), mRNA [XM_342474]
A_44_P409935	1.5	0.000737516	RGD1563363_predicted	PREDICTED: Rattus norvegicus similar to Zfp536 protein (predicted) (RGD1563363_predicted), mRNA [XM_218522]
A_44_P459858	1.5	0.0223437	RGD1308861_predicted	PREDICTED: Rattus norvegicus similar to protein phosphatase 1, regulatory subunit 12C; myosin-binding subunit 85 (predicted) (RGD1308861_predicted), mRNA [XM_213541]
A_43_P10970	1.49667	0.00354449	Map3k3_predicted	PREDICTED: Rattus norvegicus mitogen activated protein kinase kinase kinase 3 (predicted) (Map3k3_predicted), mRNA [XM_221034]	XM_221034
A_44_P714966	1.49667	0.00750187	TC599810
A_42_P633709	1.49667	0.00708225	RGD1305038_predicted	PREDICTED: Rattus norvegicus similar to Serine [XM_234920]
A_44_P276451	1.49667	0.0201555	Btbd14b	Rattus norvegicus BTB (POZ) domain containing 14B (Btbd14b), mRNA [NM_134413]	NM_134413
A_44_P623560	1.49667	0.0101984	TC606685
A_44_P975369	1.49667	6.31153e-05	Itga3_predicted	PREDICTED: Rattus norvegicus integrin alpha 3 (predicted) (Itga3_predicted), mRNA [XM_340884]	XM_340884
A_44_P684922	1.49333	0.0625383	Aff4_predicted	PREDICTED: Rattus norvegicus AF4 [XM_220420]	XM_220420
A_42_P688815	1.49	0.00542562	Slc12a7	Rattus norvegicus solute carrier family 12 (potassium/chloride transporters), member 7, mRNA (cDNA clone IMAGE:7301899), complete cds. [BC086339]	BC086339
A_43_P10581	1.49	0.000515522	Mafk	Rattus norvegicus v-maf musculoaponeurotic fibrosarcoma oncogene family, protein K (avian) (Mafk), mRNA [NM_145673]	NM_145673
A_44_P384396	1.49	0.00731162	Ebf3_predicted	Rattus norvegicus similar to Transcription factor COE3 (Early B-cell factor 3) (EBF-3) (Olf-1/EBF-like 2) (OE-2) (O/E-2) (LOC361668), mRNA [XM_341951]	XM_341951
A_44_P853909	1.49	0.00195549	TC598015	RNO18565 MASP-2 protein {Rattus norvegicus} (exp=-1; wgp=0; cg=0), partial (7%) [TC598015]
A_44_P321675	1.49	0.0549874	Map3k3_predicted	Rattus norvegicus similar to hypothetical protein (LOC303604), mRNA [XM_221034]
A_44_P691232	1.49	0.000111277	TC605874
A_44_P820401	1.49	0.00814136	AA901342	AA901342 UI-R-A1-dw-b-05-0-UI.s1 UI-R-A1 Rattus norvegicus cDNA clone UI-R-A1-dw-b-05-0-UI 3' similar to gi [AA901342]	AA901342
A_43_P22110	1.48667	0.000260094	Nfatc2ip	Rattus norvegicus nuclear factor of activated T-cells, cytoplasmic, calcineurin-dependent 2 interacting protein (Nfatc2ip), mRNA [NM_001007692]	NM_001007692
A_43_P23211	1.48667	0.00775245	Ssfa2_predicted	Rattus norvegicus similar to mKIAA1927 protein (LOC311146), mRNA [XM_230036]
A_44_P472674	1.48667	0.014213	AW143016	AW143016 EST293311 Normalized rat brain, Bento Soares Rattus sp. cDNA clone RGIBB65 5' end, mRNA sequence [AW143016]	AW143016
A_44_P480519	1.48667	0.000418145	Prpf3_predicted	PREDICTED: Rattus norvegicus PRP3 pre-mRNA processing factor 3 homolog (yeast) (predicted) (Prpf3_predicted), mRNA [XM_342295]
A_44_P545887	1.48667	0.0181619	RGD1561972_predicted	PREDICTED: Rattus norvegicus similar to hypothetical protein FLJ32658 (predicted) (RGD1561972_predicted), mRNA [XM_238811]
A_44_P562118	1.48667	0.0284792	TC596348
A_44_P941248	1.48333	0.00637954	BF286677	BF286677 EST451268 Rat Gene Index, normalized rat, Rattus norvegicus cDNA Rattus norvegicus cDNA clone RGIFR91 5' sequence, mRNA sequence [BF286677]	BF286677
A_42_P478101	1.48	0.0225902	Abhd7_predicted	PREDICTED: Rattus norvegicus abhydrolase domain containing 7 (predicted) (Abhd7_predicted), mRNA [XM_213993]	XM_213993
A_43_P20329	1.48	0.000122137	Pum1_predicted	Rattus norvegicus similar to mKIAA0099 protein (LOC362609), mRNA [XM_342928]
A_44_P763674	1.48	1.14011e-05	Ephb1	PREDICTED: Rattus norvegicus Eph receptor B1 (Ephb1), mRNA [XM_217250]	XM_217250
A_44_P859614	1.48	0.00251714	BE107979	UI-R-CA0-awz-a-07-0-UI.s1 UI-R-CA0 Rattus norvegicus cDNA clone UI-R-CA0-awz-a-07-0-UI 3', mRNA sequence [BE107979]	BE107979
A_44_P182835	1.47667	0.000372533	RGD1308930_predicted	PREDICTED: Rattus norvegicus similar to Protein phosphatase 1, regulatory subunit 3D (Protein phosphatase 1, regulatory subunit 6) (Protein phosphatase 1 binding subunit R6) (predicted) (RGD1308930_predicted), mRNA [XR_007035]	XR_007035
A_44_P776182	1.47667	0.0242057	A_44_P776182
A_44_P313245	1.47667	0.101685	BQ200469	UI-R-DZ1-cnd-n-08-0-UI.s1 UI-R-DZ1 Rattus norvegicus cDNA clone UI-R-DZ1-cnd-n-08-0-UI 3', mRNA sequence [BQ200469]	BQ200469
A_44_P453813	1.47667	0.00228937	BQ210017	BQ210017 UI-R-EP0-cof-o-20-0-UI.s1 UI-R-EP0 Rattus norvegicus cDNA clone UI-R-EP0-cof-o-20-0-UI 3', mRNA sequence [BQ210017]	BQ210017
A_44_P506514	1.47333	0.00625749	ENSRNOT00000047545	LOC301748 protein (Fragment). [Source:Uniprot/SPTREMBL;Acc:Q4QQT1] [ENSRNOT00000048256]
A_44_P592757	1.47333	0.00168707	DV718099	RVL8683 Wackym-Soares normalized rat vestibular cDNA library Rattus norvegicus cDNA 5', mRNA sequence [DV718099]	DV718099
A_43_P13282	1.47	0.0109841	Akr1c18	Rattus norvegicus aldo-keto reductase family 1, member C18 (Akr1c18), mRNA [NM_138510]	NM_138510
A_44_P311963	1.47	0.00457867	RGD1560468_predicted	PREDICTED: Rattus norvegicus similar to novel protein (predicted) (RGD1560468_predicted), mRNA [XM_575939]
A_44_P854450	1.47	0.00360331	TC621531
A_44_P869429	1.47	0.0104443	TC600688
A_44_P962013	1.47	0.00424577	TC603496
A_42_P559462	1.46667	0.000488543	AA859474	UI-R-E0-bv-e-10-0-UI.s1 UI-R-E0 Rattus norvegicus cDNA clone UI-R-E0-bv-e-10-0-UI 3' similar to gb [AA859474]	AA859474
A_42_P687186	1.46667	5.44269e-05	Sdc4	Rattus norvegicus syndecan 4 (Sdc4), mRNA [NM_012649]	NM_012649
A_42_P808945	1.46667	5.94414e-07	Mustn1	Rattus norvegicus musculoskeletal, embryonic nuclear protein 1 (Mustn1), mRNA [NM_181368]	NM_181368
A_44_P228236	1.46667	0.00869909	AI233993	AI233993 EST230681 Normalized rat lung, Bento Soares Rattus sp. cDNA clone RLUCT82 3' end, mRNA sequence [AI233993]	AI233993
A_44_P229557	1.46667	0.000665552	RGD1561554_predicted	PREDICTED: Rattus norvegicus similar to MGC14161 protein (predicted) (RGD1561554_predicted), mRNA [XM_230513]	XM_230513
A_44_P315886	1.46667	0.00173026	Magi3	Rattus norvegicus membrane associated guanylate kinase, WW and PDZ domain containing 3 (Magi3), mRNA [NM_139084]	NM_139084
A_44_P363291	1.46667	0.022239	Kcnk10	Rattus norvegicus potassium channel, subfamily K, member 10 (Kcnk10), mRNA [NM_023096]	NM_023096
A_44_P610377	1.46667	0.0311918	TC586429
A_44_P265237	1.46333	0.0373283	LOC305771	PREDICTED: Rattus norvegicus similar to nidogen 2 (LOC305771), mRNA [XR_006748]	XR_006748
A_44_P650550	1.46333	0.0167303	BF289404	BF289404 EST453995 Rat Gene Index, normalized rat, Rattus norvegicus cDNA Rattus norvegicus cDNA clone RGIHH03, mRNA sequence [BF289404]	BF289404
A_44_P276640	1.46333	0.0103557	Tbc1d12_predicted	PREDICTED: Rattus norvegicus TBC1D12: TBC1 domain family, member 12 (predicted) (Tbc1d12_predicted), mRNA [XM_220062]
A_44_P524576	1.46333	0.00300325	Nupl1	Rattus norvegicus p58/p45 mRNA, alternatively spliced form, clone H6, 3' end. [AF000899]	AF000899
A_44_P637581	1.46333	0.00229755	TC599675	Q3SDH6_PARTE (Q3SDH6) Rab_C103 protein, partial (5%) [TC599675]
A_43_P10290	1.46	0.00606066	Tspan1	Rattus norvegicus tetraspanin 1 (Tspan1), mRNA [NM_001004236]	NM_001004236
A_44_P226470	1.46	0.0247206	AW534166	AW534166 UI-R-C4-alq-a-02-0-UI.s1 UI-R-C4 Rattus norvegicus cDNA clone UI-R-C4-alq-a-02-0-UI 3', mRNA sequence [AW534166]	AW534166
A_44_P238067	1.46	0.0127109	Snurf	Rattus norvegicus SNRPN upstream reading frame (Snurf), mRNA [NM_130738]	NM_130738
A_44_P375380	1.46	0.0902294	LOC679713	PREDICTED: Rattus norvegicus similar to bromodomain and PHD finger-containing protein 1 isoform 1 (LOC679713), mRNA [XM_001054156]	XM_001054156
A_44_P428228	1.46	0.0327247	CB314431	AGENCOURT_11525368 NICHD_Rr_Pit1 Rattus norvegicus cDNA clone IMAGE:6886800 5', mRNA sequence [CB314431]	CB314431
A_44_P531758	1.46	0.0159441	Cryab	Rattus norvegicus crystallin, alpha B (Cryab), mRNA [NM_012935]	NM_012935
A_44_P538521	1.46	0.000631107	Star	Rattus norvegicus steroidogenic acute regulatory protein (Star), mRNA [NM_031558]	NM_031558
A_42_P693821	1.45667	0.00467338	Fosl1	Rattus norvegicus fos-like antigen 1 (Fosl1), mRNA [NM_012953]	NM_012953
A_44_P102343	1.45667	0.0284915	Gtpbp4	Rattus norvegicus GTP binding protein 4 (Gtpbp4), mRNA [NM_053689]	NM_053689
A_44_P297596	1.45667	0.00123836	Ctnnd1_predicted	Rattus norvegicus similar to mKIAA0384 protein (LOC311163), mRNA [XM_242062]
A_44_P826298	1.45667	0.00124082	TC594429
A_44_P838611	1.45667	0.000929177	TC602171	BOVGSARD G protein alpha subunit {Bos taurus} (exp=-1; wgp=0; cg=0), partial (68%) [TC602171]
A_42_P806395	1.45333	0.00218313	Col4a4	Rattus norvegicus procollagen, type IV, alpha 4 (Col4a4), mRNA [NM_001008332]	NM_001008332
A_44_P286888	1.45333	0.0794488	Vapa	Rattus norvegicus vesicle-associated membrane protein, associated protein a (Vapa), mRNA [NM_031631]	NM_031631
A_44_P471182	1.45333	0.00563257	Pfc	PREDICTED: Rattus norvegicus properdin factor, complement (mapped) (Pfc_mapped), mRNA [XM_216784]
A_44_P914151	1.45333	0.00405048	TC622442	Q7TQ12_RAT (Q7TQ12) Aa1114, partial (9%) [TC622442]
A_44_P194821	1.45333	0.0691061	RGD1562949_predicted	PREDICTED: Rattus norvegicus similar to mKIAA0259 protein (predicted) (RGD1562949_predicted), mRNA [XM_236578]
A_44_P206302	1.45333	0.00661036	Slco5a1_predicted	PREDICTED: Rattus norvegicus solute carrier organic anion transporter family, member 5A1 (predicted) (Slco5a1_predicted), mRNA [XM_232599]
A_44_P498846	1.45333	0.000218621	ENSRNOT00000004068	Serologically defined breast cancer antigen NY-BR-16-like protein (Fragment). [Source:Uniprot/SPTREMBL;Acc:Q99MD2] [ENSRNOT00000004068]
A_44_P325560	1.45	0.000417251	Apom	Rattus norvegicus apolipoprotein M (Apom), mRNA [NM_019373]	NM_019373
A_44_P648914	1.45	9.32735e-05	BF289378	BF289378 EST453969 Rat Gene Index, normalized rat, Rattus norvegicus cDNA Rattus norvegicus cDNA clone RGIHE70, mRNA sequence [BF289378]	BF289378
A_44_P668035	1.45	0.026658	TC637780
A_44_P193736	1.45	0.013472	AI011505	AI011505 EST205956 Normalized rat ovary, Bento Soares Rattus sp. cDNA clone ROVAV81 3' end, mRNA sequence [AI011505]	AI011505
A_44_P272894	1.45	0.00237646	Sh3gl3	Rattus norvegicus SH3-domain GRB2-like 3 (Sh3gl3), mRNA [NM_031238]	NM_031238
A_44_P306840	1.45	5.67551e-05	Ddhd1	Rattus norvegicus DDHD domain containing 1 (Ddhd1), mRNA [NM_001033066]	NM_001033066
A_44_P477286	1.45	0.0294626	DY554115	AGENCOURT_70342580 NIH_MGC_368 Rattus norvegicus cDNA clone IMAGE:8376923 5', mRNA sequence [DY554115]	DY554115
A_44_P494723	1.45	0.0368817	XM_343716	Rattus norvegicus similar to RIKEN cDNA 4930503E14 (LOC363381), mRNA [XM_343716]	XM_343716
A_44_P960566	1.45	0.0216865	TC597870
A_42_P702550	1.44667	0.00184895	Sts	Rattus norvegicus steroid sulfatase (Sts), mRNA [NM_012661]	NM_012661
A_42_P800949	1.44667	0.00814368	Hipk3	Rattus norvegicus homeodomain interacting protein kinase 3 (Hipk3), mRNA [NM_031787]	NM_031787
A_43_P12878	1.44667	0.005736	St14	Rattus norvegicus suppression of tumorigenicity 14 (colon carcinoma) (St14), mRNA [NM_053635]	NM_053635
A_44_P716936	1.44667	0.0213529	TC627722	Q80TU0_MOUSE (Q80TU0) MKIAA0705 protein (Fragment), complete [TC627722]
A_44_P918516	1.44667	0.0040816	TC602984
A_44_P998500	1.44667	0.000569792	XM_213320	Rattus norvegicus similar to RIKEN cDNA 4930449E07 (LOC287371), mRNA [XM_213320]	XM_213320
A_43_P22983	1.44333	0.00051487	Pnldc1	Rattus norvegicus poly(A)-specific ribonuclease (PARN)-like domain containing 1 (Pnldc1), mRNA [NM_001025724]	NM_001025724
A_44_P163087	1.44333	0.0328776	BG666849	BG666849 DRACNF06 Rat DRG Library Rattus norvegicus cDNA clone DRACNF06 5', mRNA sequence [BG666849]	BG666849
A_44_P524578	1.44333	0.00264146	Nupl1	Rattus norvegicus p58/p45 mRNA, alternatively spliced form, clone H6, 3' end. [AF000899]	AF000899
A_44_P622560	1.44333	0.00652157	TC606168	AY646249 immunoglobulin mu heavy chain {Danio rerio} (exp=-1; wgp=0; cg=0), partial (5%) [TC606168]
A_44_P763162	1.44333	0.0157762	TC598660
A_44_P827099	1.44333	0.00165165	TC622594
A_42_P802591	1.44	0.0288728	Mpp5_predicted	PREDICTED: Rattus norvegicus membrane protein, palmitoylated 5 (MAGUK p55 subfamily member 5) (predicted) (Mpp5_predicted), mRNA [XM_234328]
A_43_P10259	1.44	0.00500731	TC623960	Q6AY36_RAT (Q6AY36) Coronin, actin binding protein 2A (Predicted), partial (20%) [TC623960]
A_43_P19519	1.44	0.0546767	Vcl_predicted	PREDICTED: Rattus norvegicus vinculin (predicted) (Vcl_predicted), mRNA [XM_223781]	XM_223781
A_44_P416938	1.44	0.000414876	Kcns3	Rattus norvegicus potassium voltage-gated channel, delayed-rectifier, subfamily S, member 3 (Kcns3), mRNA [NM_031778]	NM_031778
A_42_P698874	1.44	0.00679839	RGD1309059_predicted	PREDICTED: Rattus norvegicus similar to KIAA2010 protein (predicted) (RGD1309059_predicted), mRNA [XM_234484]
A_42_P764985	1.44	0.0219941	Nap1l3	Rattus norvegicus nucleosome assembly protein 1-like 3 (Nap1l3), mRNA [NM_133402]	NM_133402
A_44_P151981	1.44	0.00290686	Ddx26	Rattus norvegicus similar to DEAD/H (Asp-Glu-Ala-Asp/His) box polypeptide 26; RNA helicase HDB; deleted in cancer 1; RNA helicase HDB/DICE1; DEAD box protein (LOC361057), mRNA [XM_341337]	XM_341337
A_44_P609265	1.44	0.00076941	TC608542
A_44_P700326	1.44	0.000456776	TC621067	Q4SP41_TETNG (Q4SP41) Chromosome 15 SCAF14542, whole genome shotgun sequence, partial (68%) [TC621067]
A_44_P106221	1.43667	0.000574596	Calca	Rattus norvegicus calcitonin/calcitonin-related polypeptide, alpha (Calca), transcript variant 1, mRNA [NM_017338]	NM_017338
A_44_P226208	1.43667	5.96644e-05	AI170501	AI170501 EST216429 Normalized rat lung, Bento Soares Rattus sp. cDNA clone RLUCO50 3' end, mRNA sequence [AI170501]	AI170501
A_44_P286311	1.43667	0.00532522	RGD1564369_predicted	PREDICTED: Rattus norvegicus RGD1564369 (predicted) (RGD1564369_predicted), mRNA [XM_238631]	XM_238631
A_43_P20943	1.43333	0.000493477	Epc1_predicted	PREDICTED: Rattus norvegicus enhancer of polycomb homolog 1 (Drosophila) (predicted) (Epc1_predicted), mRNA [XM_225457]
A_44_P222924	1.43333	0.00133257	A_44_P222924
A_44_P264611	1.43333	0.0125618	Rbp4	Plasma retinol-binding protein precursor (PRBP) (RBP). [Source:Uniprot/SWISSPROT;Acc:P04916] [ENSRNOT00000021055]
A_44_P500660	1.43333	0.000424493	MGC95152	Rattus norvegicus similar to B230212L03Rik protein (MGC95152), mRNA [NM_001007645]	NM_001007645
A_44_P841829	1.43333	0.000269306	TC595276
A_44_P592086	1.43333	8.38671e-05	TC594597	Q5FY69_PIG (Q5FY69) Sodium/glucose cotransporter, partial (10%) [TC594597]
A_44_P196793	1.43	0.0283784	Spap1_predicted	PREDICTED: Rattus norvegicus SH2 domain containing phosphatase anchor protein 1 (predicted) (Spap1_predicted), mRNA [XM_227483]
A_44_P216395	1.43	0.00499576	Gadd45a	Rattus norvegicus growth arrest and DNA-damage-inducible 45 alpha (Gadd45a), mRNA [NM_024127]	NM_024127
A_44_P454180	1.43	2.15493e-05	Rab40c	Rattus norvegicus Rab40c, member RAS oncogene family (Rab40c), mRNA [NM_182675]	NM_182675
A_44_P813059	1.43	0.0160938	TC607606
A_44_P490904	1.42667	0.00885541	AI178556	AI178556 EST222234 Normalized rat placenta, Bento Soares Rattus sp. cDNA clone RPLCS68 3' end, mRNA sequence [AI178556]	AI178556
A_43_P18797	1.42667	0.00224576	Ipo7_predicted	PREDICTED: Rattus norvegicus importin 7 (predicted) (Ipo7_predicted), mRNA [XM_219265]
A_44_P387677	1.42667	0.000354018	MGC94464	Rattus norvegicus similar to RIKEN cDNA 2500002L14; EST C77350 (MGC94464), mRNA [NM_001007647]	NM_001007647
A_43_P18460	1.42333	0.00787703	ENSRNOT00000030906	Rattus norvegicus similar to Glucocorticoid receptor DNA binding factor 1 (GAP-associated protein p190) (LOC308389), mRNA [XM_218408]
A_44_P313679	1.42333	0.0782874	ENSRNOT00000014809	cationic amino acid transporter-2A [Source:RefSeq_peptide;Acc:NP_072141] [ENSRNOT00000014809]
A_44_P541297	1.42333	0.0233261	Slc27a3_predicted	PREDICTED: Rattus norvegicus solute carrier family 27 (fatty acid transporter), member 3 (predicted) (Slc27a3_predicted), mRNA [XM_215605]
A_43_P22020	1.42	0.00738842	RGD1565575_predicted	similar to senataxin; DEAxQ-box helicase; tRNA splicing endonuclease regulator 1 (predicted) (RGD1565575_predicted), mRNA [Source:RefSeq_dna;Acc:XR_009286] [ENSRNOT00000017984]
A_43_P22042	1.42	0.0244885	Pla2g7	Rattus norvegicus phospholipase A2, group VII (platelet-activating factor acetylhydrolase, plasma) (Pla2g7), mRNA [NM_001009353]	NM_001009353
A_44_P1025812	1.42	0.00798533	LOC689074	PREDICTED: Rattus norvegicus similar to Protein KIAA1543 (LOC689074), mRNA [XM_001069418]	XM_001069418
A_44_P414282	1.42	0.10185	Abi1	Rattus norvegicus abl-interactor 1 (Abi1), mRNA [NM_024397]	NM_024397
A_44_P475663	1.42	0.00391081	A_44_P475663
A_44_P777328	1.42	0.0151963	TC607251
A_42_P463880	1.41667	0.0128713	RGD1308734	Rattus norvegicus similar to RIKEN cDNA 1100001H23 (RGD1308734), mRNA [NM_001013927]	NM_001013927
A_42_P760354	1.41667	0.00532801	Pla2g2c	Group IIC secretory phospholipase A2 precursor (EC 3.1.1.4) (Phosphatidylcholine 2-acylhydrolase GIIC) (GIIC sPLA2) (PLA2-8) (14 kDa phospholipase A2). [Source:Uniprot/SWISSPROT;Acc:P39878] [ENSRNOT00000022500]
A_44_P200539	1.41667	0.00229202	Cbll1_predicted	PREDICTED: Rattus norvegicus Casitas B-lineage lymphoma-like 1 (predicted) (Cbll1_predicted), mRNA [XM_234039]	XM_234039
A_44_P286863	1.41667	0.00224452	Nrip1_predicted	Receptor-interacting protein 140 (Fragment). [Source:Uniprot/SPTREMBL;Acc:Q1HDK7] [ENSRNOT00000002152]
A_44_P295606	1.41667	0.00411451	RGD1310683_predicted	PREDICTED: Rattus norvegicus similar to hypothetical protein FLJ40432 (predicted) (RGD1310683_predicted), mRNA [XM_237211]	XM_237211
A_44_P616761	1.41667	0.00128555	BF286629	BF286629 EST451220 Rat Gene Index, normalized rat, Rattus norvegicus cDNA Rattus norvegicus cDNA clone RGIFR64 5' sequence, mRNA sequence [BF286629]	BF286629
A_44_P747006	1.41667	0.0129511	DV728556	RVL21202 Wackym-Soares normalized rat vestibular cDNA library Rattus norvegicus cDNA 5', mRNA sequence [DV728556]	DV728556
A_44_P789035	1.41667	0.00245108	RGD1563612_predicted	AW916880 EST348093 Rat gene index, normalized rat, norvegicus, Bento Soares Rattus norvegicus cDNA clone RGIDU87 5' end, mRNA sequence [AW916880]
A_44_P940828	1.41667	0.00314782	AW520848	UI-R-BJ0p-age-b-10-0-UI.s1 UI-R-BJ0p Rattus norvegicus cDNA clone UI-R-BJ0p-age-b-10-0-UI 3', mRNA sequence [AW520848]	AW520848
A_44_P748575	1.41333	0.018373	LOC498796	Rattus norvegicus hypothetical protein LOC498796 (LOC498796), mRNA [NM_001025034]	NM_001025034
A_44_P229670	1.41333	0.0374346	LOC686934
A_44_P652131	1.41333	0.00279236	RGD1564893_predicted	Rattus norvegicus similar to surfeit 5 isoform b (predicted) (RGD1564893_predicted), mRNA [NM_001077679]	NM_001077679
A_44_P660512	1.41333	0.0103663	AW915875	AW915875 EST347179 Rat gene index, normalized rat, norvegicus, Bento Soares Rattus norvegicus cDNA clone RGIDB83 5' end, mRNA sequence [AW915875]	AW915875
A_44_P184987	1.41	7.75337e-05	RGD1306622_predicted	PREDICTED: Rattus norvegicus similar to KIAA0954 protein (predicted) (RGD1306622_predicted), mRNA [XM_215195]	XM_215195
A_44_P404591	1.41	0.0209774	Hod	Rattus norvegicus homeobox only domain (Hod), mRNA [NM_133621]	NM_133621
A_44_P448138	1.41	0.000104159	ENSRNOT00000043791	PREDICTED: Rattus norvegicus similar to Discs large homolog 5 (Placenta and prostate DLG) (Discs large protein P-dlg) (LOC690739), mRNA [XM_001075438]
A_44_P483190	1.41	0.00248986	RGD1308795_predicted	PREDICTED: Rattus norvegicus similar to hypothetical protein FLJ12994 (predicted) (RGD1308795_predicted), mRNA [XM_236392]	XM_236392
A_44_P547976	1.41	0.0196624	ENSRNOT00000001464	Androgen-induced proliferation inhibitor (Fragment). [Source:Uniprot/SPTREMBL;Acc:Q6TRW4] [ENSRNOT00000001464]
A_44_P551842	1.41	0.000197664	Abtb2	Rattus norvegicus ankyrin repeat and BTB (POZ) domain containing 2 (Abtb2), mRNA [NM_134403]	NM_134403
A_44_P977792	1.41	0.0217021	RGD1562860_predicted	PREDICTED: Rattus norvegicus similar to RIKEN cDNA 2310045A20 (predicted) (RGD1562860_predicted), mRNA [XM_341223]	XM_341223
A_44_P1016829	1.40667	0.0337628	Trib1	Rattus norvegicus tribbles homolog 1 (Drosophila) (Trib1), mRNA [NM_023985]	NM_023985
A_44_P1028477	1.40667	0.0622118	Atf6_predicted	Rattus norvegicus similar to Cyclic-AMP-dependent transcription factor ATF-6 alpha (Activating transcription factor 6 alpha) (ATF6-alpha) (LOC304962), mRNA [XM_222871]
A_44_P147443	1.40667	0.013594	Ptp4a1	Rattus norvegicus protein tyrosine phosphatase 4a1 (Ptp4a1), mRNA [NM_031579]	NM_031579
A_44_P640231	1.40667	0.00752327	TC613657
A_44_P669553	1.40667	0.00503727	AY390380	Rattus norvegicus unknown mRNA. [AY390380]	AY390380
A_42_P746212	1.40667	0.00351632	ENSRNOT00000031768	similar to Sepiapterin reductase (SPR) (predicted) (RGD1560795_predicted), mRNA [Source:RefSeq_dna;Acc:XR_008912] [ENSRNOT00000031768]
A_44_P118137	1.40667	3.63642e-06	Ddhd1	Rattus norvegicus DDHD domain containing 1 (Ddhd1), mRNA [NM_001033066]	NM_001033066
A_44_P352079	1.40667	0.000914787	ENSRNOT00000040313	PREDICTED: Rattus norvegicus transmembrane protease, serine 4 (predicted) (Tmprss4_predicted), mRNA [XM_345932]
A_44_P541337	1.40667	0.0676918	RGD1562407_predicted	PREDICTED: Rattus norvegicus similar to WAC (predicted) (RGD1562407_predicted), mRNA [XM_001064372]	XM_001064372
A_42_P454990	1.40333	0.0269899	ENSRNOT00000034548	similar to Retinoblastoma-binding protein 2 (RBBP-2) (LOC312678), misc RNA [Source:RefSeq_dna;Acc:XR_005442] [ENSRNOT00000034548]
A_44_P288467	1.40333	0.0268399	ENSRNOT00000018905	PREDICTED: Rattus norvegicus similar to outer dense fiber of sperm tails 2-like (LOC685425), mRNA [XM_001063750]
A_44_P761179	1.40333	0.00761482	CA510460	UI-R-FS0-cqr-m-14-0-UI.s1 UI-R-FS0 Rattus norvegicus cDNA clone UI-R-FS0-cqr-m-14-0-UI 3', mRNA sequence [CA510460]	CA510460
A_42_P633664	1.4	0.0246581	Niban	Rattus norvegicus niban protein (Niban), mRNA [NM_022242]	NM_022242
A_43_P12821	1.4	0.00684774	Spa17	Rattus norvegicus sperm autoantigenic protein 17 (Spa17), mRNA [NM_053482]	NM_053482
A_43_P13900	1.4	0.00172669	AA899996	AA899996 UI-R-E0-cr-e-03-0-UI.s2 UI-R-E0 Rattus norvegicus cDNA clone UI-R-E0-cr-e-03-0-UI 3', mRNA sequence [AA899996]	AA899996
A_43_P17108	1.4	0.0545368	Srrm1_predicted	PREDICTED: Rattus norvegicus serine [XM_233556]
A_44_P263007	1.4	0.00552839	Rasl12_predicted	Rattus norvegicus similar to Ras family member Ris (LOC315762), mRNA [XM_236351]
A_44_P588759	1.4	0.00852923	BF563670	UI-R-BT1-akl-b-12-0-UI.r1 UI-R-BT1 Rattus norvegicus cDNA clone UI-R-BT1-akl-b-12-0-UI 5', mRNA sequence [BF563670]	BF563670
A_44_P966553	1.4	0.00702287	TC612309
A_42_P723936	1.39667	0.000219627	Atp2b3	Rat calmodulin-sensitive plasma membrane Ca2+-transporting ATPase (PMCA3) mRNA, complete cds. [J05087]	J05087
A_43_P10572	1.39667	0.0227168	BU758451	BU758451 UI-R-FF0-cox-c-05-0-UI.s1 NCI_CGAP_FF0 Rattus norvegicus cDNA clone UI-R-FF0-cox-c-05-0-UI 3', mRNA sequence [BU758451]	BU758451
A_44_P368605	1.39667	0.00451838	CB546892	CB546892 AMGNNUC:NRPI4-00060-A10-A W Rat pituitary (10472) Rattus norvegicus cDNA clone nrpi4-00060-a10 5', mRNA sequence [CB546892]	CB546892
A_44_P408222	1.39667	0.0120747	CA339340	CA339340 NISC_ly01f07.y1 NCI_CGAP_Pr32 Rattus norvegicus cDNA clone IMAGE:5622276 5', mRNA sequence [CA339340]	CA339340
A_44_P977172	1.39667	0.00078611	RGD1562123_predicted	PREDICTED: Rattus norvegicus similar to hypothetical protein (predicted) (RGD1562123_predicted), mRNA [XM_342840]	XM_342840
A_43_P20085	1.39	0.0520138	Snrp70_predicted	PREDICTED: Rattus norvegicus U1 small nuclear ribonucleoprotein polypeptide A (predicted) (Snrp70_predicted), mRNA [XM_341857]
A_44_P1047259	1.39	0.0253921	Ppp1r12a	Rattus norvegicus protein phosphatase 1, regulatory (inhibitor) subunit 12A (Ppp1r12a), mRNA [NM_053890]	NM_053890
A_44_P115769	1.39	0.00361218	AI171654	AI171654 EST217627 Normalized rat muscle, Bento Soares Rattus sp. cDNA clone RMUBN88 3' end, mRNA sequence [AI171654]	AI171654
A_44_P239162	1.39	0.0659292	Dot1l_predicted	Rattus norvegicus similar to histone methyltransferase DOT1L (LOC362831), mRNA [XM_343159]	XM_343159
A_44_P467856	1.39	0.0044224	AA800287	AA800287 EST189784 Normalized rat heart, Bento Soares Rattus sp. cDNA clone RHEAN42 3' end, mRNA sequence [AA800287]	AA800287
A_44_P592077	1.39	0.00370273	TC604699	Q5DBE9_SCHJA (Q5DBE9) SJCHGC01974 protein, partial (21%) [TC604699]
A_44_P732510	1.39	0.00842784	DV722942	RVL14623 Wackym-Soares normalized rat vestibular cDNA library Rattus norvegicus cDNA 5', mRNA sequence [DV722942]	DV722942
A_44_P750005	1.39	0.000129021	TC638023	Q9J1I8_NPVST (Q9J1I8) 37k early gene protein (Arif-1), partial (5%) [TC638023]
A_44_P213477	1.39	0.00151695	ENSRNOT00000030273	Guanine nucleotide binding protein gamma 13 (Fragment). [Source:Uniprot/SPTREMBL;Acc:Q45QJ8] [ENSRNOT00000030273]
A_44_P210502	1.38667	0.0148728	Chat_predicted	Choline O-acetyltransferase (EC 2.3.1.6) (CHOACTase) (Choline acetylase) (ChAT). [Source:Uniprot/SWISSPROT;Acc:P32738] [ENSRNOT00000034283]
A_44_P372544	1.38667	0.0169323	Dab2ip	Rattus norvegicus disabled homolog 2 (Drosophila) interacting protein (Dab2ip), mRNA [NM_138710]	NM_138710
A_44_P261874	1.38333	0.00441243	Hspca	Rattus norvegicus heat shock protein 1, alpha (Hspca), mRNA [NM_175761]	NM_175761
A_44_P421887	1.38333	0.00447842	RGD1564227_predicted	Rattus norvegicus similar to RIKEN cDNA 0610012A05 (LOC310200), mRNA [XM_226907]
A_44_P485916	1.38333	0.00317815	CX571120	RVL2368 Wackym-Soares normalized rat vestibular cDNA library Rattus norvegicus cDNA 5', mRNA sequence [CX571120]	CX571120
A_44_P494608	1.38	0.00444032	Gab1_predicted	PREDICTED: Rattus norvegicus growth factor receptor bound protein 2-associated protein 1 (predicted) (Gab1_predicted), mRNA [XM_341667]
A_44_P593331	1.38	0.00951412	TC608415
A_44_P796303	1.38	0.0084796	CB608947	AMGNNUC:NRHY7-00021-F3-A nrhy7 (10850) Rattus norvegicus cDNA clone nrhy7-00021-f3 5', mRNA sequence [CB608947]	CB608947
A_44_P152134	1.38	0.0124866	XM_226292	Rattus norvegicus similar to RIKEN cDNA 1700081O22 (LOC307687), mRNA [XM_226292]	XM_226292
A_44_P443171	1.38	0.00743093	Hipk1_predicted	Rattus norvegicus homeodomain-interacting protein kinase 1 splice variant 1 (Hipk1) mRNA, complete cds, alternatively spliced. [EF460311]
A_44_P473544	1.38	0.0127161	XM_343713	Rattus norvegicus similar to RIKEN cDNA 1700001E04 (LOC363378), mRNA [XM_343713]	XM_343713
A_44_P638274	1.38	0.0002008	TC590186
A_44_P775952	1.38	0.0103481	ENSRNOT00000038063
A_44_P900361	1.38	2.93973e-08	TC595549	Q4JYA4_CORJK (Q4JYA4) AlkA protein, partial (5%) [TC595549]
A_43_P20998	1.37667	0.0564758	RGD1305547_predicted	Rattus norvegicus similar to RIKEN cDNA 2810417D08 (LOC360589), mRNA [XM_340870]
A_44_P193195	1.37667	0.00246826	Sbno1	PREDICTED: Rattus norvegicus sno, strawberry notch homolog 1 (Drosophila) (Sbno1), mRNA [XM_222152]	XM_222152
A_44_P280776	1.37667	0.000624324	Bcl2	Rattus norvegicus B-cell leukemia/lymphoma 2 (Bcl2), mRNA [NM_016993]	NM_016993
A_44_P341428	1.37667	0.0128937	Tfip11	Rattus norvegicus tuftelin interacting protein 11 (Tfip11), mRNA [NM_001008291]	NM_001008291
A_44_P840106	1.37667	0.00289248	TC644244	O13760_SCHPO (O13760) SPAC17A2.10c protein, partial (6%) [TC644244]
A_44_P973807	1.37667	0.0160608	AA850706	AA850706 EST193474 Normalized rat ovary, Bento Soares Rattus sp. cDNA clone ROVAJ72 3' end, mRNA sequence [AA850706]	AA850706
A_44_P997578	1.37667	0.00025166	AI407429	AI407429 EST235718 Normalized rat ovary, Bento Soares Rattus sp. cDNA clone ROVDQ22 3' end, mRNA sequence [AI407429]	AI407429
A_44_P342578	1.37667	1.33813e-05	RGD1561931_predicted	PREDICTED: Rattus norvegicus similar to KIAA2022 protein (predicted) (RGD1561931_predicted), mRNA [XM_217568]
A_44_P284753	1.37333	0.000895123	Ankrd1	Rattus norvegicus ankyrin repeat domain 1 (cardiac muscle) (Ankrd1), mRNA [NM_013220]	NM_013220
A_42_P568034	1.37333	0.00743829	Rbks_predicted	PREDICTED: Rattus norvegicus ribokinase (predicted) (Rbks_predicted), mRNA [XM_343024]
A_44_P355013	1.37333	0.0184056	U02094	RNU02094 Rattus norvegicus Dahl salt resistant strain clone etb satellite DNA [U02094]	U02094
A_44_P424481	1.37333	0.0136509	Rcc2_predicted	Rattus norvegicus similar to CG9135-PA (LOC298594), mRNA [XM_216557]
A_44_P524922	1.37333	0.000582401	NP072211	GB|M35258.1|AAA41564.1 malic enzyme (EC 1.1.1.40) [NP072211]
A_44_P823666	1.37333	0.010347	Zhx2	PREDICTED: Rattus norvegicus zinc fingers and homeoboxes 2 (Zhx2), mRNA [XM_235318]	XM_235318
A_43_P17392	1.37	4.01921e-05	Arhgap21_predicted	PREDICTED: Rattus norvegicus Rho GTPase activating protein 21 (predicted) (Arhgap21_predicted), mRNA [XM_225628]
A_44_P165833	1.37	0.000313441	Chka	Rattus norvegicus choline kinase alpha (Chka), mRNA [NM_017127]	NM_017127
A_44_P477135	1.37	0.000469173	Vhl	Rattus norvegicus von Hippel-Lindau syndrome homolog (Vhl), mRNA [NM_052801]	NM_052801
A_44_P505180	1.37	0.00370195	Kif5b	Rattus norvegicus kinesin family member 5B (Kif5b), mRNA [NM_057202]	NM_057202
A_44_P538725	1.37	0.00247056	Ppil4_predicted	PREDICTED: Rattus norvegicus peptidylprolyl isomerase (cyclophilin)-like 4 (predicted) (Ppil4_predicted), mRNA [XM_341727]
A_44_P1038694	1.36667	0.0256249	Man2a1	PREDICTED: Rattus norvegicus mannosidase 2, alpha 1 (Man2a1), mRNA [XM_001068826]	XM_001068826
A_44_P824202	1.36667	0.00234448	TC617128
A_42_P750683	1.36667	0.00494446	Cyr61	Rattus norvegicus cysteine rich protein 61 (Cyr61), mRNA [NM_031327]	NM_031327
A_43_P13041	1.36667	0.00107607	Nr0b2	Rattus norvegicus nuclear receptor subfamily 0, group B, member 2 (Nr0b2), mRNA [NM_057133]	NM_057133
A_43_P14099	1.36667	0.00860043	BG665505	BG665505 DRACDG10 Rat DRG Library Rattus norvegicus cDNA clone DRACDG10 5', mRNA sequence [BG665505]	BG665505
A_44_P331003	1.36667	0.0226804	ENSRNOT00000031595	Rattus norvegicus similar to retinoblastoma-binding protein 1 isoform I; retinoblastoma-binding protein 1 (LOC314205), mRNA [XM_234281]
A_44_P530697	1.36667	0.00158087	RGD1565575_predicted	similar to senataxin; DEAxQ-box helicase; tRNA splicing endonuclease regulator 1 (predicted) (RGD1565575_predicted), mRNA [Source:RefSeq_dna;Acc:XR_009286] [ENSRNOT00000017984]
A_44_P745610	1.36667	0.000542745	TC588016
A_44_P925674	1.36667	0.00190893	AW917673	AW917673 EST348977 Rat gene index, normalized rat, norvegicus, Bento Soares Rattus norvegicus cDNA clone RGIEG68 5' end, mRNA sequence [AW917673]	AW917673
A_42_P606348	1.36333	0.000245366	AW143874	AW143874 EST294170 Normalized rat embryo, Bento Soares Rattus sp. cDNA clone RGICB94 5' end, mRNA sequence [AW143874]	AW143874
A_44_P125564	1.36333	2.05799e-07	Bok	Rattus norvegicus Bcl-2-related ovarian killer protein (Bok), mRNA [NM_017312]	NM_017312
A_44_P576289	1.36333	0.00380675	BC088330	Rattus norvegicus cDNA clone IMAGE:7365681 [BC088330]	BC088330
A_44_P757324	1.36333	0.00231031	DV714070	RVL3126 Wackym-Soares normalized rat vestibular cDNA library Rattus norvegicus cDNA 5', mRNA sequence [DV714070]	DV714070
A_42_P685050	1.36	0.0179543	Jam2	Rattus norvegicus junction adhesion molecule 2 (Jam2), mRNA [NM_001034004]	NM_001034004
A_44_P392201	1.36	0.00793375	LOC682105	Rattus norvegicus similar to receptor expression enhancing protein 2 (LOC682105), mRNA [NM_001048047]	NM_001048047
A_44_P437896	1.36	0.0288447	Bdnf	Rattus norvegicus brain derived neurotrophic factor (Bdnf), mRNA [NM_012513]	NM_012513
A_44_P442802	1.36	0.00192606	Rassf5	Rattus norvegicus Ras association (RalGDS/AF-6) domain family 5 (Rassf5), mRNA [NM_019365]	NM_019365
A_44_P442966	1.36	0.0388487	Vps37b_predicted	PREDICTED: Rattus norvegicus vacuolar protein sorting 37B (yeast) (predicted) (Vps37b_predicted), mRNA [XM_213769]
A_42_P778184	1.35667	0.000768507	Tnnc2	Rattus norvegicus troponin C type 2 (fast) (Tnnc2), mRNA [NM_001037351]	NM_001037351
A_44_P324340	1.35667	0.0211455	BG665267	BG665267 DRACAF08 Rat DRG Library Rattus norvegicus cDNA clone DRACAF08 5', mRNA sequence [BG665267]	BG665267
A_44_P530332	1.35667	0.0172716	AA925335	AA925335 UI-R-A1-ee-a-03-0-UI.s1 UI-R-A1 Rattus norvegicus cDNA clone UI-R-A1-ee-a-03-0-UI 3', mRNA sequence [AA925335]	AA925335
A_44_P318607	1.35667	0.00132267	Nupl1	Rattus norvegicus nucleoporin like 1 (Nupl1), mRNA [NM_139091]	NM_139091
A_44_P545735	1.35667	0.0572782	Znf291	KIAA1454-like protein (Fragment). [Source:Uniprot/SPTREMBL;Acc:Q99MF6] [ENSRNOT00000009169]
A_44_P602702	1.35667	0.0312721	CO555173	AGENCOURT_28447592 NIH_MGC_247 Rattus norvegicus cDNA clone IMAGE:7324187 5', mRNA sequence [CO555173]	CO555173
A_42_P750488	1.35333	0.00714694	MGC105733	Rattus norvegicus similar to nucleosome assembly protein 1-like 5 (MGC105733), mRNA [NM_001044293]	NM_001044293
A_44_P732488	1.35333	0.00603313	TC630172
A_43_P18281	1.35333	0.00179535	ENSRNOT00000002800	CB545176 AMGNNUC:NRHY7-00031-D9-A nrhy7 (10850) Rattus norvegicus cDNA clone nrhy7-00031-d9 5', mRNA sequence [CB545176]
A_44_P1044499	1.35333	0.00538094	ENSRNOT00000006333	ESF1 homolog (ABT1-associated protein). [Source:Uniprot/SWISSPROT;Acc:Q76MT4] [ENSRNOT00000006333]
A_44_P362714	1.35333	0.00309862	Bach1_predicted	PREDICTED: Rattus norvegicus BTB and CNC homology 1 (predicted), transcript variant 1 (Bach1_predicted), mRNA [XM_001067103]
A_44_P482859	1.35333	0.000498219	Sema5a_predicted	PREDICTED: Rattus norvegicus sema domain, seven thrombospondin repeats (type 1 and type 1-like), transmembrane domain (TM) and short cytoplasmic domain, (semaphorin) 5A (predicted) (Sema5a_predicted), mRNA [XM_241275]
A_44_P483000	1.35333	0.0075177	RGD1305633_predicted	Rattus norvegicus similar to RIKEN cDNA 2600005C20 (LOC309673), mRNA [XM_228076]
A_43_P21345	1.35	0.00181438	Tbc1d14	Rattus norvegicus TBC1 domain family, member 14 (Tbc1d14), transcript variant 1, mRNA [NM_001012152]	NM_001012152
A_44_P137677	1.35	1.86637e-05	Rhov	Rattus norvegicus ras homolog gene family, member V (Rhov), mRNA [NM_138542]	NM_138542
A_44_P348012	1.35	0.0167287	RGD1565584_predicted	PREDICTED: Rattus norvegicus similar to tyrosine kinase-associated leucine zipper protein LAZipII (predicted) (RGD1565584_predicted), mRNA [XM_214991]
A_44_P579741	1.35	0.00713026	TC644105
A_44_P638239	1.35	0.000853465	TC585571
A_44_P962319	1.35	3.20982e-08	TC596328	BC030361 Eml5 protein {Mus musculus} (exp=-1; wgp=0; cg=0), partial (71%) [TC596328]
A_44_P1029770	1.35	0.00332516	Nol5a	Rattus norvegicus nucleolar protein 5A (Nol5a), mRNA [NM_001025732]	NM_001025732
A_44_P410331	1.34667	0.0210244	XM_219839	Rattus norvegicus similar to S-adenosylmethionine decarboxylase proenzyme (AdoMetDC) (SamDC) (LOC309358), mRNA [XM_219839]	XM_219839
A_44_P463912	1.34667	0.00426206	LOC288654	PREDICTED: Rattus norvegicus similar to M-phase phosphoprotein 9 (LOC288654), mRNA [XM_213773]
A_44_P552386	1.34667	0.0244802	AA956058	AA956058 UI-R-E1-fh-a-01-0-UI.s1 UI-R-E1 Rattus norvegicus cDNA clone UI-R-E1-fh-a-01-0-UI 3' similar to gi [AA956058]	AA956058
A_44_P555561	1.34667	0.0148365	LOC691729	PREDICTED: Rattus norvegicus similar to spermatogenesis associated 5-like 1, transcript variant 2 (LOC691729), mRNA [XM_001073038]	XM_001073038
A_44_P1039249	1.34333	0.00561417	Dok3_predicted	PREDICTED: Rattus norvegicus docking protein 3 (predicted) (Dok3_predicted), mRNA [XM_225170]
A_44_P793670	1.34333	0.0133682	TC603202
A_43_P15252	1.34333	0.01571	Col2a1	Rattus norvegicus procollagen, type II, alpha 1 (Col2a1), mRNA [NM_012929]	NM_012929
A_44_P126366	1.34333	0.000105601	RGD1309792	Rattus norvegicus similar to scruin like at the midline CG5186-PA (RGD1309792), mRNA [NM_001017456]	NM_001017456
A_44_P955260	1.34333	0.0117201	AW921008	AW921008 EST352325 Rat gene index, normalized rat, norvegicus, Bento Soares Rattus norvegicus cDNA clone RGIHM39 5' end, mRNA sequence [AW921008]	AW921008
A_43_P10386	1.34	1.44393e-05	CA511607	CA511607 UI-R-FJ0-cpy-c-02-0-UI.r1 UI-R-FJ0 Rattus norvegicus cDNA clone UI-R-FJ0-cpy-c-02-0-UI 5', mRNA sequence [CA511607]	CA511607
A_44_P319236	1.34	0.0516186	Syncrip	Rattus norvegicus similar to Nsap1-pending protein (LOC363113), mRNA [XM_343446]	XM_343446
A_42_P453055	1.33667	0.0177085	Bcam	Rattus norvegicus basal cell adhesion molecule (Bcam), mRNA [NM_031752]	NM_031752
A_44_P304930	1.33667	0.0123754	Dazap1	Rattus norvegicus DAZ associated protein 1 (Dazap1), mRNA [NM_001025742]	NM_001025742
A_44_P457093	1.33667	0.0078477	Pet112l_predicted	Rattus norvegicus similar to RIKEN cDNA 9430026F02 (LOC361974), mRNA [XM_342270]	XM_342270
A_44_P995374	1.33667	0.00140564	BP485722	BP485722 Rattus norvegicus insulinoma RINm5F Rattus norvegicus cDNA clone RI02451 3', mRNA sequence [BP485722]	BP485722
A_42_P726994	1.33333	0.0257752	LOC689820	PREDICTED: Rattus norvegicus similar to SET domain-containing protein (LOC689820), mRNA [XM_001072149]	XM_001072149
A_43_P12287	1.33333	0.00726811	Ppp1r1a	Rattus norvegicus protein phosphatase 1, regulatory (inhibitor) subunit 1A (Ppp1r1a), mRNA [NM_022676]	NM_022676
A_43_P16715	1.33333	0.000444053	Sertad2	Rattus norvegicus SERTA domain containing 2 (Sertad2), mRNA [NM_001024903]	NM_001024903
A_44_P204109	1.33333	0.00451103	RGD1560796_predicted	PREDICTED: Rattus norvegicus similar to suppressor of hairy wing homolog 4 isoform 1 (predicted) (RGD1560796_predicted), mRNA [XM_236387]
A_44_P508845	1.33333	0.00359344	ENSRNOT00000031768	similar to Sepiapterin reductase (SPR) (predicted) (RGD1560795_predicted), mRNA [Source:RefSeq_dna;Acc:XR_008912] [ENSRNOT00000031768]
A_44_P513246	1.33333	0.00944291	Fbxo21_predicted	PREDICTED: Rattus norvegicus F-box only protein 21 (predicted) (Fbxo21_predicted), mRNA [XM_001080075]
A_44_P591698	1.33333	0.0358346	CK477869	AGENCOURT_17579495 NIH_MGC_232 Rattus norvegicus cDNA clone IMAGE:7125663 5', mRNA sequence [CK477869]	CK477869
A_44_P623844	1.33333	0.0460622	TC604817	MUSCDPK cyclin-dependent protein kinase {Mus musculus} (exp=-1; wgp=0; cg=0), partial (16%) [TC604817]
A_44_P898999	1.33333	0.0191112	A_44_P898999
A_44_P158107	1.33	0.00046451	Argbp2	Rattus norvegicus Arg/Abl-interacting protein ArgBP2 (Argbp2), mRNA [NM_053770]	NM_053770
A_44_P324410	1.33	0.052927	Tmem87a_predicted	PREDICTED: Rattus norvegicus transmembrane protein 87A (predicted) (Tmem87a_predicted), mRNA [XM_345422]
A_44_P768830	1.33	0.0308482	TC614422
A_44_P822121	1.33	0.000226693	TC597786	CG023_HUMAN (Q9BU79) Protein C7orf23, partial (31%) [TC597786]
A_43_P19941	1.32667	0.00618966	Lrrc48	Rattus norvegicus leucine rich repeat containing 48 (Lrrc48), mRNA [NM_001013857]	NM_001013857
A_44_P991773	1.32667	0.0451302	ENSRNOT00000049285	PREDICTED: Rattus norvegicus similar to Nedd4 binding protein 1 (predicted) (RGD1305179_predicted), mRNA [XM_214648]
A_44_P181050	1.32333	7.37247e-05	RGD1565775	LOC361980 protein (Fragment). [Source:Uniprot/SPTREMBL;Acc:Q56A23] [ENSRNOT00000027385]
A_44_P419528	1.32333	0.019371	RGD1305302	Rattus norvegicus similar to RIKEN cDNA 4921511I16 (RGD1305302), mRNA [NM_001014000]	NM_001014000
A_44_P451627	1.32333	0.0297997	LOC301509	PREDICTED: Rattus norvegicus similar to tensin (LOC301509), mRNA [XM_237286]	XM_237286
A_44_P200636	1.32	0.0022007	RGD1565681_predicted	PREDICTED: Rattus norvegicus similar to Prr6 protein (predicted) (RGD1565681_predicted), mRNA [XR_009193]
A_44_P714296	1.32	0.0148404	TC599738	Q7TQ12_RAT (Q7TQ12) Aa1114, partial (9%) [TC599738]
A_44_P759962	1.32	0.0562248	LOC365232	PREDICTED: Rattus norvegicus similar to karyopherin (importin) alpha 4 (predicted) (LOC365232), mRNA [XM_001070056]	XM_001070056
A_43_P12803	1.31667	0.00489391	Arid4b	Rattus norvegicus AT rich interactive domain 4B (Rbp1 like) (Arid4b), mRNA [NM_053421]	NM_053421
A_44_P461187	1.31667	0.0151473	St3gal4	Rattus norvegicus ST3 beta-galactoside alpha-2,3-sialyltransferase 4 (St3gal4), mRNA [NM_203337]	NM_203337
A_44_P546104	1.31667	0.00297489	XM_238028	Rattus norvegicus hypothetical LOC291665 (LOC291665), mRNA [XM_238028]	XM_238028
A_43_P11686	1.31667	1.78932e-05	Kdr	Rattus norvegicus kinase insert domain protein receptor (Kdr), mRNA [NM_013062]	NM_013062
A_44_P123974	1.31333	0.00732801	LOC361335	LOC361335 protein (Fragment). [Source:Uniprot/SPTREMBL;Acc:Q5RKG4] [ENSRNOT00000024704]
A_44_P244257	1.31333	0.000136009	Fgd4	Rattus norvegicus FYVE, RhoGEF and PH domain containing 4 (Fgd4), mRNA [NM_139263]	NM_139263
A_44_P303044	1.31333	0.0563596	Supt6h	Supt6h protein (Fragment). [Source:Uniprot/SPTREMBL;Acc:Q4G018] [ENSRNOT00000016759]
A_44_P541937	1.31333	0.0400946	Mid2_predicted	PREDICTED: Rattus norvegicus midline 2 (predicted) (Mid2_predicted), mRNA [XM_343825]
A_44_P667206	1.31333	0.0138216	RGD1563508_predicted	similar to PI-3-kinase-related kinase SMG-1 (LOC691397), mRNA [Source:RefSeq_dna;Acc:XR_007094] [ENSRNOT00000023777]
A_43_P13546	1.31333	0.000984604	CB546035	CB546035 AMGNNUC:NRDG1-00089-A1-A nrdg1 (10855) Rattus norvegicus cDNA clone nrdg1-00089-a1 5', mRNA sequence [CB546035]	CB546035
A_44_P1050325	1.31	0.00498842	Rhebl1	Rattus norvegicus Ras homolog enriched in brain like 1 (Rhebl1), mRNA [NM_182825]	NM_182825
A_44_P925669	1.31	0.00117626	AW917673	AW917673 EST348977 Rat gene index, normalized rat, norvegicus, Bento Soares Rattus norvegicus cDNA clone RGIEG68 5' end, mRNA sequence [AW917673]	AW917673
A_43_P19317	1.31	0.000658941	RGD1310166_predicted	Rattus norvegicus similar to Chromodomain-helicase-DNA-binding protein 1 (CHD-1) (LOC303395), mRNA [XM_220804]
A_44_P582494	1.31	0.0095068	BM391963	BM391963 UI-R-DM1-ckc-p-11-0-UI.s2 UI-R-DM1 Rattus norvegicus cDNA clone UI-R-DM1-ckc-p-11-0-UI 3', mRNA sequence [BM391963]	BM391963
A_44_P607477	1.31	0.0100306	DV719460	RVL10242 Wackym-Soares normalized rat vestibular cDNA library Rattus norvegicus cDNA 5', mRNA sequence [DV719460]	DV719460
A_44_P638170	1.31	5.40088e-06	TC583366
A_43_P15213	1.30667	0.00659027	TC621438	Q6PJW8_HUMAN (Q6PJW8) C1orf71 protein, partial (8%) [TC621438]
A_43_P17238	1.30667	0.00399075	Rnd2	Rattus norvegicus Rho family GTPase 2 (Rnd2), mRNA [NM_001010953]	NM_001010953
A_44_P404898	1.30667	0.00037756	Espn	Rattus norvegicus espin (Espn), mRNA [NM_019622]	NM_019622
A_42_P608780	1.30667	0.00955847	Gdf15	Rattus norvegicus growth differentiation factor 15 (Gdf15), mRNA [NM_019216]	NM_019216
A_42_P677354	1.30667	0.000663924	Scn8a	Rattus norvegicus sodium channel, voltage-gated, type VIII, alpha polypeptide (Scn8a), mRNA [NM_019266]	NM_019266
A_44_P219026	1.30333	0.0119514	Bdnf	Rattus norvegicus brain derived neurotrophic factor (Bdnf), mRNA [NM_012513]	NM_012513
A_44_P382482	1.30333	0.0025867	Atp6v1c2	Rattus norvegicus ATPase, H+ transporting, V1 subunit C, isoform 2 (Atp6v1c2), mRNA [NM_001014199]	NM_001014199
A_43_P12729	1.30333	0.000256096	Mir16	Rattus norvegicus membrane interacting protein of RGS16 (Mir16), mRNA [NM_032615]	NM_032615
A_44_P404768	1.30333	7.33943e-05	AF468681	Rattus norvegicus helix-loop-helix protein (Id4) gene, complete cds [AF468681]	AF468681
A_44_P516038	1.30333	0.00100825	RGD1359144	Rattus norvegicus similar to chromosome 14 open reading frame 130 (RGD1359144), mRNA [NM_001007705]	NM_001007705
A_44_P114833	1.3	0.000872742	LOC302192	Rattus norvegicus cDNA clone MGC:116198 IMAGE:7456988, complete cds [BC100254]	BC100254
A_44_P392611	1.3	0.0103737	BP483835	BP483835 Rattus norvegicus pancreatic islet Rattus norvegicus cDNA clone RBC09148 5', mRNA sequence [BP483835]	BP483835
A_44_P464942	1.3	0.042838	BF545795	BF545795 UI-R-BT0-qc-d-07-0-UI.r1 UI-R-BT0 Rattus norvegicus cDNA clone UI-R-BT0-qc-d-07-0-UI 5', mRNA sequence [BF545795]	BF545795
A_44_P920111	1.3	0.00637415	CF107866	Shultzomica01117 Rat lung airway and parenchyma cDNA libraries Rattus norvegicus cDNA clone NA9257 5', mRNA sequence [CF107866]	CF107866
A_44_P884698	1.3	0.00652235	TC598660
A_44_P578428	1.29667	0.0020853	TC629455	Q5TQL3_ANOGA (Q5TQL3) ENSANGP00000028414, partial (5%) [TC629455]
A_44_P1005462	1.29667	0.0011631	Mylpf	Rattus norvegicus myosin light chain, phosphorylatable, fast skeletal muscle (Mylpf), mRNA [NM_012605]	NM_012605
A_44_P112335	1.29667	0.000218095	LOC361399	Rattus norvegicus similar to autoantigen (LOC361399), mRNA [NM_001033068]	NM_001033068
A_44_P339571	1.29667	0.00220387	Btg3	Rattus norvegicus B-cell translocation gene 3 (Btg3), mRNA [NM_019290]	NM_019290
A_44_P577208	1.29667	0.000232077	TC609728
A_44_P792333	1.29667	0.00192412	TC598219	CD59_RAT (P27274) CD59 glycoprotein precursor (Membrane attack complex inhibition factor) (MACIF) (MAC-inhibitory protein) (MAC-IP) (Protectin), complete [TC598219]
A_43_P17761	1.29333	0.0432856	RGD1560957_predicted	Rattus norvegicus cDNA clone IMAGE:5599935, containing frame-shift errors [BC062001]	BC062001
A_44_P114331	1.29333	0.0570539	Abl2	PREDICTED: Rattus norvegicus Abelson murine leukemia viral (v-abl) oncogene homolog 2 (mapped) (Abl2_mapped), mRNA [XM_222768]
A_44_P161622	1.29333	0.000133338	Pbx3_predicted	PREDICTED: Rattus norvegicus pre B-cell leukemia transcription factor 3 (predicted) (Pbx3_predicted), mRNA [XM_231158]
A_44_P420869	1.29333	0.0779122	BM391518	BM391518 UI-R-DY0-ckr-g-20-0-UI.s1 NCI_CGAP_DY0 Rattus norvegicus cDNA clone IMAGE:7327246 3', mRNA sequence [BM391518]	BM391518
A_44_P473159	1.29333	2.5407e-07	Fshprh1	Rattus norvegicus FSH primary response 1 (Fshprh1), mRNA [NM_012955]	NM_012955
A_42_P659546	1.29	0.0376205	Actn1	Rattus norvegicus actinin, alpha 1 (Actn1), mRNA [NM_031005]	NM_031005
A_43_P23014	1.29	0.00260316	Lpxn	Rattus norvegicus leupaxin (Lpxn), mRNA [NM_001009649]	NM_001009649
A_44_P149412	1.29	0.000185732	Ddx39	Rattus norvegicus DEAD (Asp-Glu-Ala-Asp) box polypeptide 39 (Ddx39), mRNA [NM_053563]	NM_053563
A_44_P270330	1.29	0.00256422	CA338808	CA338808 NISC_lx07d11.y1 NCI_CGAP_Pr51 Rattus norvegicus cDNA clone IMAGE:5621444 5', mRNA sequence [CA338808]	CA338808
A_44_P562934	1.29	0.000147868	TC624989
A_44_P850592	1.29	0.00204189	CB312819	AGENCOURT_11468960 NICHD_Rr_Pit1 Rattus norvegicus cDNA clone IMAGE:6890057 5', mRNA sequence [CB312819]	CB312819
A_42_P456277	1.28667	9.98103e-06	ENSRNOT00000056198	similar to Retinoblastoma-binding protein 2 (RBBP-2) (LOC312678), misc RNA [Source:RefSeq_dna;Acc:XR_005442] [ENSRNOT00000056198]
A_42_P467928	1.28667	0.00908581	Rnf138	Rattus norvegicus ring finger protein 138 (Rnf138), mRNA [NM_053588]	NM_053588
A_44_P306586	1.28667	0.00423294	Hbe2_predicted	Rattus norvegicus hemoglobin, epsilon 2 (predicted) (Hbe2_predicted), mRNA [NM_001024805]	NM_001024805
A_44_P456492	1.28667	1.79219e-05	Dscr1	Rattus norvegicus Down syndrome critical region homolog 1 (human) (Dscr1), mRNA [NM_153724]	NM_153724
A_44_P466183	1.28667	0.0801179	Rap2b	Rattus norvegicus RAP2B, member of RAS oncogene family (Rap2b), mRNA [NM_133410]	NM_133410
A_44_P370065	1.28667	0.00030275	Nptx2	Neuronal pentraxin-2 precursor (NP2) (Neuronal pentraxin II) (NP-II) (Neuronal activity-regulated pentraxin). [Source:Uniprot/SWISSPROT;Acc:P97738] [ENSRNOT00000001331]
A_44_P149599	1.28667	0.00310689	RGD1311558_predicted	Rattus norvegicus similar to 4930506M07Rik protein (predicted) (RGD1311558_predicted), mRNA [NM_001079705]	NM_001079705
A_44_P250460	1.28333	0.0240487	CK472369	AGENCOURT_17618502 NIH_MGC_236 Rattus norvegicus cDNA clone IMAGE:7127432 5', mRNA sequence [CK472369]	CK472369
A_44_P127869	1.28333	0.0115444	Id4	Rattus norvegicus inhibitor of DNA binding 4 (Id4), mRNA [NM_175582]	NM_175582
A_44_P196217	1.28333	0.000797529	Gpr37	Rattus norvegicus G protein-coupled receptor 37 (Gpr37), mRNA [NM_057201]	NM_057201
A_44_P462228	1.28333	0.00715806	BE098255	BE098255 UI-R-BJ1-asz-f-01-0-UI.s1 UI-R-BJ1 Rattus norvegicus cDNA clone UI-R-BJ1-asz-f-01-0-UI 3', mRNA sequence [BE098255]	BE098255
A_44_P532270	1.28333	0.000227111	Herc6	Herc6 protein (Fragment). [Source:Uniprot/SPTREMBL;Acc:Q5U2P8] [ENSRNOT00000031023]
A_44_P548303	1.28333	0.0110558	Thumpd1	Rattus norvegicus THUMP domain containing 1 (Thumpd1), mRNA [NM_001009688]	NM_001009688
A_44_P609371	1.28333	0.00765871	TC616972	Q954B4_9MAXI (Q954B4) Cytochrome oxidase subunit I (Fragment), partial (7%) [TC616972]
A_44_P666038	1.28333	0.00220028	CF110295	Shultzomica03546 Rat lung airway and parenchyma cDNA libraries Rattus norvegicus cDNA clone Contig3135 5', mRNA sequence [CF110295]	CF110295
A_42_P668042	1.28	0.000146572	Zwint	Rattus norvegicus ZW10 interactor (Zwint), mRNA [NM_147138]	NM_147138
A_44_P373153	1.28	0.0111992	RGD1560646
A_44_P382727	1.28	0.000160903	RGD1566215_predicted	CB581640 AMGNNUC:NRHY3-00128-B6-A W Rat hypothalamus (10735) Rattus norvegicus cDNA clone nrhy3-00128-b6 5', mRNA sequence [CB581640]
A_44_P386359	1.28	0.0310401	Ninj1	Rattus norvegicus ninjurin 1 (Ninj1), mRNA [NM_012867]	NM_012867
A_44_P732273	1.28	0.00153059	TC620236
A_44_P100959	1.27667	0.0159575	ENSRNOT00000007003	PREDICTED: Rattus norvegicus similar to splicing factor, arginine [XM_231361]
A_44_P445476	1.27667	0.00775276	RGD1564130_predicted	Rattus norvegicus similar to TBP-associated factor 172 (TAF-172) (TAF(II)170) (LOC309511), mRNA [XM_220044]
A_44_P766518	1.27667	0.00162915	CO400565	AGENCOURT_26750841 NIH_MGC_255 Rattus norvegicus cDNA clone IMAGE:7320838 5', mRNA sequence [CO400565]	CO400565
A_44_P1033661	1.27333	0.00110827	Prpf3_predicted	PREDICTED: Rattus norvegicus PRP3 pre-mRNA processing factor 3 homolog (yeast) (predicted) (Prpf3_predicted), mRNA [XM_342295]
A_44_P870817	1.27333	1.31378e-05	TC637033
A_44_P915877	1.27333	1.86799e-05	LOC683460	PREDICTED: Rattus norvegicus hypothetical protein LOC683460, transcript variant 2 (LOC683460), mRNA [XM_001065403]	XM_001065403
A_44_P517392	1.27333	0.00107487	AI407429	AI407429 EST235718 Normalized rat ovary, Bento Soares Rattus sp. cDNA clone ROVDQ22 3' end, mRNA sequence [AI407429]	AI407429
A_44_P525486	1.27333	0.0195484	Plxnb3_predicted	PREDICTED: Rattus norvegicus plexin B3 (predicted) (Plxnb3_predicted), mRNA [XM_343841]
A_42_P598531	1.27333	0.00236313	Cds1	Rattus norvegicus CDP-diacylglycerol synthase 1 (Cds1), mRNA [NM_031242]	NM_031242
A_44_P461763	1.27333	3.26371e-05	RGD1308111_predicted	PREDICTED: Rattus norvegicus similar to zinc finger protein Cezanne; cellular zinc finger anti-NF-kappaB Cezanne (predicted) (RGD1308111_predicted), mRNA [XM_227454]	XM_227454
A_42_P472520	1.27	0.00163114	RGD1561113_predicted	PREDICTED: Rattus norvegicus similar to Hypothetical UPF0184 protein C9orf16 homolog (predicted) (RGD1561113_predicted), mRNA [XM_575113]
A_44_P149476	1.27	0.0658575	Lrch4_predicted	PREDICTED: Rattus norvegicus leucine-rich repeats and calponin homology (CH) domain containing 4 (predicted) (Lrch4_predicted), mRNA [XM_341047]
A_44_P184865	1.27	0.0257894	Ptp4a1	Rattus norvegicus protein tyrosine phosphatase 4a1 (Ptp4a1), mRNA [NM_031579]	NM_031579
A_44_P329389	1.27	0.0122537	DY472907	RVL24274 Wackym-Soares normalized rat vestibular cDNA library Rattus norvegicus cDNA 5', mRNA sequence [DY472907]	DY472907
A_44_P471631	1.27	0.00313653	Gpatc2	Rattus norvegicus G patch domain containing 2 (Gpatc2), mRNA [NM_001011909]	NM_001011909
A_44_P513771	1.27	0.00666975	RGD1305176_predicted	PREDICTED: Rattus norvegicus similar to mKIAA0800 protein (predicted) (RGD1305176_predicted), mRNA [XM_236612]
A_44_P588967	1.27	0.0157659	AI008244	AI008244 EST202695 Normalized rat embryo, Bento Soares Rattus sp. cDNA clone REMAU88 3' end, mRNA sequence [AI008244]	AI008244
A_44_P715081	1.27	0.0373913	TC594039	Q2J2T4_RHOP2 (Q2J2T4) Monofunctional biosynthetic peptidoglycan transglycosylase precursor, partial (7%) [TC594039]
A_44_P838483	1.27	0.0111009	TC603796
A_43_P15734	1.26667	0.0644397	Sf3b1	Spliceosomal protein SAP155 (Fragment). [Source:Uniprot/SPTREMBL;Acc:Q9ET34] [ENSRNOT00000019126]
A_44_P315367	1.26667	0.00475574	Gart	Rattus norvegicus phosphoribosylglycinamide formyltransferase, mRNA (cDNA clone IMAGE:7311687), complete cds. [BC087644]	BC087644
A_44_P407146	1.26667	0.00704816	Npm2	Rattus norvegicus nucleophosmin/nucleoplasmin 2 (Npm2), mRNA [NM_203340]	NM_203340
A_44_P794522	1.26667	0.000201374	TC602239	Q7TPJ2_RAT (Q7TPJ2) Ac2-224, partial (18%) [TC602239]
A_44_P561102	1.26667	0.00674129	Camk2b	Rattus norvegicus calcium/calmodulin-dependent protein kinase II, beta (Camk2b), transcript variant 1, mRNA [NM_001042354]	NM_001042354
A_44_P670185	1.26667	0.00199149	TC622294
A_44_P133650	1.26667	0.00210516	Trim37_predicted	Rattus norvegicus similar to mKIAA0898 protein (LOC360592), mRNA [XM_340872]
A_44_P677625	1.26667	0.0453529	BE102085	UI-R-BT1-aqj-b-10-0-UI.s1 UI-R-BT1 Rattus norvegicus cDNA clone UI-R-BT1-aqj-b-10-0-UI 3', mRNA sequence [BE102085]	BE102085
A_43_P17494	1.26333	0.0039057	RGD1305269_predicted	PREDICTED: Rattus norvegicus similar to hypothetical protein (predicted) (RGD1305269_predicted), mRNA [XM_223397]	XM_223397
A_44_P1039165	1.26333	0.0183593	Phf3_predicted	PREDICTED: Rattus norvegicus PHD finger protein 3 (predicted) (Phf3_predicted), mRNA [XM_343548]
A_44_P204246	1.26333	9.91741e-05	RGD1306346_predicted	similar to ring finger protein 168 (LOC690043), mRNA [Source:RefSeq_dna;Acc:XR_006773] [ENSRNOT00000029842]
A_44_P465608	1.26333	0.00998144	AA957183	AA957183 UI-R-E1-fp-f-07-0-UI.s1 UI-R-E1 Rattus norvegicus cDNA clone UI-R-E1-fp-f-07-0-UI 3', mRNA sequence [AA957183]	AA957183
A_42_P724142	1.26	0.00160244	Mphosph10_predicted	PREDICTED: Rattus norvegicus M-phase phosphoprotein 10 (U3 small nucleolar ribonucleoprotein) (predicted) (Mphosph10_predicted), mRNA [XM_238166]
A_43_P20103	1.26	0.00768524	Gtpbp1_predicted	PREDICTED: Rattus norvegicus GTP binding protein 1 (predicted), transcript variant 1 (Gtpbp1_predicted), mRNA [XM_001075613]
A_44_P100518	1.26	0.00585391	RGD1565838_predicted	Rattus norvegicus similar to 4931433E08Rik protein (LOC361718), mRNA [XM_342008]
A_44_P469154	1.26	0.0032495	AI101222	AI101222 EST210511 Normalized rat brain, Bento Soares Rattus sp. cDNA clone RBRBK03 3' end, mRNA sequence [AI101222]	AI101222
A_44_P961831	1.26	0.0212629	A_44_P961831
A_44_P1014700	1.26	0.00580332	ENSRNOT00000058074	Rattus norvegicus similar to component of oligomeric golgi complex 2 (LOC361440), mRNA [XM_341718]
A_44_P1029107	1.26	0.00646086	Twistnb_predicted	Rattus norvegicus similar to TWIST neighbor; DNA segment, Chr 16, Wayne State University 83, expressed (LOC362728), mRNA [XM_343050]
A_44_P170209	1.26	0.0230364	BF397366	BF397366 UI-R-BS2-bex-e-05-0-UI.s1 UI-R-BS2 Rattus norvegicus cDNA clone UI-R-BS2-bex-e-05-0-UI 3', mRNA sequence [BF397366]	BF397366
A_44_P416024	1.26	0.00541094	AA875033	AA875033 UI-R-E0-cb-h-10-0-UI.s1 UI-R-E0 Rattus norvegicus cDNA clone UI-R-E0-cb-h-10-0-UI 3' similar to gi [AA875033]	AA875033
A_44_P629801	1.26	0.00215844	A_44_P629801
A_44_P656109	1.26	0.0129569	TC591122
A_44_P979338	1.26	0.0275153	TC587471
A_44_P240461	1.26	0.00306683	CO400082	AGENCOURT_26737849 NIH_MGC_255 Rattus norvegicus cDNA clone IMAGE:7317744 5', mRNA sequence [CO400082]	CO400082
A_44_P328998	1.26	0.0470951	AI070971	AI070971 UI-R-C2-na-e-03-0-UI.s1 UI-R-C2 Rattus norvegicus cDNA clone UI-R-C2-na-e-03-0-UI 3', mRNA sequence [AI070971]	AI070971
A_44_P900655	1.26	0.00111167	DV729278	RVL22079 Wackym-Soares normalized rat vestibular cDNA library Rattus norvegicus cDNA 5', mRNA sequence [DV729278]	DV729278
A_44_P315742	1.25667	0.00155346	Hspa9a_predicted	Stress-70 protein, mitochondrial precursor (75 kDa glucose-regulated protein) (GRP 75) (Peptide-binding protein 74) (PBP74) (MTHSP70) (Mortalin). [Source:Uniprot/SWISSPROT;Acc:P48721] [ENSRNOT00000026696]
A_44_P651631	1.25667	0.000974085	AY623039	Rattus norvegicus clone S34-C mRNA sequence [AY623039]	AY623039
A_44_P744940	1.25667	0.0055146	RGD1565640_predicted	PREDICTED: Rattus norvegicus similar to IQ motif containing F1 (predicted) (RGD1565640_predicted), mRNA [XM_578754]
A_44_P901848	1.25667	0.00053156	BF542508	UI-R-C3-sj-e-08-0-UI.r1 UI-R-C3 Rattus norvegicus cDNA clone UI-R-C3-sj-e-08-0-UI 5', mRNA sequence [BF542508]	BF542508
A_42_P763224	1.25333	0.00505009	Scgb1c1_predicted	Secretoglobin family 1C member 1 precursor (Secretoglobin RYD5). [Source:Uniprot/SWISSPROT;Acc:Q05702] [ENSRNOT00000017137]
A_44_P184484	1.25333	0.00311439	Orc1l	Rattus norvegicus origin recognition complex, subunit 1-like (S.cereviaiae) (Orc1l), mRNA [NM_177931]	NM_177931
A_44_P200630	1.25333	0.00890851	AA851208	AA851208 EST193976 Normalized rat placenta, Bento Soares Rattus sp. cDNA clone RPLAD82 3' end, mRNA sequence [AA851208]	AA851208
A_44_P347283	1.25333	0.0192839	A_44_P347283
A_44_P634909	1.25333	0.0115285	BI294052	BI294052 UI-R-DK0-cdy-g-12-0-UI.s1 UI-R-DK0 Rattus norvegicus cDNA clone UI-R-DK0-cdy-g-12-0-UI 3', mRNA sequence [BI294052]	BI294052
A_44_P639080	1.25333	0.0450217	TC601714
A_44_P296676	1.25	0.00967013	BQ196294	BQ196294 UI-R-DQ1-ckv-p-09-0-UI.s1 UI-R-DQ1 Rattus norvegicus cDNA clone UI-R-DQ1-ckv-p-09-0-UI 3', mRNA sequence [BQ196294]	BQ196294
A_44_P322910	1.25	0.00182604	Pdgfa	Rattus norvegicus platelet derived growth factor, alpha (Pdgfa), mRNA [NM_012801]	NM_012801
A_44_P777424	1.25	1.56033e-05	MGC125073	Rattus norvegicus similar to TSC22 domain family protein 4 (TSC22-related-inducible leucine zipper protein 2), mRNA (cDNA clone IMAGE:7131268), complete cds. [BC079190]	BC079190
A_44_P139659	1.24667	0.00834071	AA851223	AA851223 EST193991 Normalized rat placenta, Bento Soares Rattus sp. cDNA clone RPLAE07 3' end, mRNA sequence [AA851223]	AA851223
A_42_P819842	1.24667	2.52851e-06	ENSRNOT00000000662	PREDICTED: Rattus norvegicus similar to RIKEN cDNA 2010107G23 (predicted) (RGD1305587_predicted), mRNA [XM_215413]
A_44_P761534	1.24667	0.000720726	LOC684112	PREDICTED: Rattus norvegicus similar to KIAA0999 protein (LOC684112), mRNA [XM_001068984]	XM_001068984
A_44_P974079	1.24667	0.0171547	AW915318	AW915318 EST346622 Normalized rat embryo, Bento Soares Rattus sp. cDNA clone RGICU02 5' end, mRNA sequence [AW915318]	AW915318
A_42_P817417	1.24333	0.000333103	PVR	Rattus norvegicus poliovirus receptor (PVR), mRNA [NM_017076]	NM_017076
A_44_P262791	1.24333	0.0567475	ENSRNOT00000055129	Ddx27 protein (Fragment). [Source:Uniprot/SPTREMBL;Acc:Q5I0G6] [ENSRNOT00000055129]
A_44_P449522	1.24333	0.010211	ENSRNOT00000021484	Zfp131 protein (Fragment). [Source:Uniprot/SPTREMBL;Acc:Q4G013] [ENSRNOT00000021484]
A_44_P994368	1.24333	0.000212148	Nrap_predicted	PREDICTED: Rattus norvegicus nebulin-related anchoring protein (predicted) (Nrap_predicted), mRNA [XM_217637]
A_44_P444981	1.24	0.000941728	Kcnj14	Rattus norvegicus potassium inwardly-rectifying channel, subfamily J, member 14 (Kcnj14), mRNA [NM_170718]	NM_170718
A_44_P170070	1.24	0.00857952	Rnf111_predicted	PREDICTED: Rattus norvegicus ring finger protein 111 (predicted) (Rnf111_predicted), mRNA [XM_236380]
A_42_P624403	1.23667	0.00774554	Fdx1	Rattus norvegicus ferredoxin 1 (Fdx1), mRNA [NM_017126]	NM_017126
A_43_P22556	1.23667	0.00209654	Cidea_predicted	PREDICTED: Rattus norvegicus cell death-inducing DNA fragmentation factor, alpha subunit-like effector A (predicted) (Cidea_predicted), mRNA [XM_214551]
A_44_P194806	1.23667	0.0026353	Baalc	Rattus norvegicus brain and acute leukemia, cytoplasmic (Baalc), mRNA [NM_144762]	NM_144762
A_44_P264837	1.23667	0.00830825	Gtpbp6_predicted	PREDICTED: Rattus norvegicus GTP binding protein 6 (putative) (predicted) (Gtpbp6_predicted), mRNA [XM_344118]
A_44_P409677	1.23667	0.00230299	Nucb1	Rattus norvegicus nucleobindin 1, mRNA (cDNA clone IMAGE:5599758), complete cds. [BC062084]	BC062084
A_44_P732252	1.23667	0.00481008	TC608830	Q25FU9_MACFA (Q25FU9) Brain cDNA, clone: QflA-23177, partial (25%) [TC608830]
A_44_P839357	1.23667	0.00136795	TC606254
A_44_P869017	1.23667	0.0319385	TC585537	Q6ZQA2_MOUSE (Q6ZQA2) MKIAA0496 protein (Fragment), partial (97%) [TC585537]
A_44_P201858	1.23667	0.00101078	ENSRNOT00000023067	PREDICTED: Rattus norvegicus similar to tubulin tyrosine ligase-like family, member 4 (LOC681499), mRNA [XM_001057117]
A_42_P801679	1.23333	0.000125971	Ctse	Rattus norvegicus cathepsin E (Ctse), mRNA [NM_012938]	NM_012938
A_44_P421826	1.23333	1.99845e-07	RGD1563315_predicted	PREDICTED: Rattus norvegicus similar to RIKEN cDNA 2410018C17 (predicted) (RGD1563315_predicted), mRNA [XM_223544]
A_44_P700105	1.23333	0.000724165	TC600507	MUSPERFORN perforin {Mus musculus} (exp=-1; wgp=0; cg=0), partial (11%) [TC600507]
A_44_P1008753	1.23333	0.000239232	Fhl1	Rattus norvegicus four and a half LIM domains 1 (Fhl1), transcript variant 2, mRNA [NM_145669]	NM_145669
A_44_P487355	1.23333	8.15559e-05	Zfp281	Rattus norvegicus zinc finger protein 281 (Zfp281), mRNA [NM_001012030]	NM_001012030
A_42_P532072	1.23	0.0168088	ENSRNOT00000035769	PREDICTED: Rattus norvegicus WAP, follistatin [XM_343870]
A_43_P21690	1.23	0.00301466	Usp25_predicted	PREDICTED: Rattus norvegicus ubiquitin specific protease 25 (predicted) (Usp25_predicted), mRNA [XM_221722]
A_44_P168569	1.23	0.00107891	LOC502603	Rattus norvegicus similar to splicing factor p54 (LOC502603), mRNA [NM_001035255]	NM_001035255
A_44_P206973	1.23	0.0039009	Fbxw11_predicted	Rattus norvegicus similar to F-box and WD-40 domain protein 1B (LOC303024), mRNA [XM_220281]
A_44_P445344	1.23	0.0204362	Ddit3	Rattus norvegicus DNA-damage inducible transcript 3 (Ddit3), mRNA [NM_024134]	NM_024134
A_44_P525817	1.23	0.0478241	ENSRNOT00000060345	Brd4 protein (Fragment). [Source:Uniprot/SPTREMBL;Acc:Q497A6] [ENSRNOT00000060345]
A_44_P925784	1.23	0.00672157	AI171022	EST216969 Normalized rat muscle, Bento Soares Rattus sp. cDNA clone RMUBF06 3' end, mRNA sequence [AI171022]	AI171022
A_44_P944991	1.23	0.0127538	TC590213
A_42_P802550	1.22667	0.00353954	Pdlim1	Rattus norvegicus PDZ and LIM domain 1 (elfin) (Pdlim1), mRNA [NM_017365]	NM_017365
A_44_P971455	1.22667	1.46378e-06	DV722752	RVL14408 Wackym-Soares normalized rat vestibular cDNA library Rattus norvegicus cDNA 5', mRNA sequence [DV722752]	DV722752
A_44_P913245	1.22667	0.0281598	ENSRNOT00000041406	similar to Mob4B protein (MGC124888), mRNA [Source:RefSeq_dna;Acc:NM_001033891] [ENSRNOT00000041406]
A_44_P310771	1.22333	4.66296e-05	DY471696	RVL22903 Wackym-Soares normalized rat vestibular cDNA library Rattus norvegicus cDNA 5', mRNA sequence [DY471696]	DY471696
A_44_P314492	1.22333	0.00162021	Tiam1	PREDICTED: Rattus norvegicus T-cell lymphoma invasion and metastasis 1 (Tiam1), mRNA [XM_221672]
A_44_P685605	1.22333	0.0503682	TC623455
A_44_P975347	1.22333	0.0121981	TC582893
A_44_P170309	1.22	0.0100209	RGD1562407_predicted	PREDICTED: Rattus norvegicus similar to WAC (predicted) (RGD1562407_predicted), mRNA [XM_001064372]	XM_001064372
A_44_P168970	1.22	0.00649271	Zfp294	Rattus norvegicus zinc finger protein 294, mRNA (cDNA clone IMAGE:7302949), complete cds. [BC086523]	BC086523
A_44_P313380	1.22	0.00345488	BI290295	BI290295 UI-R-DK0-cfu-e-11-0-UI.s1 UI-R-DK0 Rattus norvegicus cDNA clone UI-R-DK0-cfu-e-11-0-UI 3', mRNA sequence [BI290295]	BI290295
A_44_P729285	1.22	0.00601461	A_44_P729285
A_44_P767548	1.22	0.00137233	TC614018
A_43_P15220	1.21667	0.00517375	Celsr2	Cadherin EGF LAG seven-pass G-type receptor 2 (Multiple epidermal growth factor-like domains 3) (Fragment). [Source:Uniprot/SWISSPROT;Acc:Q9QYP2] [ENSRNOT00000027263]
A_44_P773533	1.21667	0.00191062	CO386419	AGENCOURT_26620935 NIH_MGC_253 Rattus norvegicus cDNA clone IMAGE:7303279 5', mRNA sequence [CO386419]	CO386419
A_44_P401505	1.21333	0.0143534	BE111650	BE111650 UI-R-BJ1-avv-c-03-0-UI.s1 UI-R-BJ1 Rattus norvegicus cDNA clone UI-R-BJ1-avv-c-03-0-UI 3', mRNA sequence [BE111650]	BE111650
A_44_P462364	1.21333	0.00192184	LOC502414	Rattus norvegicus hypothetical protein LOC502414 (LOC502414), mRNA [NM_001025059]	NM_001025059
A_42_P674821	1.21333	0.0039379	TC588037
A_44_P104361	1.21	0.00251134	DY309108	AGENCOURT_66961560 NIH_MGC_367 Rattus norvegicus cDNA clone IMAGE:8374934 5', mRNA sequence [DY309108]	DY309108
A_44_P111723	1.21	9.27673e-05	Hap1	Rattus norvegicus huntingtin-associated protein 1 (Hap1), transcript variant 1, mRNA [NM_024133]	NM_024133
A_44_P208004	1.21	0.000475629	Tle4	Rattus norvegicus transducin-like enhancer of split 4, E(spl) homolog (Drosophila) (Tle4), mRNA [NM_019141]	NM_019141
A_44_P289685	1.21	0.00579259	AA997980	UI-R-C0-hu-d-03-0-UI.s1 UI-R-C0 Rattus norvegicus cDNA clone UI-R-C0-hu-d-03-0-UI 3', mRNA sequence [AA997980]	AA997980
A_44_P988767	1.21	0.000858062	BF564195	BF564195 UI-R-C4-alj-c-09-0-UI.r1 UI-R-C4 Rattus norvegicus cDNA clone UI-R-C4-alj-c-09-0-UI 5', mRNA sequence [BF564195]	BF564195
A_42_P842946	1.21	2.65233e-05	Nol5a	Rattus norvegicus nucleolar protein 5A (Nol5a), mRNA [NM_001025732]	NM_001025732
A_43_P21280	1.21	0.057138	Centg2_predicted	PREDICTED: Rattus norvegicus centaurin, gamma 2 (predicted) (Centg2_predicted), mRNA [XM_237381]
A_44_P216903	1.20667	0.00943098	BE113113	UI-R-BJ1-awb-f-12-0-UI.s1 UI-R-BJ1 Rattus norvegicus cDNA clone UI-R-BJ1-awb-f-12-0-UI 3', mRNA sequence [BE113113]	BE113113
A_44_P853981	1.20667	0.0182045	TC614562
A_44_P278985	1.20667	0.0056128	Ippk	Rattus norvegicus inositol 1,3,4,5,6-pentakisphosphate 2-kinase (Ippk), mRNA [NM_001008556]	NM_001008556
A_44_P656940	1.20667	0.00861974	TC633674	NM_063788 PAX (Paired box) transcription factor family member (pax-3) {Caenorhabditis elegans} (exp=-1; wgp=0; cg=0), partial (5%) [TC633674]
A_44_P685985	1.20333	0.000263437	TC611320	AY558538 YML122C {Saccharomyces cerevisiae} (exp=-1; wgp=0; cg=0), partial (12%) [TC611320]
A_44_P977865	1.20333	0.00102758	TC619606
A_44_P995373	1.20333	0.00332065	BP485722	BP485722 Rattus norvegicus insulinoma RINm5F Rattus norvegicus cDNA clone RI02451 3', mRNA sequence [BP485722]	BP485722
A_44_P634946	1.20333	0.00183004	Mdm2_predicted	PREDICTED: Rattus norvegicus transformed mouse 3T3 cell double minute 2 homolog (mouse) (predicted) (Mdm2_predicted), mRNA [XM_235169]	XM_235169
A_44_P443479	1.2	0.0161699	Mns1	Rattus norvegicus meiosis-specific nuclear structural protein 1 (Mns1), mRNA [NM_001007752]	NM_001007752
A_44_P731839	1.2	0.00865624	TC598110
A_44_P811872	1.2	0.000179985	TC623035
A_43_P11126	1.2	0.0131329	Tnnc1	CR753959 Rattus norvegicus muscle Sprague-Dawley Rattus norvegicus cDNA clone GP0AAA15ZG10, mRNA sequence [CR753959]	CR753959
A_44_P536380	1.2	0.0286103	Gmeb2	Rattus norvegicus glucocorticoid modulatory element binding protein 2 (Gmeb2), mRNA [NM_031803]	NM_031803
A_44_P607972	1.19667	6.66418e-07	TC593692
A_44_P483325	1.19667	0.00599443	BU759069	BU759069 UI-R-FF0-cpc-d-07-0-UI.s1 NCI_CGAP_FF0 Rattus norvegicus cDNA clone UI-R-FF0-cpc-d-07-0-UI 3', mRNA sequence [BU759069]	BU759069
A_44_P516017	1.19667	8.66315e-05	Efhd2	Rattus norvegicus EF hand domain containing 2 (Efhd2), mRNA [NM_001031648]	NM_001031648
A_44_P803958	1.19667	0.0045925	AI103536	AI103536 EST212825 Normalized rat embryo, Bento Soares Rattus sp. cDNA clone REMCD19 3' end, mRNA sequence [AI103536]	AI103536
A_43_P12451	1.19333	0.011417	Slc16a3	Rattus norvegicus solute carrier family 16 (monocarboxylic acid transporters), member 3 (Slc16a3), mRNA [NM_030834]	NM_030834
A_43_P12572	1.19333	0.000237166	Cd200	Rattus norvegicus Cd200 antigen (Cd200), mRNA [NM_031518]	NM_031518
A_43_P16155	1.19333	6.51464e-05	Braf	V-raf murine sarcoma viral oncogene B1-like protein (Fragment). [Source:Uniprot/SPTREMBL;Acc:Q99MC6] [ENSRNOT00000014604]
A_43_P19709	1.19333	0.000777184	RGD1565055_predicted	PREDICTED: Rattus norvegicus similar to PDZ-domain protein scribble (predicted) (RGD1565055_predicted), mRNA [XM_343266]
A_44_P622684	1.19333	0.0067115	DV725142	RVL17256 Wackym-Soares normalized rat vestibular cDNA library Rattus norvegicus cDNA 5', mRNA sequence [DV725142]	DV725142
A_44_P914760	1.19333	0.0105115	Elovl7_predicted	PREDICTED: Rattus norvegicus ELOVL family member 7, elongation of long chain fatty acids (yeast) (predicted) (Elovl7_predicted), mRNA [XM_342192]	XM_342192
A_42_P809869	1.19	0.00956115	Tst	Rattus norvegicus thiosulfate sulfurtransferase (Tst), mRNA [NM_012808]	NM_012808
A_44_P114308	1.19	0.0170247	Hspca	Rattus norvegicus heat shock protein 1, alpha (Hspca), mRNA [NM_175761]	NM_175761
A_44_P299870	1.19	0.00773892	Hspca	Rattus norvegicus heat shock protein 1, alpha (Hspca), mRNA [NM_175761]	NM_175761
A_44_P791030	1.19	0.0348502	RGD1565302_predicted	PREDICTED: Rattus norvegicus similar to cat eye syndrome critical region 6 (predicted) (RGD1565302_predicted), mRNA [XM_575656]	XM_575656
A_44_P981843	1.19	0.00525034	TC620060
A_44_P1023637	1.19	0.000247828	Dusp13	Rattus norvegicus dual specificity phosphatase 13 (Dusp13), mRNA [NM_001007006]	NM_001007006
A_44_P1058055	1.19	0.0492006	ENSRNOT00000016262	Rattus norvegicus similar to KIAA1265 protein (LOC363229), mRNA [XM_343567]
A_44_P670611	1.19	1.62721e-07	TC632008	Q6TXI3_RAT (Q6TXI3) LRRGT00016, partial (3%) [TC632008]
A_44_P930467	1.19	0.00162275	TC605947	Q9IIK8_9HEPC (Q9IIK8) Envelope protein (Fragment), partial (67%) [TC605947]
A_44_P320463	1.18667	0.000320265	AA800850	AA800850 EST190347 Normalized rat lung, Bento Soares Rattus sp. cDNA clone RLUAM24 3' end, mRNA sequence [AA800850]	AA800850
A_44_P443584	1.18667	0.00167096	Ccdc43	Rattus norvegicus similar to hypothetical protein D11Ertd707e (LOC360637), mRNA [XM_340915]	XM_340915
A_44_P533028	1.18667	0.0111382	RGD1310262_predicted	PREDICTED: Rattus norvegicus hypothetical LOC304650 (predicted) (RGD1310262_predicted), mRNA [XM_222453]
A_44_P685224	1.18667	0.00552778	TC618892
A_44_P100557	1.18333	0.0847776	Zfp219	Rattus norvegicus zinc finger protein 219 (Zfp219), mRNA [NM_001007681]	NM_001007681
A_44_P325005	1.18333	0.00599154	Pak1	Rattus norvegicus p21 (CDKN1A)-activated kinase 1 (Pak1), mRNA [NM_017198]	NM_017198
A_44_P539012	1.18333	0.00466446	RGD1305276	Rattus norvegicus similar to RIKEN cDNA 4631403P03 (RGD1305276), mRNA [NM_001014149]	NM_001014149
A_44_P700840	1.18333	0.0159649	TC601902
A_44_P310373	1.18333	0.016333	AI103874	AI103874 EST213163 Normalized rat heart, Bento Soares Rattus sp. cDNA clone RHEBU32 3' end, mRNA sequence [AI103874]	AI103874
A_44_P664802	1.18333	0.00375798	DV728182	RVL20792 Wackym-Soares normalized rat vestibular cDNA library Rattus norvegicus cDNA 5', mRNA sequence [DV728182]	DV728182
A_42_P729340	1.18	0.0129307	Oas1	Rattus norvegicus 2',5'-oligoadenylate synthetase 1, 40/46kDa (Oas1), mRNA [NM_138913]	NM_138913
A_44_P163519	1.18	0.0226208	Rock2	Rattus norvegicus Rho-associated coiled-coil forming kinase 2 (Rock2), mRNA [NM_013022]	NM_013022
A_44_P333038	1.18	0.0118899	Thh_predicted	PREDICTED: Rattus norvegicus trichohyalin (predicted) (Thh_predicted), mRNA [XM_227373]
A_44_P373178	1.18	0.000320686	Pphln1_predicted	PREDICTED: Rattus norvegicus periphilin 1 (predicted) (Pphln1_predicted), mRNA [XM_345865]
A_44_P389688	1.18	0.00782714	Wdr68_predicted	PREDICTED: Rattus norvegicus WD repeat domain 68 (predicted) (Wdr68_predicted), mRNA [XM_221032]
A_44_P793787	1.18	0.00301208	TC596235
A_42_P762508	1.17667	0.00606982	Nptx2	Rattus norvegicus neuronal pentraxin II (Nptx2), mRNA [NM_001034199]	NM_001034199
A_44_P414311	1.17667	0.00276692	St6gal1	Rattus norvegicus beta galactoside alpha 2,6 sialyltransferase 1 (St6gal1), mRNA [NM_147205]	NM_147205
A_44_P640421	1.17667	0.00303453	TC603034	AF131197 receptor tyrosine kinase EphA1 {Mus musculus} (exp=-1; wgp=0; cg=0), partial (8%) [TC603034]
A_42_P505972	1.17667	0.00459492	Ube2s_predicted	similar to ubiquitin-conjugating enzyme E2S (LOC691436), mRNA [Source:RefSeq_dna;Acc:XR_007111] [ENSRNOT00000022977]
A_42_P557394	1.17667	0.000131239	Isg20	Rattus norvegicus interferon stimulated exonuclease 20 (Isg20), mRNA [NM_001008510]	NM_001008510
A_44_P178395	1.17667	0.0375241	LOC680036	PREDICTED: Rattus norvegicus similar to methionine sulfoxide reductase B3 isoform 2 (LOC680036), mRNA [XM_001055430]	XM_001055430
A_44_P551086	1.17667	0.00107318	A_44_P551086
A_44_P599208	1.17667	0.0175359	TC636333
A_44_P1033359	1.17333	0.024555	TC596940	RNCON46 connexin 46 {Rattus norvegicus} (exp=-1; wgp=0; cg=0), partial (5%) [TC596940]
A_44_P192612	1.17333	0.0439267	A_44_P192612
A_44_P264833	1.17333	0.00462257	LOC288654	PREDICTED: Rattus norvegicus similar to M-phase phosphoprotein 9 (LOC288654), mRNA [XM_213773]	XM_213773
A_44_P481915	1.17333	2.2408e-05	Id4	Rattus norvegicus inhibitor of DNA binding 4 (Id4), mRNA [NM_175582]	NM_175582
A_44_P241277	1.17	0.0100149	Traf2_predicted	PREDICTED: Rattus norvegicus Tnf receptor-associated factor 2 (predicted) (Traf2_predicted), mRNA [XM_231032]
A_44_P401949	1.17	8.13338e-06	Chd1_predicted	PREDICTED: Rattus norvegicus chromodomain helicase DNA binding protein 1 (predicted) (Chd1_predicted), mRNA [XM_001056703]	XM_001056703
A_44_P454177	1.17	5.37712e-06	Rab40c	Rattus norvegicus Rab40c, member RAS oncogene family (Rab40c), mRNA [NM_182675]	NM_182675
A_44_P764671	1.17	0.000161785	TC618547	Q2GXZ1_CHAGB (Q2GXZ1) Predicted protein, partial (6%) [TC618547]
A_44_P182402	1.17	0.00297884	Cnksr3	Rattus norvegicus Cnksr family member 3 (Cnksr3), mRNA [NM_001012061]	NM_001012061
A_44_P334139	1.17	0.0384703	LOC687346	PREDICTED: Rattus norvegicus similar to BRCA1-associated protein (BRAP2) (Impedes mitogenic signal propagation) (IMP) (LOC687346), mRNA [XM_001075972]	XM_001075972
A_44_P974489	1.17	0.00173894	Dusp22_predicted	PREDICTED: Rattus norvegicus dual specificity phosphatase 22 (predicted) (Dusp22_predicted), mRNA [XM_341523]
A_42_P512460	1.16667	0.00123956	MGC125271	Rattus norvegicus JTV1 (MGC125271), mRNA [NM_001037348]	NM_001037348
A_43_P19211	1.16667	0.0445675	Rbbp6	Rbbp6 protein (Fragment). [Source:Uniprot/SPTREMBL;Acc:Q5EB85] [ENSRNOT00000035770]
A_44_P131325	1.16667	0.00931573	RGD1566314_predicted	PREDICTED: Rattus norvegicus similar to KIAA1407 (predicted) (RGD1566314_predicted), mRNA [XM_221452]
A_44_P745478	1.16667	0.00112337	A_44_P745478
A_44_P870394	1.16667	0.00541724	TC635322
A_44_P957773	1.16667	0.0311074	AA963699	AA963699 UI-R-E1-gg-b-07-0-UI.s1 UI-R-E1 Rattus norvegicus cDNA clone UI-R-E1-gg-b-07-0-UI 3', mRNA sequence [AA963699]	AA963699
A_44_P322108	1.16333	0.0282567	AW915738	EST347042 Rat gene index, normalized rat, norvegicus, Bento Soares Rattus norvegicus cDNA clone RGIDA11 5' end, mRNA sequence [AW915738]	AW915738
A_44_P448051	1.16333	0.00273763	Vpreb3_predicted	PREDICTED: Rattus norvegicus pre-B lymphocyte gene 3 (predicted) (Vpreb3_predicted), mRNA [XM_345093]
A_44_P469188	1.16333	0.00239818	Appbp2	Appbp2 protein (Fragment). [Source:Uniprot/SPTREMBL;Acc:Q5BJX9] [ENSRNOT00000033684]
A_44_P538381	1.16333	0.00612469	Ppp1r12a	Rattus norvegicus protein phosphatase 1, regulatory (inhibitor) subunit 12A (Ppp1r12a), mRNA [NM_053890]	NM_053890
A_42_P775268	1.16	0.000956479	MGC94720	Rattus norvegicus similar to hypothetical protein MGC2574 (MGC94720), mRNA [NM_001006974]	NM_001006974
A_43_P10631	1.16	0.00593546	AW142959	AW142959 EST293251 Normalized rat kidney, Bento Soares Rattus sp. cDNA clone RGIBA46 5' end, mRNA sequence [AW142959]	AW142959
A_44_P1024656	1.16	0.00175526	AW141270	EST291311 Normalized rat brain, Bento Soares Rattus sp. cDNA clone RGIBJ89 5' end similar to histone H2A, mRNA sequence [AW141270]	AW141270
A_44_P165715	1.16	0.00103008	Ankrd9	Rattus norvegicus ankyrin repeat domain 9 (Ankrd9), mRNA [NM_001012112]	NM_001012112
A_44_P294711	1.16	0.000342802	Slc11a2	Rattus norvegicus solute carrier family 11 (proton-coupled divalent metal ion transporters), member 2 (Slc11a2), mRNA [NM_013173]	NM_013173
A_44_P541992	1.16	0.01832	Cables1_predicted	PREDICTED: Rattus norvegicus Cdk5 and Abl enzyme substrate 1 (predicted) (Cables1_predicted), mRNA [XM_226165]
A_44_P643256	1.16	0.00134895	TC612897
A_44_P416178	1.15667	0.000299372	CO387879	AGENCOURT_26623295 NIH_MGC_253 Rattus norvegicus cDNA clone IMAGE:7305010 5', mRNA sequence [CO387879]	CO387879
A_44_P123622	1.15667	0.0094282	ENSRNOT00000027484	ZW10 interactor [Source:MarkerSymbol;Acc:MGI:1289227] [ENSRNOT00000027484]
A_44_P165732	1.15667	0.00129674	Plp	Rattus norvegicus proteolipid protein (Plp), mRNA [NM_030990]	NM_030990
A_44_P690194	1.15667	0.0483343	BG664107	DRAADD04 Rat DRG Library Rattus norvegicus cDNA clone DRAADD04 5', mRNA sequence [BG664107]	BG664107
A_44_P931922	1.15333	0.00224251	TC594436
A_42_P468662	1.15333	0.0143981	Polr2d_predicted	PREDICTED: Rattus norvegicus polymerase (RNA) II (DNA directed) polypeptide D (predicted) (Polr2d_predicted), mRNA [XM_344659]
A_42_P596024	1.15333	0.0035414	Spnb3	Rattus norvegicus spectrin beta 3 (Spnb3), mRNA [NM_019167]	NM_019167
A_43_P11343	1.15333	0.0141391	AW142634	AW142634 EST292886 Normalized rat embryo, Bento Soares Rattus sp. cDNA clone RGIAR21 5' end, mRNA sequence [AW142634]	AW142634
A_44_P1030714	1.15333	0.0209444	Ccdc92	Rattus norvegicus coiled-coil domain containing 92 (Ccdc92), mRNA [NM_001083898]	NM_001083898
A_44_P343797	1.15333	0.0100904	Ubxd2	Rattus norvegicus UBX domain containing 2 (Ubxd2), mRNA [NM_001012025]	NM_001012025
A_44_P397736	1.15333	0.0110285	Ube2s_predicted	similar to ubiquitin-conjugating enzyme E2S (LOC691436), mRNA [Source:RefSeq_dna;Acc:XR_007111] [ENSRNOT00000022977]
A_44_P548398	1.15333	0.0567992	RGD1308759_predicted	Rattus norvegicus similar to KIAA0892 protein (LOC290668), mRNA [XM_214306]
A_44_P700164	1.15333	0.0201145	Mrps14_predicted	PREDICTED: Rattus norvegicus mitochondrial ribosomal protein S14 (predicted) (Mrps14_predicted), mRNA [XM_213906]
A_44_P760832	1.15333	0.000441425	TC589333	Q3VMW9_9CHLB (Q3VMW9) OmpA/MotB precursor, partial (7%) [TC589333]
A_42_P586681	1.15	0.0179367	Upf2_predicted	PREDICTED: Rattus norvegicus UPF2 regulator of nonsense transcripts homolog (yeast) (predicted) (Upf2_predicted), mRNA [XM_341556]
A_43_P12348	1.15	0.0214067	Dlgap1	Rattus norvegicus discs, large (Drosophila) homolog-associated protein 1 (Dlgap1), mRNA [NM_022946]	NM_022946
A_43_P12529	1.15	0.0395759	Stxbp2	Rattus norvegicus syntaxin binding protein 2 (Stxbp2), mRNA [NM_031126]	NM_031126
A_44_P227251	1.15	0.0669913	RGD1310484_predicted	PREDICTED: Rattus norvegicus similar to hypothetical protein MGC37079 (predicted) (RGD1310484_predicted), mRNA [XM_214594]
A_44_P239271	1.15	0.00171662	RGD1560788_predicted	PREDICTED: Rattus norvegicus similar to Breast carcinoma amplified sequence 3 homolog (K20D4) (predicted) (RGD1560788_predicted), mRNA [XM_343952]
A_43_P19603	1.14667	0.033426	Zc3h7b_predicted	Rattus norvegicus similar to ubiquitous tetratricopeptide containing protein RoXaN; Rotavirus X associated non-structural protein (LOC315158), mRNA [XM_243630]
A_44_P942903	1.14667	0.00308046	Mpp5_predicted	PREDICTED: Rattus norvegicus membrane protein, palmitoylated 5 (MAGUK p55 subfamily member 5) (predicted) (Mpp5_predicted), mRNA [XM_234328]
A_43_P20634	1.14333	0.0234402	LOC361335	LOC361335 protein (Fragment). [Source:Uniprot/SPTREMBL;Acc:Q5RKG4] [ENSRNOT00000024704]
A_43_P21414	1.14333	0.000157383	ENSRNOT00000021941	AMGNNUC:NRPI3-00001-B3-A W Rat pituitary (10477) Rattus norvegicus cDNA clone nrpi3-00001-b3 5', mRNA sequence [CB544488]
A_44_P180299	1.14333	0.0123364	Klc2_predicted	Rattus norvegicus similar to Klc2 protein (LOC309159), mRNA [XM_219696]	XM_219696
A_44_P471018	1.14333	0.000218193	Tiparp_predicted	PREDICTED: Rattus norvegicus TCDD-inducible poly(ADP-ribose) polymerase (predicted) (Tiparp_predicted), mRNA [XM_227217]
A_44_P400718	1.14	0.000102013	XM_224436	Rattus norvegicus similar to Small nuclear ribonucleoprotein associated protein N (snRNP-N) (Sm protein N) (Sm-N) (SmN) (Sm-D) (Tissue-specific splicing protein) (LOC290428), mRNA [XM_224436]	XM_224436
A_44_P447650	1.14	0.00285065	Adarb1	Rattus norvegicus adenosine deaminase, RNA-specific, B1 (Adarb1), mRNA [NM_012894]	NM_012894
A_44_P450307	1.14	0.0168645	Eps8_predicted	PREDICTED: Rattus norvegicus epidermal growth factor receptor pathway substrate 8 (predicted) (Eps8_predicted), mRNA [XM_232499]
A_44_P727893	1.14	0.0204701	CX569326	RVL271 Wackym-Soares normalized rat vestibular cDNA library Rattus norvegicus cDNA 5', mRNA sequence [CX569326]	CX569326
A_44_P825084	1.14	0.010684	TC618436
A_44_P900349	1.14	0.012844	TC616893	HSU35630 epithelial sodium channel gamma subunit {Homo sapiens} (exp=-1; wgp=0; cg=0), partial (8%) [TC616893]
A_44_P962074	1.14	0.0031336	TC632960
A_42_P746214	1.13667	0.000239851	Spr	Sepiapterin reductase (EC 1.1.1.153) (SPR). [Source:Uniprot/SWISSPROT;Acc:P18297] [ENSRNOT00000020749]
A_44_P209638	1.13667	0.00665366	BF396190	BF396190 UI-R-BS2-bdv-g-07-0-UI.s1 UI-R-BS2 Rattus norvegicus cDNA clone UI-R-BS2-bdv-g-07-0-UI 3', mRNA sequence [BF396190]	BF396190
A_44_P263669	1.13667	0.0254742	Syncrip	Rattus norvegicus synaptotagmin binding, cytoplasmic RNA interacting protein (Syncrip), mRNA [NM_001047916]	NM_001047916
A_44_P374658	1.13667	0.00367768	Arf3	Rattus norvegicus ADP-ribosylation factor 3 (Arf3), mRNA [NM_080904]	NM_080904
A_44_P538275	1.13667	0.000131504	L26525	RATPTK3D Rattus norvegicus tyrosine kinase receptor (Ptk-3) gene, complete cds [L26525]	L26525
A_44_P550945	1.13667	0.0013603	Suhw3_predicted	PREDICTED: Rattus norvegicus suppressor of hairy wing homolog 3 (Drosophila) (predicted) (Suhw3_predicted), mRNA [XM_001069185]
A_44_P699377	1.13667	0.00476286	ENSRNOT00000002800
A_42_P558503	1.13333	0.000759355	Brd2	Rattus norvegicus bromodomain containing 2 (Brd2), mRNA [NM_212495]	NM_212495
A_43_P11776	1.13333	0.0262184	Gstm1	Rattus norvegicus glutathione S-transferase, mu 1 (Gstm1), mRNA [NM_017014]	NM_017014
A_44_P131084	1.13333	0.000286081	RGD1562693_predicted	PREDICTED: Rattus norvegicus similar to RNA binding motif protein, X-linked 2 (predicted) (RGD1562693_predicted), mRNA [XM_346355]
A_44_P221588	1.13333	0.00111163	Ppp3ca	Rattus norvegicus clone UI-R-FJ0-cpy-k-11-0-UI unknown mRNA. [AY724517]	AY724517
A_44_P905308	1.13333	0.0122587	TC616982	Q2WJJ5_CLOBE (Q2WJJ5) Regulatory protein GntR, HTH, partial (9%) [TC616982]
A_44_P945050	1.13333	0.00272912	TC627386	ELOA1_RAT (Q63187) Transcription elongation factor B polypeptide 3 (RNA polymerase II transcription factor SIII subunit A) (SIII p110) (Elongin A) (EloA) (Elongin 110 kDa subunit), complete [TC627386]
A_44_P543711	1.13	0.00501789	A_44_P543711
A_44_P746080	1.13	0.000899764	ENSRNOT00000015381	predicted gene, EG624219 [Source:MarkerSymbol;Acc:MGI:3643534] [ENSRNOT00000015381]
A_44_P932103	1.13	0.0037163	LOC685074	PREDICTED: Rattus norvegicus hypothetical protein LOC685074 (LOC685074), mRNA [XM_001062176]	XM_001062176
A_44_P124013	1.12667	0.00783316	Tcf15_predicted	PREDICTED: Rattus norvegicus transcription factor 15 (predicted) (Tcf15_predicted), mRNA [XM_230722]
A_44_P210173	1.12667	0.000692706	Tnfrsf12a	Rattus norvegicus tumor necrosis factor receptor superfamily, member 12a (Tnfrsf12a), mRNA [NM_181086]	NM_181086
A_44_P220351	1.12667	0.0815916	LOC682507	Neural Wiskott-Aldrich syndrome protein (N-WASP). [Source:Uniprot/SWISSPROT;Acc:O08816] [ENSRNOT00000009261]
A_44_P334904	1.12667	0.0130105	Mxi1	Rattus norvegicus Max interacting protein 1 (Mxi1), mRNA [NM_013160]	NM_013160
A_44_P450019	1.12667	0.00688315	Trp53bp2_predicted	Rattus norvegicus similar to ASPP2 protein (LOC305025), mRNA [XM_223012]	XM_223012
A_44_P464231	1.12667	0.00997925	A_44_P464231
A_44_P473459	1.12667	0.003083	Tm4sf12	Rattus norvegicus transmembrane 4 superfamily member 12 (Tm4sf12), mRNA [NM_001015026]	NM_001015026
A_44_P674506	1.12667	5.96373e-05	AI599250	AI599250 EST250953 Normalized rat embryo, Bento Soares Rattus sp. cDNA clone REMEP51 3' end, mRNA sequence [AI599250]	AI599250
A_44_P902085	1.12667	0.0068663	TC604895	Q47KR1_THEFY (Q47KR1) Glycine betaine transport system permease protein precursor, partial (5%) [TC604895]
A_43_P13030	1.12333	0.000351525	Fbxo21_predicted	PREDICTED: Rattus norvegicus F-box only protein 21 (predicted) (Fbxo21_predicted), mRNA [XM_341091]	XM_341091
A_43_P15664	1.12333	0.0407308	LOC682507	PREDICTED: Rattus norvegicus similar to Neural Wiskott-Aldrich syndrome protein (N-WASP) (LOC682507), mRNA [XM_001061794]	XM_001061794
A_44_P1015069	1.12333	0.0307893	Btbd9	Rattus norvegicus BTB (POZ) domain containing 9 (Btbd9), mRNA [NM_001013073]	NM_001013073
A_44_P216143	1.12333	0.0210808	Luc7l	Rattus norvegicus LUC7-like (S. cerevisiae) (Luc7l), mRNA [NM_001024269]	NM_001024269
A_44_P548468	1.12333	0.00197254	Kif5b	Rattus norvegicus kinesin family member 5B (Kif5b), mRNA [NM_057202]	NM_057202
A_44_P866732	1.12333	0.0138717	AA848648	AA848648 EST191408 Normalized rat lung, Bento Soares Rattus sp. cDNA clone RLUAC59 5' end, mRNA sequence [AA848648]	AA848648
A_42_P750351	1.12	0.00421248	TC598056	RENAL_RAT (Q5U2W9) Renalase precursor , partial (39%) [TC598056]
A_44_P107330	1.12	0.00396228	LOC246295	Rattus norvegicus glycine-, glutamate-, thienylcyclohexylpiperidine-binding protein mRNA, complete cds. [U53513]	U53513
A_44_P136010	1.12	0.0256826	Sema5b_predicted	PREDICTED: Rattus norvegicus sema domain, seven thrombospondin repeats (type 1 and type 1-like), transmembrane domain (TM) and short cytoplasmic domain, (semaphorin) 5B (predicted) (Sema5b_predicted), mRNA [XM_239438]	XM_239438
A_44_P277058	1.12	0.00396228	RGD1304775_predicted	PREDICTED: Rattus norvegicus similar to hypothetical protein DKFZp434P055 (predicted) (RGD1304775_predicted), mRNA [XM_237151]
A_44_P483334	1.12	0.0574707	BU759069	BU759069 UI-R-FF0-cpc-d-07-0-UI.s1 NCI_CGAP_FF0 Rattus norvegicus cDNA clone UI-R-FF0-cpc-d-07-0-UI 3', mRNA sequence [BU759069]	BU759069
A_44_P682849	1.12	0.000152562	Rundc1_predicted	PREDICTED: Rattus norvegicus RUN domain containing 1 (predicted) (Rundc1_predicted), mRNA [XM_001081465]	XM_001081465
A_44_P108086	1.11667	0.00514049	Rras2	Rattus norvegicus related RAS viral (r-ras) oncogene homolog 2 (Rras2), mRNA [NM_001013434]	NM_001013434
A_44_P992458	1.11667	0.0217019	TC621765	Q3USE9_MOUSE (Q3USE9) 10 days neonate medulla oblongata cDNA, RIKEN full-length enriched library, clone:B830003B06 product:tripartite motif protein 24, full insert sequence, partial (17%) [TC621765]
A_44_P351861	1.11333	0.00972579	TC613666	WWP2_MOUSE (Q9DBH0) NEDD4-like E3 ubiquitin-protein ligase WWP2 (WW domain-containing protein 2) , partial (45%) [TC613666]
A_44_P541958	1.11333	2.24117e-05	AI236164	AI236164 EST232726 Normalized rat ovary, Bento Soares Rattus sp. cDNA clone ROVDC21 3' end, mRNA sequence [AI236164]	AI236164
A_44_P644196	1.11333	0.0182023	AW530337	AW530337 UI-R-BU0-amv-d-09-0-UI.s1 UI-R-BU0 Rattus norvegicus cDNA clone UI-R-BU0-amv-d-09-0-UI 3', mRNA sequence [AW530337]	AW530337
A_44_P792220	1.11333	0.00784004	TC590891	Q8DIV8_SYNEL (Q8DIV8) ABC transporter ATP-binding protein, partial (5%) [TC590891]
A_43_P20416	1.11	0.00145507	Sync_predicted	PREDICTED: Rattus norvegicus syncoilin (predicted) (Sync_predicted), mRNA [XM_342925]
A_44_P404198	1.11	0.0208479	Mapk3	Rattus norvegicus mitogen activated protein kinase 3 (Mapk3), mRNA [NM_017347]	NM_017347
A_44_P426107	1.11	0.000571964	Akr1b8	Rattus norvegicus aldo-keto reductase family 1, member B8 (Akr1b8), mRNA [NM_173136]	NM_173136
A_44_P470992	1.11	0.00284198	Sox21_predicted	Rattus norvegicus similar to HMG-box protein SOX21 (LOC306168), mRNA [XM_224521]
A_44_P853102	1.11	3.05228e-05	TC583187	Q2ZHH1_CALSA (Q2ZHH1) Hemin transport system permease protein hmuU precursor (Fragment), partial (6%) [TC583187]
A_42_P586992	1.10667	0.00350519	RGD1560493_predicted	PREDICTED: Rattus norvegicus similar to chromosome X open reading frame 45 (predicted) (RGD1560493_predicted), mRNA [XM_235727]
A_43_P12228	1.10667	0.00472304	Rhced	Rattus norvegicus Rhesus blood group CE and D (Rhced), mRNA [NM_022505]	NM_022505
A_43_P19525	1.10667	0.00179571	Arhgap12_predicted	Rattus norvegicus similar to Rho GTPase activating protein 12 (LOC307016), mRNA [XM_225439]
A_44_P151933	1.10667	0.000644341	RGD1562784_predicted	PREDICTED: Rattus norvegicus similar to hypothetical protein (predicted) (RGD1562784_predicted), mRNA [XM_219560]
A_44_P259365	1.10667	0.0109249	Pum2	PREDICTED: Rattus norvegicus pumilio 2 (Drosophila) (Pum2), mRNA [XM_216661]	XM_216661
A_44_P650648	1.10667	0.00550132	BF561546	BF561546 UI-R-C0-hx-b-04-0-UI.r1 UI-R-C0 Rattus norvegicus cDNA clone UI-R-C0-hx-b-04-0-UI 5', mRNA sequence [BF561546]	BF561546
A_44_P1034522	1.10333	0.00410158	Impad1	Rattus norvegicus Ac2-190 mRNA, complete cds. [AY321340]	AY321340
A_44_P151230	1.10333	0.000504273	Lpl	Rattus norvegicus lipoprotein lipase (Lpl), mRNA [NM_012598]	NM_012598
A_44_P317600	1.10333	0.00368051	Nppa	Rattus norvegicus natriuretic peptide precursor type A (Nppa), mRNA [NM_012612]	NM_012612
A_44_P356707	1.10333	0.0020617	Prpf39_predicted	PREDICTED: Rattus norvegicus PRP39 pre-mRNA processing factor 39 homolog (yeast) (predicted) (Prpf39_predicted), mRNA [XM_234238]
A_44_P367761	1.10333	0.00196084	Ccng1	Rattus norvegicus cyclin G1 (Ccng1), mRNA [NM_012923]	NM_012923
A_44_P428437	1.10333	0.00696711	Mia1	Rattus norvegicus melanoma inhibitory activity 1 (Mia1), mRNA [NM_030852]	NM_030852
A_44_P454076	1.10333	7.92272e-05	LOC683968	PREDICTED: Rattus norvegicus similar to ring finger protein 43 (LOC683968), mRNA [XM_001068260]	XM_001068260
A_44_P454386	1.10333	0.0271575	Eln	Rattus norvegicus elastin (Eln), mRNA [NM_012722]	NM_012722
A_44_P610159	1.10333	0.000589508	TC626945
A_44_P778660	1.10333	0.00280339	TC603764
A_44_P890117	1.10333	5.56219e-05	TC611759	Q7TQ12_RAT (Q7TQ12) Aa1114, partial (9%) [TC611759]
A_44_P977056	1.10333	0.0110911	TC616606
A_44_P312217	1.1	0.00690617	Rnf138	Rattus norvegicus ring finger protein 138 (Rnf138), mRNA [NM_053588]	NM_053588
A_44_P944757	1.1	0.00467971	Hnrpa1	Rattus norvegicus heterogeneous nuclear ribonucleoprotein A1 (Hnrpa1), mRNA [NM_017248]	NM_017248
A_44_P756687	1.1	0.0063485	Pet112l_predicted	PREDICTED: Rattus norvegicus PET112-like (yeast) (predicted) (Pet112l_predicted), mRNA [XM_001066526]	XM_001066526
A_44_P147087	1.09667	0.00433354	Chd1_predicted	PREDICTED: Rattus norvegicus chromodomain helicase DNA binding protein 1 (predicted) (Chd1_predicted), mRNA [XM_238731]
A_44_P157840	1.09667	0.0121091	AI101637	AI101637 EST210926 Normalized rat brain, Bento Soares Rattus sp. cDNA clone RBRBT22 3' end, mRNA sequence [AI101637]	AI101637
A_44_P665667	1.09667	0.00510112	AI171211	AI171211 EST217165 Normalized rat muscle, Bento Soares Rattus sp. cDNA clone RMUBH62 3' end, mRNA sequence [AI171211]	AI171211
A_44_P730996	1.09667	0.0056675	TC614774	Q98IM1_RHILO (Q98IM1) Mlr2342 protein, partial (4%) [TC614774]
A_44_P760403	1.09667	0.016504	ENSRNOT00000014194	DnaJ (Hsp40) homolog, subfamily B, member 6 [Source:RefSeq_peptide;Acc:NP_001013227] [ENSRNOT00000014194]
A_44_P779207	1.09667	0.000398752	TC601137
A_44_P841532	1.09667	0.00140803	TC584998
A_44_P901239	1.09667	0.011399	TC603455	Q6DEP5_XENTR (Q6DEP5) MGC89973 protein (Ribosomal protein S11), partial (6%) [TC603455]
A_44_P258343	1.09333	0.00868567	RGD1564487_predicted	PREDICTED: Rattus norvegicus similar to tubby super-family protein (predicted) (RGD1564487_predicted), mRNA [XM_574309]
A_44_P300232	1.09333	3.23494e-07	Appbp2	Appbp2 protein (Fragment). [Source:Uniprot/SPTREMBL;Acc:Q5BJX9] [ENSRNOT00000033684]
A_44_P347771	1.09333	0.0074432	CB579735	CB579735 AMGNNUC:SRCS1-00003-H11-A srcs1 (10883) Rattus norvegicus cDNA clone srcs1-00003-h11 5', mRNA sequence [CB579735]	CB579735
A_44_P432452	1.09333	0.0135637	Akr1b4	Rattus norvegicus aldo-keto reductase family 1, member B4 (aldose reductase) (Akr1b4), mRNA [NM_012498]	NM_012498
A_44_P557141	1.09333	9.20677e-05	CO568196	AGENCOURT_28617456 NIH_MGC_249 Rattus norvegicus cDNA clone IMAGE:7378141 5', mRNA sequence [CO568196]	CO568196
A_44_P750250	1.09333	0.0211167	TC619063
A_44_P896969	1.09333	0.0147481	RGD1308696	Rattus norvegicus similar to hypothetical protein D11Ertd497e (RGD1308696), mRNA [NM_001008278]	NM_001008278
A_44_P1037892	1.09	0.00102495	RGD1565889_predicted	PREDICTED: Rattus norvegicus similar to citrin (predicted) (RGD1565889_predicted), mRNA [XM_342640]	XM_342640
A_44_P368116	1.09	0.0111297	RGD1562474_predicted	Rattus norvegicus similar to CG6004-PB (LOC295602), mRNA [XM_215736]
A_44_P534396	1.09	0.0235676	Wdr37_predicted	Rattus norvegicus similar to RIKEN cDNA 3110035P10 (LOC307075), mRNA [XM_225512]
A_44_P670412	1.09	0.0323285	TC598182
A_44_P734060	1.09	0.00617432	TC636089	Q9I1I0_PSEAE (Q9I1I0) Probable permease of ABC transporter, partial (5%) [TC636089]
A_44_P809374	1.09	0.00457337	Clcf1	Rattus norvegicus cardiotrophin-like cytokine factor 1 (Clcf1), mRNA [NM_207615]	NM_207615
A_44_P959785	1.09	0.00273532	A_44_P959785
A_44_P991864	1.09	0.00245015	Ece1	Rattus norvegicus endothelin converting enzyme 1 (Ece1), mRNA [NM_053596]	NM_053596
A_42_P703688	1.08667	0.000371724	Plekhb1	Rattus norvegicus pleckstrin homology domain containing, family B (evectins) member 1 (Plekhb1), mRNA [NM_172033]	NM_172033
A_42_P797558	1.08667	0.0296963	Mark2	Rattus norvegicus MAP/microtubule affinity-regulating kinase 2 (Mark2), mRNA [NM_021699]	NM_021699
A_44_P1046937	1.08667	0.000954405	RGD1305492_predicted	PREDICTED: Rattus norvegicus similar to RIKEN cDNA 1700034P14 (predicted) (RGD1305492_predicted), mRNA [XM_001066754]	XM_001066754
A_44_P114851	1.08667	0.00719643	Tmem8_predicted	PREDICTED: Rattus norvegicus transmembrane protein 8 (five membrane-spanning domains) (predicted) (Tmem8_predicted), mRNA [XM_220264]
A_44_P248069	1.08667	0.00640317	A_44_P248069
A_44_P303275	1.08667	0.0542639	RGD1564875_predicted	PREDICTED: Rattus norvegicus similar to mKIAA0613 protein (predicted) (RGD1564875_predicted), mRNA [XM_573863]	XM_573863
A_44_P855773	1.08667	0.00381263	DV723425	RVL15214 Wackym-Soares normalized rat vestibular cDNA library Rattus norvegicus cDNA 5', mRNA sequence [DV723425]	DV723425
A_44_P943483	1.08667	0.00550368	BF543478	BF543478 UI-R-C3-sz-b-11-0-UI.r1 UI-R-C3 Rattus norvegicus cDNA clone UI-R-C3-sz-b-11-0-UI 5', mRNA sequence [BF543478]	BF543478
A_44_P523114	1.08667	0.0186477	LOC690280	PREDICTED: Rattus norvegicus similar to Discs large homolog 5 (Placenta and prostate DLG) (Discs large protein P-dlg) (LOC690280), mRNA [XM_001073950]	XM_001073950
A_44_P990713	1.08667	0.000674525	Rnu3ip2_predicted	PREDICTED: Rattus norvegicus RNA, U3 small nucleolar interacting protein 2 (predicted) (Rnu3ip2_predicted), mRNA [XM_343469]	XM_343469
A_44_P1024729	1.08333	0.00205566	RGD1311429_predicted	PREDICTED: Rattus norvegicus similar to KIAA1267 protein (predicted) (RGD1311429_predicted), mRNA [XR_006336]	XR_006336
A_44_P445572	1.08333	0.00523283	Sort1	Sortilin precursor (Neurotensin receptor 3) (NTR3) (Glycoprotein 110) (Gp110). [Source:Uniprot/SWISSPROT;Acc:O54861] [ENSRNOT00000049127]
A_44_P575946	1.08333	0.000496681	TC584577
A_42_P675672	1.08	0.00339107	LOC292069	Rattus norvegicus similar to RIKEN cDNA 2310061F22 (LOC292069), mRNA [NM_001037094]	NM_001037094
A_44_P1002280	1.08	0.0040375	RGD1302996	Rattus norvegicus hypothetical protein MGC:15854 (RGD1302996), mRNA [NM_213610]	NM_213610
A_44_P748551	1.08	0.00382416	CO403424	AGENCOURT_26728692 NIH_MGC_255 Rattus norvegicus cDNA clone IMAGE:7317208 5', mRNA sequence [CO403424]	CO403424
A_42_P550172	1.07667	0.00158436	ENSRNOT00000001461	Huntingtin interacting protein 1 related (Fragment). [Source:Uniprot/SPTREMBL;Acc:Q99PW9] [ENSRNOT00000001461]
A_44_P643573	1.07667	0.00855743	A_44_P643573
A_44_P711071	1.07667	0.00148051	Smg7_predicted	PREDICTED: Rattus norvegicus Smg-7 homolog, nonsense mediated mRNA decay factor (C. elegans) (predicted) (Smg7_predicted), mRNA [XM_341132]
A_44_P828941	1.07667	0.0558714	TC596530
A_44_P471426	1.07333	0.00534337	Traf3ip1	Rattus norvegicus TNF receptor-associated factor 3 interacting protein 1 (Traf3ip1), mRNA [NM_001012204]	NM_001012204
A_44_P967547	1.07333	0.00407186	A_44_P967547
A_42_P735544	1.07	0.000832257	Vapa	Rattus norvegicus vesicle-associated membrane protein, associated protein a (Vapa), mRNA [NM_031631]	NM_031631
A_43_P12247	1.07	7.67755e-06	Fthfd	Rattus norvegicus formyltetrahydrofolate dehydrogenase (Fthfd), mRNA [NM_022547]	NM_022547
A_43_P16885	1.07	0.00634107	Mdm2_predicted	Rattus norvegicus similar to mdm2 gene product (LOC314856), mRNA [XM_235169]
A_44_P201276	1.07	0.00621476	RGD1566307_predicted	PREDICTED: Rattus norvegicus similar to PIRB1 (predicted) (RGD1566307_predicted), mRNA [XM_218261]	XM_218261
A_44_P555808	1.07	0.00232293	Psrc2	Psrc2 protein (Fragment). [Source:Uniprot/SPTREMBL;Acc:Q5U3X2] [ENSRNOT00000058444]
A_44_P701025	1.07	0.00256859	TC618339
A_44_P758613	1.07	0.0222473	AA946149	AA946149 EST201648 Normalized rat lung, Bento Soares Rattus sp. cDNA clone RLUBB73 3' end, mRNA sequence [AA946149]	AA946149
A_42_P487432	1.07	0.0399833	RGD1304977_predicted	PREDICTED: Rattus norvegicus similar to mKIAA0023 protein (predicted) (RGD1304977_predicted), mRNA [XM_238325]
A_43_P19173	1.06667	0.00437627	Sdccag1	PREDICTED: Rattus norvegicus serologically defined colon cancer antigen 1 (Sdccag1), mRNA [XM_216724]	XM_216724
A_44_P532237	1.06667	0.00278754	Fanca_predicted	PREDICTED: Rattus norvegicus Fanconi anemia, complementation group A (predicted) (Fanca_predicted), mRNA [XM_341713]
A_43_P15662	1.06333	0.01023	Tfrc	PREDICTED: Rattus norvegicus transferrin receptor (Tfrc), mRNA [XM_340999]	XM_340999
A_44_P226553	1.06333	0.0388066	AW917515	AW917515 EST348819 Rat gene index, normalized rat, norvegicus, Bento Soares Rattus norvegicus cDNA clone RGIEE78 5' end, mRNA sequence [AW917515]	AW917515
A_44_P343734	1.06333	0.0458558	AI169615	AI169615 EST215501 Normalized rat kidney, Bento Soares Rattus sp. cDNA clone RKIBV28 3' end, mRNA sequence [AI169615]	AI169615
A_44_P116999	1.06	0.00682095	ENSRNOT00000030265	similar to Cell division cycle 34 homolog (predicted) (RGD1565047_predicted), mRNA [Source:RefSeq_dna;Acc:XR_009189] [ENSRNOT00000030265]
A_44_P252390	1.06	0.000474806	AW917391	AW917391 EST348695 Rat gene index, normalized rat, norvegicus, Bento Soares Rattus norvegicus cDNA clone RGIED27 5' end, mRNA sequence [AW917391]	AW917391
A_44_P538970	1.06	0.0121761	Ptpdc1_predicted	PREDICTED: Rattus norvegicus protein tyrosine phosphatase domain containing 1 (predicted) (Ptpdc1_predicted), mRNA [XM_214440]	XM_214440
A_44_P695277	1.06	0.000548907	RGD1563276_predicted	PREDICTED: Rattus norvegicus similar to integrin beta-5 (predicted) (RGD1563276_predicted), mRNA [XM_001064622]	XM_001064622
A_44_P192583	1.06	0.00219262	RGD1311447_predicted	PREDICTED: Rattus norvegicus LOC363276 (predicted) (RGD1311447_predicted), mRNA [XM_343617]
A_44_P299086	1.06	0.00479301	AI112947	AI112947 UI-R-A1-et-c-01-0-UI.s1 UI-R-A1 Rattus norvegicus cDNA clone UI-R-A1-et-c-01-0-UI 3', mRNA sequence [AI112947]	AI112947
A_44_P1011373	1.05667	0.0102772	RGD1565022_predicted	PREDICTED: Rattus norvegicus similar to calmodulin regulated spectrin-associated protein 1 (predicted) (RGD1565022_predicted), mRNA [XM_216007]	XM_216007
A_44_P184334	1.05667	0.000894695	AW919735	AW919735 EST351039 Rat gene index, normalized rat, norvegicus, Bento Soares Rattus norvegicus cDNA clone RGIGG47 5' end, mRNA sequence [AW919735]	AW919735
A_44_P214811	1.05667	0.00241764	Tfrc	PREDICTED: Rattus norvegicus transferrin receptor (Tfrc), mRNA [XM_340999]	XM_340999
A_44_P279007	1.05667	0.0504094	Prpf40a_predicted	Rattus norvegicus similar to formin binding protein 11 (LOC295607), mRNA [XM_215739]
A_44_P311126	1.05667	0.00770394	Clu	Rattus norvegicus clusterin (Clu), mRNA [NM_053021]	NM_053021
A_44_P340345	1.05667	0.0140193	ENSRNOT00000047597	60S ribosomal protein L10. [Source:Uniprot/SWISSPROT;Acc:Q6PDV7] [ENSRNOT00000047597]
A_44_P357338	1.05667	0.0125832	Ptp4a1	Rattus norvegicus protein tyrosine phosphatase 4a1 (Ptp4a1), mRNA [NM_031579]	NM_031579
A_44_P361857	1.05667	0.0267584	ENSRNOT00000043415	PREDICTED: Rattus norvegicus cytoplasmic polyadenylation element binding protein 4 (predicted) (Cpeb4_predicted), mRNA [XM_220269]
A_44_P788523	1.05667	0.00200777	AW143863	AW143863 EST294159 Normalized rat embryo, Bento Soares Rattus sp. cDNA clone RGICB79 5' end, mRNA sequence [AW143863]	AW143863
A_44_P971500	1.05667	0.0126307	Ivns1abp_predicted	influenza virus NS1A binding protein [Source:RefSeq_peptide;Acc:NP_001040550] [ENSRNOT00000059863]
A_44_P399933	1.05667	0.00438344	CB607254	AMGNNUC:NRDG1-00142-G1-A nrdg1 (10855) Rattus norvegicus cDNA clone nrdg1-00142-g1 5', mRNA sequence [CB607254]	CB607254
A_44_P478436	1.05667	5.81082e-05	RGD1562299_predicted	PREDICTED: Rattus norvegicus similar to taube nuss (predicted) (RGD1562299_predicted), mRNA [XM_234348]	XM_234348
A_42_P502671	1.05333	0.00449936	Znrf1_predicted	PREDICTED: Rattus norvegicus zinc and ring finger 1 (predicted) (Znrf1_predicted), mRNA [XM_342692]
A_44_P178417	1.05333	0.00395779	RGD1563996_predicted	PREDICTED: Rattus norvegicus similar to Protein UNQ9166 [XM_235511]	XM_235511
A_44_P266454	1.05333	9.51519e-05	MGC94464	Rattus norvegicus similar to RIKEN cDNA 2500002L14; EST C77350 (MGC94464), mRNA [NM_001007647]	NM_001007647
A_44_P623149	1.05333	0.000869271	TC609396
A_44_P727504	1.05333	0.000380647	BF289421	BF289421 EST454012 Rat Gene Index, normalized rat, Rattus norvegicus cDNA Rattus norvegicus cDNA clone RGIHH21, mRNA sequence [BF289421]	BF289421
A_44_P745579	1.05333	0.0137868	TC584984
A_44_P403699	1.05333	0.00235203	BF550442	BF550442 UI-R-A1-ei-a-10-0-UI.r1 UI-R-A1 Rattus norvegicus cDNA clone UI-R-A1-ei-a-10-0-UI 5', mRNA sequence [BF550442]	BF550442
A_44_P540720	1.05333	0.00175945	Plekhg5	Rattus norvegicus pleckstrin homology domain containing, family G (with RhoGef domain) member 5 (Plekhg5), mRNA [NM_201272]	NM_201272
A_44_P640301	1.05333	0.0257735	RGD1566031_predicted	PREDICTED: Rattus norvegicus similar to KIAA0316 protein (predicted) (RGD1566031_predicted), mRNA [XM_001065707]	XM_001065707
A_42_P679004	1.05	0.00389998	Zfp295_predicted	PREDICTED: Rattus norvegicus zinc finger protein 295 (predicted), transcript variant 4 (Zfp295_predicted), mRNA [XM_001056449]	XM_001056449
A_44_P153774	1.05	0.00523709	Plce1	Rattus norvegicus phospholipase C, epsilon 1 (Plce1), mRNA [NM_053758]	NM_053758
A_44_P515084	1.05	0.00110032	BE108884	BE108884 UI-R-BS1-ayz-e-05-0-UI.s1 UI-R-BS1 Rattus norvegicus cDNA clone UI-R-BS1-ayz-e-05-0-UI 3', mRNA sequence [BE108884]	BE108884
A_44_P535959	1.05	0.0130833	Ercc8_predicted	PREDICTED: Rattus norvegicus excision repair cross-complementing rodent repair deficiency, complementation group 8 (predicted) (Ercc8_predicted), mRNA [XM_226789]
A_44_P575890	1.05	0.00128135	TC602730	Q7TQ12_RAT (Q7TQ12) Aa1114, partial (9%) [TC602730]
A_44_P610417	1.05	0.0128167	TC582175	Q8AVL7_XENLA (Q8AVL7) FKBP1B protein (Fragment), partial (11%) [TC582175]
A_44_P1037217	1.04667	0.0254632	RGD1565486_predicted	Rattus norvegicus similar to RIKEN cDNA 2610015J01 (LOC302931), mRNA [XM_220157]
A_44_P374182	1.04667	0.00174627	CB585541	AMGNNUC:URRG1-00066-F12-A urrg1 (14046) Rattus norvegicus cDNA clone urrg1-00066-f12 5', mRNA sequence [CB585541]	CB585541
A_44_P1048140	1.04333	5.54962e-05	AI072036	AI072036 UI-R-C2-nd-g-01-0-UI.s1 UI-R-C2 Rattus norvegicus cDNA clone UI-R-C2-nd-g-01-0-UI 3', mRNA sequence [AI072036]	AI072036
A_44_P288481	1.04333	0.00314716	Heatr1_predicted	PREDICTED: Rattus norvegicus HEAT repeat containing 1 (predicted) (Heatr1_predicted), mRNA [XM_341546]
A_44_P483360	1.04333	0.0108767	BF556360	BF556360 UI-R-A1-es-b-03-0-UI.r1 UI-R-A1 Rattus norvegicus cDNA clone UI-R-A1-es-b-03-0-UI 5', mRNA sequence [BF556360]	BF556360
A_44_P599219	1.04333	0.00261422	AI556563	AI556563 UI-R-C2p-rm-f-03-0-UI.s1 UI-R-C2p Rattus norvegicus cDNA clone UI-R-C2p-rm-f-03-0-UI 3', mRNA sequence [AI556563]	AI556563
A_44_P972656	1.04	0.0127943	AI548160	AI548160 UI-R-C3-su-a-08-0-UI.s1 UI-R-C3 Rattus norvegicus cDNA clone UI-R-C3-su-a-08-0-UI 3', mRNA sequence [AI548160]	AI548160
A_42_P556666	1.04	0.00366153	LOC500709	PREDICTED: Rattus norvegicus similar to inositol 1,3,4-triphosphate 5 [XM_576090]
A_44_P341093	1.04	0.0663769	AI008687	AI008687 EST203138 Normalized rat embryo, Bento Soares Rattus sp. cDNA clone REMBB65 3' end, mRNA sequence [AI008687]	AI008687
A_44_P342117	1.04	0.000701742	Wbp2	Rattus norvegicus WW domain binding protein 2 (Wbp2), mRNA [NM_138975]	NM_138975
A_44_P785474	1.04	0.00108616	TC613296	Q25YS8_MYCVN (Q25YS8) Short-chain dehydrogenase/reductase SDR, partial (5%) [TC613296]
A_44_P837560	1.04	0.0271264	TC583130	Q5XIQ2_RAT (Q5XIQ2) Potassium channel modulatory factor 1 (Predicted), partial (7%) [TC586302]
A_44_P980353	1.04	0.00612361	Trim2	PREDICTED: Rattus norvegicus tripartite motif protein 2 (Trim2), mRNA [XM_342268]	XM_342268
A_44_P1020324	1.03667	0.00404897	Amd1	Rattus norvegicus S-adenosylmethionine decarboxylase 1 (Amd1), mRNA [NM_031011]	NM_031011
A_44_P495542	1.03667	0.00881125	Plagl2_predicted	PREDICTED: Rattus norvegicus pleiomorphic adenoma gene-like 2 (predicted) (Plagl2_predicted), mRNA [XM_230745]	XM_230745
A_44_P848972	1.03667	0.0216316	RGD1564895_predicted	PREDICTED: Rattus norvegicus similar to RIKEN cDNA 4631427C17 (predicted) (RGD1564895_predicted), mRNA [XM_231564]	XM_231564
A_44_P961817	1.03667	0.00393647	TC631302
A_42_P486144	1.03667	0.0250833	Gata4	Rattus norvegicus GATA binding protein 4 (Gata4), mRNA [NM_144730]	NM_144730
A_42_P770330	1.03333	0.0363681	LOC684934	PREDICTED: Rattus norvegicus similar to coiled-coil domain containing 9, transcript variant 1 (LOC684934), mRNA [XM_001062632]	XM_001062632
A_43_P13023	1.03333	0.000948565	Neu3	Rattus norvegicus neuraminidase 3 (Neu3), mRNA [NM_054010]	NM_054010
A_44_P318999	1.03333	0.033175	A_44_P318999
A_44_P336699	1.03333	0.0505956	Ripx	Rattus norvegicus rap2 interacting protein x (Ripx), mRNA [NM_001025127]	NM_001025127
A_44_P579028	1.03333	0.0136752	TC623193
A_44_P529562	1.03	0.00426757	Slc30a1	Rattus norvegicus solute carrier family 30 (zinc transporter), member 1 (Slc30a1), mRNA [NM_022853]	NM_022853
A_44_P958404	1.03	0.0102035	BF567886	BF567886 UI-R-BO0-aho-e-04-0-UI.r1 UI-R-BO0 Rattus norvegicus cDNA clone UI-R-BO0-aho-e-04-0-UI 5', mRNA sequence [BF567886]	BF567886
A_44_P395832	1.03	0.00139408	Dcbld2	Rattus norvegicus discoidin, CUB and LCCL domain containing 2 (Dcbld2), mRNA [NM_130419]	NM_130419
A_44_P480329	1.03	0.00064949	RGD1305685	Rattus norvegicus similar to hypothetical protein FLJ13089 (RGD1305685), mRNA [NM_001047900]	NM_001047900
A_44_P513886	1.03	0.00137343	A_44_P513886
A_44_P283153	1.02667	0.00905867	Cdig1l	Rattus norvegicus cadmium-inducible gene 1L (Cdig1l), mRNA [NM_153623]	NM_153623
A_44_P414460	1.02667	0.007163	Rnd3	Rattus norvegicus Rho family GTPase 3 (Rnd3), mRNA [NM_001007641]	NM_001007641
A_44_P1044517	1.02333	0.027005	ENSRNOT00000049285	PREDICTED: Rattus norvegicus similar to Nedd4 binding protein 1 (predicted) (RGD1305179_predicted), mRNA [XM_214648]
A_44_P181860	1.02333	0.00273147	Dr1	Rattus norvegicus down-regulator of transcription 1 (Dr1), mRNA [NM_001011914]	NM_001011914
A_44_P196984	1.02333	0.0377118	Fcmd_predicted	PREDICTED: Rattus norvegicus Fukuyama type congenital muscular dystrophy homolog (human) (predicted) (Fcmd_predicted), mRNA [XM_342838]
A_44_P479472	1.02333	0.00919614	AI407002	AI407002 EST235290 Normalized rat ovary, Bento Soares Rattus sp. cDNA clone ROVDV15 3' end, mRNA sequence [AI407002]	AI407002
A_44_P608624	1.02333	0.0014788	CB718612	AMGNNUC:CDRG1-00019-H8-A cdrg1 (10898) Rattus norvegicus cDNA clone cdrg1-00019-h8 5', mRNA sequence [CB718612]	CB718612
A_44_P902385	1.02333	0.000136622	TC630485	Q3TDN1_MOUSE (Q3TDN1) NOD-derived CD11c +ve dendritic cells cDNA, RIKEN full-length enriched library, clone:F630018C04 product:adaptor protein complex AP-1, gamma 1 subunit, full insert sequence, partial (65%) [TC630485]
A_42_P577445	1.02	0.000565075	LOC364802	PREDICTED: Rattus norvegicus similar to CG8043-PA (LOC364802), mRNA [XM_344643]	XM_344643
A_44_P112362	1.02	0.0173856	MGC109491	Rattus norvegicus similar to 1110007F12Rik protein (MGC109491), mRNA [NM_001009709]	NM_001009709
A_44_P537673	1.02	5.22271e-05	Zfp297b	Rattus norvegicus zinc finger protein 297B (Zfp297b), mRNA [NM_001012094]	NM_001012094
A_44_P272006	1.01667	0.00115171	LOC290577	PREDICTED: Rattus norvegicus hypothetical LOC290577 (LOC290577), mRNA [XR_006087]	XR_006087
A_44_P243262	1.01333	0.00104099	ENSRNOT00000042564	Histone H4 [Contains: Osteogenic growth peptide (OGP)]. [Source:Uniprot/SWISSPROT;Acc:P62804] [ENSRNOT00000042564]
A_44_P427560	1.01333	0.0122638	Pom121	Rattus norvegicus nuclear pore membrane glycoprotein 121 (Pom121), mRNA [NM_053622]	NM_053622
A_44_P795512	1.01333	0.00399654	TC631352
A_44_P854619	1.01	0.0130229	A_44_P854619
A_44_P120807	1.00667	0.000189978	DY471696	RVL22903 Wackym-Soares normalized rat vestibular cDNA library Rattus norvegicus cDNA 5', mRNA sequence [DY471696]	DY471696
A_44_P276784	1.00667	0.00278483	Catsper2	Rattus norvegicus cation channel, sperm associated 2 (Catsper2), mRNA [NM_001012220]	NM_001012220
A_44_P506635	1.00667	0.0274474	Ifrd2_predicted	Rattus norvegicus interferon-related developmental regulator 2 (predicted) (Ifrd2_predicted), mRNA [NM_001047871]	NM_001047871
A_44_P521264	1.00667	0.019894	AA925252	UI-R-A1-eh-h-12-0-UI.s1 UI-R-A1 Rattus norvegicus cDNA clone UI-R-A1-eh-h-12-0-UI 3' similar to gi [AA925252]	AA925252
A_44_P471099	1.00667	0.0218388	Rbm27_predicted	PREDICTED: Rattus norvegicus RNA binding motif protein 27 (predicted) (Rbm27_predicted), mRNA [XM_341605]	XM_341605
A_44_P426387	1.00333	0.0312937	Snap29	Rattus norvegicus synaptosomal-associated protein 29 (Snap29), mRNA [NM_053810]	NM_053810
A_44_P470528	1.00333	0.0145458	Hrpap20	Rattus norvegicus hormone-regulated proliferation associated protein 20 (Hrpap20), mRNA [NM_198783]	NM_198783
A_44_P480267	1.00333	0.000807198	Asns	Rattus norvegicus asparagine synthetase (Asns), mRNA [NM_013079]	NM_013079
A_44_P626817	1.00333	0.00356114	RGD1560656_predicted	PREDICTED: Rattus norvegicus similar to nucleolar complex associated 3 homolog (LOC685468), mRNA [XR_006195]
[truncated: 4 more rows]
