# Supplementary material for: Hormone induced differential transcriptome analysis of Sertoli cells during postnatal maturation of rat testes
Source: PLoS One. 2018 Jan 17;13(1):e0191201. doi: 10.1371/journal.pone.0191201 (PMC5771609; doi:10.1371/journal.pone.0191201)
Supplement: S2 Table — (XLS) [file pone.0191201.s004.xls]

## Sheet: Down12Day
ProbeName	Geomean_Fold_12 Day	12 Day-p-value	GeneSymbol	Description	GenbankAccession
A_42_P457003	-3.41333	8.93455e-05	Pdgfra	Rat alpha-platelet-derived growth factor receptor mRNA. [M63837]	M63837
A_42_P458530	-1.21667	0.0296888	Ripk3	Rattus norvegicus receptor-interacting serine-threonine kinase 3 (Ripk3), mRNA [NM_139342]	NM_139342
A_42_P459349	-1.6	0.0334906	RGD1311939_predicted	PREDICTED: Rattus norvegicus similar to AI115348 protein (predicted) (RGD1311939_predicted), mRNA [XM_233838]
A_42_P462299	-2.07	5.28297e-06	Dnase2	Rattus norvegicus deoxyribonuclease II (Dnase2), mRNA [NM_138539]	NM_138539
A_42_P462354	-1.42	0.0294026	Svil_predicted	PREDICTED: Rattus norvegicus supervillin (predicted) (Svil_predicted), mRNA [XM_341540]	XM_341540
A_42_P463998	-1.65333	0.00396853	Abcc6	Rattus norvegicus ATP-binding cassette, sub-family C (CFTR/MRP), member 6 (Abcc6), mRNA [NM_031013]	NM_031013
A_42_P465144	-1.54333	0.0187752	Dennd2d_predicted	PREDICTED: Rattus norvegicus DENN [XM_227570]
A_42_P465664	-1.95	0.00528213	RGD1308876_predicted	Shultzomica05056 Rat lung airway and parenchyma cDNA libraries Rattus norvegicus cDNA clone Contig956 5', mRNA sequence [CF111805]
A_42_P466283	-1.45	0.000565891	Gzmk	Rattus norvegicus granzyme K (Gzmk), mRNA [NM_017119]	NM_017119
A_42_P468216	-1.01667	0.00860863	Ifi30	Rattus norvegicus interferon gamma inducible protein 30 (Ifi30), mRNA [NM_001030026]	NM_001030026
A_42_P468712	-4.44667	0.000963028	Tacstd2	Rattus norvegicus tumor-associated calcium signal transducer 2 (Tacstd2), mRNA [NM_001009540]	NM_001009540
A_42_P469969	-4.00667	0.000263786	Igsf10	Rattus norvegicus immunoglobulin superfamily, member 10 (Igsf10), mRNA [NM_198768]	NM_198768
A_42_P470283	-6.47	2.37337e-08	Agtr2	Rattus norvegicus angiotensin II receptor, type 2 (Agtr2), mRNA [NM_012494]	NM_012494
A_42_P473398	-1.31667	0.0380845	Cxcl1	Rattus norvegicus chemokine (C-X-C motif) ligand 1 (Cxcl1), mRNA [NM_030845]	NM_030845
A_42_P473594	-3.11333	0.00125859	Egr2	Rattus norvegicus early growth response 2 (Egr2), mRNA [NM_053633]	NM_053633
A_42_P481167	-2.47	3.85696e-05	Gucy1a3	Rattus norvegicus guanylate cyclase 1, soluble, alpha 3 (Gucy1a3), mRNA [NM_017090]	NM_017090
A_42_P488000	-1.25	0.00548671	RGD1306235_predicted	PREDICTED: Rattus norvegicus similar to contains transmembrane (TM) region (predicted) (RGD1306235_predicted), mRNA [XM_341845]
A_42_P493567	-1.24333	0.00727224	Ctbs	Rattus norvegicus chitobiase, di-N-acetyl- (Ctbs), mRNA [NM_031023]	NM_031023
A_42_P495895	-1.01	0.000272574	Dbn1	Rattus norvegicus drebrin 1 (Dbn1), mRNA [NM_031024]	NM_031024
A_42_P495923	-1.03333	0.00770872	RGD1563250_predicted	PREDICTED: Rattus norvegicus RGD1563250 (predicted) (RGD1563250_predicted), mRNA [XM_217094]
A_42_P495969	-1.99667	0.00173636	Apoc1	Rattus norvegicus apolipoprotein C-I (Apoc1), mRNA [NM_012824]	NM_012824
A_42_P496411	-1.14333	0.0513563	LOC680465	PREDICTED: Rattus norvegicus similar to trafficking protein particle complex 6A, transcript variant 1 (LOC680465), mRNA [XM_001057975]	XM_001057975
A_42_P499158	-3.83333	0.0251981	Vcam1	Rattus norvegicus vascular cell adhesion molecule 1 (Vcam1), mRNA [NM_012889]	NM_012889
A_42_P499546	-1.07333	0.0073651	Hrasls5	Rattus norvegicus HRAS-like suppressor family, member 5 (Hrasls5), mRNA [NM_001039007]	NM_001039007
A_42_P499767	-1.00333	0.0569052	Padi2	Rattus norvegicus peptidyl arginine deiminase, type II (Padi2), mRNA [NM_017226]	NM_017226
A_42_P501233	-3.19	0.00129708	Adra1d	Rattus norvegicus adrenergic receptor, alpha 1d (Adra1d), mRNA [NM_024483]	NM_024483
A_42_P502271	-2.86333	1.43146e-06	RGD1311958_predicted	PREDICTED: Rattus norvegicus similar to 6430514L14Rik protein (predicted) (RGD1311958_predicted), mRNA [XM_236376]	XM_236376
A_42_P502363	-1.19667	0.0155864	Znf575_predicted	PREDICTED: Rattus norvegicus zinc finger protein 575 (predicted) (Znf575_predicted), mRNA [XM_218446]
A_42_P502582	-3.3	8.01273e-06	Ela3b_predicted	PREDICTED: Rattus norvegicus elastase 3B, pancreatic (predicted) (Ela3b_predicted), mRNA [XM_216566]
A_42_P503419	-1.46	0.00019028	Gprc5c	PREDICTED: Rattus norvegicus G protein-coupled receptor, family C, group 5, member C (Gprc5c), mRNA [XM_213518]	XM_213518
A_42_P505241	-4.73	1.90594e-06	Qprt	Rattus norvegicus quinolinate phosphoribosyltransferase (Qprt), mRNA [NM_001009646]	NM_001009646
A_42_P507566	-1.27667	0.0192067	LOC299339	Rattus norvegicus similar to Tnfaip2 protein (LOC299340), mRNA [XM_216786]
A_42_P508185	-3.17667	0.00508871	Gimap5	Rattus norvegicus GTPase, IMAP family member 5 (Gimap5), transcript variant 2, mRNA [NM_145680]	NM_145680
A_42_P508984	-3.75667	0.00336578	Cxcl4	Rattus norvegicus chemokine (C-X-C motif) ligand 4 (Cxcl4), mRNA [NM_001007729]	NM_001007729
A_42_P510386	-4.57333	9.45609e-05	Serping1	Rattus norvegicus serine (or cysteine) peptidase inhibitor, clade G, member 1 (Serping1), mRNA [NM_199093]	NM_199093
A_42_P510565	-2.77667	0.00216609	RGD1306603_predicted	PREDICTED: Rattus norvegicus similar to RIKEN cDNA D330022A01 gene (predicted) (RGD1306603_predicted), mRNA [XM_343481]	XM_343481
A_42_P511375	-1.28333	0.00769253	Abhd14a	Rattus norvegicus abhydrolase domain containing 14A (Abhd14a), mRNA [NM_001009670]	NM_001009670
A_42_P511401	-2.71	0.000804308	ENSRNOT00000006835	Cysteine-rich protein 1 (Cysteine-rich intestinal protein) (CRIP). [Source:Uniprot/SWISSPROT;Acc:P63255] [ENSRNOT00000006835]
A_42_P512838	-5.27333	0.000691203	Trem2_predicted	PREDICTED: Rattus norvegicus triggering receptor expressed on myeloid cells 2 (predicted) (Trem2_predicted), mRNA [XM_217335]	XM_217335
A_42_P516379	-1.12333	0.00324785	CF106882	Shultzomica00133 Rat lung airway and parenchyma cDNA libraries Rattus norvegicus cDNA clone Contig2296 5', mRNA sequence [CF106882]	CF106882
A_42_P517399	-1.10667	0.00449143	Emp3	Rattus norvegicus epithelial membrane protein 3 (Emp3), mRNA [NM_030847]	NM_030847
A_42_P520497	-3.21	0.000287691	Slc2a5	Rattus norvegicus solute carrier family 2, member 5 (Slc2a5), mRNA [NM_031741]	NM_031741
A_42_P521210	-6.61	0.009436	AA963477	UI-R-E1-gj-h-06-0-UI.s1 UI-R-E1 Rattus norvegicus cDNA clone UI-R-E1-gj-h-06-0-UI 3', mRNA sequence [AA963477]	AA963477
A_42_P521707	-1.57333	0.000298448	RT1-N3	Rattus norvegicus MHC class I mRNA, complete cds. [L23128]	L23128
A_42_P522899	-1.56	0.00193195	Tgfb1	Rattus norvegicus transforming growth factor, beta 1 (Tgfb1), mRNA [NM_021578]	NM_021578
A_42_P524009	-1.64	0.00206726	AW143180	AW143180 EST293476 Normalized rat brain, Bento Soares Rattus sp. cDNA clone RGIBF05 5' end, mRNA sequence [AW143180]	AW143180
A_42_P525454	-1.74	0.00650914	Tenc1_predicted	PREDICTED: Rattus norvegicus tensin like C1 domain containing phosphatase (predicted) (Tenc1_predicted), mRNA [XM_235710]
A_42_P528779	-2.51667	0.0217005	Kif12	Rattus norvegicus kinesin family member 12, mRNA (cDNA clone IMAGE:7110267), complete cds. [BC085798]	BC085798
A_42_P529319	-1.51667	0.00083885	Scn2a1	Rattus norvegicus sodium channel, voltage-gated, type 2, alpha 1 polypeptide (Scn2a1), mRNA [NM_012647]	NM_012647
A_42_P529550	-1.10667	0.00158079	Gng8	Rattus norvegicus guanine nucleotide binding protein (G protein), gamma 8 subunit (Gng8), mRNA [NM_139185]	NM_139185
A_42_P529711	-2.24333	0.00112152	BF554994	BF554994 UI-R-E0-cm-f-09-0-UI.r1 UI-R-E0 Rattus norvegicus cDNA clone UI-R-E0-cm-f-09-0-UI 5', mRNA sequence [BF554994]	BF554994
A_42_P532505	-4.4	0.00953117	Ccl11	Rattus norvegicus chemokine (C-C motif) ligand 11 (Ccl11), mRNA [NM_019205]	NM_019205
A_42_P534068	-1.54333	0.0289472	Adam15	Rattus norvegicus a disintegrin and metallopeptidase domain 15 (metargidin) (Adam15), mRNA [NM_020308]	NM_020308
A_42_P537091	-2.47333	1.69651e-05	Fam12b	Rattus norvegicus family with sequence similarity 12, member B (epididymal) (Fam12b), mRNA [NM_178103]	NM_178103
A_42_P538135	-1.16333	0.0221502	Lhb	Rattus norvegicus luteinizing hormone beta (Lhb), transcript variant 1, mRNA [NM_012858]	NM_012858
A_42_P540950	-1.07	0.00573675	Ier2	Rattus norvegicus immediate early response 2 (Ier2), mRNA [NM_001009541]	NM_001009541
A_42_P541660	-2.02	1.96724e-05	Nfatc4	PREDICTED: Rattus norvegicus nuclear factor of activated T-cells, cytoplasmic, calcineurin-dependent 4 (Nfatc4), mRNA [XM_240184]
A_42_P541872	-1.47333	0.00619582	B3galt3	Rattus norvegicus UDP-Gal:betaGlcNAc beta 1,3-galactosyltransferase, polypeptide 3 (B3galt3), mRNA [NM_001013158]	NM_001013158
A_42_P542744	-1.34667	0.00874453	Dchs1_predicted	PREDICTED: Rattus norvegicus dachsous 1 (Drosophila) (predicted) (Dchs1_predicted), mRNA [XM_219128]	XM_219128
A_42_P542960	-1.94	0.00182315	RGD1562829_predicted	PREDICTED: Rattus norvegicus similar to RAS-like, estrogen-regulated, growth-inhibitor (predicted) (RGD1562829_predicted), mRNA [XM_578417]	XM_578417
A_42_P543877	-1.34667	0.000321717	Tlcd1	Rattus norvegicus TLC domain containing 1 (Tlcd1), mRNA [NM_001013858]	NM_001013858
A_42_P544402	-1.45667	2.18783e-05	Lztr2	Rattus norvegicus leucine zipper transcription regulator 2 (Lztr2), mRNA [NM_053571]	NM_053571
A_42_P544898	-2.58333	0.00447275	RGD1563179_predicted	Rattus norvegicus similar to BAZF (LOC360551), mRNA [XM_340830]	XM_340830
A_42_P545943	-2.55667	0.00239553	Ca2	Rattus norvegicus carbonic anhydrase 2 (Ca2), mRNA [NM_019291]	NM_019291
A_42_P546968	-1.43667	0.00187961	Pdgfrb	Rattus norvegicus platelet derived growth factor receptor, beta polypeptide (Pdgfrb), mRNA [NM_031525]	NM_031525
A_42_P547616	-1.28	0.0240305	Ndrg2	Rattus norvegicus N-myc downstream regulated gene 2 (Ndrg2), mRNA [NM_133583]	NM_133583
A_42_P547856	-1.35333	0.00263068	Prkcb1	Rattus norvegicus protein kinase C, beta 1 (Prkcb1), mRNA [NM_012713]	NM_012713
A_42_P548067	-1.77667	0.00180414	ENSRNOT00000031026	PREDICTED: Rattus norvegicus biliverdin reductase B (flavin reductase (NADPH)) (predicted) (Blvrb_predicted), mRNA [XM_214823]
A_42_P549321	-1.68333	3.68186e-05	TC590532
A_42_P552640	-1.36333	0.0452429	Mmp16	Rattus norvegicus matrix metalloproteinase 16 (Mmp16), mRNA [NM_080776]	NM_080776
A_42_P553201	-1.97333	0.00741256	Acp5	Rattus norvegicus acid phosphatase 5, tartrate resistant (Acp5), mRNA [NM_019144]	NM_019144
A_42_P553706	-2.24667	0.000827329	MGC72567	Rattus norvegicus similar to coiled-coil domain containing 8 (MGC72567), mRNA [NM_001009533]	NM_001009533
A_42_P559337	-1.08333	3.54937e-05	AW918097	EST349401 Rat gene index, normalized rat, norvegicus, Bento Soares Rattus norvegicus cDNA clone RGIEM31 5' end, mRNA sequence [AW918097]	AW918097
A_42_P562617	-2.04333	0.000145152	Irf5_predicted	Rattus norvegicus similar to interferon regulatory factor 5 (LOC296953), mRNA [XM_216105]
A_42_P569832	-1.49	0.0229562	Rab6b_predicted	PREDICTED: Rattus norvegicus RAB6B, member RAS oncogene family (predicted) (Rab6b_predicted), mRNA [XM_343459]	XM_343459
A_42_P570313	-4.21333	0.000456536	Ces3	Rattus norvegicus carboxylesterase 3 (Ces3), mRNA [NM_133295]	NM_133295
A_42_P572123	-1.81333	0.000614813	Fxyd1	Rattus norvegicus FXYD domain-containing ion transport regulator 1 (Fxyd1), mRNA [NM_031648]	NM_031648
A_42_P572521	-4.19333	0.00259796	C5r1	Rattus norvegicus complement component 5, receptor 1 (C5r1), mRNA [NM_053619]	NM_053619
A_42_P573352	-2.12333	0.00193706	RGD1307618_predicted	PREDICTED: Rattus norvegicus similar to chondroitin beta1,4 N-acetylgalactosaminyltransferase (predicted) (RGD1307618_predicted), mRNA [XM_224757]	XM_224757
A_42_P575104	-5.57667	0.000608891	Sostdc1	Rattus norvegicus sclerostin domain containing 1 (Sostdc1), mRNA [NM_153737]	NM_153737
A_42_P576953	-4.49	0.000595366	Pspla1	Rattus norvegicus phosphatidylserine-specific phospholipase A1 (Pspla1), mRNA [NM_138882]	NM_138882
A_42_P581863	-1.09333	0.0522989	Pfn2	Rattus norvegicus profilin 2 (Pfn2), mRNA [NM_030873]	NM_030873
A_42_P582467	-3.18667	0.000171517	Podxl	Rattus norvegicus podocalyxin-like (Podxl), mRNA [NM_138848]	NM_138848
A_42_P584710	-1.94667	0.0157951	ENSRNOT00000044546	Roundabout 2 variant 1 (Fragment). [Source:Uniprot/SPTREMBL;Acc:Q19S03] [ENSRNOT00000044546]
A_42_P586761	-1.04333	0.0193085	Nope_predicted	PREDICTED: Rattus norvegicus neighbor of Punc E11 (predicted) (Nope_predicted), mRNA [XM_343412]
A_42_P588738	-2.04333	0.00625981	Igsf6	Rattus norvegicus immunoglobulin superfamily, member 6 (Igsf6), mRNA [NM_133542]	NM_133542
A_42_P589025	-1.39333	0.00565654	Slc12a5	Rattus norvegicus solute carrier family 12, (potassium-chloride transporter) member 5 (Slc12a5), mRNA [NM_134363]	NM_134363
A_42_P591344	-2.32333	0.00153176	Itgb2	Rattus norvegicus integrin beta 2, mRNA (cDNA clone IMAGE:7374316), complete cds. [BC099151]	BC099151
A_42_P591516	-2	0.00481501	AA998612	AA998612 UI-R-C0-if-c-06-0-UI.s1 UI-R-C0 Rattus norvegicus cDNA clone UI-R-C0-if-c-06-0-UI 3', mRNA sequence [AA998612]	AA998612
A_42_P592981	-3.12333	0.00239673	Mfap2_predicted	PREDICTED: Rattus norvegicus microfibrillar-associated protein 2 (predicted) (Mfap2_predicted), mRNA [XM_233602]
A_42_P594793	-1.70333	0.00564227	Prss8	Rattus norvegicus protease, serine, 8 (prostasin) (Prss8), mRNA [NM_138836]	NM_138836
A_42_P598365	-2.24333	0.000468394	Colec12	Rattus norvegicus collectin sub-family member 12 (Colec12), mRNA [NM_001025721]	NM_001025721
A_42_P603716	-1.06	0.0200011	Sec23a_predicted	PREDICTED: Rattus norvegicus SEC23A (S. cerevisiae) (predicted) (Sec23a_predicted), mRNA [XM_347236]	XM_347236
A_42_P604382	-3.22667	8.45888e-06	RGD1561064_predicted	PREDICTED: Rattus norvegicus similar to myozenin 1 (predicted) (RGD1561064_predicted), mRNA [XM_573691]
A_42_P607202	-4.02	2.16595e-05	Egfl3	Rattus norvegicus EGF-like-domain, multiple 3 (Egfl3), mRNA [NM_022955]	NM_022955
A_42_P613305	-2.19	0.00108262	Ramp2	Rattus norvegicus receptor (calcitonin) activity modifying protein 2 (Ramp2), mRNA [NM_031646]	NM_031646
A_42_P615374	-2.21	0.000297774	C1qtnf5	Rattus norvegicus C1q and tumor necrosis factor related protein 5 (C1qtnf5), mRNA [NM_001012123]	NM_001012123
A_42_P616287	-2.23	9.72358e-08	C1r	C1r protein (Fragment). [Source:Uniprot/SPTREMBL;Acc:Q4G030] [ENSRNOT00000015897]
A_42_P618217	-1.83667	0.00142274	Fgf21	Rattus norvegicus fibroblast growth factor 21 (Fgf21), mRNA [NM_130752]	NM_130752
A_42_P618372	-1.54333	4.62916e-05	Nradd	Rattus norvegicus neurotrophin receptor associated death domain (Nradd), mRNA [NM_139259]	NM_139259
A_42_P619403	-2.57333	0.00132735	RGD1309879	Protein FAM89A. [Source:Uniprot/SWISSPROT;Acc:Q6Q0N2] [ENSRNOT00000025705]
A_42_P621642	-4.40667	4.32032e-05	Lsp1	Rattus norvegicus lymphocyte specific 1, mRNA (cDNA clone MGC:116094 IMAGE:7388019), complete cds. [BC097966]	BC097966
A_42_P623666	-2.09333	0.0107778	ENSRNOT00000017393	similar to putative membrane steroid receptor (RGD1311710), mRNA [Source:RefSeq_dna;Acc:NM_001014099] [ENSRNOT00000017393]
A_42_P623839	-1.08667	0.00156398	RGD1305797_predicted	PREDICTED: Rattus norvegicus similar to hypothetical protein FLJ33868 (predicted) (RGD1305797_predicted), mRNA [XM_238399]
A_42_P624773	-4.12	0.000103913	Cpz	Rattus norvegicus carboxypeptidase Z (Cpz), mRNA [NM_031766]	NM_031766
A_42_P624945	-2.22	1.57698e-05	Begain	Rattus norvegicus brain-enriched guanylate kinase-associated (Begain), mRNA [NM_024163]	NM_024163
A_42_P625147	-1.06333	0.00437879	Pglyrp1	Rattus norvegicus peptidoglycan recognition protein 1 (Pglyrp1), mRNA [NM_053373]	NM_053373
A_42_P625157	-2.89	0.000864721	Zfp503_predicted	PREDICTED: Rattus norvegicus zinc finger protein 503 (predicted) (Zfp503_predicted), mRNA [XM_223786]
A_42_P627998	-1.19	0.00135901	Igfbp3	Rattus norvegicus insulin-like growth factor binding protein 3 (Igfbp3), mRNA [NM_012588]	NM_012588
A_42_P631122	-1.91	0.000112576	Cd302	Rattus norvegicus CD302 antigen (Cd302), mRNA [NM_001013916]	NM_001013916
A_42_P631453	-2.22	0.00199418	Matn2_predicted	PREDICTED: Rattus norvegicus matrilin 2 (predicted) (Matn2_predicted), mRNA [XM_216941]	XM_216941
A_42_P633797	-1.62333	0.00216152	Dpep2	Rattus norvegicus dipeptidase 2 (Dpep2), mRNA [NM_001011928]	NM_001011928
A_42_P636232	-2.69667	0.0029283	Ppic	Rattus norvegicus peptidylprolyl isomerase C (Ppic), mRNA [NM_001004215]	NM_001004215
A_42_P636281	-2.91	0.00511675	Dmp1	Rattus norvegicus dentin matrix protein 1 (Dmp1), mRNA [NM_203493]	NM_203493
A_42_P640700	-2.11	0.00280195	RGD1310725	Rattus norvegicus hypothetical LOC297077 (RGD1310725), mRNA [NM_001039008]	NM_001039008
A_42_P647571	-3.09333	0.000804178	Cdh11	Cadherin-11 (Fragment). [Source:Uniprot/SPTREMBL;Acc:Q9JIW2] [ENSRNOT00000018535]
A_42_P647599	-5.61	3.29789e-10	Dcn	Rattus norvegicus decorin (Dcn), mRNA [NM_024129]	NM_024129
A_42_P651202	-1.47333	0.0190936	Sat2_predicted	PREDICTED: Rattus norvegicus spermidine/spermine N1-acetyl transferase 2 (predicted) (Sat2_predicted), mRNA [XM_340825]
A_42_P652586	-1.41333	0.0173396	Stat5a	Rattus norvegicus signal transducer and activator of transcription 5A (Stat5a), mRNA [NM_017064]	NM_017064
A_42_P652975	-3.42	4.15012e-05	Arhgap9	Rattus norvegicus Rho GTPase activating protein 9 (Arhgap9), transcript variant 2, mRNA [NM_001012198]	NM_001012198
A_42_P655047	-1.59667	0.00125381	Prrx2_predicted	PREDICTED: Rattus norvegicus paired related homeobox 2 (predicted) (Prrx2_predicted), mRNA [XM_238327]
A_42_P656495	-2.52333	0.000948467	Actn3	Rattus norvegicus actinin alpha 3 (Actn3), mRNA [NM_133424]	NM_133424
A_42_P659321	-1.58	0.000524941	RGD1304620_predicted	PREDICTED: Rattus norvegicus similar to rab6 GTPase activating protein (GAP and centrosome-associated) (predicted), transcript variant 1 (RGD1304620_predicted), mRNA [XM_001069323]	XM_001069323
A_42_P660129	-1.68	0.00165648	Casp12	Rattus norvegicus caspase 12 (Casp12), mRNA [NM_130422]	NM_130422
A_42_P664472	-1.33	0.00111297	Rasa3	Ras GTPase-activating protein 3 (GAP1(IP4BP)) (Ins P4-binding protein) (R-ras GAP). [Source:Uniprot/SWISSPROT;Acc:Q9QYJ2] [ENSRNOT00000024334]
A_42_P664837	-1.47667	0.0422592	Kdelc2	Rattus norvegicus KDEL (Lys-Asp-Glu-Leu) containing 2 (Kdelc2), mRNA [NM_001025123]	NM_001025123
A_42_P667600	-1.37667	0.0011801	Mmp23	Rattus norvegicus matrix metallopeptidase 23 (Mmp23), mRNA [NM_053606]	NM_053606
A_42_P667829	-2.95667	0.00402961	Clcnk1	Rattus norvegicus chloride channel K1 (Clcnk1), mRNA [NM_053327]	NM_053327
A_42_P669820	-1.79	0.000806373	Efemp2	Rattus norvegicus EGF-containing fibulin-like extracellular matrix protein 2 (Efemp2), mRNA [NM_001005907]	NM_001005907
A_42_P669907	-1.23333	0.000336235	Slc16a7	Rattus norvegicus solute carrier family 16 (monocarboxylic acid transporters), member 7 (Slc16a7), mRNA [NM_017302]	NM_017302
A_42_P670631	-1.69667	0.00160254	RGD1305645_predicted	PREDICTED: Rattus norvegicus similar to RIKEN cDNA 1500015O10 (predicted) (RGD1305645_predicted), mRNA [XM_343562]
A_42_P671800	-1.05333	0.0168311	Ca5a	Rattus norvegicus carbonic anhydrase 5a, mitochondrial (Ca5a), mRNA [NM_019293]	NM_019293
A_42_P672071	-2.23	0.00622109	Ccl19_predicted	RVL7868 Wackym-Soares normalized rat vestibular cDNA library Rattus norvegicus cDNA 5', mRNA sequence [DV717387]
A_42_P672907	-5.34333	2.69828e-05	Tspan8	Rattus norvegicus tetraspanin 8 (Tspan8), mRNA [NM_133526]	NM_133526
A_42_P674000	-3.00667	3.06228e-05	Gpc3	Rattus norvegicus glypican 3 (Gpc3), mRNA [NM_012774]	NM_012774
A_42_P675853	-2.86667	0.000474957	Rhoj	Rattus norvegicus ras homolog gene family, member J (Rhoj), mRNA [NM_001008320]	NM_001008320
A_42_P676304	-3.04	0.00135251	Ifitm1_predicted	AGENCOURT_28451406 NIH_MGC_248 Rattus norvegicus cDNA clone IMAGE:7366977 5', mRNA sequence [CO557795]
A_42_P678430	-1.27333	0.0108248	Card9	Rattus norvegicus caspase recruitment domain family, member 9 (Card9), mRNA [NM_022303]	NM_022303
A_42_P678904	-1.50333	0.0112045	RGD1563547_predicted	PREDICTED: Rattus norvegicus RGD1563547 (predicted) (RGD1563547_predicted), mRNA [XM_346881]	XM_346881
A_42_P679371	-1.03667	0.00480249	Coro1a	Rattus norvegicus coronin, actin binding protein 1A (Coro1a), mRNA [NM_130411]	NM_130411
A_42_P680720	-2.86667	0.00062722	BF548045	BF548045 UI-R-A0-bf-a-01-0-UI.r1 UI-R-A0 Rattus norvegicus cDNA clone UI-R-A0-bf-a-01-0-UI 5', mRNA sequence [BF548045]	BF548045
A_42_P682833	-1.29667	1.58138e-05	ENSRNOT00000024266	PREDICTED: Rattus norvegicus similar to cullin 7, transcript variant 1 (LOC680835), mRNA [XM_001056401]
A_42_P683634	-2.99667	5.65259e-06	Sparcl1	Rattus norvegicus SPARC-like 1 (mast9, hevin) (Sparcl1), mRNA [NM_012946]	NM_012946
A_42_P683840	-1.47	0.0138093	Ccl27_predicted	PREDICTED: Rattus norvegicus chemokine (C-C motif) ligand 27 (predicted) (Ccl27_predicted), mRNA [XM_342823]
A_42_P687443	-2.46667	0.000196303	Ramp3	Rattus norvegicus receptor (calcitonin) activity modifying protein 3 (Ramp3), mRNA [NM_020100]	NM_020100
A_42_P690349	-3.69	0.000567923	Smoc2_predicted	PREDICTED: Rattus norvegicus SPARC related modular calcium binding 2 (predicted) (Smoc2_predicted), mRNA [XM_214777]	XM_214777
A_42_P693096	-3.14333	0.000636147	AI454457	AI454457 UI-R-C2p-qo-c-06-0-UI.s1 UI-R-C2p Rattus norvegicus cDNA clone UI-R-C2p-qo-c-06-0-UI 3', mRNA sequence [AI454457]	AI454457
A_42_P694105	-1.00667	0.000428456	LOC361153	PREDICTED: Rattus norvegicus hypothetical LOC361153 (LOC361153), mRNA [XM_341438]	XM_341438
A_42_P695042	-1.03333	0.000115028	Csf1	Rattus norvegicus colony stimulating factor 1 (macrophage) (Csf1), mRNA [NM_023981]	NM_023981
A_42_P695401	-3.57667	0.000533871	Ccl2	Rattus norvegicus chemokine (C-C motif) ligand 2 (Ccl2), mRNA [NM_031530]	NM_031530
A_42_P696406	-1.70667	0.00122423	XM_213226	Rattus norvegicus similar to RIKEN cDNA 2810417J12 gene (LOC287103), mRNA [XM_213226]	XM_213226
A_42_P698310	-1.24333	0.00104885	Calb2	Rattus norvegicus calbindin 2 (Calb2), mRNA [NM_053988]	NM_053988
A_42_P698409	-2.89	2.91118e-05	Enpp3	Rattus norvegicus ectonucleotide pyrophosphatase/phosphodiesterase 3 (Enpp3), mRNA [NM_019370]	NM_019370
A_42_P701582	-1.59667	0.00440819	Gstt1	Rattus norvegicus glutathione S-transferase theta 1 (Gstt1), mRNA [NM_053293]	NM_053293
A_42_P703664	-1.12	7.14368e-07	Srxn1	AGENCOURT_31534390 NIH_MGC_238 Rattus norvegicus cDNA clone IMAGE:7455497 5', mRNA sequence [CV118897]	CV118897
A_42_P711464	-1.76	0.0453875	Ccdc19	Rattus norvegicus coiled-coil domain containing 19 (Ccdc19), mRNA [NM_001024882]	NM_001024882
A_42_P714311	-2.38	0.055975	Ccl3	Rattus norvegicus chemokine (C-C motif) ligand 3 (Ccl3), mRNA [NM_013025]	NM_013025
A_42_P718331	-1.14333	0.000587711	Sstr3	Rattus norvegicus somatostatin receptor 3 (Sstr3), mRNA [NM_133522]	NM_133522
A_42_P719350	-1.76333	0.00498556	RGD1562974_predicted	PREDICTED: Rattus norvegicus similar to hypothetical protein DKFZp434P0316 (predicted) (RGD1562974_predicted), mRNA [XM_001081721]	XM_001081721
A_42_P722862	-1.73333	0.000149381	RGD1565037_predicted	PREDICTED: Rattus norvegicus similar to selenoprotein SelM (predicted) (RGD1565037_predicted), mRNA [XR_008359]	XR_008359
A_42_P722989	-1.15667	0.00813467	Purg_predicted	PREDICTED: Rattus norvegicus purine-rich element binding protein G (predicted) (Purg_predicted), mRNA [XM_341448]	XM_341448
A_42_P723173	-1.27	0.0249166	Id1	Rattus norvegicus inhibitor of DNA binding 1 (Id1), mRNA [NM_012797]	NM_012797
A_42_P726223	-1.92333	0.000116982	AW914967	AW914967 EST346271 Normalized rat ovary, Bento Soares Rattus sp. cDNA clone RGIBM91 5' end, mRNA sequence [AW914967]	AW914967
A_42_P726573	-1.90333	1.95439e-05	Npr2	Rattus norvegicus natriuretic peptide receptor 2 (Npr2), mRNA [NM_053838]	NM_053838
A_42_P727022	-2.08333	0.0050911	Rab40b_predicted	PREDICTED: Rattus norvegicus Rab40b, member RAS oncogene family (predicted) (Rab40b_predicted), mRNA [XM_221213]
A_42_P727564	-2.49	0.0462828	TC588013	Q8HY20_PIG (Q8HY20) P14ARF protein, partial (8%) [TC588013]
A_42_P728032	-2.63667	4.59188e-05	LOC683470	PREDICTED: Rattus norvegicus similar to growth arrest specific 1 (LOC683470), mRNA [XM_001066058]	XM_001066058
A_42_P728794	-2.13	0.000446635	Srpx2_predicted	PREDICTED: Rattus norvegicus sushi-repeat-containing protein, X-linked 2 (predicted) (Srpx2_predicted), mRNA [XM_228444]
A_42_P729012	-1.34333	0.000642853	Ceecam1	Rattus norvegicus cerebral endothelial cell adhesion molecule 1 (Ceecam1), mRNA [NM_001011962]	NM_001011962
A_42_P735417	-3.79667	0.000136044	Fcgr2b	Rattus norvegicus Fc receptor, IgG, low affinity IIb (Fcgr2b), mRNA [NM_175756]	NM_175756
A_42_P737912	-4.34	0.00493921	RGD1308013_predicted	PREDICTED: Rattus norvegicus similar to hypothetical protein B230314O19 (predicted) (RGD1308013_predicted), mRNA [XM_342658]
A_42_P740209	-1.19667	0.0400777	Mpg	Rattus norvegicus N-methylpurine-DNA glycosylase (Mpg), mRNA [NM_012601]	NM_012601
A_42_P745602	-1.25	0.0148752	Vipr2	Rattus norvegicus vasoactive intestinal peptide receptor 2 (Vipr2), mRNA [NM_017238]	NM_017238
A_42_P749184	-1.33667	0.00211185	Penk1	Rattus norvegicus proenkephalin 1 (Penk1), mRNA [NM_017139]	NM_017139
A_42_P751562	-1.48	0.00527822	Mettl7a	Rattus norvegicus methyltransferase like 7A (Mettl7a), mRNA [NM_001037355]	NM_001037355
A_42_P754122	-2.42667	0.00128944	Hoxa4	RATHOX1IV Rat (clone RAHB2 9/15) hox1.4 protein (hox1.4) mRNA, 3' end [L03557]	L03557
A_42_P754888	-3.81667	0.000463891	Dlk1	Rattus norvegicus delta-like 1 homolog (Drosophila) (Dlk1), mRNA [NM_053744]	NM_053744
A_42_P755326	-2.73667	5.578e-06	Itgb6	Rattus norvegicus integrin, beta 6 (Itgb6), mRNA [NM_001004263]	NM_001004263
A_42_P755894	-3.19333	1.33137e-06	BF556567	UI-R-E1-fu-g-10-0-UI.r1 UI-R-E1 Rattus norvegicus cDNA clone UI-R-E1-fu-g-10-0-UI 5', mRNA sequence [BF556567]	BF556567
A_42_P757500	-1.21667	0.000791611	Itpr2	Rattus norvegicus inositol 1,4,5-triphosphate receptor 2 (Itpr2), mRNA [NM_031046]	NM_031046
A_42_P759444	-2.43	0.00819991	TC587465	AF079305 Slugh zinc finger protein {Mus musculus} (exp=-1; wgp=0; cg=0), complete [TC587465]
A_42_P761436	-3.64667	0.000522291	LOC259224	Rattus norvegicus prepro-Neuropeptide W polypeptide (LOC259224), mRNA [NM_153294]	NM_153294
A_42_P762829	-1.20333	0.000482047	Cebpd	Rattus norvegicus CCAAT/enhancer binding protein (C/EBP), delta (Cebpd), mRNA [NM_013154]	NM_013154
A_42_P763522	-2.84333	0.00495526	LOC304138	Rattus norvegicus similar to cysteine and tyrosine-rich protein 1 (LOC304138), mRNA [NM_001013980]	NM_001013980
A_42_P766648	-1.75	2.61104e-05	Cklfsf5_predicted	PREDICTED: Rattus norvegicus chemokine-like factor super family 5 (predicted) (Cklfsf5_predicted), mRNA [XM_214187]
A_42_P767077	-1.43333	0.00127545	Gja4	Rattus norvegicus gap junction membrane channel protein alpha 4 (Gja4), mRNA [NM_021654]	NM_021654
A_42_P771346	-1.70333	0.000240005	Acvrl1	Rattus norvegicus activin A receptor type II-like 1 (Acvrl1), mRNA [NM_022441]	NM_022441
A_42_P773636	-1.58667	1.87806e-06	Tnfsf13	Rattus norvegicus tumor necrosis factor (ligand) superfamily, member 13 (Tnfsf13), mRNA [NM_001009623]	NM_001009623
A_42_P774021	-1.84333	0.00027983	Copz2_predicted	PREDICTED: Rattus norvegicus coatomer protein complex, subunit zeta 2 (predicted) (Copz2_predicted), mRNA [XM_340887]	XM_340887
A_42_P774527	-4.80333	0.00149312	Gzmc	Rattus norvegicus granzyme C (Gzmc), mRNA [NM_134332]	NM_134332
A_42_P781919	-2.66333	0.000155035	C1qb	Rattus norvegicus complement component 1, q subcomponent, beta polypeptide (C1qb), mRNA [NM_019262]	NM_019262
A_42_P784614	-1.38	0.000127997	Htra1	Rattus norvegicus HtrA serine peptidase 1 (Htra1), mRNA [NM_031721]	NM_031721
A_42_P786010	-1.85333	0.0163137	Ggta1	Rattus norvegicus glycoprotein galactosyltransferase alpha 1, 3 (Ggta1), mRNA [NM_145674]	NM_145674
A_42_P787216	-1.03	0.00295938	Ania4	Rattus norvegicus activity and neurotransmitter-induced early gene protein 4 (ania-4) mRNA, complete cds. [AF030089]	AF030089
A_42_P787410	-4.22	2.34416e-05	Cacna1b	Rattus norvegicus calcium channel, voltage-dependent, N type, alpha 1B subunit (Cacna1b), mRNA [NM_147141]	NM_147141
A_42_P789204	-1.27333	9.13875e-05	RGD1564579_predicted	PREDICTED: Rattus norvegicus similar to yippee-like 3 (predicted) (RGD1564579_predicted), mRNA [XM_215057]	XM_215057
A_42_P791436	-3.45333	0.00127577	Gfra2	Rattus norvegicus glial cell line derived neurotrophic factor family receptor alpha 2 (Gfra2), mRNA [NM_012750]	NM_012750
A_42_P791677	-1.69667	0.0600169	Areg	Rattus norvegicus amphiregulin (Areg), mRNA [NM_017123]	NM_017123
A_42_P792497	-1.82667	0.000528066	Cyp2j4	Rattus norvegicus cytochrome P450, family 2, subfamily J, polypeptide 4 (Cyp2j4), mRNA [NM_023025]	NM_023025
A_42_P794052	-3.04333	0.0017101	ENSRNOT00000036481	Rattus norvegicus similar to hypothetical protein (LOC303159), mRNA [XM_220447]
A_42_P796938	-1.22	0.00577077	Hdac11_predicted	PREDICTED: Rattus norvegicus histone deacetylase 11 (predicted) (Hdac11_predicted), mRNA [XM_238362]
A_42_P797206	-1.04333	0.00881933	XM_342555	Rattus norvegicus similar to copine I (LOC362249), mRNA [XM_342555]	XM_342555
A_42_P797295	-2.19	0.0320527	Sulf2	Rattus norvegicus sulfatase 2 (Sulf2), mRNA [NM_001034927]	NM_001034927
A_42_P799113	-1.27667	0.0501488	Egfl7	Rattus norvegicus EGF-like domain 7 (Egfl7), mRNA [NM_139104]	NM_139104
A_42_P799390	-2.92333	0.00126323	Cdkn1c	Rattus norvegicus cyclin-dependent kinase inhibitor 1C (P57) (Cdkn1c), transcript variant 1, mRNA [NM_001033757]	NM_001033757
A_42_P800988	-1.60667	0.00232347	Ptafr	Rattus norvegicus platelet-activating factor receptor (Ptafr), mRNA [NM_053321]	NM_053321
A_42_P801831	-3.09	0.00752432	Fbln1_predicted	PREDICTED: Rattus norvegicus fibulin 1 (predicted) (Fbln1_predicted), mRNA [XM_243637]
A_42_P804387	-3.06	0.000314219	Lypd3	Rattus norvegicus Ly6/Plaur domain containing 3 (Lypd3), mRNA [NM_021759]	NM_021759
A_42_P806859	-1.32333	0.030126	AI229721	AI229721 EST226416 Normalized rat embryo, Bento Soares Rattus sp. cDNA clone REMCL08 3' end, mRNA sequence [AI229721]	AI229721
A_42_P807697	-2.44333	2.69654e-06	Tyrobp	Rattus norvegicus Tyro protein tyrosine kinase binding protein (Tyrobp), mRNA [NM_212525]	NM_212525
A_42_P808426	-1.19	0.00244444	Ifitm2	Rattus norvegicus interferon induced transmembrane protein 2 (1-8D) (Ifitm2), mRNA [NM_030833]	NM_030833
A_42_P810395	-3.75333	0.000553814	BG668499	BG668499 DRA06G10 Rat DRG Library Rattus norvegicus cDNA clone DRA06G10 5', mRNA sequence [BG668499]	BG668499
A_42_P812263	-1.52	0.0223218	Sat	Rattus norvegicus spermidine/spermine N1-acetyl transferase (Sat), mRNA [NM_001007667]	NM_001007667
A_42_P812406	-3.42	0.00044667	BF557223	BF557223 UI-R-E1-gc-d-03-0-UI.r1 UI-R-E1 Rattus norvegicus cDNA clone UI-R-E1-gc-d-03-0-UI 5', mRNA sequence [BF557223]	BF557223
A_42_P812805	-3.98	0.000130478	Smoc2_predicted	PREDICTED: Rattus norvegicus SPARC related modular calcium binding 2 (predicted) (Smoc2_predicted), mRNA [XM_214777]	XM_214777
A_42_P814765	-1.57667	2.46972e-05	Tm7sf2	Rattus norvegicus transmembrane 7 superfamily member 2 (Tm7sf2), mRNA [NM_001013071]	NM_001013071
A_42_P815346	-1.13	0.00128401	AA998118	AA998118 UI-R-C0-hx-c-06-0-UI.s1 UI-R-C0 Rattus norvegicus cDNA clone UI-R-C0-hx-c-06-0-UI 3', mRNA sequence [AA998118]	AA998118
A_42_P816020	-2.22667	0.000177671	Trpv2	Rattus norvegicus transient receptor potential cation channel, subfamily V, member 2 (Trpv2), mRNA [NM_017207]	NM_017207
A_42_P816479	-1.93333	0.16621	Glrx1	Rattus norvegicus glutaredoxin 1 (thioltransferase) (Glrx1), mRNA [NM_022278]	NM_022278
A_42_P816645	-1.46333	0.0203327	Gnb4	AF022085 Rattus norvegicus guanine nucleotide binding protein beta 4 subunit mRNA, partial cds [AF022085]	AF022085
A_42_P817228	-1.24	0.00380328	Slc22a18	Rattus norvegicus solute carrier family 22 (organic cation transporter), member 18 (Slc22a18), mRNA [NM_001004260]	NM_001004260
A_42_P820657	-2.24333	0.00115643	Il1r2	Rattus norvegicus interleukin 1 receptor, type II (Il1r2), mRNA [NM_053953]	NM_053953
A_42_P820829	-1.4	0.023939	RGD1305890	Rattus norvegicus similar to RIKEN cDNA D130038B21 (RGD1305890), mRNA [NM_001014090]	NM_001014090
A_42_P820847	-1.54667	6.39287e-06	Clec14a	Rattus norvegicus C-type lectin domain family 14, member a (Clec14a), mRNA [NM_001014077]	NM_001014077
A_42_P821581	-2.21	0.00166904	XM_236746	Rattus norvegicus similar to tetranectin (LOC316099), mRNA [XM_236746]	XM_236746
A_42_P823306	-1.07333	0.00348587	Snx1	Rattus norvegicus sorting nexin 1 (Snx1), mRNA [NM_053411]	NM_053411
A_42_P825947	-1.07667	0.00898107	Ccdc23	Rattus norvegicus coiled-coil domain containing 23 (Ccdc23), transcript variant 1, mRNA [NM_001038994]	NM_001038994
A_42_P826221	-1.76667	0.00163136	Dpysl4	Dihydropyrimidinase-related protein 4 (DRP-4) (Collapsin response mediator protein 3) (CRMP-3) (UNC33-like phosphoprotein 4) (ULIP4 protein) (Fragment). [Source:Uniprot/SWISSPROT;Acc:Q62951] [ENSRNOT00000029587]
A_42_P827480	-1.23667	0.0139582	ENSRNOT00000056849	Amyloid beta A4-like protein 1 (Fragment). [Source:Uniprot/SPTREMBL;Acc:Q1P9T9] [ENSRNOT00000056849]
A_42_P829301	-1.48333	0.00108765	Slc1a5	Rattus norvegicus solute carrier family 1 (neutral amino acid transporter), member 5 (Slc1a5), mRNA [NM_175758]	NM_175758
A_42_P830311	-1.9	0.00383692	Mrap_predicted	PREDICTED: Rattus norvegicus melanocortin 2 receptor accessory protein (predicted) (Mrap_predicted), mRNA [XM_213659]
A_42_P833045	-4.39	0.00256875	Gap43	Rattus norvegicus growth associated protein 43 (Gap43), mRNA [NM_017195]	NM_017195
A_42_P837288	-1.29333	0.0121993	Renbp	Rattus norvegicus renin binding protein (Renbp), mRNA [NM_031095]	NM_031095
A_42_P839585	-1.83	0.0013581	AA957341	AA957341 UI-R-E1-fu-h-09-0-UI.s1 UI-R-E1 Rattus norvegicus cDNA clone UI-R-E1-fu-h-09-0-UI 3', mRNA sequence [AA957341]	AA957341
A_42_P839593	-1.17667	0.00624757	AW142999	AW142999 EST293291 Normalized rat ovary, Bento Soares Rattus sp. cDNA clone RGIBB31 5' end, mRNA sequence [AW142999]	AW142999
A_42_P840094	-2.38	0.00080263	Slc9a2	Rattus norvegicus solute carrier family 9 (sodium/hydrogen exchanger), member 2 (Slc9a2), mRNA [NM_012653]	NM_012653
A_42_P840729	-2.53667	0.00118787	DV725094	RVL17199 Wackym-Soares normalized rat vestibular cDNA library Rattus norvegicus cDNA 5', mRNA sequence [DV725094]	DV725094
A_42_P841762	-1.33	0.000848421	Cacna2d1	Rattus norvegicus calcium channel, voltage-dependent, alpha2/delta subunit 1 (Cacna2d1), mRNA [NM_012919]	NM_012919
A_42_P843692	-3.42333	0.000483838	Cadps	Rattus norvegicus Ca2+-dependent secretion activator (Cadps), mRNA [NM_013219]	NM_013219
A_43_P10016	-2.11667	0.00472585	A_43_P10016
A_43_P10020	-2.66333	0.00773834	Lyz	Rattus norvegicus lysozyme (Lyz), mRNA [NM_012771]	NM_012771
A_43_P10101	-2.45667	0.00160799	TC589562
A_43_P10102	-1.38333	9.97309e-06	AW914942	EST346246 Normalized rat ovary, Bento Soares Rattus sp. cDNA clone RGIBM61 5' end, mRNA sequence [AW914942]	AW914942
A_43_P10133	-1.42	0.0146419	TC605283	Q91VM4_MOUSE (Q91VM4) BC011467 protein (Fragment), partial (9%) [TC605283]
A_43_P10139	-1.47	0.00637395	DV714333	RVL3623 Wackym-Soares normalized rat vestibular cDNA library Rattus norvegicus cDNA 5', mRNA sequence [DV714333]	DV714333
A_43_P10162	-2.11	0.0248524	Odz3_predicted	Rattus norvegicus similar to ODZ3 (LOC306451), mRNA [XM_224841]
A_43_P10225	-1.61333	0.000699235	Fgfr2	PREDICTED: Rattus norvegicus fibroblast growth factor receptor 2 (Fgfr2), mRNA [XM_341940]	XM_341940
A_43_P10226	-1.88667	0.118742	Lrrc49_predicted	PREDICTED: Rattus norvegicus leucine rich repeat containing 49 (predicted) (Lrrc49_predicted), mRNA [XM_236333]
A_43_P10257	-1.29333	0.0163101	Vkorc1	Rattus norvegicus vitamin K epoxide reductase complex, subunit 1 (Vkorc1), mRNA [NM_203335]	NM_203335
A_43_P10269	-6.05	7.00804e-05	Itm2a	Rattus norvegicus integral membrane protein 2A (Itm2a), mRNA [NM_001025712]	NM_001025712
A_43_P10280	-1.48333	0.0127384	BC091324	Rattus norvegicus cDNA clone IMAGE:7313785 [BC091324]	BC091324
A_43_P10284	-1.46667	0.00176132	TC640452	Q504U8_HUMAN (Q504U8) EGFR protein, partial (3%) [TC640452]
A_43_P10292	-1.26667	0.0161836	siat7D	PREDICTED: Rattus norvegicus alpha-2,6-sialyltransferase ST6GalNAc IV (siat7D), mRNA [XM_001080040]	XM_001080040
A_43_P10312	-1.3	0.00186349	Dpy19l1_predicted	PREDICTED: Rattus norvegicus dpy-19-like 1 (C. elegans) (predicted) (Dpy19l1_predicted), mRNA [XM_235970]
A_43_P10333	-4.90333	0.00161433	Efemp1	Rattus norvegicus epidermal growth factor-containing fibulin-like extracellular matrix protein 1 (Efemp1), mRNA [NM_001012039]	NM_001012039
A_43_P10367	-1.13667	0.0114347	LOC300768	PREDICTED: Rattus norvegicus similar to KIAA0925 protein (LOC300768), mRNA [XM_217183]	XM_217183
A_43_P10481	-1.01667	0.00551	TC618529	Q7VIX2_HELHP (Q7VIX2) Predicted ATPase (AAA-family), partial (5%) [TC618529]
A_43_P10530	-2.77667	0.00323398	Mfap4	Rattus norvegicus microfibrillar-associated protein 4 (Mfap4), mRNA [NM_001034124]	NM_001034124
A_43_P10548	-2.22	0.000437216	BI278558	UI-R-CW0-bxn-b-09-0-UI.s1 UI-R-CW0 Rattus norvegicus cDNA clone UI-R-CW0-bxn-b-09-0-UI 3', mRNA sequence [BI278558]	BI278558
A_43_P10568	-1.54667	0.00223645	CB544298	CB544298 AMGNNUC:NRDG1-00164-C9-A nrdg1 (10855) Rattus norvegicus cDNA clone nrdg1-00164-c9 5', mRNA sequence [CB544298]	CB544298
A_43_P10584	-1.61667	0.0302056	TC598304	Q69ZR1_MOUSE (Q69ZR1) MKIAA1137 protein (Fragment), partial (41%) [TC598304]
A_43_P10608	-1.37	0.00075702	RGD1310444_predicted	PREDICTED: Rattus norvegicus LOC363015 (predicted) (RGD1310444_predicted), mRNA [XR_006750]	XR_006750
A_43_P10634	-1.25667	0.0363806	Kdelc2	Rattus norvegicus KDEL (Lys-Asp-Glu-Leu) containing 2 (Kdelc2), mRNA [NM_001025123]	NM_001025123
A_43_P10656	-1.60333	0.0195824	Casc4_predicted	PREDICTED: Rattus norvegicus cancer susceptibility candidate 4 (predicted) (Casc4_predicted), mRNA [XM_342506]	XM_342506
A_43_P10668	-3.76333	2.95748e-05	TC601976	AF130338 beta-1 adducin {Rattus norvegicus} (exp=-1; wgp=0; cg=0), partial (60%) [TC601976]
A_43_P10692	-1.22	0.0574107	TC618651	TRAF5_MOUSE (P70191) TNF receptor-associated factor 5, partial (70%) [TC618651]
A_43_P10712	-1.28	0.00531713	CO385963	AGENCOURT_26621825 NIH_MGC_253 Rattus norvegicus cDNA clone IMAGE:7302734 5', mRNA sequence [CO385963]	CO385963
A_43_P10931	-2.58333	0.00158215	Gpr68_predicted	PREDICTED: Rattus norvegicus G protein-coupled receptor 68 (predicted) (Gpr68_predicted), mRNA [XM_001065526]	XM_001065526
A_43_P10935	-1.3	0.00703199	RGD1562339_predicted	PREDICTED: Rattus norvegicus RGD1562339 (predicted) (RGD1562339_predicted), mRNA [XM_579785]	XM_579785
A_43_P10944	-2.67667	0.000107166	LOC686539	PREDICTED: Rattus norvegicus similar to immunoglobulin superfamily containing leucine-rich repeat (LOC686539), mRNA [XM_001074652]	XM_001074652
A_43_P10989	-2.17333	0.0367539	Psg16_predicted	Rattus norvegicus pregnancy specific glycoprotein 16 (predicted) (Psg16_predicted), mRNA [NM_012525]	NM_012525
A_43_P11044	-2.33667	0.00021918	G0s2	Rattus norvegicus G0/G1 switch gene 2 (G0s2), mRNA [NM_001009632]	NM_001009632
A_43_P11055	-1.37333	0.00889958	TC625093
A_43_P11086	-6.98667	0.000654459	Upk1b	Rattus norvegicus uroplakin 1B (Upk1b), mRNA [NM_001024253]	NM_001024253
A_43_P11114	-1.23333	0.00698175	TC621252	Q91ZQ0_RAT (Q91ZQ0) Vacuole membrane protein 1 (Transmembrane protein 49), complete [TC621252]
A_43_P11122	-1.08	3.98845e-05	TC622035	Q92GV3_RICCN (Q92GV3) AmpG protein, partial (6%) [TC622035]
A_43_P11129	-1.22	0.00472308	RGD1560171_predicted	PREDICTED: Rattus norvegicus similar to PRO0149 protein (predicted) (RGD1560171_predicted), mRNA [XM_001054786]	XM_001054786
A_43_P11152	-2.18667	0.00374911	Tm4sf1_predicted	PREDICTED: Rattus norvegicus transmembrane 4 superfamily member 1 (predicted) (Tm4sf1_predicted), mRNA [XM_215576]
A_43_P11160	-2.24667	5.55184e-05	TC591858
A_43_P11236	-2.50667	5.49628e-05	Laptm5	Rattus norvegicus lysosomal-associated protein transmembrane 5 (Laptm5), mRNA [NM_053538]	NM_053538
A_43_P11278	-1.69333	0.0275707	Hpgd	Rattus norvegicus hydroxyprostaglandin dehydrogenase 15 (NAD) (Hpgd), mRNA [NM_024390]	NM_024390
A_43_P11344	-1.27667	0.0044157	Np	PREDICTED: Rattus norvegicus nucleoside phosphorylase (mapped) (Np_mapped), mRNA [XM_214155]
A_43_P11350	-1.07333	0.0130754	Nt5dc2	Rattus norvegicus 5'-nucleotidase domain containing 2 (Nt5dc2), mRNA [NM_001009271]	NM_001009271
A_43_P11370	-1.63333	0.0175824	Plp2	Rattus norvegicus proteolipid protein 2 (Plp2), mRNA [NM_207601]	NM_207601
A_43_P11444	-3.47333	0.00281292	S100g	Rattus norvegicus S100 calcium binding protein G (S100g), mRNA [NM_012521]	NM_012521
A_43_P11537	-1.63667	0.00864152	Rbp1	Rattus norvegicus retinol binding protein 1, cellular (Rbp1), mRNA [NM_012733]	NM_012733
A_43_P11546	-2.72333	9.586e-05	Cd24	Rattus norvegicus CD24 antigen (Cd24), mRNA [NM_012752]	NM_012752
A_43_P11590	-5.88667	0.00274765	Mmp7	Rattus norvegicus matrix metallopeptidase 7 (Mmp7), mRNA [NM_012864]	NM_012864
A_43_P11634	-2.37667	0.000461214	Gfra1	Rattus norvegicus glial cell line derived neurotrophic factor family receptor alpha 1 (Gfra1), mRNA [NM_012959]	NM_012959
A_43_P11672	-2.73	0.00149462	Il1rl1	Rattus norvegicus interleukin 1 receptor-like 1 (Il1rl1), mRNA [NM_013037]	NM_013037
A_43_P11676	-1.91667	0.00639842	Tff3	Rattus norvegicus trefoil factor 3 (Tff3), mRNA [NM_013042]	NM_013042
A_43_P11684	-1.78	0.00591785	Alpl	Rattus norvegicus alkaline phosphatase, tissue-nonspecific (Alpl), mRNA [NM_013059]	NM_013059
A_43_P11749	-2.96667	0.00127297	Hck	Rattus norvegicus hemopoietic cell kinase (Hck), mRNA [NM_013185]	NM_013185
A_43_P11752	-1.80333	0.0120307	Maob	Rattus norvegicus monoamine oxidase B (Maob), mRNA [NM_013198]	NM_013198
A_43_P11804	-3.15667	0.00394576	Ptn	Rattus norvegicus pleiotrophin (Ptn), mRNA [NM_017066]	NM_017066
A_43_P11817	-2.67	0.00261822	Ghr	Rattus norvegicus growth hormone receptor (Ghr), mRNA [NM_017094]	NM_017094
A_43_P11819	-2.1	0.00724412	Ctsc	Rattus norvegicus cathepsin C (Ctsc), mRNA [NM_017097]	NM_017097
A_43_P11820	-1.84667	0.00413239	Kcnj8	Rattus norvegicus potassium inwardly-rectifying channel, subfamily J, member 8 (Kcnj8), mRNA [NM_017099]	NM_017099
A_43_P11861	-4.07667	0.000204759	Dio3	Rattus norvegicus deiodinase, iodothyronine, type III (Dio3), mRNA [NM_017210]	NM_017210
A_43_P11881	-1.72333	0.00430077	Bcat1	Rattus norvegicus branched chain aminotransferase 1, cytosolic (Bcat1), mRNA [NM_017253]	NM_017253
A_43_P11883	-1.36667	0.0283854	Tgfbr3	Rattus norvegicus transforming growth factor, beta receptor III (Tgfbr3), mRNA [NM_017256]	NM_017256
A_43_P11938	-1.42333	0.0102869	Zfp260	Rattus norvegicus zinc finger protein 260 (Zfp260), mRNA [NM_017364]	NM_017364
A_43_P11969	-2.63667	0.02823	Sepp1	Rat selenoprotein P mRNA, complete cds [M63574]	M63574
A_43_P11985	-1.61667	0.0195329	Ccl20	Rattus norvegicus chemokine (C-C motif) ligand 20 (Ccl20), mRNA [NM_019233]	NM_019233
A_43_P12059	-2.90333	0.000882852	Rnase4	Rattus norvegicus ribonuclease, RNase A family 4 (Rnase4), mRNA [NM_020082]	NM_020082
A_43_P12099	-3.08	0.00189592	Nxph3	Rattus norvegicus neurexophilin 3 (Nxph3), mRNA [NM_021679]	NM_021679
A_43_P12125	-1.63	0.0173792	Junb	Rattus norvegicus Jun-B oncogene (Junb), mRNA [NM_021836]	NM_021836
A_43_P12137	-1.05333	0.0127671	Gnb3	Rattus norvegicus guanine nucleotide binding protein, beta 3 (Gnb3), mRNA [NM_021858]	NM_021858
A_43_P12143	-1.59333	0.0102979	Cyln2	Rattus norvegicus cytoplasmic linker 2 (Cyln2), mRNA [NM_021997]	NM_021997
A_43_P12159	-1.07	8.57367e-07	Cxcr4	Rattus norvegicus chemokine (C-X-C motif) receptor 4 (Cxcr4), mRNA [NM_022205]	NM_022205
A_43_P12191	-1.31667	0.00505171	Pdcd4	Rattus norvegicus programmed cell death 4 (Pdcd4), mRNA [NM_022265]	NM_022265
A_43_P12205	-2.64667	4.68954e-06	Eltd1	Rattus norvegicus EGF, latrophilin and seven transmembrane domain containing 1 (Eltd1), mRNA [NM_022294]	NM_022294
A_43_P12242	-1.12333	0.0122166	Ppap2a	Rattus norvegicus phosphatidic acid phosphatase 2a (Ppap2a), mRNA [NM_022538]	NM_022538
A_43_P12257	-2.32	0.00548587	Esm1	Rattus norvegicus endothelial cell-specific molecule 1 (Esm1), mRNA [NM_022604]	NM_022604
A_43_P12277	-1.12333	5.79719e-06	Vax2	Rattus norvegicus ventral anterior homeobox 2 (Vax2), mRNA [NM_022637]	NM_022637
A_43_P12356	-1.15	0.00235343	Tmeff1	Rattus norvegicus transmembrane protein with EGF-like and two follistatin-like domains 1 (Tmeff1), mRNA [NM_023020]	NM_023020
A_43_P12384	-1.06333	0.000158425	Birc3	Rattus norvegicus baculoviral IAP repeat-containing 3 (Birc3), mRNA [NM_023987]	NM_023987
A_43_P12385	-1.57	0.0116882	Zfp354c	Rattus norvegicus zinc finger protein 354C (Zfp354c), mRNA [NM_023988]	NM_023988
A_43_P12413	-1.70333	3.17517e-08	Cyba	Rattus norvegicus cytochrome b-245, alpha polypeptide (Cyba), mRNA [NM_024160]	NM_024160
A_43_P12416	-1.56333	0.004594	Ak1	Rattus norvegicus adenylate kinase 1 (Ak1), mRNA [NM_024349]	NM_024349
A_43_P12460	-3.40667	0.0149708	Lrrn3	Rattus norvegicus leucine rich repeat protein 3, neuronal (Lrrn3), mRNA [NM_030856]	NM_030856
A_43_P12530	-1.75333	2.70821e-05	Suox	Rattus norvegicus sulfite oxidase (Suox), mRNA [NM_031127]	NM_031127
A_43_P12533	-1.24	0.0142481	Tgfbr2	Rattus norvegicus transforming growth factor, beta receptor II (Tgfbr2), mRNA [NM_031132]	NM_031132
A_43_P12569	-1.12333	0.00186716	Idh1	Rattus norvegicus isocitrate dehydrogenase 1 (NADP+), soluble (Idh1), mRNA [NM_031510]	NM_031510
A_43_P12571	-1.04333	0.00593572	Jak2	Rattus norvegicus Janus kinase 2 (Jak2), mRNA [NM_031514]	NM_031514
A_43_P12589	-2.99333	0.00485671	Epha3	Rattus norvegicus Eph receptor A3 (Epha3), mRNA [NM_031564]	NM_031564
A_43_P12618	-1.05	0.0200023	Nr1h3	Rattus norvegicus nuclear receptor subfamily 1, group H, member 3 (Nr1h3), mRNA [NM_031627]	NM_031627
A_43_P12622	-2.62333	0.000317999	Pgcp	Rattus norvegicus plasma glutamate carboxypeptidase (Pgcp), mRNA [NM_031640]	NM_031640
A_43_P12626	-4.42	3.42607e-06	Msln	Rattus norvegicus mesothelin (Msln), mRNA [NM_031658]	NM_031658
A_43_P12651	-1.11	0.0011038	Limk1	Rattus norvegicus LIM motif-containing protein kinase 1 (Limk1), mRNA [NM_031727]	NM_031727
A_43_P12658	-1.02	0.0223151	Kcnh1	Rattus norvegicus potassium voltage-gated channel, subfamily H (eag-related), member 1 (Kcnh1), mRNA [NM_031742]	NM_031742
A_43_P12664	-1.53	0.000777748	Ggcx	Rattus norvegicus gamma-glutamyl carboxylase (Ggcx), mRNA [NM_031756]	NM_031756
A_43_P12698	-1.04667	0.0222624	Lgals3	Rattus norvegicus lectin, galactose binding, soluble 3 (Lgals3), mRNA [NM_031832]	NM_031832
A_43_P12703	-2.05667	0.00705797	Ndrg4	Rattus norvegicus N-myc downstream regulated gene 4 (Ndrg4), mRNA [NM_031967]	NM_031967
A_43_P12724	-3.01667	0.0455991	Hao2	Rattus norvegicus hydroxyacid oxidase 2 (long chain) (Hao2), mRNA [NM_032082]	NM_032082
A_43_P12727	-1.32	0.0373115	Stat1	Rattus norvegicus signal transducer and activator of transcription 1 (Stat1), transcript variant alpha, mRNA [NM_032612]	NM_032612
A_43_P12741	-1.16	0.0283952	Zfp354a	Rattus norvegicus zinc finger protein 354A (Zfp354a), mRNA [NM_052798]	NM_052798
A_43_P12791	-2.33667	9.83784e-05	C1qr1	Rattus norvegicus complement component 1, q subcomponent, receptor 1 (C1qr1), mRNA [NM_053383]	NM_053383
A_43_P12828	-1.85667	0.018317	Tekt1	Rattus norvegicus tektin 1 (Tekt1), mRNA [NM_053508]	NM_053508
A_43_P12832	-2.58667	0.00523253	Nol3	Rattus norvegicus nucleolar protein 3 (apoptosis repressor with CARD domain) (Nol3), mRNA [NM_053516]	NM_053516
A_43_P12841	-1.5	0.000722954	Enpp1	Rattus norvegicus ectonucleotide pyrophosphatase/phosphodiesterase 1 (Enpp1), mRNA [NM_053535]	NM_053535
A_43_P12845	-1.69333	0.035572	Lrp3	Rattus norvegicus low density lipoprotein receptor-related protein 3 (Lrp3), mRNA [NM_053541]	NM_053541
A_43_P12855	-1.44333	0.00116798	Olfm1	Rattus norvegicus olfactomedin 1 (Olfm1), mRNA [NM_053573]	NM_053573
A_43_P12884	-1.30667	0.0120303	Asah2	Rattus norvegicus N-acylsphingosine amidohydrolase 2 (Asah2), mRNA [NM_053646]	NM_053646
A_43_P12890	-2.01667	0.0275325	Akap1	Rattus norvegicus A kinase (PRKA) anchor protein 1 (Akap1), mRNA [NM_053665]	NM_053665
A_43_P12955	-2.05	0.0347982	Fcgr3	Rat class III Fc-gamma receptor mRNA, complete cds. [M64368]	M64368
A_43_P12961	-1.08333	0.0199034	Eif4ebp1	Rattus norvegicus eukaryotic translation initiation factor 4E binding protein 1 (Eif4ebp1), mRNA [NM_053857]	NM_053857
A_43_P12986	-1.8	0.000152862	Edg2	Rattus norvegicus endothelial differentiation, lysophosphatidic acid G-protein-coupled receptor, 2 (Edg2), mRNA [NM_053936]	NM_053936
A_43_P12990	-1.26333	0.0826055	Mark1	Rattus norvegicus MAP/microtubule affinity-regulating kinase 1 (Mark1), mRNA [NM_053947]	NM_053947
A_43_P12992	-2.08667	0.00185245	Kcnh2	Rattus norvegicus potassium voltage-gated channel, subfamily H (eag-related), member 2 (Kcnh2), mRNA [NM_053949]	NM_053949
A_43_P13004	-1.11	0.0125158	Cdh17	Rattus norvegicus cadherin 17 (Cdh17), mRNA [NM_053977]	NM_053977
A_43_P13011	-1.31333	0.00247292	Nlgn2	Rattus norvegicus neuroligin 2 (Nlgn2), mRNA [NM_053992]	NM_053992
A_43_P13043	-1.17667	0.00713388	Ebp	Rattus norvegicus phenylalkylamine Ca2+ antagonist (emopamil) binding protein (Ebp), mRNA [NM_057137]	NM_057137
A_43_P13074	-1.42	7.30642e-06	Rab3d	Rattus norvegicus RAB3D, member RAS oncogene family (Rab3d), mRNA [NM_080580]	NM_080580
A_43_P13102	-1.2	0.00494923	Ada	Rattus norvegicus adenosine deaminase (Ada), mRNA [NM_130399]	NM_130399
A_43_P13203	-2.74333	0.00703407	Expi	Rattus norvegicus extracellular peptidase inhibitor (Expi), mRNA [NM_133537]	NM_133537
A_43_P13241	-1.04	0.0143745	Ctsd	Rattus norvegicus cathepsin D (Ctsd), mRNA [NM_134334]	NM_134334
A_43_P13307	-1.06667	0.0225726	Gpm6b	Rattus norvegicus glycoprotein m6b (Gpm6b), mRNA [NM_138846]	NM_138846
A_43_P13378	-1.49333	0.0181419	Bmf	Rattus norvegicus Bcl2 modifying factor (Bmf), mRNA [NM_139258]	NM_139258
A_43_P13420	-5.90667	7.63181e-09	Spon1	Rattus norvegicus spondin 1 (Spon1), mRNA [NM_172067]	NM_172067
A_43_P13441	-1.99333	0.0154297	Sec23a_predicted	PREDICTED: Rattus norvegicus SEC23A (S. cerevisiae) (predicted) (Sec23a_predicted), mRNA [XM_347236]	XM_347236
A_43_P13859	-2.65333	0.0236207	CB547705	AMGNNUC:URRG1-00066-G5-A urrg1 (14046) Rattus norvegicus cDNA clone urrg1-00066-g5 5', mRNA sequence [CB547705]	CB547705
A_43_P13875	-3.37333	0.0105483	TC632945
A_43_P13924	-1.50333	0.0214975	Emp2	Rattus norvegicus epithelial membrane protein 2 (Emp2), mRNA [NM_001007721]	NM_001007721
A_43_P13967	-4.23667	0.000210083	Gsta2	Rattus norvegicus glutathione-S-transferase, alpha type2 (Gsta2), mRNA [NM_017013]	NM_017013
A_43_P14199	-1.43	0.0150552	TC601674	NM_072624 C37C3.1 {Caenorhabditis elegans} (exp=-1; wgp=0; cg=0), partial (5%) [TC601674]
A_43_P14310	-3.02	0.00628817	Nr2f1	Rattus norvegicus nuclear receptor subfamily 2, group F, member 1 (Nr2f1), mRNA [NM_031130]	NM_031130
A_43_P14378	-1.18667	0.0456166	Wdr13_predicted	Rattus norvegicus synaptogenesis-related mRNA sequence 4 [AF452730]	AF452730
A_43_P14430	-2.14667	0.00107581	LOC687232	PREDICTED: Rattus norvegicus similar to CG12393-PA, isoform A (LOC687232), mRNA [XM_001077632]	XM_001077632
A_43_P14492	-1.93667	0.00891842	TC607896	Q2L4V7_TETPY (Q2L4V7) Cytosol-type HSP70 (Fragment), partial (12%) [TC607896]
A_43_P14503	-2.5	0.00136484	TC584035
A_43_P14622	-1.35	0.00122171	Cybrd1	Rattus norvegicus cytochrome b reductase 1 (Cybrd1), mRNA [NM_001011954]	NM_001011954
A_43_P14665	-2.30667	0.00167248	Dnase1	Rattus norvegicus deoxyribonuclease I (Dnase1), mRNA [NM_013097]	NM_013097
A_43_P14669	-1.26667	0.0228303	S100a13_predicted	EST292055 Normalized rat ovary, Bento Soares Rattus sp. cDNA clone RGICP68 5' end similar to S100 calcium-binding protein A13, mRNA sequence [AW141940]
A_43_P14754	-6.55	2.96603e-05	AW920712	AW920712 EST352016 Rat gene index, normalized rat, norvegicus, Bento Soares Rattus norvegicus cDNA clone RGIHB38 5' end, mRNA sequence [AW920712]	AW920712
A_43_P14795	-1.63667	0.0045143	MGC112844	Rattus norvegicus chromosome 6 open reading frame 4 (MGC112844), mRNA [NM_001044248]	NM_001044248
A_43_P14796	-1.26667	0.00844031	LOC682861	PREDICTED: Rattus norvegicus similar to adenomatosis polyposis coli down-regulated 1 (LOC682861), mRNA [XM_001063452]	XM_001063452
A_43_P14838	-2.8	0.00230197	Cart1	Rattus norvegicus cartilage homeo protein 1 (Cart1), mRNA [NM_012921]	NM_012921
A_43_P14852	-2.83333	0.00139794	AW144408	AW144408 EST294704 Normalized rat ovary, Bento Soares Rattus sp. cDNA clone RGICR81 5' end, mRNA sequence [AW144408]	AW144408
A_43_P14867	-2.17667	1.9582e-05	Sult5a1_predicted	PREDICTED: Rattus norvegicus sulfotransferase family 5A, member 1 (predicted) (Sult5a1_predicted), mRNA [XM_214712]
A_43_P14870	-1.06667	0.0511788	Nmnat3	Rattus norvegicus nicotinamide nucleotide adenylyltransferase 3 (Nmnat3), mRNA [NM_001013224]	NM_001013224
A_43_P14887	-1.35	0.0210317	Dlx5	Rattus norvegicus distal-less homeobox 5 (Dlx5), mRNA [NM_012943]	NM_012943
A_43_P14915	-2.74	0.0431781	C6	Rattus norvegicus complement component 6 (C6), mRNA [NM_176074]	NM_176074
A_43_P14969	-1.12	0.00371836	Fbp1	Rattus norvegicus fructose-1,6- biphosphatase 1 (Fbp1), mRNA [NM_012558]	NM_012558
A_43_P14973	-3.45333	0.000285162	Mfap5_predicted	PREDICTED: Rattus norvegicus microfibrillar associated protein 5 (predicted) (Mfap5_predicted), mRNA [XM_342750]
A_43_P15023	-1.74333	0.000163475	Thbd	Rattus norvegicus thrombomodulin (Thbd), mRNA [NM_031771]	NM_031771
A_43_P15051	-3.59	0.00024436	Enpp6_predicted	PREDICTED: Rattus norvegicus ectonucleotide pyrophosphatase [XM_224853]	XM_224853
A_43_P15094	-2.49667	0.010984	BF550406	BF550406 UI-R-A1-eg-d-02-0-UI.r1 UI-R-A1 Rattus norvegicus cDNA clone UI-R-A1-eg-d-02-0-UI 5', mRNA sequence [BF550406]	BF550406
A_43_P15109	-2.73	0.0117868	BF556012	UI-R-A1-dz-c-04-0-UI.r1 UI-R-A1 Rattus norvegicus cDNA clone UI-R-A1-dz-c-04-0-UI 5', mRNA sequence [BF556012]	BF556012
A_43_P15145	-1.05	0.00219822	TC614482
A_43_P15198	-1.45333	0.0143721	TC586741
A_43_P15235	-1.10333	0.00114736	Plagl1	Rattus norvegicus pleiomorphic adenoma gene-like 1 (Plagl1), mRNA [NM_012760]	NM_012760
A_43_P15246	-3.68333	0.000259086	Pthlh	Rattus norvegicus parathyroid hormone-like peptide (Pthlh), mRNA [NM_012636]	NM_012636
A_43_P15253	-1.17333	8.17336e-05	Icam1	Rattus norvegicus intercellular adhesion molecule 1 (Icam1), mRNA [NM_012967]	NM_012967
A_43_P15259	-1.19	0.0129028	Tnfrsf1a	Rattus norvegicus tumor necrosis factor receptor superfamily, member 1a (Tnfrsf1a), mRNA [NM_013091]	NM_013091
A_43_P15289	-1.72333	0.000889155	CF111798	Shultzomica05049 Rat lung airway and parenchyma cDNA libraries Rattus norvegicus cDNA clone Contig948 5', mRNA sequence [CF111798]	CF111798
A_43_P15307	-2.65667	0.00122586	Mdk	Rattus norvegicus midkine (Mdk), mRNA [NM_030859]	NM_030859
A_43_P15311	-2.64	0.00342043	Adcy2	Rattus norvegicus adenylate cyclase 2 (Adcy2), mRNA [NM_031007]	NM_031007
A_43_P15362	-1.26333	0.0148881	Slc9a5	Rattus norvegicus solute carrier family 9 (sodium/hydrogen exchanger), member 5 (Slc9a5), mRNA [NM_138858]	NM_138858
A_43_P15389	-1.39	0.0070412	Frk	Rattus norvegicus fyn-related kinase (Frk), mRNA [NM_024368]	NM_024368
A_43_P15416	-3.64667	0.00051677	Fat3	Rattus norvegicus FAT tumor suppressor homolog 3 (Drosophila) (Fat3), mRNA [NM_138544]	NM_138544
A_43_P15427	-1.36667	0.0640221	Sct	Rattus norvegicus secretin (Sct), mRNA [NM_022670]	NM_022670
A_43_P15466	-1.19667	0.000166481	Pde5a	Rattus norvegicus phosphodiesterase 5A, cGMP-specific (Pde5a), mRNA [NM_133584]	NM_133584
A_43_P15489	-1.84667	0.000713195	Il24	Rattus norvegicus interleukin 24 (Il24), mRNA [NM_133311]	NM_133311
A_43_P15556	-2.78	0.00662712	Gulo	Rattus norvegicus L-gulonolactone oxidase (Gulo), mRNA [NM_022220]	NM_022220
A_43_P15574	-1.48	0.00069231	Dpp7	Rattus norvegicus dipeptidylpeptidase 7 (Dpp7), mRNA [NM_031973]	NM_031973
A_43_P15587	-1.83333	0.0259079	Map3k8	Rattus norvegicus mitogen-activated protein kinase kinase kinase 8 (Map3k8), mRNA [NM_053847]	NM_053847
A_43_P15590	-2.68	0.00340407	Fmod	Rattus norvegicus fibromodulin (Fmod), mRNA [NM_080698]	NM_080698
A_43_P15701	-1.54667	0.00861665	Rab13	Rattus norvegicus RAB13, member RAS oncogene family (Rab13), mRNA [NM_031092]	NM_031092
A_43_P15727	-2.90333	0.0424761	Lrp4	Rattus norvegicus low density lipoprotein receptor-related protein 4 (Lrp4), mRNA [NM_031322]	NM_031322
A_43_P15735	-1.13667	0.000669485	LOC266761	Rattus norvegicus cytochrome P450-like protein mRNA, partial cds [AF311886]	AF311886
A_43_P15744	-1.56333	6.30811e-05	Ctxn	Rattus norvegicus neuron-specific cortexin mRNA. [L15011]	L15011
A_43_P15750	-4.66333	0.000909377	Cfd	Rattus norvegicus complement factor D (adipsin) (Cfd), mRNA [NM_001077642]	NM_001077642
A_43_P15752	-2.53333	0.00144164	S100a1	S68809 Rattus sp. S100 alpha mRNA, partial cds [S68809]	S68809
A_43_P15904	-3.55	3.5793e-05	Fcgr1	High-affinity immunoglobulin gamma Fc receptor I (Fragment). [Source:Uniprot/SPTREMBL;Acc:Q8K4V5] [ENSRNOT00000028780]
A_43_P16442	-2.68333	0.0167775	RGD1560062_predicted	PREDICTED: Rattus norvegicus similar to Laminin alpha-4 chain precursor (predicted) (RGD1560062_predicted), mRNA [XM_228209]
A_43_P16491	-1.78333	0.00153631	Col16a1	Rattus norvegicus procollagen, type XVI, alpha 1, mRNA (cDNA clone IMAGE:7320488), complete cds. [BC092654]	BC092654
A_43_P16600	-1.14667	0.000529041	Atcay_predicted	Rattus norvegicus ataxia, cerebellar, Cayman type (caytaxin) (predicted) (Atcay_predicted), mRNA [NM_001040190]	NM_001040190
A_43_P16707	-2.97667	0.00102733	Ccl6	Rattus norvegicus chemokine (C-C motif) ligand 6 (Ccl6), mRNA [NM_001004202]	NM_001004202
A_43_P16740	-2.17667	0.00349117	Ogn_predicted	PREDICTED: Rattus norvegicus osteoglycin (predicted) (Ogn_predicted), mRNA [XM_214441]
A_43_P16750	-2.30667	0.00732611	LOC680409	PREDICTED: Rattus norvegicus similar to Proline oxidase, mitochondrial precursor (Proline dehydrogenase), transcript variant 2 (LOC680409), mRNA [XM_001058939]	XM_001058939
A_43_P16767	-5.03667	0.000133878	Igfbp4	Rattus norvegicus insulin-like growth factor binding protein 4 (Igfbp4), mRNA [NM_001004274]	NM_001004274
A_43_P16836	-2.5	8.36703e-05	Cblc	Rattus norvegicus Casitas B-lineage lymphoma c (Cblc), mRNA [NM_001034920]	NM_001034920
A_43_P16856	-1.42667	1.71637e-07	Reck_predicted	PREDICTED: Rattus norvegicus reversion-inducing-cysteine-rich protein with kazal motifs (predicted) (Reck_predicted), mRNA [XM_233371]
A_43_P16892	-1.54667	0.0138611	LOC681309	PREDICTED: Rattus norvegicus similar to Thrombospondin-3 precursor (LOC681309), mRNA [XR_006034]	XR_006034
A_43_P16999	-3.35333	0.000514258	BC060737_predicted	PREDICTED: Rattus norvegicus cDNA BC060737 (predicted) (BC060737_predicted), mRNA [XM_233215]
A_43_P17005	-1.72667	0.0170022	RGD1305387	Rattus norvegicus similar to RIKEN cDNA 2610207I16 (RGD1305387), mRNA [NM_001025697]	NM_001025697
A_43_P17028	-1.63333	0.0869077	Fblim1	CSX-associated LIM [Source:RefSeq_peptide;Acc:NP_001007555] [ENSRNOT00000015896]
A_43_P17060	-1.76667	0.000428671	RGD1562059_predicted	PREDICTED: Rattus norvegicus similar to RIKEN cDNA 1110038F21 (predicted) (RGD1562059_predicted), mRNA [XM_001053262]	XM_001053262
A_43_P17127	-4.46333	0.00140705	Abca8a_predicted	PREDICTED: Rattus norvegicus ATP-binding cassette, sub-family A (ABC1), member 8a (predicted) (Abca8a_predicted), mRNA [XM_221100]	XM_221100
A_43_P17131	-1.29333	0.00294717	LOC681027	PREDICTED: Rattus norvegicus hypothetical protein LOC681027 (LOC681027), mRNA [XM_001059994]	XM_001059994
A_43_P17175	-2.04	0.000130745	Serpinb1a	Rattus norvegicus serine (or cysteine) proteinase inhibitor, clade B, member 1a (Serpinb1a), mRNA [NM_001031642]	NM_001031642
A_43_P17186	-2.34	9.17951e-05	RGD1304774	Rattus norvegicus similar to opposite strand transcription unit to Stag3; Gats protein (RGD1304774), mRNA [NM_001025128]	NM_001025128
A_43_P17213	-1.16667	0.000101564	Abhd1	Rattus norvegicus abhydrolase domain containing 1 (Abhd1), mRNA [NM_001008520]	NM_001008520
A_43_P17235	-2.24333	0.000109518	RGD1560062_predicted	PREDICTED: Rattus norvegicus similar to Laminin alpha-4 chain precursor (predicted) (RGD1560062_predicted), mRNA [XM_228209]
A_43_P17337	-1.31333	0.000304114	ENSRNOT00000033969	LOC363015 (predicted) (RGD1310444_predicted), mRNA [Source:RefSeq_dna;Acc:XR_008933] [ENSRNOT00000033969]
A_43_P17467	-4.65333	5.12681e-06	RGD1307735_predicted	PREDICTED: Rattus norvegicus similar to hypothetical protein FLJ11795 (predicted) (RGD1307735_predicted), mRNA [XM_342195]	XM_342195
A_43_P17493	-1.74	0.00241708	RGD1305457	similar to RIKEN cDNA 1700023M03 (RGD1305457), mRNA [Source:RefSeq_dna;Acc:NM_001009430] [ENSRNOT00000010929]
A_43_P17568	-1.54333	0.0233935	RGD1564947_predicted	PREDICTED: Rattus norvegicus similar to porcupine-D (predicted) (RGD1564947_predicted), mRNA [XM_228781]
A_43_P17631	-1.14333	0.0113636	BC093376	Rattus norvegicus cDNA clone IMAGE:7387955, **** WARNING: chimeric clone ****. [BC093376]	BC093376
A_43_P17663	-1.33667	0.00046358	RGD1564914_predicted	PREDICTED: Rattus norvegicus similar to Suppressor of cytokine signaling 5 (predicted) (RGD1564914_predicted), mRNA [XM_575987]
A_43_P17697	-2.66667	0.0259559	Ms4a6b	Rattus norvegicus membrane-spanning 4-domains, subfamily A, member 6B (Ms4a6b), mRNA [NM_001006975]	NM_001006975
A_43_P17743	-1.73667	0.0157392	Pir	Rattus norvegicus pirin (Pir), mRNA [NM_001009474]	NM_001009474
A_43_P17863	-1.43	0.0408073	Inpp1	Rattus norvegicus inositol polyphosphate-1-phosphatase (Inpp1), mRNA [NM_001012131]	NM_001012131
A_43_P17903	-2.92	0.000491913	RGD1311084_predicted	Rattus norvegicus similar to 1700113K14Rik protein (LOC311852), mRNA [XM_231131]
A_43_P17925	-4.67	9.1803e-05	Abca8b_predicted	PREDICTED: Rattus norvegicus ATP-binding cassette, sub-family A (ABC1), member 8b (predicted) (Abca8b_predicted), mRNA [XM_221074]	XM_221074
A_43_P17936	-4.23667	0.00108023	TC629959	Q5R2V4_MOUSE (Q5R2V4) Cabriolet, partial (14%) [TC611089]
A_43_P17984	-3.11333	0.000561061	RGD1308373	Rattus norvegicus similar to DKFZP566K1924 protein (RGD1308373), mRNA [NM_001014232]	NM_001014232
A_43_P18024	-1.61	0.0165002	RGD1305457	Rattus norvegicus similar to RIKEN cDNA 1700023M03 (RGD1305457), mRNA [NM_001009430]	NM_001009430
A_43_P18153	-1.33333	0.013718	Glt8d1	Rattus norvegicus glycosyltransferase 8 domain containing 1 (Glt8d1), mRNA [NM_001007683]	NM_001007683
A_43_P18164	-2.11	0.002066	RGD1562672_predicted	PREDICTED: Rattus norvegicus similar to Arx homeoprotein (predicted) (RGD1562672_predicted), mRNA [XM_228590]	XM_228590
A_43_P18186	-1.78333	0.0041827	Pdzrn3_predicted	PDZ domain-containing RING finger protein 3 (Semaphorin cytoplasmic domain-associated protein 3) (Protein SEMACAP3). [Source:Uniprot/SWISSPROT;Acc:P68907] [ENSRNOT00000008032]
A_43_P18226	-2.08667	0.00162016	Myo1f_predicted	PREDICTED: Rattus norvegicus myosin IF (predicted) (Myo1f_predicted), mRNA [XM_234942]	XM_234942
A_43_P18270	-1.91333	0.0119943	RGD1306592_predicted	Rattus norvegicus similar to Agrin (LOC365691), mRNA [XM_345164]
A_43_P18343	-1.62	0.0307118	Gga2	Gga2 protein (Fragment). [Source:Uniprot/SPTREMBL;Acc:Q4G038] [ENSRNOT00000025309]
A_43_P18411	-1.37333	0.0140563	Brunol4_predicted	Rattus norvegicus similar to bruno-like 4, RNA binding protein; RNA-binding protein BRUNOL-5; CUG-BP and ETR-3 like factor 4 (LOC307540), mRNA [XM_226107]	XM_226107
A_43_P18469	-2.70333	0.000939432	RGD1561992_predicted	PREDICTED: Rattus norvegicus similar to synaptotagmin-like protein 3-a (predicted) (RGD1561992_predicted), mRNA [XM_574310]
A_43_P18581	-4.13	0.00109224	ENSRNOT00000059451	PREDICTED: Rattus norvegicus similar to uroplakin 3B isoform b (LOC367994), mRNA [XM_347159]
A_43_P18610	-1.12667	0.00283668	RGD1563235_predicted	PREDICTED: Rattus norvegicus similar to 1700054N08Rik protein (predicted) (RGD1563235_predicted), mRNA [XM_226575]
A_43_P18793	-1.79	0.0415436	Gfpt2	Rattus norvegicus glutamine-fructose-6-phosphate transaminase 2 (Gfpt2), mRNA [NM_001002819]	NM_001002819
A_43_P18932	-1.46333	0.00395008	Nmnat3	Rattus norvegicus nicotinamide nucleotide adenylyltransferase 3 (Nmnat3), mRNA [NM_001013224]	NM_001013224
A_43_P19170	-2.2	0.0116618	Cnih2	Rattus norvegicus cornichon homolog 2 (Drosophila) (Cnih2), mRNA [NM_001025132]	NM_001025132
A_43_P19178	-2.15	0.011764	Rasa3	Rattus norvegicus RAS p21 protein activator 3 (Rasa3), mRNA [NM_031574]	NM_031574
A_43_P19265	-1.05667	0.0305435	RGD1562705_predicted	PREDICTED: Rattus norvegicus similar to Shb-like adapter protein, Shf - human (predicted) (RGD1562705_predicted), mRNA [XM_342507]
A_43_P19277	-1.95333	3.46597e-05	RGD1308747_predicted	PREDICTED: Rattus norvegicus similar to hypothetical protein FLJ10156 (predicted) (RGD1308747_predicted), mRNA [XM_340836]
A_43_P19279	-4.19667	1.85507e-06	Lyzl4_predicted	PREDICTED: Rattus norvegicus lysozyme-like 4 (predicted) (Lyzl4_predicted), mRNA [XM_343507]
A_43_P19306	-1.02	0.019998	RGD1309501_predicted	PREDICTED: Rattus norvegicus hypothetical LOC305552 (predicted) (RGD1309501_predicted), mRNA [XM_223660]	XM_223660
A_43_P19376	-1.77333	0.0044115	AW918874	AW918874 EST350178 Rat gene index, normalized rat, norvegicus, Bento Soares Rattus norvegicus cDNA clone RGIEZ73 5' end, mRNA sequence [AW918874]	AW918874
A_43_P19634	-1.56333	0.00134973	Chst1	Rattus norvegicus carbohydrate (keratan sulfate Gal-6) sulfotransferase 1 (Chst1), mRNA [NM_001011955]	NM_001011955
A_43_P19763	-1.48667	0.00699774	Tlr2	Rattus norvegicus toll-like receptor 2 (Tlr2), mRNA [NM_198769]	NM_198769
A_43_P19879	-1.16333	0.00383563	ENSRNOT00000042872	PREDICTED: Rattus norvegicus similar to osteoclast inhibitory lectin (LOC689770), mRNA [XM_001071945]
A_43_P19969	-2.71667	0.0012328	ENSRNOT00000039417	similar to keratin 6 alpha (predicted) (RGD1562494_predicted), mRNA [Source:RefSeq_dna;Acc:XR_008355] [ENSRNOT00000039417]
A_43_P20013	-1.24667	0.00676071	RGD1561371_predicted	Rattus norvegicus similar to macroH2A2 (LOC361844), mRNA [XM_342138]
A_43_P20191	-1.18667	0.0138843	Pgm3_predicted	Rattus norvegicus similar to Phosphoacetylglucosamine mutase (PAGM) (Acetylglucosamine phosphomutase) (N-acetylglucosamine-phosphate mutase) (Phosphoglucomutase 3) (LOC363109), mRNA [XM_343442]
A_43_P20205	-1.55667	0.0487202	Ldb2_predicted	PREDICTED: Rattus norvegicus LIM domain binding 2 (predicted) (Ldb2_predicted), mRNA [XM_214054]
A_43_P20305	-1.72	0.068046	Boc_predicted	PREDICTED: Rattus norvegicus biregional cell adhesion molecule-related [XM_340986]
A_43_P20412	-1.49	0.0133803	Arsg	Rattus norvegicus arylsulfatase G (Arsg), mRNA [NM_001047877]	NM_001047877
A_43_P20530	-1.96667	0.000643327	Steap2_predicted	PREDICTED: Rattus norvegicus six transmembrane epithelial antigen of prostate 2 (predicted) (Steap2_predicted), mRNA [XM_231400]	XM_231400
A_43_P20615	-1.8	0.0120613	RGD1564237_predicted	PREDICTED: Rattus norvegicus similar to high density lipoprotein-binding protein (predicted) (RGD1564237_predicted), mRNA [XM_216955]
A_43_P20639	-1.16	0.000409691	Spsb2	Rattus norvegicus splA/ryanodine receptor domain and SOCS box containing 2 (Spsb2), mRNA [NM_001009660]	NM_001009660
A_43_P20765	-1.58	8.78724e-06	BE108217	UI-R-BS1-ayw-d-03-0-UI.s1 UI-R-BS1 Rattus norvegicus cDNA clone UI-R-BS1-ayw-d-03-0-UI 3', mRNA sequence [BE108217]	BE108217
A_43_P20897	-2.35333	0.000109595	Cpne7_predicted	PREDICTED: Rattus norvegicus copine VII (predicted) (Cpne7_predicted), mRNA [XM_341711]
A_43_P20963	-3.50333	0.000159301	RGD1566180_predicted	Rattus norvegicus cDNA clone MGC:109087 IMAGE:7376138, complete cds. [BC089892]	BC089892
A_43_P21071	-2.45667	0.0317808	LOC683751	PREDICTED: Rattus norvegicus similar to trophinin isoform 1 (LOC683751), mRNA [XM_001067331]	XM_001067331
A_43_P21114	-3.50667	0.0034342	Cdh11	Cadherin-11 (Fragment). [Source:Uniprot/SPTREMBL;Acc:Q9JIW2] [ENSRNOT00000018535]
A_43_P21247	-1.42333	0.0129304	MGC112844	Rattus norvegicus chromosome 6 open reading frame 4 (MGC112844), mRNA [NM_001044248]	NM_001044248
A_43_P21284	-1.89	0.0023253	Ppp1r3c	Rattus norvegicus protein phosphatase 1, regulatory (inhibitor) subunit 3C (Ppp1r3c), mRNA [NM_001012072]	NM_001012072
A_43_P21455	-2.30333	0.00267604	Lama2_predicted	PREDICTED: Rattus norvegicus laminin, alpha 2 (predicted) (Lama2_predicted), mRNA [XM_219866]
A_43_P21653	-2.16667	0.0250807	LOC499991	Rattus norvegicus Ab1-219 (LOC499991), mRNA [NM_001044265]	NM_001044265
A_43_P21750	-3.31333	0.241002	LOC678949	PREDICTED: Rattus norvegicus similar to Pygopus homolog 1 (LOC678949), mRNA [XM_001053933]	XM_001053933
A_43_P21893	-1.73667	0.00188162	Cdh16	Rattus norvegicus cadherin 16 (Cdh16), mRNA [NM_001012055]	NM_001012055
A_43_P22445	-1.15333	0.00703201	XM_342057	Rattus norvegicus similar to DNA polymerase lambda (Pol Lambda) (DNA polymerase kappa) (LOC361766), mRNA [XM_342057]	XM_342057
A_43_P22631	-1.24667	0.0307449	TC636626	TMAP1_HUMAN (P84157) Transmembrane anchor protein 1, partial (59%) [TC636626]
A_43_P22653	-3.95333	0.00585751	RGD1563246_predicted	PREDICTED: Rattus norvegicus similar to thrombospondin, type I, domain containing 2 (predicted) (RGD1563246_predicted), mRNA [XM_574288]
A_43_P22785	-3.67667	0.0033643	RGD1305413	Rattus norvegicus similar to FLJ40243 protein (RGD1305413), mRNA [NM_001047908]	NM_001047908
A_43_P22808	-1.21	0.00251134	RGD1307525_predicted	PREDICTED: Rattus norvegicus similar to intracellular protein transport like (XM453) (predicted) (RGD1307525_predicted), mRNA [XM_217724]	XM_217724
A_43_P22919	-2.74333	0.000306986	Sorcs3_predicted	PREDICTED: Rattus norvegicus sortilin-related VPS10 domain containing receptor 3 (predicted) (Sorcs3_predicted), mRNA [XM_219998]	XM_219998
A_43_P23034	-1.66667	0.0145274	LOC311123	Rattus norvegicus similar to RIKEN cDNA 4930506L13 (LOC311123), mRNA [NM_001029918]	NM_001029918
A_43_P23187	-1.04667	0.0243308	RGD1560851_predicted	PREDICTED: Rattus norvegicus similar to mKIAA1238 protein (predicted) (RGD1560851_predicted), mRNA [XM_342749]
A_44_P1000935	-1.61	0.00113938	Sord	Rattus norvegicus sorbitol dehydrogenase (Sord), mRNA [NM_017052]	NM_017052
A_44_P1001528	-1.08667	0.0370206	Tcirg1	Rattus norvegicus T-cell, immune regulator 1, mRNA (cDNA clone MGC:72583 IMAGE:5598499), complete cds. [BC061859]	BC061859
A_44_P1002360	-1.86667	0.01224	Cryl1	Rattus norvegicus crystallin, lamda 1 (Cryl1), mRNA [NM_175757]	NM_175757
A_44_P1003212	-1.00667	0.00197143	Igf2r	Rattus norvegicus insulin-like growth factor 2 receptor (Igf2r), mRNA [NM_012756]	NM_012756
A_44_P1003602	-5.44	2.30878e-05	LOC300024	Ly6-A antigen (Fragment). [Source:Uniprot/SPTREMBL;Acc:Q63316] [ENSRNOT00000043055]
A_44_P1004617	-1.01	0.00227467	ENSRNOT00000051522	Tusc4 protein (Fragment). [Source:Uniprot/SPTREMBL;Acc:Q5XID9] [ENSRNOT00000051522]
A_44_P1004731	-2.29333	0.00208774	Ctss	Rattus norvegicus cathepsin S (Ctss), mRNA [NM_017320]	NM_017320
A_44_P1004840	-1.42	0.00644806	Tnfsf9	Rattus norvegicus tumor necrosis factor (ligand) superfamily, member 9 (Tnfsf9), mRNA [NM_181384]	NM_181384
A_44_P1005583	-2.57667	8.97383e-05	Phox2a	Rattus norvegicus paired-like homeobox 2a (Phox2a), mRNA [NM_053869]	NM_053869
A_44_P1005933	-1.04667	0.0207182	Lztfl1	Rattus norvegicus leucine zipper transcription factor-like 1 (Lztfl1), mRNA [NM_001024266]	NM_001024266
A_44_P1006058	-1.91667	0.00390812	Ctsk	Rattus norvegicus cathepsin K (Ctsk), mRNA [NM_031560]	NM_031560
A_44_P1006068	-2.24667	0.00931173	RGD1307749_predicted	PREDICTED: Rattus norvegicus similar to RIKEN cDNA 1600013K19 (predicted) (RGD1307749_predicted), mRNA [XM_238473]
A_44_P1006261	-1.58333	0.000492199	LOC685679	PREDICTED: Rattus norvegicus similar to Nucleoside diphosphate kinase, mitochondrial precursor (NDP kinase, mitochondrial) (NDK) (nm23-M4) (Nucleoside diphosphate kinase D) (NDPKD) (LOC685679), mRNA [XM_001064805]	XM_001064805
A_44_P100660	-1.22	0.0132205	ENSRNOT00000029570	Immunoglobulin Kappa light chain V gene segment [Source:IMGT/GENE_DB;Acc:IGKV16-104] [ENSRNOT00000029570]
A_44_P1006954	-1.89667	4.75245e-06	DV718735	RVL9360 Wackym-Soares normalized rat vestibular cDNA library Rattus norvegicus cDNA 5', mRNA sequence [DV718735]	DV718735
A_44_P1007215	-1.06333	0.00428405	Upp1	Rattus norvegicus uridine phosphorylase 1 (Upp1), mRNA [NM_001030025]	NM_001030025
A_44_P1008073	-1.55	0.00186845	CB615257	AMGNNUC:SRCS1-00113-G5-A srcs1 (10883) Rattus norvegicus cDNA clone srcs1-00113-g5 5', mRNA sequence [CB615257]	CB615257
A_44_P1008950	-2.09	0.000175158	LOC290651	Rattus norvegicus similar to myo-inositol 1-phosphate synthase A1 (LOC290651), mRNA [NM_001013880]	NM_001013880
A_44_P1010902	-2.53667	0.000326714	Cldn7	Rattus norvegicus claudin 7 (Cldn7), mRNA [NM_031702]	NM_031702
A_44_P1011315	-2.68667	0.0265499	Rgs7	Rattus norvegicus regulator of G-protein signaling 7 (Rgs7), mRNA [NM_019343]	NM_019343
A_44_P1011716	-2.80333	0.00259795	Adora2b	Rattus norvegicus adenosine A2B receptor (Adora2b), mRNA [NM_017161]	NM_017161
A_44_P1011918	-1.24667	0.0149579	PRP-2	Prp-5 protein (Fragment). [Source:Uniprot/SPTREMBL;Acc:Q3MIE6] [ENSRNOT00000043156]
A_44_P1013163	-1.55	0.00168506	Clybl	PREDICTED: Rattus norvegicus citrate lyase beta like (Clybl), mRNA [XM_240311]	XM_240311
A_44_P1013405	-1.88667	0.00154881	Acy3	Rattus norvegicus aspartoacylase (aminoacylase) 3 (Acy3), mRNA [NM_001009603]	NM_001009603
A_44_P1013667	-1.46	0.0248339	AI058952	UI-R-C1-lr-d-11-0-UI.s1 UI-R-C1 Rattus norvegicus cDNA clone UI-R-C1-lr-d-11-0-UI 3', mRNA sequence [AI058952]	AI058952
A_44_P1013676	-1.07	3.96583e-06	Kif7_predicted	PREDICTED: Rattus norvegicus kinesin family member 7 (predicted) (Kif7_predicted), mRNA [XM_218828]	XM_218828
A_44_P1014862	-1.04	0.00295313	Ubxd6_predicted	PREDICTED: Rattus norvegicus UBX domain containing 6 (predicted) (Ubxd6_predicted), mRNA [XM_214360]
A_44_P1015203	-1.77	0.00388322	RGD1562732_predicted	PREDICTED: Rattus norvegicus similar to Glutathione S-transferase, theta 3 (predicted) (RGD1562732_predicted), mRNA [XM_574740]	XM_574740
A_44_P1015804	-1.80667	3.38195e-05	RGD1310693_predicted	PREDICTED: Rattus norvegicus similar to RIKEN cDNA 1700027N10 (predicted) (RGD1310693_predicted), mRNA [XM_236938]
A_44_P1016674	-2.92667	3.2673e-05	Pde9a	Rattus norvegicus phosphodiesterase 9A (Pde9a), mRNA [NM_138543]	NM_138543
A_44_P1017144	-1.17333	0.00784862	Cspg2	Versican core protein precursor (Large fibroblast proteoglycan) (Chondroitin sulfate proteoglycan core protein 2) (PG-M) (Glial hyaluronate-binding protein) (GHAP) (Fragments). [Source:Uniprot/SWISSPROT;Acc:Q9ERB4] [ENSRNOT00000045532]
A_44_P1017206	-3.28667	0.0642749	RGD1307753_predicted	PREDICTED: Rattus norvegicus similar to podocan protein (predicted) (RGD1307753_predicted), mRNA [XM_213845]	XM_213845
A_44_P1017720	-1.29667	0.0127748	RGD1308412	Rattus norvegicus similar to hypothetical protein MGC46719 (RGD1308412), mRNA [NM_001024980]	NM_001024980
A_44_P101779	-2.68	0.000257488	AI029401	AI029401 UI-R-C0-iw-d-10-0-UI.s1 UI-R-C0 Rattus norvegicus cDNA clone UI-R-C0-iw-d-10-0-UI 3', mRNA sequence [AI029401]	AI029401
A_44_P1018090	-3.00333	0.000158789	Lgi4	Rattus norvegicus leucine-rich repeat LGI family, member 4 (Lgi4), mRNA [NM_199499]	NM_199499
A_44_P1018729	-1.53333	4.96133e-06	CO562088	AGENCOURT_28540716 NIH_MGC_249 Rattus norvegicus cDNA clone IMAGE:7376513 5', mRNA sequence [CO562088]	CO562088
A_44_P1018957	-4.61	0.00211802	Hsd11b1	Rattus norvegicus hydroxysteroid 11-beta dehydrogenase 1 (Hsd11b1), mRNA [NM_017080]	NM_017080
A_44_P1020311	-1.11333	0.027978	RGD1562629_predicted	PREDICTED: Rattus norvegicus similar to neurobeachin (predicted) (RGD1562629_predicted), mRNA [XM_001059612]	XM_001059612
A_44_P1021853	-1.45333	0.0242245	BF289184	BF289184 EST453775 Rat Gene Index, normalized rat, Rattus norvegicus cDNA Rattus norvegicus cDNA clone RGIHC06, mRNA sequence [BF289184]	BF289184
A_44_P102197	-3.45667	4.69671e-05	Alox5ap	Rattus norvegicus arachidonate 5-lipoxygenase activating protein (Alox5ap), mRNA [NM_017260]	NM_017260
A_44_P1022002	-3.38	4.33057e-06	Ccl7	Rattus norvegicus chemokine (C-C motif) ligand 7 (Ccl7), mRNA [NM_001007612]	NM_001007612
A_44_P102291	-2.06	9.85465e-05	Adamts19_predicted	PREDICTED: Rattus norvegicus a disintegrin-like and metallopeptidase (reprolysin type) with thrombospondin type 1 motif, 19 (predicted) (Adamts19_predicted), mRNA [XM_341619]	XM_341619
A_44_P1023058	-1.56667	3.12506e-05	RGD1559945_predicted	PREDICTED: Rattus norvegicus similar to hypothetical protein 9630025C22 (predicted) (RGD1559945_predicted), mRNA [XM_574883]	XM_574883
A_44_P1023538	-1.9	0.00358619	C3	Rattus norvegicus complement component 3 (C3), mRNA [NM_016994]	NM_016994
A_44_P102369	-1.34667	0.000980489	Socs1	Rattus norvegicus suppressor of cytokine signaling 1 (Socs1), mRNA [NM_145879]	NM_145879
A_44_P1023977	-2.95667	0.0041845	Sh3kbp1	Rattus norvegicus SH3-domain kinase binding protein 1 (Sh3kbp1), mRNA [NM_053360]	NM_053360
A_44_P1024315	-1.99333	5.19823e-05	Slit3	Rattus norvegicus slit homolog 3 (Drosophila) (Slit3), mRNA [NM_031321]	NM_031321
A_44_P1024567	-1.43	0.000962207	Mxd4_predicted	PREDICTED: Rattus norvegicus Max dimerization protein 4 (predicted) (Mxd4_predicted), mRNA [XM_341241]	XM_341241
A_44_P1025349	-1.76667	0.000286573	Ube1l_predicted	PREDICTED: Rattus norvegicus ubiquitin-activating enzyme E1-like (predicted) (Ube1l_predicted), mRNA [XM_217252]
A_44_P1025386	-2.48	0.000173742	BF564217	BF564217 UI-R-C4-alk-b-02-0-UI.r1 UI-R-C4 Rattus norvegicus cDNA clone UI-R-C4-alk-b-02-0-UI 5', mRNA sequence [BF564217]	BF564217
A_44_P1025476	-2.1	9.76514e-05	Krt1-18	Rattus norvegicus keratin complex 1, acidic, gene 18 (Krt1-18), mRNA [NM_053976]	NM_053976
A_44_P1026123	-2.20667	9.76446e-05	XM_341806	Rattus norvegicus similar to RIKEN cDNA A830041P22 gene (LOC361521), mRNA [XM_341806]	XM_341806
A_44_P1026641	-2.17667	1.0222e-05	LOC691246	PREDICTED: Rattus norvegicus similar to tripartite motif-containing 56 (LOC691246), mRNA [XM_001075996]
A_44_P102671	-1.97667	0.0167908	Asam	Rattus norvegicus adipocyte-specific adhesion molecule (Asam), mRNA [NM_173154]	NM_173154
A_44_P1026848	-2.02667	0.000496881	Cryba4	Rattus norvegicus crystallin, beta A4 (Cryba4), mRNA [NM_031689]	NM_031689
A_44_P102685	-2.31667	0.000362294	Il13ra2	Rattus norvegicus interleukin 13 receptor, alpha 2 (Il13ra2), mRNA [NM_133538]	NM_133538
A_44_P102734	-3.31667	0.00253822	Lrrn2_predicted	PREDICTED: Rattus norvegicus leucine rich repeat protein 2, neuronal (predicted) (Lrrn2_predicted), mRNA [XM_222670]
A_44_P1028196	-2.07667	0.005476	LOC362934	Rattus norvegicus similar to lymphocyte antigen 6 complex, locus E (LOC362934), mRNA [NM_001017467]	NM_001017467
A_44_P102822	-1.18333	6.18508e-05	Mrvldc1	Rattus norvegicus similar to hypothetical protein MGC4415 (LOC309375), mRNA [XM_219885]
A_44_P1028549	-1.15	5.11681e-05	Casp4	Rattus norvegicus caspase 4, apoptosis-related cysteine peptidase (Casp4), mRNA [NM_053736]	NM_053736
A_44_P1029357	-1.11667	2.13007e-06	RGD1563485_predicted
A_44_P1029397	-1.03	0.000271509	Bst2	Rattus norvegicus bone marrow stromal cell antigen 2 (Bst2), mRNA [NM_198134]	NM_198134
A_44_P1029403	-1.14	0.000713029	Bst2	Rattus norvegicus bone marrow stromal cell antigen 2 (Bst2), mRNA [NM_198134]	NM_198134
A_44_P1029805	-4.76667	5.76486e-06	Krt2-7	keratin complex 2, basic, gene 7 [Source:RefSeq_peptide;Acc:NP_001041335] [ENSRNOT00000010660]
A_44_P1030747	-1.05667	0.0294595	Bspry	Rattus norvegicus B-box and SPRY domain containing, mRNA (cDNA clone IMAGE:5598845), partial cds [BC062051]	BC062051
A_44_P1031094	-2.15667	4.94211e-05	Lrrc4c_predicted	PREDICTED: Rattus norvegicus leucine rich repeat containing 4C (predicted) (Lrrc4c_predicted), mRNA [XM_230311]
A_44_P1031109	-1.64333	0.00126572	Npdc1	Rattus norvegicus neural proliferation, differentiation and control, 1 (Npdc1), mRNA [NM_001004231]	NM_001004231
A_44_P103215	-1.58333	0.00714555	Sec23a_predicted	PREDICTED: Rattus norvegicus SEC23A (S. cerevisiae) (predicted) (Sec23a_predicted), mRNA [XM_347236]	XM_347236
A_44_P1032296	-1.99667	0.000931224	Capg	Rattus norvegicus capping protein (actin filament), gelsolin-like (Capg), mRNA [NM_001013086]	NM_001013086
A_44_P1032709	-2.13333	0.003982	AW917629	AW917629 EST348933 Rat gene index, normalized rat, norvegicus, Bento Soares Rattus norvegicus cDNA clone RGIEG21 5' end, mRNA sequence [AW917629]	AW917629
A_44_P1033692	-3.37667	9.09298e-07	Entpd2	Rattus norvegicus ectonucleoside triphosphate diphosphohydrolase 2 (Entpd2), mRNA [NM_172030]	NM_172030
A_44_P103411	-1.32	1.53297e-05	BM385476	BM385476 UI-R-CN1-clv-p-24-0-UI.s1 UI-R-CN1 Rattus norvegicus cDNA clone UI-R-CN1-clv-p-24-0-UI 3', mRNA sequence [BM385476]	BM385476
A_44_P1034201	-5.40333	4.46893e-05	Lamb3	PREDICTED: Rattus norvegicus laminin, beta 3 (Lamb3), mRNA [XM_223087]	XM_223087
A_44_P1034209	-4.19	0.00178924	Lamb3	Laminin chain (Fragment). [Source:Uniprot/SPTREMBL;Acc:P70637] [ENSRNOT00000008440]
A_44_P1034439	-4.54	0.000754599	Cxcl12	Rattus norvegicus chemokine (C-X-C motif) ligand 12 (Cxcl12), transcript variant 1, mRNA [NM_022177]	NM_022177
A_44_P1034910	-1.08333	0.00858078	Rtn2	Rattus norvegicus reticulon 2 (Z-band associated protein) (Rtn2), mRNA [NM_201562]	NM_201562
A_44_P1034950	-1.90667	0.000439117	Adora2a	Rattus norvegicus adenosine A2a receptor (Adora2a), mRNA [NM_053294]	NM_053294
A_44_P1035058	-1.61333	5.29714e-05	Entpd1	Rattus norvegicus mRNA for ecto-apyrase, partial [Y15685]	Y15685
A_44_P1035483	-5.56667	0.000371566	BF559836	BF559836 UI-R-E1-gj-h-06-0-UI.r1 UI-R-E1 Rattus norvegicus cDNA clone UI-R-E1-gj-h-06-0-UI 5', mRNA sequence [BF559836]	BF559836
A_44_P1035656	-2.49667	0.000315849	Cd24	Rattus norvegicus CD24 antigen (Cd24), mRNA [NM_012752]	NM_012752
A_44_P1036291	-2.46	0.014012	Sfrp2	Putative secreted frizzled related protein (Fragment). [Source:Uniprot/SPTREMBL;Acc:Q80W55] [ENSRNOT00000012658]
A_44_P1036534	-2.05	0.00253504	Paqr4	Rattus norvegicus progestin and adipoQ receptor family member IV (Paqr4), mRNA [NM_001017377]	NM_001017377
A_44_P1036943	-2.79333	4.98605e-05	AA900293	AA900293 UI-R-E0-dd-b-05-0-UI.s1 UI-R-E0 Rattus norvegicus cDNA clone UI-R-E0-dd-b-05-0-UI 3' similar to gi [AA900293]	AA900293
A_44_P1037041	-1.34667	0.0314275	Map3k6_predicted	PREDICTED: Rattus norvegicus mitogen-activated protein kinase kinase kinase 6 (predicted) (Map3k6_predicted), mRNA [XM_232732]
A_44_P1037456	-1.39333	0.00260768	Col22a1_predicted	PREDICTED: Rattus norvegicus procollagen, type XXII, alpha 1 (predicted) (Col22a1_predicted), mRNA [XM_243609]	XM_243609
A_44_P1037953	-3.30333	0.00126848	Igf2	Rattus norvegicus insulin-like growth factor 2 (Igf2), mRNA [NM_031511]	NM_031511
A_44_P1038296	-1.78	0.000197528	Cd68	Rattus norvegicus CD68 antigen (Cd68), mRNA [NM_001031638]	NM_001031638
A_44_P1038655	-1.81667	1.90204e-05	RGD1311859_predicted	PREDICTED: Rattus norvegicus similar to hypothetical protein DKFZp434H0115 (predicted) (RGD1311859_predicted), mRNA [XM_220974]
A_44_P1038773	-1.78	0.0117373	Gpx7_predicted	PREDICTED: Rattus norvegicus glutathione peroxidase 7 (predicted) (Gpx7_predicted), mRNA [XM_216473]	XM_216473
A_44_P1039128	-3.55667	8.94455e-05	Cxcl10	Rattus norvegicus chemokine (C-X-C motif) ligand 10 (Cxcl10), mRNA [NM_139089]	NM_139089
A_44_P1039616	-2.45	0.0109242	RGD1559482_predicted	PREDICTED: Rattus norvegicus similar to Cd300D antigen (LOC498022), mRNA [XM_213514]	XM_213514
A_44_P1039809	-1.27333	0.00796344	Rasip1_predicted	PREDICTED: Rattus norvegicus Ras interacting protein 1 (predicted) (Rasip1_predicted), mRNA [XM_214916]
A_44_P1039927	-1.17667	4.81827e-06	RGD1307401	Rattus norvegicus similar to RIKEN cDNA 2310005P05 (RGD1307401), mRNA [NM_001014088]	NM_001014088
A_44_P1040532	-2.06	0.000151684	DV715514	RVL5189 Wackym-Soares normalized rat vestibular cDNA library Rattus norvegicus cDNA 5', mRNA sequence [DV715514]	DV715514
A_44_P1040685	-1.24333	0.00212264	Ier5l	Rattus norvegicus immediate early response 5-like (Ier5l), mRNA [NM_001025041]	NM_001025041
A_44_P1041312	-2.24667	0.00195607	RGD1564385_predicted	PREDICTED: Rattus norvegicus similar to tyrosine kinase Fps [XM_341876]
A_44_P1042473	-1.70333	0.0026855	Lgals3bp	Rattus norvegicus lectin, galactoside-binding, soluble, 3 binding protein (Lgals3bp), mRNA [NM_139096]	NM_139096
A_44_P1042754	-3.50333	0.00562705	Slc7a10	Rattus norvegicus solute carrier family 7 (cationic amino acid transporter, y+ system), member 10 (Slc7a10), mRNA [NM_053726]	NM_053726
A_44_P1042876	-1.07	0.00402466	Hspa1a	Rattus norvegicus heat shock 70kD protein 1A (Hspa1a), mRNA [NM_031971]	NM_031971
A_44_P1043302	-3.28333	0.00140013	Crb3	Rattus norvegicus crumbs homolog 3 (Drosophila) (Crb3), mRNA [NM_001025661]	NM_001025661
A_44_P1043814	-1.02	0.0368108	Dhrs8	Rattus norvegicus dehydrogenase/reductase (SDR family) member 8 (Dhrs8), mRNA [NM_001004209]	NM_001004209
A_44_P1044658	-3.22	9.09575e-05	AW251647	UI-R-BJ0-adp-c-01-0-UI.s1 UI-R-BJ0 Rattus norvegicus cDNA clone UI-R-BJ0-adp-c-01-0-UI 3', mRNA sequence [AW251647]	AW251647
A_44_P1045986	-3.76667	0.00433391	RGD1565381_predicted	PREDICTED: Rattus norvegicus similar to RIKEN cDNA 1810033M07 (predicted) (RGD1565381_predicted), mRNA [XM_216298]
A_44_P1046787	-3.8	0.000239714	RGD1559717_predicted	PREDICTED: Rattus norvegicus similar to RPE-spondin (predicted) (RGD1559717_predicted), mRNA [XM_216317]
A_44_P1047467	-2.11	0.000222935	RGD1305614_predicted	PREDICTED: Rattus norvegicus similar to IGF-II mRNA-binding protein 2 (predicted) (RGD1305614_predicted), mRNA [XM_221343]	XM_221343
A_44_P1047578	-2.05333	0.0312526	Cldn19	Rattus norvegicus claudin 19 (Cldn19), mRNA [NM_001008514]	NM_001008514
A_44_P1047710	-1.05667	0.0192336	A_44_P1047710
A_44_P1048149	-1.63667	0.00397253	RGD1311830_predicted	PREDICTED: Rattus norvegicus similar to F-box protein FBL2 (predicted) (RGD1311830_predicted), mRNA [XM_343414]
A_44_P104821	-1.34	0.000257837	Fstl1	Rattus norvegicus follistatin-like 1 (Fstl1), mRNA [NM_024369]	NM_024369
A_44_P1048687	-3.02333	0.00494694	AW920967	AW920967 EST352271 Rat gene index, normalized rat, norvegicus, Bento Soares Rattus norvegicus cDNA clone RGIHK44 5' end, mRNA sequence [AW920967]	AW920967
A_44_P1049015	-1.51	0.00165934	LOC679221	PREDICTED: Rattus norvegicus similar to Microtubule-associated protein RP/EB family member 2 (APC-binding protein EB2) (End-binding protein 2) (EB2), transcript variant 3 (LOC679221), mRNA [XM_001055029]	XM_001055029
A_44_P1049020	-1.29667	0.00163296	LOC679221	PREDICTED: Rattus norvegicus similar to Microtubule-associated protein RP/EB family member 2 (APC-binding protein EB2) (End-binding protein 2) (EB2), transcript variant 3 (LOC679221), mRNA [XM_001055029]	XM_001055029
A_44_P1049827	-2.89	5.50894e-07	Nsg1	Rattus norvegicus neuron specific gene family member 1 (Nsg1), mRNA [NM_024128]	NM_024128
A_44_P1049865	-1.10333	0.0285706	Crot	Rattus norvegicus carnitine O-octanoyltransferase (Crot), mRNA [NM_031987]	NM_031987
A_44_P1050054	-2.99667	0.000680496	Pygl	Rattus norvegicus liver glycogen phosphorylase (Pygl), mRNA [NM_022268]	NM_022268
A_44_P1050200	-2.13667	0.00731688	RGD1307059_predicted	PREDICTED: Rattus norvegicus similar to RIKEN cDNA 1110035L05 (predicted) (RGD1307059_predicted), mRNA [XM_233720]
A_44_P1050595	-1.06667	0.0219119	Ela1	Rattus norvegicus elastase 1, pancreatic (Ela1), mRNA [NM_012552]	NM_012552
A_44_P105069	-1.48667	0.0423511	RGD1559997_predicted	PREDICTED: Rattus norvegicus similar to RAB32 (predicted) (RGD1559997_predicted), mRNA [XM_344794]
A_44_P1051724	-1.61	0.00315251	Heph	Rattus norvegicus hephaestin (Heph), mRNA [NM_133304]	NM_133304
A_44_P1051894	-3.63	2.87056e-05	LOC363915	PREDICTED: Rattus norvegicus similar to CG14446-PA (LOC363915), mRNA [XR_009243]	XR_009243
A_44_P1052046	-5.01333	0.00022062	RGD1562717_predicted	PREDICTED: Rattus norvegicus similar to ABI gene family, member 3 (NESH) binding protein (predicted) (RGD1562717_predicted), mRNA [XM_344015]
A_44_P105205	-2.99	0.026862	XM_344305	Rattus norvegicus similar to RIKEN cDNA 1700001F09 (LOC364262), mRNA [XM_344305]	XM_344305
A_44_P1052067	-3.23667	0.000786398	Plekha4	Rattus norvegicus pleckstrin homology domain containing, family A (phosphoinositide binding specific) member 4 (Plekha4), mRNA [NM_199101]	NM_199101
A_44_P1052361	-2.02333	0.0150518	Slc39a8	Rattus norvegicus solute carrier family 39 (metal ion transporter), member 8 (Slc39a8), mRNA [NM_001011952]	NM_001011952
A_44_P1052607	-2.13	0.00313994	Aox1	Rattus norvegicus aldehyde oxidase 1 (Aox1), mRNA [NM_019363]	NM_019363
A_44_P1053404	-1.15333	0.0127866	LOC498279	PREDICTED: Rattus norvegicus similar to High affinity immunoglobulin epsilon receptor gamma-subunit precursor (FceRI gamma) (IgE Fc receptor gamma-subunit) (Fc-epsilon RI-gamma) (LOC498279), mRNA [XM_001053627]	XM_001053627
A_44_P1053951	-2.13	0.000165253	Ier5l	PREDICTED: Rattus norvegicus immediate early response 5-like (Ier5l), mRNA [XM_001079588]	XM_001079588
A_44_P105425	-1.20667	0.000483841	RGD1309236_predicted	PREDICTED: Rattus norvegicus similar to RIKEN cDNA B130055L09 (predicted) (RGD1309236_predicted), mRNA [XM_342661]
A_44_P1054280	-1.69333	0.00331393	Pck2_predicted	PREDICTED: Rattus norvegicus phosphoenolpyruvate carboxykinase 2 (mitochondrial) (predicted) (Pck2_predicted), mRNA [XM_341319]	XM_341319
A_44_P1054453	-2.08667	0.00644534	Uap1l1_predicted	PREDICTED: Rattus norvegicus UDP-N-acteylglucosamine pyrophosphorylase 1-like 1 (predicted) (Uap1l1_predicted), mRNA [XM_216004]
A_44_P1054991	-2.25	0.00287262	Gli1	Zinc finger transcription factor GLI (Fragment). [Source:Uniprot/SPTREMBL;Acc:Q91WY6] [ENSRNOT00000009803]
A_44_P1054993	-2.32	0.000462918	Gli1	PREDICTED: Rattus norvegicus GLI-Kruppel family member GLI1 (Gli1), mRNA [XM_345832]	XM_345832
A_44_P1056599	-1	0.0172577	XM_213637	Rattus norvegicus similar to Nit protein 2 (LOC288174), mRNA [XM_213637]	XM_213637
A_44_P1056682	-1.52	0.0153249	LOC498368	Rattus norvegicus similar to RIKEN cDNA 0610040J01 (LOC498368), mRNA [NM_001017500]	NM_001017500
A_44_P1057055	-3.84667	0.000407485	Ccl12_predicted	PREDICTED: Rattus norvegicus chemokine (C-C motif) ligand 12 (predicted) (Ccl12_predicted), mRNA [XM_213425]	XM_213425
A_44_P1057176	-1.17	0.0160498	Geft	Rattus norvegicus RAC/CDC42 exchange factor (Geft), mRNA [NM_199395]	NM_199395
A_44_P1057658	-1.27667	0.00309223	AA964832	AA964832 UI-R-C0-gx-c-03-0-UI.s1 UI-R-C0 Rattus norvegicus cDNA clone UI-R-C0-gx-c-03-0-UI 3', mRNA sequence [AA964832]	AA964832
A_44_P1059229	-1.70333	0.00531132	TC604652	Q88303_MPMV (Q88303) Envelope protein gp20E (Fragment), partial (7%) [TC604652]
A_44_P106571	-1.31667	0.00808471	BP503923	BP503923 Rattus norvegicus insulinoma RINm5F Rattus norvegicus cDNA clone RI05705 5', mRNA sequence [BP503923]	BP503923
A_44_P1070826	-1.72	0.0405398	Gng10	Rattus norvegicus guanine nucleotide binding protein (G protein), gamma 10 (Gng10), mRNA [NM_053660]	NM_053660
A_44_P1071100	-1.66667	0.00625593	LOC499120	PREDICTED: Rattus norvegicus hypothetical protein LOC499120 (LOC499120), mRNA [XM_574414]	XM_574414
A_44_P1071663	-2.09	0.00159256	Gnb4	Rattus norvegicus guanine nucleotide binding protein beta 4 subunit (Gnb4), mRNA [NM_001013910]	NM_001013910
A_44_P107308	-2.26333	0.00910709	Gfra1	Rattus norvegicus glial cell line derived neurotrophic factor family receptor alpha 1 (Gfra1), mRNA [NM_012959]	NM_012959
A_44_P107792	-1.73333	0.0112498	XM_229658	Rattus norvegicus similar to RIKEN cDNA 4933431D05 (LOC317026), mRNA [XM_229658]	XM_229658
A_44_P107821	-1.71	5.46657e-06	Clic2	Rattus norvegicus chloride intracellular channel 2 (Clic2), mRNA [NM_001009651]	NM_001009651
A_44_P109008	-2.14	0.0190203	AA925099	AA925099 UI-R-A1-ei-b-03-0-UI.s1 UI-R-A1 Rattus norvegicus cDNA clone UI-R-A1-ei-b-03-0-UI 3' similar to gi [AA925099]	AA925099
A_44_P109608	-3.45	0.00369945	Gsta2	Rattus norvegicus glutathione-S-transferase, alpha type2 (Gsta2), mRNA [NM_017013]	NM_017013
A_44_P110044	-1.44333	4.84582e-06	RGD1565561_predicted	PREDICTED: Rattus norvegicus similar to O-acyltransferase (membrane bound) domain containing 1 (predicted) (RGD1565561_predicted), mRNA [XM_001061818]
A_44_P110168	-2.25	0.0183635	ENSRNOT00000005042	PREDICTED: Rattus norvegicus LanC lantibiotic synthetase component C-like 3 (bacterial) (predicted) (Lancl3_predicted), mRNA [XM_228739]
A_44_P110429	-1.98667	0.0479896	RGD1307493_predicted	AGENCOURT_31645642 NIH_MGC_251 Rattus norvegicus cDNA clone IMAGE:7387527 5', mRNA sequence [CV112999]
A_44_P112527	-2.51667	0.0134685	LOC691521	Rattus norvegicus similar to mKIAA1781 protein (LOC363079), mRNA [XM_343410]
A_44_P114184	-2.21667	0.00526383	Ssg1	Rattus norvegicus steroid sensitive gene 1 (Ssg1), mRNA [NM_022543]	NM_022543
A_44_P114352	-1.33333	0.0231588	LOC363337	Rattus norvegicus similar to RIKEN cDNA 1700081O22 (LOC363337), mRNA [NM_001014221]	NM_001014221
A_44_P114537	-1.35	0.0124352	Brunol4_predicted	Rattus norvegicus similar to bruno-like 4, RNA binding protein; RNA-binding protein BRUNOL-5; CUG-BP and ETR-3 like factor 4 (LOC307540), mRNA [XM_226107]	XM_226107
A_44_P115293	-1.69667	1.41561e-05	Copz2_predicted	PREDICTED: Rattus norvegicus coatomer protein complex, subunit zeta 2 (predicted) (Copz2_predicted), mRNA [XM_001081315]	XM_001081315
A_44_P115841	-1.64667	0.0649654	AI013149	AI013149 EST207824 Normalized rat spleen, Bento Soares Rattus sp. cDNA clone RSPBH21 3' end, mRNA sequence [AI013149]	AI013149
A_44_P115886	-1.50333	0.0571092	RGD1309534	Rattus norvegicus similar to RIKEN cDNA 4931406C07 (RGD1309534), mRNA [NM_001014206]	NM_001014206
A_44_P116768	-1.75	0.0414956	XM_215126	Rattus norvegicus similar to putative haemopoietic membrane protein (LOC293617), mRNA [XM_215126]	XM_215126
A_44_P118415	-2.97333	4.16929e-05	AW142822	AW142822 EST293076 Normalized rat brain, Bento Soares Rattus sp. cDNA clone RGIAW37 5' end, mRNA sequence [AW142822]	AW142822
A_44_P118590	-1.56333	0.013164	AW914340	AW914340 EST345644 Normalized rat brain, Bento Soares Rattus sp. cDNA clone RGIAD63 5' end, mRNA sequence [AW914340]	AW914340
A_44_P118724	-2.08333	0.00258985	Arc	Rattus norvegicus activity regulated cytoskeletal-associated protein (Arc), mRNA [NM_019361]	NM_019361
A_44_P118878	-1.1	0.00766453	Pcdhb7	Protocadherin-T3 (Fragment). [Source:Uniprot/SPTREMBL;Acc:Q9JIU3] [ENSRNOT00000027188]
A_44_P119160	-2.35667	0.00142313	Papss2_predicted	PREDICTED: Rattus norvegicus 3'-phosphoadenosine 5'-phosphosulfate synthase 2 (predicted) (Papss2_predicted), mRNA [XM_215288]	XM_215288
A_44_P119486	-1.08333	0.000179835	RGD1304935_predicted	PREDICTED: Rattus norvegicus similar to CG12467-PA (predicted) (RGD1304935_predicted), mRNA [XM_233830]
A_44_P120318	-1.41333	0.00033949	AI179399	AI179399 EST223101 Normalized rat spleen, Bento Soares Rattus sp. cDNA clone RSPCG71 3' end, mRNA sequence [AI179399]	AI179399
A_44_P121187	-1.32333	0.0109085	ENSRNOT00000045323	Sodium channel protein type 2 subunit alpha (Sodium channel protein type II subunit alpha) (Voltage-gated sodium channel subunit alpha Nav1.2) (Sodium channel protein, brain II subunit alpha). [Source:Uniprot/SWISSPROT;Acc:P04775] [ENSRNOT00000045323]
A_44_P121658	-2.55667	0.00114356	Cdh5_predicted	PREDICTED: Rattus norvegicus cadherin 5 (predicted) (Cdh5_predicted), mRNA [XM_226213]	XM_226213
A_44_P121790	-3.84333	0.00100259	ENSRNOT00000041850	similar to RIKEN cDNA 5031410I06 (LOC686886), mRNA [Source:RefSeq_dna;Acc:XR_009064] [ENSRNOT00000041850]
A_44_P121796	-2.05	0.0066374	XM_343751	Rattus norvegicus similar to RIKEN cDNA 4933431D05 (LOC363429), mRNA [XM_343751]	XM_343751
A_44_P122252	-1.14667	0.000335166	Stc2	Rattus norvegicus stanniocalcin 2 (Stc2), mRNA [NM_022230]	NM_022230
A_44_P122632	-1.28667	0.0100843	B2m	Shultzomica04444 Rat lung airway and parenchyma cDNA libraries Rattus norvegicus cDNA clone Contig3937 5', mRNA sequence [CF111193]	CF111193
A_44_P122777	-1.59	0.028128	AI170696	AI170696 EST216632 Normalized rat muscle, Bento Soares Rattus sp. cDNA clone RMUBA11 3' end, mRNA sequence [AI170696]	AI170696
A_44_P123156	-2.44667	0.00145527	AA894004	AA894004 EST197807 Normalized rat placenta, Bento Soares Rattus sp. cDNA clone RPLAO48 3' end, mRNA sequence [AA894004]	AA894004
A_44_P123158	-1.79667	0.00705985	AA965150	AA965150 UI-R-C0-hc-h-05-0-UI.s1 UI-R-C0 Rattus norvegicus cDNA clone UI-R-C0-hc-h-05-0-UI 3', mRNA sequence [AA965150]	AA965150
A_44_P123918	-1.85333	0.000480403	Slc35d2_predicted	PREDICTED: Rattus norvegicus solute carrier family 35, member D2 (predicted) (Slc35d2_predicted), mRNA [XM_214408]
A_44_P124733	-5.28	0.00117254	Zp2	Rattus norvegicus zona pellucida glycoprotein 2 (Zp2), mRNA [NM_031150]	NM_031150
A_44_P125733	-2.17	0.0108542	Madcam1	Rattus norvegicus mucosal vascular addressin cell adhesion molecule 1 (Madcam1), mRNA [NM_019317]	NM_019317
A_44_P125843	-2.24333	0.000994265	Ppfia4	Liprin-alpha-4 (Protein tyrosine phosphatase receptor type f polypeptide-interacting protein alpha-4) (PTPRF-interacting protein alpha-4) (Fragment). [Source:Uniprot/SWISSPROT;Acc:Q91Z80] [ENSRNOT00000039540]
A_44_P126021	-3.46	4.48543e-05	Igf1	Rattus norvegicus insulin-like growth factor 1 (Igf1), transcript variant 4, mRNA [NM_001082479]	NM_001082479
A_44_P126061	-2.74	0.000462537	Oasl2	Rattus norvegicus 2'-5' oligoadenylate synthetase-like 2 (Oasl2), mRNA [NM_001009682]	NM_001009682
A_44_P126261	-1.66667	0.00595061	DV725004	RVL17096 Wackym-Soares normalized rat vestibular cDNA library Rattus norvegicus cDNA 5', mRNA sequence [DV725004]	DV725004
A_44_P126868	-2.68333	8.12428e-06	Fkbp1b	Rattus norvegicus FK506 binding protein 1b (Fkbp1b), mRNA [NM_022675]	NM_022675
A_44_P127278	-1.49	0.0695336	AA955668	AA955668 UI-R-E1-fc-g-07-0-UI.s1 UI-R-E1 Rattus norvegicus cDNA clone UI-R-E1-fc-g-07-0-UI 3' similar to gi [AA955668]	AA955668
A_44_P127294	-2.02667	0.0419651	BM386689	BM386689 UI-R-CN1-cjg-p-17-0-UI.s1 UI-R-CN1 Rattus norvegicus cDNA clone UI-R-CN1-cjg-p-17-0-UI 3', mRNA sequence [BM386689]	BM386689
A_44_P127749	-2.64	0.000671736	RGD1306105_predicted	BF289788 EST454379 Rat Gene Index, normalized rat, Rattus norvegicus cDNA Rattus norvegicus cDNA clone RGIHL04, mRNA sequence [BF289788]
A_44_P127784	-3.23667	8.56191e-05	AW914767	AW914767 EST346071 Normalized rat ovary, Bento Soares Rattus sp. cDNA clone RGIBH04 5' end, mRNA sequence [AW914767]	AW914767
A_44_P127829	-2.20333	0.0111253	BM384204	BM384204 UI-R-DZ0-cks-l-24-0-UI.s1 NCI_CGAP_DZ0 Rattus norvegicus cDNA clone IMAGE:7338890 3', mRNA sequence [BM384204]	BM384204
A_44_P128151	-1.04	0.00800801	RT1-S3	Rattus norvegicus RT1 class Ib, locus S3 (RT1-S3), mRNA [NM_001008886]	NM_001008886
A_44_P128427	-1.62667	0.028669	RGD1309501_predicted	PREDICTED: Rattus norvegicus hypothetical LOC305552 (predicted) (RGD1309501_predicted), mRNA [XM_223660]
A_44_P128629	-1.63333	0.045847	Gcdh_predicted	Rattus norvegicus similar to glutaryl-CoA dehydrogenase precursor (LOC364975), mRNA [XM_344744]
A_44_P129029	-2.58333	0.000487962	Hoxa7	Homeobox protein Hox-A7 (Hox-1.1) (Homeobox protein R5) (Fragment). [Source:Uniprot/SWISSPROT;Acc:P09634] [ENSRNOT00000008782]
A_44_P129303	-1.17667	4.15964e-05	CB606291	CB606291 AMGNNUC:SRPB2-00192-E3-A srpb2 (10220) Rattus norvegicus cDNA clone srpb2-00192-e3 5', mRNA sequence [CB606291]	CB606291
A_44_P129412	-2.89667	0.000388172	Dcx	Rattus norvegicus doublecortin (Dcx), mRNA [NM_053379]	NM_053379
A_44_P129714	-1.51	0.00505354	Ctsf	Rattus norvegicus cathepsin F (Ctsf), mRNA [NM_001034110]	NM_001034110
A_44_P129749	-3.61	0.000333515	Crabp2	Rattus norvegicus cellular retinoic acid binding protein 2 (Crabp2), mRNA [NM_017244]	NM_017244
A_44_P130166	-1.92333	0.0307062	LOC683788	AGENCOURT_31530855 NIH_MGC_270 Rattus norvegicus cDNA clone IMAGE:7445388 5', mRNA sequence [CV109605]	CV109605
A_44_P130333	-2.41333	0.000300032	Mmp11	Rattus norvegicus matrix metallopeptidase 11 (Mmp11), mRNA [NM_012980]	NM_012980
A_44_P130582	-2.72667	1.25968e-07	Prelp	Rattus norvegicus proline arginine-rich end leucine-rich repeat protein (Prelp), mRNA [NM_053385]	NM_053385
A_44_P130732	-1.25667	0.0240315	LOC682999	Rattus norvegicus similar to RIKEN cDNA 2610208M17; cDNA sequence BC004835 (LOC360892), mRNA [XM_341166]
A_44_P131583	-1.12333	0.00384721	DV729096	RVL21860 Wackym-Soares normalized rat vestibular cDNA library Rattus norvegicus cDNA 5', mRNA sequence [DV729096]	DV729096
A_44_P132822	-1.18667	0.0272995	Crry	Rattus norvegicus complement receptor related protein (Crry), transcript variant 3, mRNA [NM_001005265]	NM_001005265
A_44_P132960	-3.85	6.86254e-05	S100a3	Rattus norvegicus S100 calcium binding protein A3 (S100a3), mRNA [NM_053681]	NM_053681
A_44_P133485	-1.10667	0.000119345	LOC362564	PREDICTED: Rattus norvegicus hypothetical LOC362564 (LOC362564), mRNA [XM_342883]
A_44_P134143	-2.97	0.0145452	Hspb8	Rattus norvegicus heat shock 22kDa protein 8 (Hspb8), mRNA [NM_053612]	NM_053612
A_44_P134917	-2.85	0.000131537	AW142508	AW142508 EST292760 Normalized rat embryo, Bento Soares Rattus sp. cDNA clone RGIAO11 5' end, mRNA sequence [AW142508]	AW142508
A_44_P137322	-1.64333	0.0303498	Lhx9	Rattus norvegicus LIM homeobox 9 (Lhx9), mRNA [NM_181367]	NM_181367
A_44_P138157	-1.20333	0.0349846	RGD1309236_predicted	PREDICTED: Rattus norvegicus similar to RIKEN cDNA B130055L09 (predicted) (RGD1309236_predicted), mRNA [XM_342661]
A_44_P138231	-1.56	0.0130756	LOC315661	PREDICTED: Rattus norvegicus similar to eukaryotic translation elongation factor 1 alpha 2 (LOC315661), mRNA [XR_006926]	XR_006926
A_44_P138301	-1.03	0.0166698	Eppb9_predicted	PREDICTED: Rattus norvegicus endothelial precursor protein B9 (predicted) (Eppb9_predicted), mRNA [XM_213314]
A_44_P138757	-2.06	0.0100209	AI169359	AI169359 EST215202 Normalized rat kidney, Bento Soares Rattus sp. cDNA clone RKIBR28 3' end, mRNA sequence [AI169359]	AI169359
A_44_P139744	-2.52	0.000258736	Id3	Rattus norvegicus inhibitor of DNA binding 3 (Id3), mRNA [NM_013058]	NM_013058
A_44_P139939	-2.78	0.000124408	Cp	Rattus norvegicus ceruloplasmin (Cp), mRNA [NM_012532]	NM_012532
A_44_P140148	-3.55667	0.000101981	Cd248_predicted	PREDICTED: Rattus norvegicus CD248 antigen, endosialin (predicted) (Cd248_predicted), mRNA [XM_238151]
A_44_P140244	-2.78	2.73887e-06	ENSRNOT00000016541	PREDICTED: Rattus norvegicus similar to Pentraxin-related protein PTX3 precursor (Pentaxin-related protein PTX3) (Tumor necrosis factor-inducible protein TSG-14) (LOC682447), mRNA [XM_001061206]
A_44_P140275	-1.14333	0.00301907	Alpk1_predicted	PREDICTED: Rattus norvegicus alpha-kinase 1 (predicted) (Alpk1_predicted), mRNA [XM_227715]
A_44_P141288	-1.20667	0.000399405	Rab34	Rattus norvegicus RAB34, member of RAS oncogene family (Rab34), mRNA [NM_001012140]	NM_001012140
A_44_P141919	-5.06	0.00409005	Cdh6	Rattus norvegicus cadherin 6 (Cdh6), mRNA [NM_012927]	NM_012927
A_44_P142242	-4.20333	0.000218524	Cdh1	Rattus norvegicus cadherin 1 (Cdh1), mRNA [NM_031334]	NM_031334
A_44_P142697	-3.37333	1.59532e-06	TC622901
A_44_P142790	-2.41333	0.0149783	RGD1310357_predicted	PREDICTED: Rattus norvegicus similar to RIKEN cDNA 2810457I06 (predicted) (RGD1310357_predicted), mRNA [XM_236104]
A_44_P142914	-1.32667	0.00506545	BC098019	Rattus norvegicus cDNA clone IMAGE:7455180, containing frame-shift errors [BC098019]	BC098019
A_44_P144202	-2.32667	0.000429806	Serpinf1	Rattus norvegicus serine (or cysteine) peptidase inhibitor, clade F, member 1 (Serpinf1), mRNA [NM_177927]	NM_177927
A_44_P144232	-3.08667	2.75907e-05	Fgl2	Rattus norvegicus fibrinogen-like 2 (Fgl2), mRNA [NM_053455]	NM_053455
A_44_P144591	-4.02667	0.000155178	Cthrc1	Rattus norvegicus collagen triple helix repeat containing 1 (Cthrc1), mRNA [NM_172333]	NM_172333
A_44_P145416	-1.52667	0.0219184	Fkbp9	Rattus norvegicus FK506 binding protein 9 (Fkbp9), mRNA [NM_001007646]	NM_001007646
A_44_P145970	-2.01	0.00634748	CB326471	UI-R-DZ0-crq-c-07-0-UI.s1 UI-R-DZ0 Rattus norvegicus cDNA clone UI-R-DZ0-crq-c-07-0-UI 3', mRNA sequence [CB326471]	CB326471
A_44_P146358	-1.47333	0.00336811	AABR03058881	Rattus norvegicus chromosome 7, 51 clones, strain BN/SsNHsdMCW RNOR03304874, whole genome shotgun sequence [AABR03058881]	AABR03058881
A_44_P147328	-1.04667	0.0115117	RGD1560248_predicted	PREDICTED: Rattus norvegicus similar to formin-like 2 isoform B (predicted) (RGD1560248_predicted), mRNA [XM_001066238]
A_44_P147396	-1.96667	0.000343285	RGD1310643_predicted	PREDICTED: Rattus norvegicus similar to HEF-like protein (predicted) (RGD1310643_predicted), mRNA [XM_230891]
A_44_P147415	-1.86	0.0055001	RGD1310149_predicted	PREDICTED: Rattus norvegicus similar to RIKEN cDNA 1200015N20 (predicted) (RGD1310149_predicted), mRNA [XM_228362]	XM_228362
A_44_P147538	-2.55	0.000148846	Myom3_predicted	PREDICTED: Rattus norvegicus myomesin family, member 3 (predicted) (Myom3_predicted), mRNA [XM_233562]	XM_233562
A_44_P148416	-2.11333	0.00970963	RGD1305809_predicted	PREDICTED: Rattus norvegicus similar to chromosome 20 open reading frame 58 (predicted), transcript variant 1 (RGD1305809_predicted), mRNA [XM_001059467]	XM_001059467
A_44_P149080	-1.00667	0.00257557	Fyn	Rattus norvegicus fyn proto-oncogene (Fyn), mRNA [NM_012755]	NM_012755
A_44_P149161	-1.63	0.0197181	Psat1	Rattus norvegicus phosphoserine aminotransferase 1 (Psat1), mRNA [NM_198738]	NM_198738
A_44_P149847	-1.04333	0.00102557	LOC312831	Rattus norvegicus similar to SRY (sex determining region Y)-box 5 isoform a (LOC312831), mRNA [NM_001014060]	NM_001014060
A_44_P150017	-1.95	0.0102573	TC582911	Q5U432_MOUSE (Q5U432) CDNA sequence BC085284, partial (30%) [TC582911]
A_44_P151156	-8.05667	0.000176067	Kng1	Rattus norvegicus kininogen 1 (Kng1), mRNA [NM_012696]	NM_012696
A_44_P151638	-3.22333	0.000342123	Cyp11b1	Rattus norvegicus cytochrome P450, subfamily 11B, polypeptide 1 (Cyp11b1), mRNA [NM_012537]	NM_012537
A_44_P152219	-1.33333	0.017971	RGD1561162_predicted	Rattus norvegicus similar to SRrp35 (LOC297962), mRNA [XM_216364]	XM_216364
A_44_P154436	-2.05333	0.000410885	Tnfaip8_predicted	PREDICTED: Rattus norvegicus tumor necrosis factor, alpha-induced protein 8 (predicted) (Tnfaip8_predicted), mRNA [XM_225940]
A_44_P154571	-3.25	0.000290464	LOC363397	PREDICTED: Rattus norvegicus similar to RIKEN cDNA 5031410I06 (LOC363397), mRNA [XM_343727]	XM_343727
A_44_P156741	-1.22	0.0125484	Ngly1	Rattus norvegicus N-glycanase 1 (Ngly1), mRNA [NM_001014136]	NM_001014136
A_44_P157014	-3.52667	0.000726076	CB806413	AMGNNUC:NRPI4-00015-H9-A W Rat pituitary (10472) Rattus norvegicus cDNA clone nrpi4-00015-h9 5', mRNA sequence [CB806413]	CB806413
A_44_P157024	-1.36	0.0472735	ENSRNOT00000051707
A_44_P157915	-1.96	0.0389183	AI030192	AI030192 UI-R-C0-it-f-10-0-UI.s1 UI-R-C0 Rattus norvegicus cDNA clone UI-R-C0-it-f-10-0-UI 3', mRNA sequence [AI030192]	AI030192
A_44_P158798	-1.57	0.000629293	ENSRNOT00000040952	Versican core protein precursor (Large fibroblast proteoglycan) (Chondroitin sulfate proteoglycan core protein 2) (PG-M) (Glial hyaluronate-binding protein) (GHAP) (Fragments). [Source:Uniprot/SWISSPROT;Acc:Q9ERB4] [ENSRNOT00000040952]
A_44_P158957	-1.73333	0.0341037	RGD1563095_predicted	PREDICTED: Rattus norvegicus similar to hypothetical protein DKFZp434J1015.1 - human (fragment) (predicted) (RGD1563095_predicted), mRNA [XM_221915]
A_44_P159400	-1.08667	0.0396447	XM_234370	Rattus norvegicus similar to Ab2-162 (LOC299244), mRNA [XM_234370]	XM_234370
A_44_P159430	-3.20667	0.00253278	LOC691455	AGENCOURT_17152809 NIH_MGC_231 Rattus norvegicus cDNA clone IMAGE:7099908 5', mRNA sequence [CK366954]	CK366954
A_44_P160326	-1.11667	0.00201718	BM391604	BM391604 UI-R-DY0-ckr-l-13-0-UI.s1 NCI_CGAP_DY0 Rattus norvegicus cDNA clone IMAGE:7327359 3', mRNA sequence [BM391604]	BM391604
A_44_P160568	-1.13	0.00693399	RGD1564451_predicted	PREDICTED: Rattus norvegicus similar to Tribbles homolog 2 (predicted) (RGD1564451_predicted), mRNA [XM_233982]
A_44_P160733	-1.33667	0.0241486	BE108178	BE108178 UI-R-BS1-ayw-g-07-0-UI.s1 UI-R-BS1 Rattus norvegicus cDNA clone UI-R-BS1-ayw-g-07-0-UI 3', mRNA sequence [BE108178]	BE108178
A_44_P160763	-1.06667	0.0135447	Pank2_predicted	PREDICTED: Rattus norvegicus pantothenate kinase 2 (Hallervorden-Spatz syndrome) (predicted) (Pank2_predicted), mRNA [XM_215826]	XM_215826
A_44_P160813	-1.22667	0.000489441	AW917409	AW917409 EST348713 Rat gene index, normalized rat, norvegicus, Bento Soares Rattus norvegicus cDNA clone RGIED46 5' end, mRNA sequence [AW917409]	AW917409
A_44_P160846	-1.20667	0.0220669	Rnasel	Rattus norvegicus ribonuclease L (2',5'-oligoisoadenylate synthetase-dependent) (Rnasel), mRNA [NM_182673]	NM_182673
A_44_P161121	-1.71667	0.0265787	Ntrk2	Rattus norvegicus neurotrophic tyrosine kinase, receptor, type 2 (Ntrk2), mRNA [NM_012731]	NM_012731
A_44_P162651	-2.83	0.0144158	AI176856	AI176856 EST220459 Normalized rat ovary, Bento Soares Rattus sp. cDNA clone ROVBX74 3' end, mRNA sequence [AI176856]	AI176856
A_44_P163242	-1.63	0.0247042	Tacstd1	Rattus norvegicus tumor-associated calcium signal transducer 1 (Tacstd1), mRNA [NM_138541]	NM_138541
A_44_P163313	-2.24	1.94989e-05	Arhgap20	Rattus norvegicus Rho GTPase activating protein 20 (Arhgap20), mRNA [NM_213629]	NM_213629
A_44_P163369	-1.93	0.000371547	Artn	Rattus norvegicus artemin (Artn), mRNA [NM_053397]	NM_053397
A_44_P163611	-1.38667	0.00976547	RGD1561783_predicted	PREDICTED: Rattus norvegicus similar to StAR-related protein 1-4E (predicted) (RGD1561783_predicted), mRNA [XM_577816]
A_44_P164101	-1.3	0.0123874	Mettl7a	Rattus norvegicus methyltransferase like 7A (Mettl7a), mRNA [NM_001037355]	NM_001037355
A_44_P164170	-1.13333	0.0027406	Gpr2_predicted	PREDICTED: Rattus norvegicus G protein-coupled receptor 2 (predicted) (Gpr2_predicted), mRNA [XM_343968]
A_44_P164512	-1.18667	0.00862147	Stat1	Rattus norvegicus signal transducer and activator of transcription 1 (Stat1), transcript variant alpha, mRNA [NM_032612]	NM_032612
A_44_P164848	-1.23	0.00584101	AW142951	AW142951 EST293243 Normalized rat ovary, Bento Soares Rattus sp. cDNA clone RGIBA19 5' end, mRNA sequence [AW142951]	AW142951
A_44_P165313	-2.12667	0.00808989	Tpst1	Rattus norvegicus tyrosylprotein sulfotransferase 1 (Tpst1), mRNA [NM_001011903]	NM_001011903
A_44_P165588	-3.67	9.13056e-05	Gpr77	Rattus norvegicus G protein-coupled receptor 77 (Gpr77), mRNA [NM_001003710]	NM_001003710
A_44_P166244	-2.08667	0.00251695	Hspa12b_predicted	PREDICTED: Rattus norvegicus heat shock protein 70kDa 12B (predicted) (Hspa12b_predicted), mRNA [XM_230610]
A_44_P166581	-3.17667	4.54546e-09	Ifitm7_predicted	PREDICTED: Rattus norvegicus interferon induced transmembrane protein 7 (predicted) (Ifitm7_predicted), mRNA [XM_221637]
A_44_P166967	-2.67667	0.00414817	Npy1r	Rattus norvegicus neuropeptide Y receptor Y1 (Npy1r), mRNA [NM_001013032]	NM_001013032
A_44_P167875	-1.04667	0.0127046	AA819899	AA819899 UI-R-A0-aq-c-12-0-UI.s1 UI-R-A0 Rattus norvegicus cDNA clone UI-R-A0-aq-c-12-0-UI 3' similar to gb [AA819899]	AA819899
A_44_P168741	-1.16333	0.0111909	XM_229853	Rattus norvegicus similar to Spindlin-like protein 2 (SPIN-2) (LOC302235), mRNA [XM_229853]	XM_229853
A_44_P168755	-3.04333	0.00966407	ENSRNOT00000042632	similar to RIKEN cDNA 5031410I06 (LOC686886), mRNA [Source:RefSeq_dna;Acc:XR_009064] [ENSRNOT00000042632]
A_44_P168942	-1.76	0.0620353	A_44_P168942
A_44_P169623	-2.71333	0.00140322	CF110660	Shultzomica03911 Rat lung airway and parenchyma cDNA libraries Rattus norvegicus cDNA clone Contig3467 5', mRNA sequence [CF110660]	CF110660
A_44_P170266	-2.34667	0.0356878	BF401675	BF401675 UI-R-CA0-bgn-d-03-0-UI.s1 UI-R-CA0 Rattus norvegicus cDNA clone UI-R-CA0-bgn-d-03-0-UI 3', mRNA sequence [BF401675]	BF401675
A_44_P170524	-1.54667	0.0100349	Tpcn1	Rattus norvegicus two pore channel 1 (Tpcn1), mRNA [NM_139332]	NM_139332
A_44_P170527	-2.77	0.0021793	Fzd1	Rattus norvegicus frizzled homolog 1 (Drosophila) (Fzd1), mRNA [NM_021266]	NM_021266
A_44_P170821	-1.17667	0.0117366	Tmem63a_predicted	PREDICTED: Rattus norvegicus transmembrane protein 63a (predicted) (Tmem63a_predicted), mRNA [XM_223000]
A_44_P171440	-3.86	2.81944e-05	Apoe	Rattus norvegicus apolipoprotein E (Apoe), mRNA [NM_138828]	NM_138828
A_44_P171708	-2.53	0.00184658	CN542019	UI-R-CN1-cmp-d-20-0-UI.s1 UI-R-CN1 Rattus norvegicus cDNA clone UI-R-CN1-cmp-d-20-0-UI 3', mRNA sequence [CN542019]	CN542019
A_44_P171871	-1.04667	0.00668819	RGD1559931_predicted	PREDICTED: Rattus norvegicus similar to Ankyrin repeat domain protein 28 (predicted) (RGD1559931_predicted), mRNA [XM_224620]	XM_224620
A_44_P172426	-2.48	0.000163758	AI011747	AI011747 EST206198 Normalized rat ovary, Bento Soares Rattus sp. cDNA clone ROVAZ62 3' end, mRNA sequence [AI011747]	AI011747
A_44_P172645	-1.21	0.00676574	Dclk1	Rattus norvegicus doublecortin-like kinase 1 (Dclk1), mRNA [NM_053343]	NM_053343
A_44_P172825	-2.04333	0.000199998	Nrxn2	Rattus norvegicus neurexin 2 (Nrxn2), mRNA [NM_053846]	NM_053846
A_44_P173437	-1.51	0.0190506	ENSRNOT00000044993	similar to RIKEN cDNA 1700081O22 (LOC363337), mRNA [Source:RefSeq_dna;Acc:NM_001014221] [ENSRNOT00000044993]
A_44_P173706	-1.16333	0.000300655	BF556450	BF556450 UI-R-E1-fi-f-03-0-UI.r1 UI-R-E1 Rattus norvegicus cDNA clone UI-R-E1-fi-f-03-0-UI 5', mRNA sequence [BF556450]	BF556450
A_44_P173726	-1.53	0.0622595	AI112838	UI-R-E1-fq-c-01-0-UI.s1 UI-R-E1 Rattus norvegicus cDNA clone UI-R-E1-fq-c-01-0-UI 3', mRNA sequence [AI112838]	AI112838
A_44_P174278	-3.34333	3.51531e-06	Bhlhb5_predicted	UI-R-C0-je-h-07-0-UI.s1 UI-R-C0 Rattus norvegicus cDNA clone UI-R-C0-je-h-07-0-UI 3', mRNA sequence [AI031016]
A_44_P174300	-1.62667	0.00128759	AA860043	AA860043 UI-R-E0-bz-f-11-0-UI.s2 UI-R-E0 Rattus norvegicus cDNA clone UI-R-E0-bz-f-11-0-UI 3' similar to gb [AA860043]	AA860043
A_44_P174374	-1.62667	0.0061311	Ephx1	Rattus norvegicus epoxide hydrolase 1, microsomal (Ephx1), transcript variant 2, mRNA [NM_012844]	NM_012844
A_44_P174445	-3.95667	4.20621e-06	Lrrn2_predicted	PREDICTED: Rattus norvegicus leucine rich repeat protein 2, neuronal (predicted) (Lrrn2_predicted), mRNA [XM_222670]
A_44_P174982	-1.04	0.00750146	Pnpo	Rattus norvegicus pyridoxine 5'-phosphate oxidase (Pnpo), mRNA [NM_022601]	NM_022601
A_44_P174992	-2.50333	0.00271239	Ifi47	Rattus norvegicus interferon gamma inducible protein (Ifi47), mRNA [NM_172019]	NM_172019
A_44_P175078	-1.98333	0.0228573	Col27a1	Rattus norvegicus procollagen, type XXVII, alpha 1 (Col27a1), mRNA [NM_198747]	NM_198747
A_44_P175240	-5.47	0.00577161	Cyp7b1	Cytochrome P450 7B1 (EC 1.14.13.100) (25-hydroxycholesterol 7-alpha- hydroxylase) (Oxysterol 7-alpha-hydroxylase) (HCT-1) (Fragment). [Source:Uniprot/SWISSPROT;Acc:Q63688] [ENSRNOT00000013116]
A_44_P175349	-1.47	0.0249484	Crispld2	Rattus norvegicus cysteine-rich secretory protein LCCL domain containing 2 (Crispld2), mRNA [NM_138518]	NM_138518
A_44_P175495	-3.74333	0.0161013	Cxcl11	Rattus norvegicus chemokine (C-X-C motif) ligand 11 (Cxcl11), mRNA [NM_182952]	NM_182952
A_44_P175621	-1.43333	9.7883e-05	Rag1ap1_predicted	PREDICTED: Rattus norvegicus recombination activating gene 1 activating protein 1 (predicted) (Rag1ap1_predicted), mRNA [XM_215626]	XM_215626
A_44_P175751	-1.31	0.0149618	LOC690211	PREDICTED: Rattus norvegicus similar to Disco-interacting protein 2 homolog (LOC687682), mRNA [XR_009314]
A_44_P175822	-1.03	0.00291638	CB569110	AGENCOURT_12598331 NICHD_Rr_Pit1 Rattus norvegicus cDNA clone IMAGE:6922018 5', mRNA sequence [CB569110]	CB569110
A_44_P175893	-1.22333	0.0236054	RGD1305721_predicted	PREDICTED: Rattus norvegicus similar to RIKEN cDNA 2810055F11 (predicted) (RGD1305721_predicted), mRNA [XM_234277]	XM_234277
A_44_P177169	-2.02667	0.0010872	Fgl2	Rattus norvegicus fibrinogen-like 2 (Fgl2), mRNA [NM_053455]	NM_053455
A_44_P178354	-3.02667	0.000608025	RGD1565168_predicted	EST448598 Rat Gene Index, normalized rat, Rattus norvegicus cDNA Rattus norvegicus cDNA clone RGIEJ80, mRNA sequence [BF284007]
A_44_P178357	-2.74333	7.32199e-06	RGD1565168_predicted	PREDICTED: Rattus norvegicus similar to RAP2A, member of RAS oncogene family (predicted) (RGD1565168_predicted), mRNA [XM_345725]
A_44_P178519	-1.55333	0.0133189	Adamts7_predicted	Rattus norvegicus a disintegrin-like and metallopeptidase (reprolysin type) with thrombospondin type 1 motif, 7 (predicted) (Adamts7_predicted), mRNA [NM_001047101]	NM_001047101
A_44_P179046	-2.11	0.000589491	AA819533	AA819533 UI-R-A0-bf-f-04-0-UI.s1 UI-R-A0 Rattus norvegicus cDNA clone UI-R-A0-bf-f-04-0-UI 3' similar to gb [AA819533]	AA819533
A_44_P179296	-4.37667	0.0110522	BF287585	BF287585 EST452176 Rat Gene Index, normalized rat, Rattus norvegicus cDNA Rattus norvegicus cDNA clone RGIGH94 5' sequence, mRNA sequence [BF287585]	BF287585
A_44_P179745	-1.21333	0.00410855	Fbn1	Rattus norvegicus fibrillin 1 (Fbn1), mRNA [NM_031825]	NM_031825
A_44_P179787	-1.8	0.00932249	Panx2	Rattus norvegicus pannexin 2 (Panx2), mRNA [NM_199409]	NM_199409
A_44_P179811	-2.02	0.00160782	Odz3_predicted	PREDICTED: Rattus norvegicus odd Oz [XM_224841]	XM_224841
A_44_P179956	-1.32333	0.00126155	Igtp	Rattus norvegicus Ac2-233 mRNA, complete cds. [AY321344]	AY321344
A_44_P180127	-1.14667	0.0188829	Igfbp3	Rattus norvegicus insulin-like growth factor binding protein 3 (Igfbp3), mRNA [NM_012588]	NM_012588
A_44_P180229	-1.95667	4.30244e-05	RGD1565457_predicted	PREDICTED: Rattus norvegicus similar to Rasa4 protein (predicted) (RGD1565457_predicted), mRNA [XR_009137]	XR_009137
A_44_P180259	-4.43667	0.00534538	Dpt_predicted	PREDICTED: Rattus norvegicus dermatopontin (predicted) (Dpt_predicted), mRNA [XM_213925]
A_44_P180350	-1.62	0.000318628	RGD1308113	Rattus norvegicus similar to CGI-112 protein (RGD1308113), mRNA [NM_001008296]	NM_001008296
A_44_P180614	-1.13333	0.00193745	LOC691653	PREDICTED: Rattus norvegicus hypothetical protein LOC691653 (LOC691653), mRNA [XM_001079159]	XM_001079159
A_44_P180810	-1.89667	0.000494588	A_44_P180810
A_44_P180854	-1.44	9.59499e-06	A_44_P180854
A_44_P181104	-1.06	0.0156767	CB544348	CB544348 AMGNNUC:HKR1-00056-A1-A Anemic Rat Kidney (10400) Rattus norvegicus cDNA clone hkr1-00056-a1 5', mRNA sequence [CB544348]	CB544348
A_44_P181412	-2.79333	0.00294924	RGD1566215_predicted	PREDICTED: Rattus norvegicus similar to Coatomer gamma-2 subunit (Gamma-2 coat protein) (Gamma-2 COP) (predicted) (RGD1566215_predicted), mRNA [XM_001065495]	XM_001065495
A_44_P182158	-2.11	4.02626e-05	Hspa12a_predicted	PREDICTED: Rattus norvegicus heat shock 70kDa protein 12A (predicted) (Hspa12a_predicted), mRNA [XM_217648]	XM_217648
A_44_P182182	-1.43667	0.0401163	Spata6	Rattus norvegicus spermatogenesis associated 6 (Spata6), mRNA [NM_134392]	NM_134392
A_44_P182221	-2.65667	2.33357e-05	Gstp1	Rattus norvegicus glutathione-S-transferase, pi 1 (Gstp1), mRNA [NM_012577]	NM_012577
A_44_P182959	-1.48333	0.0260292	Kcnd1	PREDICTED: Rattus norvegicus potassium voltage-gated channel, Shal-related family, member 1 (Kcnd1), mRNA [XM_217601]
A_44_P182996	-1.01	0.00914059	RGD1564480_predicted	PREDICTED: Rattus norvegicus spermine oxidase (predicted) (Smox_predicted), mRNA [XM_218704]
A_44_P183784	-1.25	0.020983	Akap12	Rattus norvegicus A kinase (PRKA) anchor protein (gravin) 12 (Akap12), transcript variant 1, mRNA [NM_057103]	NM_057103
A_44_P184297	-1.92333	0.0103834	BF289668	BF289668 EST454259 Rat Gene Index, normalized rat, Rattus norvegicus cDNA Rattus norvegicus cDNA clone RGIHJ65, mRNA sequence [BF289668]	BF289668
A_44_P184650	-1.07	0.00021745	MGC94142	Rattus norvegicus similar to cDNA sequence BC003324 (MGC94142), mRNA [NM_001004205]	NM_001004205
A_44_P184817	-2.34	4.10418e-07	Selenbp1	Rattus norvegicus selenium binding protein 2 (Selenbp1), mRNA [NM_080892]	NM_080892
A_44_P185243	-1.83667	0.000159171	LOC689788	PREDICTED: Rattus norvegicus similar to PR domain containing 5 (LOC689788), mRNA [XM_001072014]	XM_001072014
A_44_P185294	-2.22667	0.00501753	LOC363336	PREDICTED: Rattus norvegicus hypothetical LOC363336 (LOC363336), mRNA [XM_343674]	XM_343674
A_44_P185878	-1.77	0.012819	BF548298	UI-R-A0-au-e-04-0-UI.r1 UI-R-A0 Rattus norvegicus cDNA clone UI-R-A0-au-e-04-0-UI 5', mRNA sequence [BF548298]	BF548298
A_44_P186165	-2.50333	0.000134783	RGD1562478_predicted	PREDICTED: Rattus norvegicus similar to RAB17, member RAS oncogene family (predicted) (RGD1562478_predicted), mRNA [XM_578804]	XM_578804
A_44_P186257	-2.20667	0.00312461	BC092191	Rattus norvegicus cDNA clone IMAGE:7111416, **** WARNING: chimeric clone ****. [BC092191]	BC092191
A_44_P186801	-1.35333	0.00819237	AA924925	AA924925 UI-R-A1-eg-d-06-0-UI.s1 UI-R-A1 Rattus norvegicus cDNA clone UI-R-A1-eg-d-06-0-UI 3' similar to gi [AA924925]	AA924925
A_44_P187167	-1.59333	0.0492985	Tubb2b	Rattus norvegicus tubulin, beta 2b (Tubb2b), mRNA [NM_001013886]	NM_001013886
A_44_P187215	-1.57333	0.0135012	Dio3	Rattus norvegicus deiodinase, iodothyronine, type III (Dio3), mRNA [NM_017210]	NM_017210
A_44_P187246	-2.69333	0.00172696	ENSRNOT00000050242	similar to paired immunoglobin-like type 2 receptor beta (LOC684856), mRNA [Source:RefSeq_dna;Acc:XR_008800] [ENSRNOT00000050242]
A_44_P187530	-1.72	0.000796079	RT1-T24-1	Rattus norvegicus histocompatibility 2, T region locus 24 (RT1-T24-1), mRNA [NM_001008858]	NM_001008858
A_44_P187595	-1.38	0.000167213	Reck_predicted	PREDICTED: Rattus norvegicus reversion-inducing-cysteine-rich protein with kazal motifs (predicted) (Reck_predicted), mRNA [XM_233371]
A_44_P187641	-1.01667	0.0689782	RGD1307610_predicted	PREDICTED: Rattus norvegicus similar to hypothetical protein FLJ10770 (predicted) (RGD1307610_predicted), mRNA [XM_342871]	XM_342871
A_44_P187860	-3.81333	0.00165393	CB548514	CB548514 AMGNNUC:TRNP1-00002-E8-A trnp1 (10361) Rattus norvegicus cDNA clone trnp1-00002-e8 5', mRNA sequence [CB548514]	CB548514
A_44_P188441	-1.44667	0.0332363	Myl3	Rattus norvegicus myosin, light polypeptide 3 (Myl3), mRNA [NM_012606]	NM_012606
A_44_P189299	-2.11667	0.00653864	Ccnd1	Rattus norvegicus cyclin D1 (Ccnd1), mRNA [NM_171992]	NM_171992
A_44_P189363	-2.17667	0.023235	Esm1	Rattus norvegicus endothelial cell-specific molecule 1 (Esm1), mRNA [NM_022604]	NM_022604
A_44_P189476	-2.84667	0.00192244	Masp1	Rattus norvegicus mannan-binding lectin serine peptidase 1 (Masp1), mRNA [NM_022257]	NM_022257
A_44_P189909	-2.54333	2.0097e-05	RGD1310753	Rattus norvegicus similar to chromosome 20 open reading frame 39 (RGD1310753), mRNA [NM_001025020]	NM_001025020
A_44_P190155	-1.82	0.00219213	RGD1311154_predicted	PREDICTED: Rattus norvegicus similar to hypothetical protein FLJ12242 (predicted) (RGD1311154_predicted), mRNA [XM_217075]
A_44_P190838	-2.52333	0.000603808	ENSRNOT00000038703	PREDICTED: Rattus norvegicus similar to FAT tumor suppressor homolog 4 (predicted) (RGD1564291_predicted), mRNA [XM_227060]
A_44_P190968	-2.09667	0.00858567	AI172411	AI172411 EST218418 Normalized rat muscle, Bento Soares Rattus sp. cDNA clone RMUBZ17 3' end, mRNA sequence [AI172411]	AI172411
A_44_P191778	-2.44667	0.0263768	Cyp1b1	Rattus norvegicus cytochrome P450, family 1, subfamily b, polypeptide 1 (Cyp1b1), mRNA [NM_012940]	NM_012940
A_44_P192325	-1.41667	0.00115153	ENSRNOT00000018788	Klhl13 protein (Fragment). [Source:Uniprot/SPTREMBL;Acc:Q3MHT7] [ENSRNOT00000018788]
A_44_P192336	-1.43667	0.015766	Tspan9_predicted	Rattus norvegicus similar to Tetraspan NET-5 (LOC312728), mRNA [XM_232372]
A_44_P192908	-1.29667	0.0146354	BQ211314	BQ211314 UI-R-DY1-cok-i-04-0-UI.s1 NCI_CGAP_DY1 Rattus norvegicus cDNA clone IMAGE:7336494 3', mRNA sequence [BQ211314]	BQ211314
A_44_P193945	-1.77	0.000905859	Bst1	Rattus norvegicus bone marrow stromal cell antigen 1 (Bst1), mRNA [NM_030848]	NM_030848
A_44_P194138	-1.98667	0.0216245	Egfr	Rattus norvegicus epidermal growth factor receptor (Egfr), mRNA [NM_031507]	NM_031507
A_44_P194230	-2.12333	2.76287e-05	Slit2	Slit homolog 2 protein precursor (Slit-2) (Fragment). [Source:Uniprot/SWISSPROT;Acc:Q9WVC1] [ENSRNOT00000005477]
A_44_P194447	-2.83	0.0420586	ENSRNOT00000040418
A_44_P194591	-2.22667	0.0265803	RGD1563354_predicted	PREDICTED: Rattus norvegicus similar to hypothetical protein D630003M21 (predicted) (RGD1563354_predicted), mRNA [XM_230799]
A_44_P194614	-1.68	0.00172437	ENSRNOT00000001772	PREDICTED: Rattus norvegicus similar to RAB36, member RAS oncogene family, transcript variant 2 (LOC690407), mRNA [XM_001071587]
A_44_P195280	-1.01667	0.0297697	ENSRNOT00000030302	Cortistatin precursor [Contains: Cortistatin-29; Cortistatin-14]. [Source:Uniprot/SWISSPROT;Acc:Q62949] [ENSRNOT00000030302]
A_44_P195511	-1.07	0.0106893	AI555310	AI555310 UI-R-C2p-qq-g-02-0-UI.s1 UI-R-C2p Rattus norvegicus cDNA clone UI-R-C2p-qq-g-02-0-UI 3', mRNA sequence [AI555310]	AI555310
A_44_P195619	-1.28667	7.22287e-05	DY471722	RVL22932 Wackym-Soares normalized rat vestibular cDNA library Rattus norvegicus cDNA 5', mRNA sequence [DY471722]	DY471722
A_44_P195853	-1.58333	0.108578	BI303596	BI303596 UI-R-DQ0-cja-b-12-0-UI.s1 UI-R-DQ0 Rattus norvegicus cDNA clone UI-R-DQ0-cja-b-12-0-UI 3', mRNA sequence [BI303596]	BI303596
A_44_P196034	-2.16667	3.1531e-05	AI598473	AI598473 EST250176 Normalized rat embryo, Bento Soares Rattus sp. cDNA clone REMDR36 3' end, mRNA sequence [AI598473]	AI598473
A_44_P196824	-1.54	0.0168606	MGC94010	Rattus norvegicus similar to SPI6 (MGC94010), mRNA [NM_001007732]	NM_001007732
A_44_P197006	-1.59667	0.000427645	A_44_P197006
A_44_P197290	-2.11	0.000574588	Col5a3	Rattus norvegicus procollagen, type V, alpha 3 (Col5a3), mRNA [NM_021760]	NM_021760
A_44_P198716	-1.60333	0.0305135	Pls3	Plastin-3 (T-plastin). [Source:Uniprot/SWISSPROT;Acc:Q63598] [ENSRNOT00000031907]
A_44_P198947	-1.32	0.0142042	RGD1306245_predicted	Rattus norvegicus similar to CLIP-170-related protein (LOC308493), mRNA [XM_218481]
A_44_P199187	-1.53333	0.0117687	MGC108823	Rattus norvegicus similar to interferon-inducible GTPase (MGC108823), mRNA [NM_001012353]	NM_001012353
A_44_P199231	-2.35	0.0190211	RGD1310170_predicted	PREDICTED: Rattus norvegicus similar to beta-1,3-galactosyltransferase-related protein (predicted) (RGD1310170_predicted), mRNA [XM_226431]	XM_226431
A_44_P199573	-3.32	0.00124708	AI172159	AI172159 EST218154 Normalized rat muscle, Bento Soares Rattus sp. cDNA clone RMUBV67 3' end, mRNA sequence [AI172159]	AI172159
A_44_P200042	-2.13	1.42687e-07	Twist1	Rattus norvegicus twist gene homolog 1 (Drosophila) (Twist1), mRNA [NM_053530]	NM_053530
A_44_P200463	-1.50667	2.30419e-05	Waspip	Rattus norvegicus Wiskott-Aldrich syndrome protein interacting protein (Waspip), mRNA [NM_057192]	NM_057192
A_44_P200869	-2.70333	0.00189147	Atp1a2	Rattus norvegicus ATPase, Na+/K+ transporting, alpha 2 polypeptide (Atp1a2), mRNA [NM_012505]	NM_012505
A_44_P201499	-1.15667	0.00591632	XM_344596	Rattus norvegicus similar to thymus-specific serine peptidase (LOC364719), mRNA [XM_344596]	XM_344596
A_44_P202434	-2.53333	0.000115785	AA819129	AA819129 UI-R-A0-ba-b-08-0-UI.s1 UI-R-A0 Rattus norvegicus cDNA clone UI-R-A0-ba-b-08-0-UI 3' similar to emb [AA819129]	AA819129
A_44_P203246	-2.02	0.00100679	Cacna1d	Rattus norvegicus calcium channel, voltage-dependent, L type, alpha 1D subunit (Cacna1d), mRNA [NM_017298]	NM_017298
A_44_P203793	-1.37333	0.0480336	Mllt11	Rattus norvegicus myeloid/lymphoid or mixed-lineage leukemia (trithorax homolog, Drosophila); translocated to, 11 (Mllt11), mRNA [NM_001013912]	NM_001013912
A_44_P203859	-3.74333	0.000973853	LOC682475	PREDICTED: Rattus norvegicus similar to Protein FAM38B, transcript variant 2 (LOC682475), mRNA [XM_001059809]	XM_001059809
A_44_P204001	-4.59667	0.00761576	ENSRNOT00000041850	similar to RIKEN cDNA 5031410I06 (LOC686886), mRNA [Source:RefSeq_dna;Acc:XR_009064] [ENSRNOT00000041850]
A_44_P204648	-2.5	0.00235068	AB040488	Mus musculus asp3 mRNA for adipocyte-specific protein 3, complete cds [AB040488]	AB040488
A_44_P206352	-1.74	0.0431276	A_44_P206352
A_44_P206526	-1.89667	0.0313711	RGD1565950_predicted	PREDICTED: Rattus norvegicus similar to A disintegrin-like and metalloprotease (reprolysin type) with thrombospondin type 1 motif, 2 (predicted) (RGD1565950_predicted), mRNA [XM_213548]
A_44_P207383	-1.05667	0.00321887	AI013472	AI013472 EST208147 Normalized rat spleen, Bento Soares Rattus sp. cDNA clone RSPBL95 3' end, mRNA sequence [AI013472]	AI013472
A_44_P207504	-2.58667	0.0218057	AI044835	AI044835 UI-R-C1-ki-g-02-0-UI.s1 UI-R-C1 Rattus norvegicus cDNA clone UI-R-C1-ki-g-02-0-UI 3', mRNA sequence [AI044835]	AI044835
A_44_P207818	-1.6	0.00871491	AW915168	AW915168 EST346472 Normalized rat embryo, Bento Soares Rattus sp. cDNA clone RGICL69 5' end, mRNA sequence [AW915168]	AW915168
A_44_P208699	-3.22333	2.383e-05	Col15a1	Col15a1 protein (Fragment). [Source:Uniprot/SPTREMBL;Acc:Q4G024] [ENSRNOT00000017217]
A_44_P210317	-2.77333	0.00571342	Olr651_predicted	Rattus norvegicus olfactory receptor 651 (predicted) (Olr651_predicted), mRNA [NM_001000341]	NM_001000341
A_44_P210663	-1.46667	0.0161367	XM_341899	Rattus norvegicus similar to hypothetical protein 6720478C22 (LOC361621), mRNA [XM_341899]	XM_341899
A_44_P210994	-3.83667	0.00188669	ENSRNOT00000041850	similar to RIKEN cDNA 5031410I06 (LOC686886), mRNA [Source:RefSeq_dna;Acc:XR_009064] [ENSRNOT00000041850]
A_44_P211774	-1.06667	0.0036322	DY316829	AGENCOURT_66963282 NIH_MGC_366 Rattus norvegicus cDNA clone IMAGE:8368095 5', mRNA sequence [DY316829]	DY316829
A_44_P212242	-1.34667	0.00306555	Copz2_predicted	UI-R-EB1-cle-g-24-0-UI.s1 UI-R-EB1 Rattus norvegicus cDNA clone UI-R-EB1-cle-g-24-0-UI 3', mRNA sequence [BQ202056]	BQ202056
A_44_P212964	-5.75333	0.000264434	Plac8_predicted	AGENCOURT_28539023 NIH_MGC_249 Rattus norvegicus cDNA clone IMAGE:7376935 5', mRNA sequence [CO562290]
A_44_P213272	-3.81	0.0242924	A_44_P213272
A_44_P214479	-2.64333	0.0788221	Entpd1	Rattus norvegicus ectonucleoside triphosphate diphosphohydrolase 1 (Entpd1), mRNA [NM_022587]	NM_022587
A_44_P215191	-1.29667	0.0119917	Aprt_predicted	Rattus norvegicus adenine phosphoribosyl transferase (predicted) (Aprt_predicted), mRNA [NM_001013061]	NM_001013061
A_44_P215680	-2.11667	0.0101223	LOC690042	PREDICTED: Rattus norvegicus hypothetical protein LOC690042 (LOC690042), mRNA [XM_001060929]	XM_001060929
A_44_P217189	-1.91667	0.002468	Echdc2_predicted	PREDICTED: Rattus norvegicus enoyl Coenzyme A hydratase domain containing 2 (predicted) (Echdc2_predicted), mRNA [XM_216479]
A_44_P217541	-1.82	0.000988066	Tmem49	Rattus norvegicus transmembrane protein 49 (Tmem49), mRNA [NM_138839]	NM_138839
A_44_P217648	-2.65667	0.014633	Mmd2_predicted	Rattus norvegicus monocyte to macrophage differentiation-associated 2 (predicted) (Mmd2_predicted), mRNA [NM_001037217]	NM_001037217
A_44_P217810	-1.93333	0.000174809	Dzip1	Dzip1 protein (Fragment). [Source:Uniprot/SPTREMBL;Acc:Q5EB75] [ENSRNOT00000038596]
A_44_P219372	-1.12667	0.00396711	G0s2	UI-R-FS1-cqf-j-05-0-UI.s1 UI-R-FS1 Rattus norvegicus cDNA clone UI-R-FS1-cqf-j-05-0-UI 3', mRNA sequence [CA505509]	CA505509
A_44_P219598	-2.57667	4.13498e-07	Unc5c	Rattus norvegicus unc-5 homolog C (C. elegans) (Unc5c), mRNA [NM_199407]	NM_199407
A_44_P220511	-3.30667	0.00418599	Bmper_predicted	Rattus norvegicus similar to crossveinless-2 (LOC300455), mRNA [XM_235962]
A_44_P221077	-1.80333	0.00729423	MGC108778	Rattus norvegicus similar to RIKEN cDNA 1810057C19 (MGC108778), mRNA [NM_001017479]	NM_001017479
A_44_P222030	-2.44	0.00329382	Tbx3	Rattus norvegicus T-box 3 (Tbx3), mRNA [NM_181638]	NM_181638
A_44_P222566	-1.03	0.00176603	XM_225097	Rattus norvegicus similar to Elongation factor 1-alpha 1 (EF-1-alpha-1) (Elongation factor 1 A-1) (eEF1A-1) (Elongation factor Tu) (EF-Tu) (LOC290956), mRNA [XM_225097]	XM_225097
A_44_P223003	-3.96333	0.000521151	BF567171	BF567171 UI-R-BO0-ahq-h-04-0-UI.r1 UI-R-BO0 Rattus norvegicus cDNA clone UI-R-BO0-ahq-h-04-0-UI 5', mRNA sequence [BF567171]	BF567171
A_44_P223978	-2.39667	0.00550784	Cdkn1c	Rattus norvegicus cyclin-dependent kinase inhibitor 1C (P57) (Cdkn1c), transcript variant 1, mRNA [NM_001033757]	NM_001033757
A_44_P224614	-2.22	9.52455e-05	Tcf21	Rattus norvegicus transcription factor 21 (Tcf21), mRNA [NM_001032397]	NM_001032397
A_44_P225576	-1.15667	0.0130804	Armcx6	Rattus norvegicus armadillo repeat containing, X-linked 6 (Armcx6), mRNA [NM_001007757]	NM_001007757
A_44_P225952	-1.02	0.000220256	AW142932	AW142932 EST293223 Normalized rat ovary, Bento Soares Rattus sp. cDNA clone RGIAZ71 5' end, mRNA sequence [AW142932]	AW142932
A_44_P226597	-1.35333	0.012854	Pycard	Rattus norvegicus PYD and CARD domain containing (Pycard), mRNA [NM_172322]	NM_172322
A_44_P226697	-1.43	0.0266364	P4ha3	Rattus norvegicus procollagen-proline, 2-oxoglutarate 4-dioxygenase (proline 4-hydroxylase), alpha polypeptide III (P4ha3), mRNA [NM_198775]	NM_198775
A_44_P227083	-1.25667	0.00192547	Klhl5	Rattus norvegicus kelch-like 5 (Drosophila) (Klhl5), mRNA [NM_001047093]	NM_001047093
A_44_P228932	-1.64333	0.0173994	Pde4a	Rattus norvegicus phosphodiesterase 4A, cAMP specific (Pde4a), mRNA [NM_013101]	NM_013101
A_44_P228942	-1.92667	0.00100924	Runx1	Rattus norvegicus runt related transcription factor 1 (Runx1), mRNA [NM_017325]	NM_017325
A_44_P229051	-1.13	0.0101719	Epim	Rattus norvegicus epimorphin (Epim), mRNA [NM_012748]	NM_012748
A_44_P229800	-1.85667	0.0556066	Ndrg1	Rattus norvegicus N-myc downstream regulated gene 1 (Ndrg1), mRNA [NM_001011991]	NM_001011991
A_44_P230697	-1.6	0.000286306	DV717733	RVL8261 Wackym-Soares normalized rat vestibular cDNA library Rattus norvegicus cDNA 5', mRNA sequence [DV717733]	DV717733
A_44_P231583	-1.57333	0.000236647	Csen	Rattus norvegicus calsenilin, presenilin binding protein, EF hand transcription factor (Csen), mRNA [NM_032462]	NM_032462
A_44_P231677	-1.75333	0.0252781	XM_344884	Rattus norvegicus similar to hypothetical protein MGC25497 (LOC365234), mRNA [XM_344884]	XM_344884
A_44_P231955	-2.85667	1.10754e-06	Rem1	Rattus norvegicus rad and gem related GTP binding protein 1 (Rem1), mRNA [NM_001025753]	NM_001025753
A_44_P231994	-1.68	0.0203572	Slc37a3_predicted	PREDICTED: Rattus norvegicus solute carrier family 37 (glycerol-3-phosphate transporter), member 3 (predicted) (Slc37a3_predicted), mRNA [XM_231626]
A_44_P232076	-2.15	0.0119409	LOC688758	PREDICTED: Rattus norvegicus similar to RIKEN cDNA 5031410I06 (LOC688758), mRNA [XM_001068185]	XM_001068185
A_44_P232508	-1.07	0.00275972	AW917502	AW917502 EST348806 Rat gene index, normalized rat, norvegicus, Bento Soares Rattus norvegicus cDNA clone RGIEE62 5' end, mRNA sequence [AW917502]	AW917502
A_44_P233080	-2.21333	1.3962e-05	Egr1	Rattus norvegicus early growth response 1 (Egr1), mRNA [NM_012551]	NM_012551
A_44_P233867	-5.24	1.88851e-06	Spon1	Rattus norvegicus spondin 1 (Spon1), mRNA [NM_172067]	NM_172067
A_44_P233956	-2	2.21144e-06	Cyp4f5	Rattus norvegicus cytochrome P450 4F5 (Cyp4f5), mRNA [NM_173124]	NM_173124
A_44_P234183	-2.38667	0.00356943	XM_215531	Rattus norvegicus similar to hypothetical protein MGC27085 (LOC294911), mRNA [XM_215531]	XM_215531
A_44_P234212	-2.53667	0.00174005	Olfml3_predicted	Rattus norvegicus cDNA clone IMAGE:7311962, with apparent retained intron [BC090350]
A_44_P234657	-5.48333	5.23306e-05	CK843488	UI-R-BJ1-atu-d-01-0-UI.s10.temp UI-R-BJ1 Rattus norvegicus cDNA clone UI-R-BJ1-atu-d-01-0-UI.temp 3', mRNA sequence [CK843488]	CK843488
A_44_P235448	-2.11667	0.0173894	BE110597	BE110597 UI-R-BJ1-avt-h-02-0-UI.s1 UI-R-BJ1 Rattus norvegicus cDNA clone UI-R-BJ1-avt-h-02-0-UI 3', mRNA sequence [BE110597]	BE110597
A_44_P235953	-2.04333	3.32972e-08	Lrrc3	Rattus norvegicus leucine rich repeat containing 3 (Lrrc3), mRNA [NM_145679]	NM_145679
A_44_P236271	-2.10667	0.0278533	ENSRNOT00000031404	Hox2.4 homeobox homolog protein (Fragment). [Source:Uniprot/SPTREMBL;Acc:Q63988] [ENSRNOT00000031404]
A_44_P236407	-3.76333	0.00083763	Lnx1_predicted	PREDICTED: Rattus norvegicus ligand of numb-protein X 1 (predicted) (Lnx1_predicted), mRNA [XM_341204]
A_44_P236523	-1.56667	0.00897958	Hoxd10_predicted	PREDICTED: Rattus norvegicus homeo box D10 (predicted) (Hoxd10_predicted), mRNA [XM_221510]
A_44_P236670	-3.83	0.00383314	LOC689511	PREDICTED: Rattus norvegicus similar to Discs large homolog 5 (Placenta and prostate DLG) (Discs large protein P-dlg) (LOC689511), mRNA [XM_001071038]	XM_001071038
A_44_P236761	-1.42667	0.0480689	RGD1309019_predicted	similar to peptidoglycan recognition protein 2 (LOC691298), mRNA [Source:RefSeq_dna;Acc:XR_007056] [ENSRNOT00000008136]
A_44_P237220	-1.12	0.0518833	ENSRNOT00000025548	Ttc13 protein (Fragment). [Source:Uniprot/SPTREMBL;Acc:Q4G015] [ENSRNOT00000025548]
A_44_P238897	-1.58667	0.020272	Svil_predicted	PREDICTED: Rattus norvegicus supervillin (predicted) (Svil_predicted), mRNA [XM_341540]
A_44_P240436	-1.17667	0.0174512	BG671786	BG671786 DRNBYA01 Rat DRG Library Rattus norvegicus cDNA clone DRNBYA01 5', mRNA sequence [BG671786]	BG671786
A_44_P240552	-1.45667	0.0089987	AW919083	AW919083 EST350387 Rat gene index, normalized rat, norvegicus, Bento Soares Rattus norvegicus cDNA clone RGIFC53 5' end, mRNA sequence [AW919083]	AW919083
A_44_P240828	-1.11667	0.0137032	Giyd2	Rattus norvegicus GIY-YIG domain containing 2 (Giyd2), mRNA [NM_001009292]	NM_001009292
A_44_P241258	-1.31667	0.00430854	Sdfr2_predicted	PREDICTED: Rattus norvegicus stromal cell derived factor receptor 2 (predicted) (Sdfr2_predicted), mRNA [XM_227622]
A_44_P241448	-1.57667	0.0129508	MGC109340	Rattus norvegicus similar to Microsomal signal peptidase 23 kDa subunit (SPase 22 kDa subunit) (SPC22/23) (MGC109340), mRNA [NM_001024267]	NM_001024267
A_44_P241541	-1.24667	0.0108456	Tcp11l2	Rattus norvegicus t-complex 11 (mouse) like 2 (Tcp11l2), mRNA [NM_001017458]	NM_001017458
A_44_P241566	-2.64	0.0162617	RGD1565090_predicted	Rattus norvegicus similar to Hmgcll1 protein (LOC315826), mRNA [XM_236416]
A_44_P242059	-1.08333	0.0157875	BF545190	UI-R-C2p-ry-b-02-0-UI.r1 UI-R-C2p Rattus norvegicus cDNA clone UI-R-C2p-ry-b-02-0-UI 5', mRNA sequence [BF545190]	BF545190
A_44_P242329	-1.03333	0.00394285	Acaa2	Rattus norvegicus acetyl-Coenzyme A acyltransferase 2 (mitochondrial 3-oxoacyl-Coenzyme A thiolase) (Acaa2), mRNA [NM_130433]	NM_130433
A_44_P242694	-1.7	0.000753234	AI071874	AI071874 UI-R-C2-nh-h-06-0-UI.s1 UI-R-C2 Rattus norvegicus cDNA clone UI-R-C2-nh-h-06-0-UI 3', mRNA sequence [AI071874]	AI071874
A_44_P242826	-1.17333	0.00299383	AI045489	AI045489 UI-R-C1-kj-c-09-0-UI.s1 UI-R-C1 Rattus norvegicus cDNA clone UI-R-C1-kj-c-09-0-UI 3', mRNA sequence [AI045489]	AI045489
A_44_P243004	-1.10667	0.000666607	Amigo2	Rattus norvegicus adhesion molecule with Ig like domain 2 (Amigo2), mRNA [NM_182816]	NM_182816
A_44_P243111	-1.51333	1.81923e-05	Rab3d	Rattus norvegicus RAB3D, member RAS oncogene family (Rab3d), mRNA [NM_080580]	NM_080580
A_44_P243887	-1.96333	2.03947e-07	Col6a3_predicted	Rattus norvegicus similar to alpha 3 type VI collagen isoform 1 precursor; collagen VI, alpha-3 polypeptide (LOC367313), mRNA [XM_346073]	XM_346073
A_44_P244851	-3.92	0.00974584	Ca3	Rattus norvegicus carbonic anhydrase 3 (Ca3), mRNA [NM_019292]	NM_019292
A_44_P245563	-1.51	0.00125454	RGD1306249	Rattus norvegicus similar to RIKEN cDNA 2310015J09 (RGD1306249), mRNA [NM_001008757]	NM_001008757
A_44_P245835	-2.76	0.000953612	RGD1310110_predicted	PREDICTED: Rattus norvegicus similar to 3632451O06Rik protein (predicted) (RGD1310110_predicted), mRNA [XM_341307]
A_44_P245907	-1.21333	0.00853332	Efna4_predicted	PREDICTED: Rattus norvegicus ephrin A4 (predicted) (Efna4_predicted), mRNA [XM_227416]
A_44_P246081	-1.38	0.0199014	Gpr162_predicted	PREDICTED: Rattus norvegicus G protein-coupled receptor 162 (predicted) (Gpr162_predicted), mRNA [XM_342757]
A_44_P247251	-1.70667	0.0370645	AI009620	AI009620 EST204071 Normalized rat lung, Bento Soares Rattus sp. cDNA clone RLUBG42 3' end, mRNA sequence [AI009620]	AI009620
A_44_P247281	-2.88	0.00166018	AI043862	AI043862 UI-R-C0-jm-g-02-0-UI.s1 UI-R-C0 Rattus norvegicus cDNA clone UI-R-C0-jm-g-02-0-UI 3', mRNA sequence [AI043862]	AI043862
A_44_P247286	-5.19333	2.44463e-09	Cxcl14	Rattus norvegicus chemokine (C-X-C motif) ligand 14 (Cxcl14), mRNA [NM_001013137]	NM_001013137
A_44_P248090	-5.08667	0.0367229	Thbs2	Rattus norvegicus thrombospondin 2 (TSP-2), mRNA [XM_214778]
A_44_P248172	-3.27333	0.000420879	C1qtnf7_predicted	PREDICTED: Rattus norvegicus C1q and tumor necrosis factor related protein 7 (predicted) (C1qtnf7_predicted), mRNA [XM_223507]
A_44_P249092	-1.33	0.00291128	Ggcx	Rattus norvegicus gamma-glutamyl carboxylase (Ggcx), mRNA [NM_031756]	NM_031756
A_44_P250028	-1.60667	0.000113216	Ppp1r3b	Rattus norvegicus protein phosphatase 1, regulatory (inhibitor) subunit 3B (Ppp1r3b), mRNA [NM_138912]	NM_138912
A_44_P250065	-2.52333	0.000767861	Car11	Rattus norvegicus carbonic anhydrase-related XI protein (CAR-XI), mRNA [NM_175708]	NM_175708
A_44_P250213	-1.35667	0.000234245	Rab4a	Rattus norvegicus RAB4A, member RAS oncogene family (Rab4a), mRNA [NM_013019]	NM_013019
A_44_P250579	-1.19333	0.0157621	XM_214188	Rattus norvegicus similar to ARP2/3 complex 41 kDa subunit (P41-ARC) (Actin-related protein 2/3 complex subunit 1B) (LOC290282), mRNA [XM_214188]	XM_214188
A_44_P250620	-1.37	0.000554166	RGD1311955_predicted	PREDICTED: Rattus norvegicus similar to CG32384-PA (predicted) (RGD1311955_predicted), mRNA [XM_001065975]	XM_001065975
A_44_P250988	-1.36	5.64791e-05	RGD1563386_predicted	PREDICTED: Rattus norvegicus similar to serine hydolase like protein, isoforms Serhl-2 (predicted) (RGD1563386_predicted), mRNA [XM_576318]
A_44_P251228	-2.83667	0.000480413	Cyp1b1	Rattus norvegicus Sprague-Dawley cytochrome P450 (CYP1B1) mRNA, complete cds [U09540]	U09540
A_44_P253073	-2.86333	0.00178828	LOC306805	Rattus norvegicus similar to asporin precursor (LOC306805), mRNA [NM_001014008]	NM_001014008
A_44_P253380	-2.92667	0.00484129	RGD1563738_predicted	Rattus norvegicus similar to RIKEN cDNA 1700081O22 (LOC367059), mRNA [XM_345920]	XM_345920
A_44_P253486	-1.20667	0.0164085	Arl12_predicted	PREDICTED: Rattus norvegicus ADP-ribosylation factor-like 12 (predicted) (Arl12_predicted), mRNA [XM_220907]
A_44_P254130	-2.2	0.0177165	AA875032	AA875032 UI-R-E0-cb-h-09-0-UI.s1 UI-R-E0 Rattus norvegicus cDNA clone UI-R-E0-cb-h-09-0-UI 3' similar to gi [AA875032]	AA875032
A_44_P255109	-1.02	0.00556493	Snn	Rattus norvegicus stannin (Snn), mRNA [NM_001034083]	NM_001034083
A_44_P255495	-1.99	0.00412688	Spry1_predicted	PREDICTED: Rattus norvegicus sprouty homolog 1 (Drosophila) (predicted) (Spry1_predicted), mRNA [XM_227050]
A_44_P255734	-1.67	0.0260757	XM_229800	Rattus norvegicus similar to RIKEN cDNA 1700081O22 (LOC317091), mRNA [XM_229800]	XM_229800
A_44_P256677	-4.83667	0.000388475	RGD1308448_predicted	PREDICTED: Rattus norvegicus similar to RIKEN cDNA B130016O10 gene (predicted) (RGD1308448_predicted), mRNA [XM_227078]
A_44_P256786	-2.14	1.02992e-06	Hspa12a_predicted	PREDICTED: Rattus norvegicus heat shock 70kDa protein 12A (predicted) (Hspa12a_predicted), mRNA [XM_217648]	XM_217648
A_44_P259516	-1.49667	0.00152785	Stx1b2	Rattus norvegicus syntaxin 1B2 (Stx1b2), mRNA [NM_012700]	NM_012700
A_44_P259957	-2.35333	5.14529e-06	S100a1	Rattus norvegicus S100 calcium binding protein A1 (S100a1), mRNA [NM_001007636]	NM_001007636
A_44_P260072	-2.46333	0.00150803	Tbxas1	Rattus norvegicus thromboxane A synthase 1 (Tbxas1), mRNA [NM_012687]	NM_012687
A_44_P260589	-1.68667	0.00214423	Papln_predicted	PREDICTED: Rattus norvegicus papilin, proteoglycan-like sulfated glycoprotein (predicted) (Papln_predicted), mRNA [XM_234393]
A_44_P260655	-1.88	0.0333342	A_44_P260655
A_44_P260740	-1.68333	0.000817525	Cbr3_predicted	PREDICTED: Rattus norvegicus carbonyl reductase 3 (predicted) (Cbr3_predicted), mRNA [XM_221641]
A_44_P261266	-1.18667	0.0068391	Usp11	Rattus norvegicus ubiquitin specific protease 11 (Usp11), mRNA [NM_001008861]	NM_001008861
A_44_P261761	-1.07333	0.00639992	BM392398	BM392398 UI-R-EB1-clf-g-24-0-UI.s1 UI-R-EB1 Rattus norvegicus cDNA clone UI-R-EB1-clf-g-24-0-UI 3', mRNA sequence [BM392398]	BM392398
A_44_P261949	-3.66667	0.00205727	CA504051	UI-R-FJ0-cpv-o-08-0-UI.s1 UI-R-FJ0 Rattus norvegicus cDNA clone UI-R-FJ0-cpv-o-08-0-UI 3', mRNA sequence [CA504051]	CA504051
A_44_P262274	-6.07667	0.00058416	Hoxa5	Homeobox protein Hox-A5 (Hox-1.3) (Fragment). [Source:Uniprot/SWISSPROT;Acc:P52949] [ENSRNOT00000008523]
A_44_P262382	-2.97	3.58326e-05	Jdp1	Rattus norvegicus Jun dimerization protein 1 (Jdp1), mRNA [NM_021865]	NM_021865
A_44_P262407	-1.16667	0.002056	Ggtl3	Rattus norvegicus gamma-glutamyltransferase-like 3 (Ggtl3), mRNA [NM_130423]	NM_130423
A_44_P262888	-2.67333	0.00545991	LOC363366	Rattus norvegicus similar to RIKEN cDNA 1700081O22 (LOC363366), mRNA [XM_343700]	XM_343700
A_44_P264240	-3.70333	0.000118675	Igfbp5	Insulin-like growth factor-binding protein 5 precursor (IGFBP-5) (IBP- 5) (IGF-binding protein 5). [Source:Uniprot/SWISSPROT;Acc:P24594] [ENSRNOT00000023530]
A_44_P264275	-1.26667	0.00273225	AI555150	AI555150 UI-R-C2p-qt-d-05-0-UI.s1 UI-R-C2p Rattus norvegicus cDNA clone UI-R-C2p-qt-d-05-0-UI 3', mRNA sequence [AI555150]	AI555150
A_44_P264766	-1.38667	0.024131	Itpr2	Rattus norvegicus inositol 1,4,5-triphosphate receptor 2 (Itpr2), mRNA [NM_031046]	NM_031046
A_44_P264915	-2.84	6.7215e-05	RGD1310052_predicted	PREDICTED: Rattus norvegicus similar to hypothetical protein FLJ40362 (predicted) (RGD1310052_predicted), mRNA [XM_219477]
A_44_P265003	-1.44333	8.87855e-06	RGD1560956_predicted	PREDICTED: Rattus norvegicus similar to annexin A10 protein (predicted) (RGD1560956_predicted), mRNA [XM_573900]
A_44_P265013	-2.22	6.60404e-05	RGD1305653_predicted	PREDICTED: Rattus norvegicus similar to MEGF12 (predicted) (RGD1305653_predicted), mRNA [XM_215648]	XM_215648
A_44_P265225	-1.90667	0.0105557	XM_347122	Rattus norvegicus LOC363304 (LOC363304), mRNA [XM_347122]	XM_347122
A_44_P265783	-1.28333	0.0343662	CK481625	AGENCOURT_17638769 NIH_MGC_235 Rattus norvegicus cDNA clone IMAGE:7108402 5', mRNA sequence [CK481625]	CK481625
A_44_P266400	-2.06667	0.000846335	AW144471	AW144471 EST294848 Normalized rat placenta, Bento Soares Rattus sp. cDNA clone RGIAF73 5' end, mRNA sequence [AW144471]	AW144471
A_44_P266984	-3.22667	0.000500591	R1b	Rattus norvegicus homeobox protein (R1b), mRNA [NM_001017480]	NM_001017480
A_44_P268395	-2.06667	0.000815803	AA943735	AA943735 EST199234 Normalized rat brain, Bento Soares Rattus sp. cDNA clone RBRAP04 3' end, mRNA sequence [AA943735]	AA943735
A_44_P268765	-1.29667	0.0262148	BG374196	BG374196 UI-R-CV1-bsm-e-06-0-UI.s1 UI-R-CV1 Rattus norvegicus cDNA clone UI-R-CV1-bsm-e-06-0-UI 3', mRNA sequence [BG374196]	BG374196
A_44_P269280	-1.79	0.0689204	Pou2f3	POU domain, class 2, transcription factor 3 (Octamer-binding transcription factor 11) (Oct-11) (Transcription factor Skn-1). [Source:Uniprot/SWISSPROT;Acc:P42571] [ENSRNOT00000012170]
A_44_P269666	-1.86	0.0257543	ENSRNOT00000027615	Rattus norvegicus similar to CG4241-PA (LOC290662), mRNA [XM_224736]
A_44_P269843	-1.57333	0.000176632	Nagk	Rattus norvegicus N-acetylglucosamine kinase (Nagk), mRNA [NM_001037768]	NM_001037768
A_44_P269903	-2.67	0.00492508	XM_346173	Rattus norvegicus similar to Myosin IXb (Unconventional myosin-9b) (LOC367499), mRNA [XM_346173]	XM_346173
A_44_P270468	-2.61333	0.00684948	Slc15a3	Rattus norvegicus solute carrier family 15, member 3 (Slc15a3), mRNA [NM_139341]	NM_139341
A_44_P271347	-1.36	0.00383496	RGD1305797_predicted	Rattus norvegicus similar to hypothetical protein FLJ33868 (LOC298186), mRNA [XM_238399]
A_44_P271658	-1.91333	0.00788416	Pap	Rattus norvegicus pancreatitis-associated protein (Pap), mRNA [NM_053289]	NM_053289
A_44_P271953	-2.22333	0.0467872	LOC679879	PREDICTED: Rattus norvegicus similar to Spetex-2F protein (LOC679879), mRNA [XM_001054812]	XM_001054812
A_44_P272301	-1.54667	1.06891e-06	Mxra8	Rattus norvegicus matrix-remodelling associated 8 (Mxra8), mRNA [NM_001007002]	NM_001007002
A_44_P272744	-2.20333	0.0200527	BF396511	BF396511 UI-R-BS2-bdz-a-04-0-UI.s1 UI-R-BS2 Rattus norvegicus cDNA clone UI-R-BS2-bdz-a-04-0-UI 3', mRNA sequence [BF396511]	BF396511
A_44_P273146	-3.32	0.0162289	AA998088	AA998088 UI-R-C0-id-h-05-0-UI.s1 UI-R-C0 Rattus norvegicus cDNA clone UI-R-C0-id-h-05-0-UI 3', mRNA sequence [AA998088]	AA998088
A_44_P273509	-1.00333	0.0129232	AI169327	AI169327 EST215162 Normalized rat kidney, Bento Soares Rattus sp. cDNA clone RKIBQ31 3' end, mRNA sequence [AI169327]	AI169327
A_44_P273734	-1.07	0.0120641	Man1a_predicted	mannosidase, alpha, class 1A, member 1 [Source:RefSeq_peptide;Acc:NP_001028828] [ENSRNOT00000001048]
A_44_P273783	-2.69	0.00643062	Aldh1a3	Rattus norvegicus aldehyde dehydrogenase family 1, subfamily A3 (Aldh1a3), mRNA [NM_153300]	NM_153300
A_44_P273885	-1.88333	0.00386702	MGC72974	Rattus norvegicus hypothetical LOC316976 (MGC72974), mRNA [NM_198772]	NM_198772
A_44_P274624	-1.49333	0.0244996	LOC367493	PREDICTED: Rattus norvegicus hypothetical LOC367493 (LOC367493), mRNA [XM_001075365]	XM_001075365
A_44_P274733	-1.13	0.0183331	RGD1564315_predicted	PREDICTED: Rattus norvegicus similar to RIKEN cDNA 9330161F08 (predicted) (RGD1564315_predicted), mRNA [XM_343227]
A_44_P274976	-2.43	0.000400639	DV717216	RVL7682 Wackym-Soares normalized rat vestibular cDNA library Rattus norvegicus cDNA 5', mRNA sequence [DV717216]	DV717216
A_44_P276352	-2.52333	0.000367235	Id3	Rattus norvegicus inhibitor of DNA binding 3 (Id3), mRNA [NM_013058]	NM_013058
A_44_P276899	-1.75	0.000530746	XM_346110	Rattus norvegicus similar to Myosin IXb (Unconventional myosin-9b) (LOC367372), mRNA [XM_346110]	XM_346110
A_44_P276916	-2.12	0.00776174	ENSRNOT00000044160	DRABAD11 Rat DRG Library Rattus norvegicus cDNA clone DRABAD11 5', mRNA sequence [BG664185]
A_44_P277026	-3.56667	0.00176729	Apol3	Rattus norvegicus apolipoprotein L, 3 (Apol3), mRNA [NM_001013175]	NM_001013175
A_44_P277876	-1.89667	0.00741544	Tpst1	Rattus norvegicus tyrosylprotein sulfotransferase 1 (Tpst1), mRNA [NM_001011903]	NM_001011903
A_44_P277923	-1.75333	0.0016382	AI072634	AI072634 UI-R-C2-nn-f-11-0-UI.s1 UI-R-C2 Rattus norvegicus cDNA clone UI-R-C2-nn-f-11-0-UI 3', mRNA sequence [AI072634]	AI072634
A_44_P278659	-3.20667	1.94204e-05	AJ517196	Rattus norvegicus partial mRNA for calcium-activated potassium channel alpha subunit (Kcnma gene), splice variant 2. [AJ517196]	AJ517196
A_44_P279419	-2.27667	0.00133605	AA817802	AA817802 UI-R-A0-ae-b-09-0-UI.s1 UI-R-A0 Rattus norvegicus cDNA clone UI-R-A0-ae-b-09-0-UI 3' similar to gb [AA817802]	AA817802
A_44_P280252	-2.84	0.0021079	AA800318	AA800318 EST189815 Normalized rat heart, Bento Soares Rattus sp. cDNA clone RHEAN84 3' end, mRNA sequence [AA800318]	AA800318
A_44_P281481	-1.83667	0.00184145	Rarres2	Rattus norvegicus retinoic acid receptor responder (tazarotene induced) 2 (Rarres2), mRNA [NM_001013427]	NM_001013427
A_44_P281549	-3.00333	0.0067523	ENSRNOT00000041850	similar to RIKEN cDNA 5031410I06 (LOC686886), mRNA [Source:RefSeq_dna;Acc:XR_009064] [ENSRNOT00000041850]
A_44_P281772	-1.45333	3.61808e-06	Senp7_predicted	Rattus norvegicus similar to mKIAA1707 protein (LOC288167), mRNA [XM_221566]
A_44_P282318	-1.96	0.0070277	AA819333	AA819333 UI-R-A0-bc-c-07-0-UI.s1 UI-R-A0 Rattus norvegicus cDNA clone UI-R-A0-bc-c-07-0-UI 3' similar to gb [AA819333]	AA819333
A_44_P283339	-1.41333	0.000342359	Tmed3	Rattus norvegicus transmembrane emp24 domain containing 3 (Tmed3), mRNA [NM_001004249]	NM_001004249
A_44_P283385	-4.19333	0.000590614	Gip	Rattus norvegicus gastric inhibitory polypeptide (Gip), mRNA [NM_019630]	NM_019630
A_44_P283739	-1.51667	0.000203985	RGD1306703_predicted	PREDICTED: Rattus norvegicus similar to metallo-beta-lactamase superfamily protein like (XL884) (predicted) (RGD1306703_predicted), mRNA [XM_345132]
A_44_P283807	-1.42333	0.0433171	Adam9	Rattus norvegicus a disintegrin and metalloproteinase domain 9 (meltrin gamma) (Adam9), mRNA [NM_001014772]	NM_001014772
A_44_P283819	-2.23667	0.0102195	Dapk1_predicted	PREDICTED: Rattus norvegicus death associated protein kinase 1 (predicted) (Dapk1_predicted), mRNA [XM_225138]
A_44_P283886	-1.93333	0.00201912	RGD1310192_predicted	PREDICTED: Rattus norvegicus similar to bA392M18.1 (novel protein similar to testis specific protein TSPY) (predicted) (RGD1310192_predicted), mRNA [XM_230744]
A_44_P283909	-2.88	0.00064731	XM_216079	Rattus norvegicus similar to RIKEN cDNA 9330182L06 (LOC296811), mRNA [XM_216079]	XM_216079
A_44_P283941	-3.79667	2.52848e-06	Arhgdib	Rattus norvegicus Rho, GDP dissociation inhibitor (GDI) beta (Arhgdib), mRNA [NM_001009600]	NM_001009600
A_44_P283971	-1.16667	0.0109047	Zfp189_predicted	PREDICTED: Rattus norvegicus zinc finger protein 189 (predicted) (Zfp189_predicted), mRNA [XM_232972]
A_44_P283985	-4.01333	0.00928612	LOC689802	PREDICTED: Rattus norvegicus hypothetical protein LOC689802 (LOC689802), mRNA [XM_001072069]	XM_001072069
A_44_P285463	-3.56667	0.000709408	Cldn1	Rattus norvegicus claudin 1 (Cldn1), mRNA [NM_031699]	NM_031699
A_44_P285726	-1.68333	0.00345003	Rcn3_predicted	Rattus norvegicus reticulocalbin 3, EF-hand calcium binding domain (predicted) (Rcn3_predicted), mRNA [NM_001008694]	NM_001008694
A_44_P286127	-2.45	0.0153405	LOC690139	PREDICTED: Rattus norvegicus similar to RNA binding motif protein 24 (LOC690139), mRNA [XM_001073426]	XM_001073426
A_44_P286528	-1.19333	0.039538	Narf	Rattus norvegicus nuclear prelamin A recognition factor (Narf), mRNA [NM_001039207]	NM_001039207
A_44_P286551	-1.16667	0.0170765	AA956791	AA956791 UI-R-E1-fr-h-03-0-UI.s1 UI-R-E1 Rattus norvegicus cDNA clone UI-R-E1-fr-h-03-0-UI 3' similar to gi [AA956791]	AA956791
A_44_P287250	-1.57667	0.0332698	Oat	Rattus norvegicus ornithine aminotransferase (Oat), mRNA [NM_022521]	NM_022521
A_44_P287544	-2.89	0.00493133	AI112964	AI112964 UI-R-C0-gr-f-04-0-UI.s1 UI-R-C0 Rattus norvegicus cDNA clone UI-R-C0-gr-f-04-0-UI 3', mRNA sequence [AI112964]	AI112964
A_44_P287766	-1.29333	0.00518658	AI603162	AI603162 UI-R-AE0-xg-f-11-0-UI.s1 UI-R-AE0 Rattus norvegicus cDNA clone UI-R-AE0-xg-f-11-0-UI 3', mRNA sequence [AI603162]	AI603162
A_44_P288029	-2.72667	0.00210311	Colec12	Rattus norvegicus collectin sub-family member 12 (Colec12), mRNA [NM_001025721]	NM_001025721
A_44_P288241	-1.51667	0.018178	RGD1307396_predicted	PREDICTED: Rattus norvegicus similar to RIKEN cDNA 6330406I15 (predicted) (RGD1307396_predicted), mRNA [XM_341029]
A_44_P288520	-2.65333	0.00195955	A_44_P288520
A_44_P289277	-1.60667	1.04303e-06	AW915944	AW915944 EST347248 Rat gene index, normalized rat, norvegicus, Bento Soares Rattus norvegicus cDNA clone RGIDC96 5' end, mRNA sequence [AW915944]	AW915944
A_44_P290187	-3.66667	5.14171e-05	Sfrp4	Rattus norvegicus secreted frizzled-related protein 4 (Sfrp4), mRNA [NM_053544]	NM_053544
A_44_P290204	-2.77333	0.000439349	Dnm3	Rattus norvegicus dynamin 3 (Dnm3), mRNA [NM_138538]	NM_138538
A_44_P290966	-2.21	6.1716e-05	Pcdh19_predicted	Rattus norvegicus similar to bA99E24.1.1 (protocadherin 19 (KIAA1313) protein) (LOC317183), mRNA [XM_228429]
A_44_P291028	-2.18	0.000248181	Arhgef19_predicted	PREDICTED: Rattus norvegicus Rho guanine nucleotide exchange factor (GEF) 19 (predicted) (Arhgef19_predicted), mRNA [XM_342965]
A_44_P291065	-4.34667	3.78872e-05	ENSRNOT00000011337	similar to integral membrane protein 2A (predicted) (RGD1561079_predicted), mRNA [Source:RefSeq_dna;Acc:XR_009306] [ENSRNOT00000011337]
A_44_P291952	-1.43333	0.00300324	Scarf1_predicted	PREDICTED: Rattus norvegicus scavenger receptor class F, member 1 (predicted), transcript variant 2 (Scarf1_predicted), mRNA [XM_220712]	XM_220712
A_44_P292487	-1.83333	0.00320641	Scpep1	Rattus norvegicus serine carboxypeptidase 1 (Scpep1), mRNA [NM_133383]	NM_133383
A_44_P292495	-1.86	8.90971e-09	Asam	Rattus norvegicus adipocyte-specific adhesion molecule (Asam), mRNA [NM_173154]	NM_173154
A_44_P292669	-2.64667	0.000858229	Hoxa5	Homeobox protein Hox-A5 (Hox-1.3) (Fragment). [Source:Uniprot/SWISSPROT;Acc:P52949] [ENSRNOT00000008523]
A_44_P292745	-2.93667	0.0238412	Sfrp4	Rattus norvegicus secreted frizzled-related protein 4 (Sfrp4), mRNA [NM_053544]	NM_053544
A_44_P293213	-1.17	0.00785101	ENSRNOT00000051757	similar to FLJ20298 protein isoform a (predicted) (RGD1563084_predicted), mRNA [Source:RefSeq_dna;Acc:XR_007329] [ENSRNOT00000051757]
A_44_P295408	-4.1	0.0081313	ENSRNOT00000041850	similar to RIKEN cDNA 5031410I06 (LOC686886), mRNA [Source:RefSeq_dna;Acc:XR_009064] [ENSRNOT00000041850]
A_44_P295563	-2.54	0.000483545	Col7a1_predicted	PREDICTED: Rattus norvegicus procollagen, type VII, alpha 1 (predicted) (Col7a1_predicted), mRNA [XM_238554]
A_44_P296180	-1.23333	0.00190549	Arg2	Rattus norvegicus arginase 2 (Arg2), mRNA [NM_019168]	NM_019168
A_44_P297175	-1.91	0.000508168	Cd36	Rattus norvegicus cd36 antigen (Cd36), mRNA [NM_031561]	NM_031561
A_44_P297252	-1.90667	0.0126855	LOC266761	PREDICTED: Rattus norvegicus cytochrome P450-like protein (Loc266761), mRNA [XM_001061575]
A_44_P298049	-2.33	0.0215825	Ncf1	Rattus norvegicus neutrophil cytosolic factor 1 (Ncf1), mRNA [NM_053734]	NM_053734
A_44_P298473	-1.56	0.00555104	Siat7F	Rattus norvegicus sialyltransferase 7F (Siat7F), mRNA [NM_001015036]	NM_001015036
A_44_P298934	-1.62667	0.0150013	BE116552	BE116552 UI-R-BS1-ayj-e-12-0-UI.s1 UI-R-BS1 Rattus norvegicus cDNA clone UI-R-BS1-ayj-e-12-0-UI 3', mRNA sequence [BE116552]	BE116552
A_44_P298957	-1.76333	0.0198692	CB327115	UI-R-FS0-crx-p-23-0-UI.s1 UI-R-FS0 Rattus norvegicus cDNA clone UI-R-FS0-crx-p-23-0-UI 3', mRNA sequence [CB327115]	CB327115
A_44_P299213	-2.25333	0.00134966	Ifi27l	Rattus norvegicus interferon, alpha-inducible protein 27-like (Ifi27l), mRNA [NM_203410]	NM_203410
A_44_P299550	-2.65667	0.000406704	Cldn4	Rattus norvegicus claudin 4 (Cldn4), mRNA [NM_001012022]	NM_001012022
A_44_P299887	-1.48333	0.00250364	Olfml2a_predicted	PREDICTED: Rattus norvegicus olfactomedin-like 2A (predicted) (Olfml2a_predicted), mRNA [XM_231192]
A_44_P300137	-1.8	0.0330268	Atp8b3_predicted	PREDICTED: Rattus norvegicus ATPase, Class I, type 8B, member 3 (predicted) (Atp8b3_predicted), mRNA [XM_234937]
A_44_P302476	-1.31667	0.0025314	XM_343707	Rattus norvegicus similar to RIKEN cDNA 4933431D05 (LOC363372), mRNA [XM_343707]	XM_343707
A_44_P302479	-2.54	0.0011238	LOC363424	Rattus norvegicus similar to RIKEN cDNA 4933431D05 (LOC363424), mRNA [XM_343747]	XM_343747
A_44_P303430	-1.82667	0.000839265	AW142654	AW142654 EST292906 Normalized rat embryo, Bento Soares Rattus sp. cDNA clone RGIAR57 5' end, mRNA sequence [AW142654]	AW142654
A_44_P303883	-2.53333	0.00210516	AI602844	AI602844 UI-R-AE0-xm-d-04-0-UI.s1 UI-R-AE0 Rattus norvegicus cDNA clone UI-R-AE0-xm-d-04-0-UI 3', mRNA sequence [AI602844]	AI602844
A_44_P303890	-2.25	8.4546e-06	Tbx2_predicted	PREDICTED: Rattus norvegicus T-box 2 (predicted) (Tbx2_predicted), mRNA [XM_220810]
A_44_P303982	-2.66667	0.0503024	Susd2_predicted	PREDICTED: Rattus norvegicus sushi domain containing 2 (predicted) (Susd2_predicted), mRNA [XM_215372]
A_44_P304323	-1.69667	0.00696789	Ccl5	Rattus norvegicus chemokine (C-C motif) ligand 5 (Ccl5), mRNA [NM_031116]	NM_031116
A_44_P306355	-1.22667	0.000894053	Plod1	Rattus norvegicus procollagen-lysine, 2-oxoglutarate 5-dioxygenase 1 (Plod1), mRNA [NM_053827]	NM_053827
A_44_P306639	-1.86	0.0349098	Dap	Rattus norvegicus death-associated protein (Dap), mRNA [NM_022526]	NM_022526
A_44_P307625	-2.39667	0.0960064	Ptgfr	Rattus norvegicus prostaglandin F receptor (Ptgfr), mRNA [NM_013115]	NM_013115
A_44_P308718	-1.92	7.84734e-09	Maged2	Rattus norvegicus melanoma antigen, family D, 2 (Maged2), mRNA [NM_080479]	NM_080479
A_44_P308724	-1.84	0.00328669	Maged2	Rattus norvegicus melanoma antigen, family D, 2 (Maged2), mRNA [NM_080479]	NM_080479
A_44_P309034	-1.01333	0.0118823	Dlc1	Rho GTPase-activating protein 7 (Rho-type GTPase-activating protein 7) (p122-RhoGAP) (Deleted in liver cancer 1 protein homolog) (Dlc-1) (StAR-related lipid transfer protein 12) (StARD12) (START domain- containing protein 12)....
A_44_P309523	-1.79	0.00213862	LOC501230	PREDICTED: Rattus norvegicus similar to nidogen 2 (LOC501230), mRNA [XM_001076269]	XM_001076269
A_44_P310424	-1.8	0.134154	BM386331	BM386331 UI-R-CN1-cjf-l-15-0-UI.s1 UI-R-CN1 Rattus norvegicus cDNA clone UI-R-CN1-cjf-l-15-0-UI 3', mRNA sequence [BM386331]	BM386331
A_44_P310581	-1.08667	0.00939606	Dok4_predicted	PREDICTED: Rattus norvegicus docking protein 4 (predicted) (Dok4_predicted), mRNA [XM_341642]
A_44_P310658	-1.02333	0.0295401	Ppp4r2_predicted	PREDICTED: Rattus norvegicus protein phosphatase 4, regulatory subunit 2 (predicted) (Ppp4r2_predicted), mRNA [XM_216225]
A_44_P311647	-1.03667	0.0211556	Dpysl2	PREDICTED: Rattus norvegicus dihydropyrimidinase-like 2 (Dpysl2), mRNA [XM_573810]	XM_573810
A_44_P311797	-2.36333	0.000128102	Cpxm1_predicted	PREDICTED: Rattus norvegicus carboxypeptidase X 1 (M14 family) (predicted) (Cpxm1_predicted), mRNA [XM_215840]
A_44_P311917	-1.44333	0.0392648	LOC680758	PREDICTED: Rattus norvegicus similar to spermatogenesis associated glutamate (E)-rich protein 4d (LOC680758), mRNA [XM_001058748]	XM_001058748
A_44_P312089	-1.26	0.00242985	LOC316326	Rattus norvegicus similar to lung inducible neuralized-related C3HC4 RING finger protein (LOC316326), mRNA [NM_001014100]	NM_001014100
A_44_P312373	-2.56667	9.54574e-06	AA955577	AA955577 UI-R-E1-fa-b-07-0-UI.s1 UI-R-E1 Rattus norvegicus cDNA clone UI-R-E1-fa-b-07-0-UI 3' similar to gi [AA955577]	AA955577
A_44_P313507	-3.20333	0.00132302	Cdkn2b	Rattus norvegicus cyclin-dependent kinase inhibitor 2B (p15, inhibits CDK4) (Cdkn2b), mRNA [NM_130812]	NM_130812
A_44_P314506	-1.07667	0.0344475	LOC288019	PREDICTED: Rattus norvegicus similar to eukaryotic translation elongation factor 1 alpha 1 (LOC288019), mRNA [XR_006893]	XR_006893
A_44_P314876	-1.15667	0.000801224	Six5_predicted	PREDICTED: Rattus norvegicus sine oculis-related homeobox 5 homolog (Drosophila) (predicted) (Six5_predicted), mRNA [XM_218412]	XM_218412
A_44_P315437	-1.78333	0.00181558	BG669126	BG669126 DRN05F10 Rat DRG Library Rattus norvegicus cDNA clone DRN05F10 5', mRNA sequence [BG669126]	BG669126
A_44_P316381	-2.53333	0.000958636	Sorcs2_predicted	Rattus norvegicus similar to VPS10 domain receptor protein SorCS2 (LOC305438), mRNA [XM_223522]	XM_223522
A_44_P316659	-2.48667	0.000127751	XM_345522	Rattus norvegicus similar to RIKEN cDNA A930001M12 gene (LOC366358), mRNA [XM_345522]	XM_345522
A_44_P316833	-1.59	0.00163136	TC597848	Q270W2_MYCFV (Q270W2) Adenylyl cyclase class-3/4/guanylyl cyclase precursor, partial (5%) [TC597848]
A_44_P316898	-2.74667	0.00367385	Higd1b_predicted	PREDICTED: Rattus norvegicus HIG1 domain family, member 1B (predicted) (Higd1b_predicted), mRNA [XM_213488]
A_44_P317250	-1.06333	0.0187891	AA819034	AA819034 UI-R-A0-ba-e-12-0-UI.s1 UI-R-A0 Rattus norvegicus cDNA clone UI-R-A0-ba-e-12-0-UI 3' similar to gb [AA819034]	AA819034
A_44_P317639	-2.64667	0.0134196	RGD1564105_predicted	PREDICTED: Rattus norvegicus similar to RIKEN cDNA B130052G07 (predicted) (RGD1564105_predicted), mRNA [XM_573538]	XM_573538
A_44_P317912	-3.62	0.0427914	Aldh1a2	Rattus norvegicus aldehyde dehydrogenase family 1, subfamily A2 (Aldh1a2), mRNA [NM_053896]	NM_053896
A_44_P318318	-2.79667	0.000162166	Mmp3	Rattus norvegicus matrix metallopeptidase 3 (Mmp3), mRNA [NM_133523]	NM_133523
A_44_P318662	-4.87	0.000360237	Tac2	Rattus norvegicus tachykinin 2 (Tac2), mRNA [NM_019162]	NM_019162
A_44_P318707	-1.37333	0.00550856	RGD1562948_predicted	Rattus norvegicus similar to Acetyl CoA transferase-like (LOC365096), mRNA [XM_344812]	XM_344812
A_44_P318957	-1.49667	0.0482338	ENSRNOT00000027190	PREDICTED: Rattus norvegicus similar to protocadherin beta 8 (LOC680020), mRNA [XM_001055350]
A_44_P319256	-1.55333	0.0544977	Kdelr3_predicted	PREDICTED: Rattus norvegicus KDEL (Lys-Asp-Glu-Leu) endoplasmic reticulum protein retention receptor 3 (predicted) (Kdelr3_predicted), mRNA [XM_235478]
A_44_P319721	-4.41	0.00712555	LOC499991	Rattus norvegicus Ab1-219 (LOC499991), mRNA [NM_001044265]	NM_001044265
A_44_P320799	-1.87333	0.0347505	Gucy1a3	Rattus norvegicus guanylate cyclase 1, soluble, alpha 3 (Gucy1a3), mRNA [NM_017090]	NM_017090
A_44_P320858	-2.56667	0.0325222	Ghr	Rattus norvegicus growth hormone receptor (Ghr), mRNA [NM_017094]	NM_017094
A_44_P321719	-1.28667	2.66109e-05	DY471722	RVL22932 Wackym-Soares normalized rat vestibular cDNA library Rattus norvegicus cDNA 5', mRNA sequence [DY471722]	DY471722
A_44_P322497	-1.21667	0.000305035	Serpinh1	Rattus norvegicus serine (or cysteine) proteinase inhibitor, clade H, member 1 (Serpinh1), mRNA [NM_017173]	NM_017173
A_44_P322860	-1.45	0.0168896	Camkk1	Rattus norvegicus calcium/calmodulin-dependent protein kinase kinase 1, alpha (Camkk1), mRNA [NM_031662]	NM_031662
A_44_P323349	-2.17333	0.00120284	Gria4	Rattus norvegicus glutamate receptor, ionotropic, 4 (Gria4), mRNA [NM_017263]	NM_017263
A_44_P323754	-4.08667	0.00273172	RGD1560658_predicted	PREDICTED: Rattus norvegicus similar to serine (or cysteine) proteinase inhibitor, clade B, member 1b (predicted) (RGD1560658_predicted), mRNA [XM_225268]
A_44_P323936	-2.87	0.00996246	LOC690631	PREDICTED: Rattus norvegicus similar to spermatogenesis associated glutamate (E)-rich protein 4d (LOC690631), mRNA [XM_001075028]	XM_001075028
A_44_P323951	-4.33667	0.00200662	LOC680879	similar to RIKEN cDNA 5031410I06 (LOC686886), mRNA [Source:RefSeq_dna;Acc:XR_009064] [ENSRNOT00000041800]
A_44_P323955	-2.43333	0.0129386	A_44_P323955
A_44_P324009	-1.48	0.0412941	Brms1l_predicted	PREDICTED: Rattus norvegicus breast cancer metastasis-suppressor 1-like (predicted) (Brms1l_predicted), mRNA [XM_216712]	XM_216712
A_44_P324554	-1.41667	0.0262646	BF523761	UI-R-Y0-vc-h-06-0-UI.r1 UI-R-Y0 Rattus norvegicus cDNA clone UI-R-Y0-vc-h-06-0-UI 5', mRNA sequence [BF523761]	BF523761
A_44_P324841	-1.39667	0.00927876	BI285568	BI285568 UI-R-CW0s-ccb-f-08-0-UI.s1 UI-R-CW0s Rattus norvegicus cDNA clone UI-R-CW0s-ccb-f-08-0-UI 3', mRNA sequence [BI285568]	BI285568
A_44_P324932	-3.01667	0.0231744	AW141328	AW141328 EST291369 Normalized rat brain, Bento Soares Rattus sp. cDNA clone RGIBO08 5' end similar to X inactive specific transcript (Xist mRNA), mRNA sequence [AW141328]	AW141328
A_44_P325133	-1.64667	0.0339047	RGD1305459_predicted	PREDICTED: Rattus norvegicus similar to KIAA0605 gene product (predicted) (RGD1305459_predicted), mRNA [XM_231125]	XM_231125
A_44_P326233	-1.92	0.0136354	Fkbp14	Rattus norvegicus FK506 binding protein 14 (Fkbp14), mRNA [NM_001013210]	NM_001013210
A_44_P326584	-5.59	1.21255e-05	AI170406	AI170406 EST216332 Normalized rat lung, Bento Soares Rattus sp. cDNA clone RLUCH88 3' end, mRNA sequence [AI170406]	AI170406
A_44_P327392	-2.12667	0.0491741	BI275469	BI275469 UI-R-CX0-bww-h-01-0-UI.s1 UI-R-CX0 Rattus norvegicus cDNA clone UI-R-CX0-bww-h-01-0-UI 3', mRNA sequence [BI275469]	BI275469
A_44_P328008	-2.69333	0.00100323	Alx3	Rattus norvegicus aristaless 3 (Alx3), mRNA [NM_001007012]	NM_001007012
A_44_P328087	-1.20667	0.0151202	Snai1	Rattus norvegicus snail homolog 1 (Drosophila) (Snai1), mRNA [NM_053805]	NM_053805
A_44_P328573	-1.33	0.0230108	Sart2_predicted	PREDICTED: Rattus norvegicus squamous cell carcinoma antigen recognized by T cells 2 (predicted) (Sart2_predicted), mRNA [XM_345110]
A_44_P328646	-1.36333	0.0412683	XM_346182	Rattus norvegicus similar to RIKEN cDNA 4933431D05 (LOC367511), mRNA [XM_346182]	XM_346182
A_44_P328758	-1.25667	0.0276431	Acpl2	Rattus norvegicus acid phosphatase-like 2 (Acpl2), mRNA [NM_001007710]	NM_001007710
A_44_P329873	-1.14667	0.0136565	AA859361	AA859361 UI-R-E0-cl-d-01-0-UI.s1 UI-R-E0 Rattus norvegicus cDNA clone UI-R-E0-cl-d-01-0-UI 3' similar to gb [AA859361]	AA859361
A_44_P330417	-2.23667	3.51741e-05	Twist1	Rattus norvegicus twist gene homolog 1 (Drosophila) (Twist1), mRNA [NM_053530]	NM_053530
A_44_P330847	-3.90333	0.000391943	LOC683973	PREDICTED: Rattus norvegicus similar to spermatogenesis associated glutamate (E)-rich protein 4b (LOC683973), mRNA [XM_001068277]	XM_001068277
A_44_P332422	-5.05667	7.30144e-06	C1s	Rattus norvegicus complement component 1, s subcomponent (C1s), mRNA [NM_138900]	NM_138900
A_44_P332429	-5.46333	2.88025e-07	C1s	Rattus norvegicus complement component 1, s subcomponent (C1s), mRNA [NM_138900]	NM_138900
A_44_P332606	-2.12333	0.00873045	C2	Rattus norvegicus complement component 2 (C2), mRNA [NM_172222]	NM_172222
A_44_P332890	-2.92	0.000192576	LOC308670	Rattus norvegicus p mRNA for pink-eyed dilution, complete cds. [AB191343]	AB191343
A_44_P333109	-1.22333	0.0091168	ENSRNOT00000048166	PREDICTED: Rattus norvegicus similar to Protocadherin beta 14 precursor (PCDH-beta14) (LOC680203), mRNA [XM_001056106]
A_44_P333116	-3.4	0.000594748	Meis2_predicted	PREDICTED: Rattus norvegicus Meis1, myeloid ecotropic viral integration site 1 homolog 2 (predicted) (Meis2_predicted), mRNA [XM_230449]	XM_230449
A_44_P334491	-1.88333	0.0148817	AW525042	AW525042 UI-R-BJ0p-aim-b-10-0-UI.s1 UI-R-BJ0p Rattus norvegicus cDNA clone UI-R-BJ0p-aim-b-10-0-UI 3', mRNA sequence [AW525042]	AW525042
A_44_P334953	-1.23333	0.00631559	Fez1	Rattus norvegicus fasciculation and elongation protein zeta 1 (zygin I) (Fez1), mRNA [NM_031066]	NM_031066
A_44_P335079	-1.93	0.000716306	Tff3	Rattus norvegicus trefoil factor 3 (Tff3), mRNA [NM_013042]	NM_013042
A_44_P335175	-1.35667	0.0163273	RGD1311892_predicted	PREDICTED: Rattus norvegicus similar to hypothetical protein FLJ10901 (predicted) (RGD1311892_predicted), mRNA [XM_213984]	XM_213984
A_44_P335402	-1.52667	0.00237482	Mocos_predicted	PREDICTED: Rattus norvegicus molybdenum cofactor sulfurase (predicted) (Mocos_predicted), mRNA [XM_341584]	XM_341584
A_44_P335578	-3.24333	0.0132834	LOC501349	PREDICTED: Rattus norvegicus hypothetical LOC501349 (LOC501349), mRNA [XM_001073636]	XM_001073636
A_44_P335755	-1.88333	0.0402379	Twsg1_predicted	PREDICTED: Rattus norvegicus twisted gastrulation homolog 1 (Drosophila) (predicted) (Twsg1_predicted), mRNA [XM_343637]
A_44_P336833	-1.72667	0.00233819	AI171268	AI171268 EST217223 Normalized rat muscle, Bento Soares Rattus sp. cDNA clone RMUBI34 3' end, mRNA sequence [AI171268]	AI171268
A_44_P336878	-6.02	0.000625098	BF289560	BF289560 EST454151 Rat Gene Index, normalized rat, Rattus norvegicus cDNA Rattus norvegicus cDNA clone RGIHI50, mRNA sequence [BF289560]	BF289560
A_44_P337311	-1.94	0.000121586	Thbs4	Thrombospondin-4 precursor. [Source:Uniprot/SWISSPROT;Acc:P49744] [ENSRNOT00000017078]
A_44_P337351	-3.33667	3.67372e-05	Cxcl12	Rattus norvegicus chemokine (C-X-C motif) ligand 12 (Cxcl12), transcript variant 3, mRNA [NM_001033883]	NM_001033883
A_44_P337441	-2.48333	0.00039479	Lipg	Rattus norvegicus lipase, endothelial (Lipg), mRNA [NM_001012741]	NM_001012741
A_44_P337465	-1.25	0.059442	ENSRNOT00000007634
A_44_P337930	-1.11333	0.0701357	XM_221162	Rattus norvegicus similar to RIKEN cDNA 4933431D05 (LOC287855), mRNA [XM_221162]	XM_221162
A_44_P338703	-1.42333	0.00129935	AW918458	AW918458 EST349762 Rat gene index, normalized rat, norvegicus, Bento Soares Rattus norvegicus cDNA clone RGIES56 5' end, mRNA sequence [AW918458]	AW918458
A_44_P339722	-2.94333	0.000287764	Cdh11	Cadherin-11 (Fragment). [Source:Uniprot/SPTREMBL;Acc:Q9JIW2] [ENSRNOT00000018535]
A_44_P341877	-3.9	0.000539567	Has2	Rattus norvegicus hyaluronan synthase 2 (Has2), mRNA [NM_013153]	NM_013153
A_44_P342047	-1.26333	4.66279e-06	Rgs10	Regulator of G-protein signaling 10 (RGS10) (Fragment). [Source:Uniprot/SWISSPROT;Acc:P49806] [ENSRNOT00000027375]
A_44_P342187	-2.10333	0.000482174	Edg5	Rattus norvegicus endothelial differentiation, sphingolipid G-protein-coupled receptor, 5 (Edg5), mRNA [NM_017192]	NM_017192
A_44_P342289	-4.19667	0.000194994	BC099104	Rattus norvegicus cDNA clone IMAGE:7460165 [BC099104]	BC099104
A_44_P342314	-3.13667	0.00256385	RGD1308373	Rattus norvegicus similar to DKFZP566K1924 protein (RGD1308373), mRNA [NM_001014232]	NM_001014232
A_44_P342520	-1.83667	0.000240378	RGD1305809_predicted	PREDICTED: Rattus norvegicus similar to chromosome 20 open reading frame 58 (predicted) (RGD1305809_predicted), mRNA [XM_215977]
A_44_P342550	-1.44333	0.00137546	ENSRNOT00000051257	PREDICTED: Rattus norvegicus dysferlin (predicted) (Dysf_predicted), mRNA [XM_232123]
A_44_P342750	-1.30333	0.0103502	LOC299828	PREDICTED: Rattus norvegicus similar to Ku70-binding protein 3 (LOC299828), mRNA [XM_216903]	XM_216903
A_44_P343576	-1.45667	0.000730895	BM392037	BM392037 UI-R-DO1-cmk-o-06-0-UI.s1 UI-R-DO1 Rattus norvegicus cDNA clone UI-R-DO1-cmk-o-06-0-UI 3', mRNA sequence [BM392037]	BM392037
A_44_P343615	-4.13	0.00450084	Agtr2	Rattus norvegicus angiotensin II receptor, type 2 (Agtr2), mRNA [NM_012494]	NM_012494
A_44_P343859	-1.19333	0.000524709	Csf1	Rattus norvegicus colony stimulating factor 1 (macrophage) (Csf1), mRNA [NM_023981]	NM_023981
A_44_P344346	-1.27667	0.0122399	Arpc1b	Rattus norvegicus actin related protein 2/3 complex, subunit 1B (Arpc1b), mRNA [NM_019289]	NM_019289
A_44_P345159	-1.15	0.0123485	Wipi1_predicted	PREDICTED: Rattus norvegicus WD repeat domain, phosphoinositide interacting 1 (predicted) (Wipi1_predicted), mRNA [XM_221063]
A_44_P345232	-2.42	0.00132189	Omd	Rattus norvegicus osteomodulin (Omd), mRNA [NM_031817]	NM_031817
A_44_P345450	-1.76667	0.00236356	BI296880	UI-R-DK0-cgg-f-07-0-UI.s1 UI-R-DK0 Rattus norvegicus cDNA clone UI-R-DK0-cgg-f-07-0-UI 3', mRNA sequence [BI296880]	BI296880
A_44_P346408	-2.13667	0.030633	Egfr	Rattus norvegicus epidermal growth factor receptor (Egfr), mRNA [NM_031507]	NM_031507
A_44_P346637	-1.18667	0.00514213	Pcp4	Rattus norvegicus Purkinje cell protein 4 (Pcp4), mRNA [NM_013002]	NM_013002
A_44_P346882	-1.59667	0.00335533	XM_213999	Rattus norvegicus similar to hypothetical protein AD158 (LOC289443), mRNA [XM_213999]	XM_213999
A_44_P346959	-1.05667	0.000108272	Isgf3g	Rattus norvegicus interferon dependent positive acting transcription factor 3 gamma (Isgf3g), mRNA [NM_001012041]	NM_001012041
A_44_P347434	-2.27333	3.13456e-06	DN934017	AGENCOURT_50155901 NCI_CGAP_Pr49 Rattus norvegicus cDNA clone IMAGE:7933811 5', mRNA sequence [DN934017]	DN934017
A_44_P347498	-3.47333	0.00139203	BI296467	UI-R-CV2-cgr-e-08-0-UI.s1 UI-R-CV2 Rattus norvegicus cDNA clone UI-R-CV2-cgr-e-08-0-UI 3', mRNA sequence [BI296467]	BI296467
A_44_P348748	-2.37333	3.60017e-05	CF110996	Shultzomica04247 Rat lung airway and parenchyma cDNA libraries Rattus norvegicus cDNA clone Contig3768 5', mRNA sequence [CF110996]	CF110996
A_44_P348781	-7.82333	0.000312461	Kng1	Rattus norvegicus kininogen 1 (Kng1), mRNA [NM_012696]	NM_012696
A_44_P348922	-1.30333	7.5012e-05	Cebpb	Rattus norvegicus CCAAT/enhancer binding protein (C/EBP), beta (Cebpb), mRNA [NM_024125]	NM_024125
A_44_P349320	-1.28333	0.00874637	Mxd4_predicted	Rattus norvegicus similar to Max dimerization protein 4 (LOC360961), mRNA [XM_341241]
A_44_P349553	-2.96	0.000212535	Col6a1_predicted	PREDICTED: Rattus norvegicus procollagen, type VI, alpha 1 (predicted) (Col6a1_predicted), mRNA [XM_215375]
A_44_P350521	-1.68667	0.0251194	Col1a1	R.norvegicus mRNA for collagen alpha1 type I. [Z78279]	Z78279
A_44_P351490	-2.94667	3.13853e-05	Cd82	Rattus norvegicus CD82 antigen (Cd82), mRNA [NM_031797]	NM_031797
A_44_P351684	-2.28667	0.0329351	LOC501953	PREDICTED: Rattus norvegicus similar to Spetex-2F protein (LOC501953), mRNA [XM_577380]	XM_577380
A_44_P351972	-1.29667	0.000268847	LOC363397	PREDICTED: Rattus norvegicus similar to RIKEN cDNA 5031410I06 (LOC363397), mRNA [XM_343727]	XM_343727
A_44_P352009	-2.23667	0.00312504	Tmem54	Rattus norvegicus transmembrane protein 54 (Tmem54), mRNA [NM_001034151]	NM_001034151
A_44_P352538	-3.79	0.000103179	Sectm1a	Rattus norvegicus secreted and transmembrane 1A (Sectm1a), mRNA [NM_001013043]	NM_001013043
A_44_P352783	-2.44667	3.61325e-05	BI275896	BI275896 UI-R-CX0-bxh-g-10-0-UI.s1 UI-R-CX0 Rattus norvegicus cDNA clone UI-R-CX0-bxh-g-10-0-UI 3', mRNA sequence [BI275896]	BI275896
A_44_P353157	-1.59667	0.0126874	Tmem30b_predicted	Rattus norvegicus transmembrane protein 30B (predicted) (Tmem30b_predicted), mRNA [NM_001080380]	NM_001080380
A_44_P353515	-1.29667	0.000619225	Pmp22	Rattus norvegicus peripheral myelin protein 22 (Pmp22), mRNA [NM_017037]	NM_017037
A_44_P353955	-2.64667	0.00794218	ENSRNOT00000020763	PREDICTED: Rattus norvegicus similar to phosphoglucomutase 5 (LOC679990), mRNA [XM_574644]
A_44_P354062	-1.79	0.0139507	Tram1l1_predicted	PREDICTED: Rattus norvegicus translocation associated membrane protein 1-like 1 (predicted) (Tram1l1_predicted), mRNA [XM_227674]
A_44_P354244	-1.36333	0.00233251	LOC682088	similar to erythrocyte membrane protein band 4.1 like 4B isoform 2 (LOC682100), mRNA [Source:RefSeq_dna;Acc:XR_007781] [ENSRNOT00000031432]
A_44_P354534	-1.48667	0.00394268	AA817998	AA817998 UI-R-A0-ah-b-09-0-UI.s1 UI-R-A0 Rattus norvegicus cDNA clone UI-R-A0-ah-b-09-0-UI 3' similar to gb [AA817998]	AA817998
A_44_P355488	-1.42	4.76019e-05	AI178131	AI178131 EST221794 Normalized rat placenta, Bento Soares Rattus sp. cDNA clone RPLCM49 3' end, mRNA sequence [AI178131]	AI178131
A_44_P355928	-2.12333	0.00246701	Ctss	Rattus norvegicus cathepsin S (Ctss), mRNA [NM_017320]	NM_017320
A_44_P356738	-2.44667	0.0486293	LOC501080	PREDICTED: Rattus norvegicus similar to Discs large homolog 5 (Placenta and prostate DLG) (Discs large protein P-dlg) (LOC501080), mRNA [XM_576492]	XM_576492
A_44_P357635	-1.49333	0.0120914	AA860061	AA860061 UI-R-E0-bz-h-05-0-UI.s2 UI-R-E0 Rattus norvegicus cDNA clone UI-R-E0-bz-h-05-0-UI 3' similar to gb [AA860061]	AA860061
A_44_P358151	-3.46667	0.000950683	Sectm1b	Rattus norvegicus secreted and transmembrane 1B (Sectm1b), mRNA [NM_199082]	NM_199082
A_44_P358203	-1.22667	0.0486605	Mark1	Rattus norvegicus MAP/microtubule affinity-regulating kinase 1 (Mark1), mRNA [NM_053947]	NM_053947
A_44_P358828	-1.11667	0.00209567	Pcdhb13	Protocadherin-T4 (Fragment). [Source:Uniprot/SPTREMBL;Acc:Q9JIU1] [ENSRNOT00000027172]
A_44_P358988	-1.07333	0.0340825	LOC678756	PREDICTED: Rattus norvegicus similar to GTPase activating protein testicular GAP1 (LOC678756), mRNA [XR_005493]	XR_005493
A_44_P359035	-1.09	0.00558107	XM_347073	Rattus norvegicus LOC362680 (LOC362680), mRNA [XM_347073]	XM_347073
A_44_P361327	-1.25	0.0531416	ENSRNOT00000051707
A_44_P361780	-1.13667	0.0263808	CB606190	CB606190 AMGNNUC:NRWA3-00022-C9-A white adipose tiss (10469) Rattus norvegicus cDNA clone nrwa3-00022-c9 5', mRNA sequence [CB606190]	CB606190
A_44_P361809	-2.72333	4.34746e-05	Mmp2	R. Norvegicus mRNA for 72 KDa type IV collagenase [X71466]	X71466
A_44_P362200	-2.88333	0.00133901	BC092191	Rattus norvegicus cDNA clone IMAGE:7111416, **** WARNING: chimeric clone ****. [BC092191]	BC092191
A_44_P363116	-1.20667	0.00527711	Gm1960	Rattus norvegicus gene model 1960, (NCBI) (Gm1960), mRNA [NM_138522]	NM_138522
A_44_P363229	-1.06	0.00017062	Gprk5	Rattus norvegicus G protein-coupled receptor kinase 5 (Gprk5), mRNA [NM_030829]	NM_030829
A_44_P365569	-1.36667	0.010217	RGD1562284_predicted	PREDICTED: Rattus norvegicus similar to Glutaminyl-peptide cyclotransferase precursor (QC) (predicted) (RGD1562284_predicted), mRNA [XM_233812]
A_44_P365653	-1.18	0.0223501	LOC361596	Rattus norvegicus similar to NADP+-specific isocitrate dehydrogenase (LOC361596), mRNA [NM_001014161]	NM_001014161
A_44_P366067	-2.14667	7.93432e-07	A_44_P366067
A_44_P366303	-2.19667	0.00153035	Matn2_predicted	PREDICTED: Rattus norvegicus matrilin 2 (predicted) (Matn2_predicted), mRNA [XM_216941]	XM_216941
A_44_P366723	-2.87333	0.00127379	Igf1	Rattus norvegicus insulin-like growth factor 1 (Igf1), transcript variant 2, mRNA [NM_178866]	NM_178866
A_44_P366883	-1.01	0.00334578	AI713966	AI713966 UI-R-AB1-yt-h-04-0-UI.s1 UI-R-AB1 Rattus norvegicus cDNA clone UI-R-AB1-yt-h-04-0-UI 3', mRNA sequence [AI713966]	AI713966
A_44_P367253	-2.43333	0.000133213	RGD1562672_predicted	PREDICTED: Rattus norvegicus similar to Arx homeoprotein (predicted) (RGD1562672_predicted), mRNA [XM_228590]	XM_228590
A_44_P367431	-1.34	0.0334402	BC086414	Rattus norvegicus cDNA clone MGC:105834 IMAGE:7109565, complete cds. [BC086414]	BC086414
A_44_P367525	-2.26333	0.000198993	Hgf	Rattus norvegicus hepatocyte growth factor (Hgf), mRNA [NM_017017]	NM_017017
A_44_P368519	-1.18333	0.0167035	AI070114	AI070114 UI-R-Y0-lu-b-09-0-UI.s1 UI-R-Y0 Rattus norvegicus cDNA clone UI-R-Y0-lu-b-09-0-UI 3', mRNA sequence [AI070114]	AI070114
A_44_P369189	-1.82333	0.00337299	AI012814	AI012814 EST207265 Normalized rat placenta, Bento Soares Rattus sp. cDNA clone RPLBB91 3' end, mRNA sequence [AI012814]	AI012814
A_44_P369206	-3.01	0.00185	Rnase4	Rattus norvegicus ribonuclease, RNase A family 4 (Rnase4), mRNA [NM_020082]	NM_020082
A_44_P370005	-3.27333	0.00687347	Spna1	Rattus norvegicus spectrin alpha 1 (Spna1), mRNA [NM_001011908]	NM_001011908
A_44_P370838	-1.23	0.0190625	RGD1307304_predicted	PREDICTED: Rattus norvegicus similar to 3222401M22Rik protein (predicted) (RGD1307304_predicted), mRNA [XM_343571]
A_44_P371317	-5.16667	0.00016516	Htr7	Rattus norvegicus 5-hydroxytryptamine (serotonin) receptor 7 (Htr7), mRNA [NM_022938]	NM_022938
A_44_P371984	-1.36333	0.000824934	Dpp4	Rat bile canaliculus domain-specific membrane glycoprotein mRNA, complete cds. [J02997]	J02997
A_44_P372002	-1.07667	0.00129601	AW143756	AW143756 EST294052 Normalized rat embryo, Bento Soares Rattus sp. cDNA clone RGIBZ58 5' end, mRNA sequence [AW143756]	AW143756
A_44_P372061	-1.57333	0.00498568	Cyp2d22	Rattus norvegicus cytochrome P450, family 2, subfamily d, polypeptide 22 (Cyp2d22), mRNA [NM_138515]	NM_138515
A_44_P372148	-1.20667	0.0302013	Rarres2	UI-R-FS1-cqh-h-02-0-UI.s1 UI-R-FS1 Rattus norvegicus cDNA clone UI-R-FS1-cqh-h-02-0-UI 3', mRNA sequence [BU760494]	BU760494
A_44_P372254	-3.22	0.0083709	Slpi	Rattus norvegicus secretory leukocyte peptidase inhibitor (Slpi), mRNA [NM_053372]	NM_053372
A_44_P372501	-4.74667	3.75777e-06	Sult1a1	Rattus norvegicus sulfotransferase family 1A, phenol-preferring, member 1 (Sult1a1), mRNA [NM_031834]	NM_031834
A_44_P372979	-1.70667	0.00329567	Leprel2_predicted	PREDICTED: Rattus norvegicus leprecan-like 2 (predicted) (Leprel2_predicted), mRNA [XM_216278]	XM_216278
A_44_P373082	-2.23333	0.00642931	Gpr153	Rattus norvegicus G protein-coupled receptor 153 (Gpr153), mRNA [NM_001034855]	NM_001034855
A_44_P373236	-1.63667	0.00184522	Slfn8	Rattus norvegicus schlafen 8 (Slfn8), mRNA [NM_001013970]	NM_001013970
A_44_P373660	-1.48667	0.000232342	AI408440	AI408440 EST236730 Normalized rat ovary, Bento Soares Rattus sp. cDNA clone ROVEO24 3' end, mRNA sequence [AI408440]	AI408440
A_44_P374390	-1.31667	0.00280073	AW143132	AW143132 EST293428 Normalized rat brain, Bento Soares Rattus sp. cDNA clone RGIBE25 5' end, mRNA sequence [AW143132]	AW143132
A_44_P374568	-2.20667	0.000210348	AW917577	AW917577 EST348881 Rat gene index, normalized rat, norvegicus, Bento Soares Rattus norvegicus cDNA clone RGIEF52 5' end, mRNA sequence [AW917577]	AW917577
A_44_P374618	-2.12	0.0240406	Cdkn1c	Rattus norvegicus cyclin-dependent kinase inhibitor 1C (P57) (Cdkn1c), transcript variant 3, mRNA [NM_182735]	NM_182735
A_44_P374620	-2.22	0.0250056	Cdkn1c	Rattus norvegicus cyclin-dependent kinase inhibitor 1C (P57) (Cdkn1c), transcript variant 3, mRNA [NM_182735]	NM_182735
A_44_P375102	-1.42333	0.00839947	XM_214014	Rattus norvegicus similar to mac25 (LOC289560), mRNA [XM_214014]	XM_214014
A_44_P375900	-2.85667	0.000566086	AA866262	UI-R-A0-bg-a-04-0-UI.s1 UI-R-A0 Rattus norvegicus cDNA clone UI-R-A0-bg-a-04-0-UI 3' similar to gb [AA866262]	AA866262
A_44_P376994	-1.54333	0.0164937	Lsamp	Rattus norvegicus limbic system-associated membrane protein (Lsamp), mRNA [NM_017242]	NM_017242
A_44_P377156	-2.20333	0.00256713	Cntnap1	Rattus norvegicus contactin associated protein 1 (Cntnap1), mRNA [NM_032061]	NM_032061
A_44_P377373	-1.67	0.0130855	Olfml1	Rattus norvegicus olfactomedin-like 1 (Olfml1), mRNA [NM_001013192]	NM_001013192
A_44_P377824	-2.80667	0.00413714	LOC688685	PREDICTED: Rattus norvegicus similar to CG12393-PA, isoform A (LOC688685), mRNA [XM_001067895]	XM_001067895
A_44_P377951	-1.61667	0.000209257	BE105479	BE105479 UI-R-BX0-arv-c-04-0-UI.s1 UI-R-BX0 Rattus norvegicus cDNA clone UI-R-BX0-arv-c-04-0-UI 3', mRNA sequence [BE105479]	BE105479
A_44_P378514	-1.23667	0.00767258	AW918833	AW918833 EST350137 Rat gene index, normalized rat, norvegicus, Bento Soares Rattus norvegicus cDNA clone RGIEZ05 5' end, mRNA sequence [AW918833]	AW918833
A_44_P378675	-1.30667	0.00731968	AI179100	AI179100 EST222784 Normalized rat spleen, Bento Soares Rattus sp. cDNA clone RSPCB76 3' end, mRNA sequence [AI179100]	AI179100
A_44_P378742	-1.25	0.0138151	Flrt3_predicted	UI-R-C1-kp-b-07-0-UI.s1 UI-R-C1 Rattus norvegicus cDNA clone UI-R-C1-kp-b-07-0-UI 3', mRNA sequence [AI058645]
A_44_P378749	-3.23667	0.00245234	RGD1564605_predicted	PREDICTED: Rattus norvegicus similar to Homeobox protein A10 (predicted) (RGD1564605_predicted), mRNA [XM_347220]
A_44_P378799	-2.33	1.05574e-05	Igfbp6	Rattus norvegicus insulin-like growth factor binding protein 6 (Igfbp6), mRNA [NM_013104]	NM_013104
A_44_P378959	-1.60667	0.00268379	AA859348	AA859348 UI-R-E0-cl-b-11-0-UI.s1 UI-R-E0 Rattus norvegicus cDNA clone UI-R-E0-cl-b-11-0-UI 3' similar to gb [AA859348]	AA859348
A_44_P379367	-1.89	7.92753e-07	RT1-N1	Rattus norvegicus RT1 class Ib gene, H2-TL-like, grc region (N1) (RT1-N1), mRNA [NM_012646]	NM_012646
A_44_P379588	-2.05667	0.0321901	Il1r1	Rattus norvegicus interleukin 1 receptor, type I (Il1r1), mRNA [NM_013123]	NM_013123
A_44_P380329	-1.31333	0.0089225	A_44_P380329
A_44_P380343	-1.44	0.00357083	XM_217443	Rattus norvegicus similar to 4833408P15Rik protein (LOC301525), mRNA [XM_217443]	XM_217443
A_44_P381069	-2.19	0.00428636	Glul	Rattus norvegicus glutamate-ammonia ligase (glutamine synthase) (Glul), mRNA [NM_017073]	NM_017073
A_44_P382423	-1.78	0.0259163	Bnc2_predicted	PREDICTED: Rattus norvegicus basonuclin 2 (predicted) (Bnc2_predicted), mRNA [XM_233123]
A_44_P383088	-3.03	0.00453394	AF366899	AF366899 Rattus norvegicus alpha2B-adrenergic receptor (Rng) gene, complete cds [AF366899]	AF366899
A_44_P383679	-1.19333	0.00696627	AA998008	AA998008 UI-R-C0-hx-e-04-0-UI.s1 UI-R-C0 Rattus norvegicus cDNA clone UI-R-C0-hx-e-04-0-UI 3', mRNA sequence [AA998008]	AA998008
A_44_P384273	-1.36333	0.0206639	Kcnk12	Rattus norvegicus potassium channel, subfamily K, member 12 (Kcnk12), mRNA [NM_022292]	NM_022292
A_44_P384286	-1.17	0.00222112	Gpr20	Rattus norvegicus G protein-coupled receptor 20 (Gpr20), mRNA [NM_022216]	NM_022216
A_44_P384353	-1.28	0.00174679	Tead2	similar to Transcriptional enhancer factor TEF-4 (TEA domain family member 2) (TEAD-2) (Embryonic TEA domain-containing factor) (ETF) (ETEF-1) (LOC296247), mRNA [Source:RefSeq_dna;Acc:XR_006651] [ENSRNOT00000028086]
A_44_P384871	-4.49333	0.000746516	LOC300024	Ly6-A antigen (Fragment). [Source:Uniprot/SPTREMBL;Acc:Q63316] [ENSRNOT00000043055]
A_44_P385196	-2.25667	0.000192648	AA894292	AA894292 EST198095 Normalized rat spleen, Bento Soares Rattus sp. cDNA clone RSPAW06 3' end, mRNA sequence [AA894292]	AA894292
A_44_P385697	-2.97667	0.00157554	ENSRNOT00000024138	Collagen alpha-1(XI) chain precursor (Fragment). [Source:Uniprot/SWISSPROT;Acc:P20909] [ENSRNOT00000024138]
A_44_P385704	-2.86667	0.00221753	ENSRNOT00000023693	Collagen alpha-1(XI) chain precursor (Fragment). [Source:Uniprot/SWISSPROT;Acc:P20909] [ENSRNOT00000023693]
A_44_P385824	-2.37333	0.0145023	AI231472	AI231472 EST228160 Normalized rat embryo, Bento Soares Rattus sp. cDNA clone REMDK57 3' end, mRNA sequence [AI231472]	AI231472
A_44_P386163	-3.92	9.21994e-05	Hsd3b1_predicted	Rattus norvegicus hydroxysteroid dehydrogenase-1, delta<5>-3-beta (predicted) (Hsd3b1_predicted), mRNA [NM_001007719]	NM_001007719
A_44_P386693	-1.76	0.00940193	Gjb4	Rattus norvegicus gap junction membrane channel protein beta 4 (Gjb4), mRNA [NM_053984]	NM_053984
A_44_P387934	-1.07667	0.0177433	BG372678	BG372678 UI-R-CV1-brz-c-06-0-UI.s1 UI-R-CV1 Rattus norvegicus cDNA clone UI-R-CV1-brz-c-06-0-UI 3', mRNA sequence [BG372678]	BG372678
A_44_P388959	-1.82667	3.0217e-05	Lrp3	Rattus norvegicus low density lipoprotein receptor-related protein 3 (Lrp3), mRNA [NM_053541]	NM_053541
A_44_P389019	-3.04	0.00228951	RT1-CE10	Rattus norvegicus RT1 class I, CE10 (RT1-CE10), mRNA [NM_001008833]	NM_001008833
A_44_P389590	-4.83333	8.70866e-05	Cilp_predicted	PREDICTED: Rattus norvegicus cartilage intermediate layer protein, nucleotide pyrophosphohydrolase (predicted) (Cilp_predicted), mRNA [XM_236348]	XM_236348
A_44_P389875	-1.97	0.0106851	BC093376	Rattus norvegicus cDNA clone IMAGE:7387955, **** WARNING: chimeric clone ****. [BC093376]	BC093376
A_44_P390247	-1.87	0.00339057	BF286246	BF286246 EST450837 Rat Gene Index, normalized rat, Rattus norvegicus cDNA Rattus norvegicus cDNA clone RGIFN50 5' sequence, mRNA sequence [BF286246]	BF286246
A_44_P390261	-3.41	0.000447007	DY472268	RVL23554 Wackym-Soares normalized rat vestibular cDNA library Rattus norvegicus cDNA 5', mRNA sequence [DY472268]	DY472268
A_44_P390700	-1.14333	0.0151037	Fhl2	Rattus norvegicus four and a half LIM domains 2 (Fhl2), mRNA [NM_031677]	NM_031677
A_44_P390826	-1.15667	0.00347344	BF282632	BF282632 EST447223 Rat Gene Index, normalized rat, Rattus norvegicus cDNA Rattus norvegicus cDNA clone RGIDR08 3' sequence, mRNA sequence [BF282632]	BF282632
A_44_P391057	-1.88667	0.000293257	Angptl4	Rattus norvegicus angiopoietin-like 4 (Angptl4), mRNA [NM_199115]	NM_199115
A_44_P391296	-3.47333	0.000167304	Ccl7	Rattus norvegicus chemokine (C-C motif) ligand 7 (Ccl7), mRNA [NM_001007612]	NM_001007612
A_44_P391647	-1.59333	0.00143664	LOC691394	PREDICTED: Rattus norvegicus similar to Carbohydrate sulfotransferase D4ST1 (Dermatan 4-sulfotransferase 1) (D4ST-1), transcript variant 1 (LOC691394), mRNA [XM_001068489]	XM_001068489
A_44_P392004	-2.93333	0.0027809	TC613432	BC062892 brother of CDO {Mus musculus} (exp=-1; wgp=0; cg=0), partial (11%) [TC613432]
A_44_P392094	-1.43333	0.00312378	AI410339	AI410339 EST238632 Normalized rat kidney, Bento Soares Rattus sp. cDNA clone RKIDN40 3' end, mRNA sequence [AI410339]	AI410339
A_44_P392129	-1.10333	0.00554523	BF561670	BF561670 UI-R-C0-ib-c-04-0-UI.r1 UI-R-C0 Rattus norvegicus cDNA clone UI-R-C0-ib-c-04-0-UI 5', mRNA sequence [BF561670]	BF561670
A_44_P392234	-2.86333	0.0151305	Fgf7	Rattus norvegicus fibroblast growth factor 7 (Fgf7), mRNA [NM_022182]	NM_022182
A_44_P392626	-4.07333	2.93635e-05	BQ191871	BQ191871 UI-R-DZ0-cmx-p-20-0-UI.s1 NCI_CGAP_DZ0 Rattus norvegicus cDNA clone IMAGE:7339750 3', mRNA sequence [BQ191871]	BQ191871
A_44_P392845	-1.11	0.0017987	Col5a2	PREDICTED: Rattus norvegicus procollagen, type V, alpha 2 (Col5a2), mRNA [XM_343564]	XM_343564
A_44_P392846	-1.09333	0.000519464	ENSRNOT00000040507	Collagen alpha 2 type V (Fragment). [Source:Uniprot/SPTREMBL;Acc:O70598] [ENSRNOT00000040507]
A_44_P392849	-1.28667	2.27465e-05	Col5a2	Collagen alpha 2 type V (Fragment). [Source:Uniprot/SPTREMBL;Acc:O70598] [ENSRNOT00000005073]
A_44_P393049	-4.17333	0.000735571	BI287851	BI287851 UI-R-CW0s-ccm-a-03-0-UI.s1 UI-R-CW0s Rattus norvegicus cDNA clone UI-R-CW0s-ccm-a-03-0-UI 3', mRNA sequence [BI287851]	BI287851
A_44_P393070	-2.08333	0.0111704	AI044508	AI044508 UI-R-C1-kc-a-07-0-UI.s1 UI-R-C1 Rattus norvegicus cDNA clone UI-R-C1-kc-a-07-0-UI 3', mRNA sequence [AI044508]	AI044508
A_44_P394498	-1.31667	0.0188842	LOC691394	PREDICTED: Rattus norvegicus similar to Carbohydrate sulfotransferase D4ST1 (Dermatan 4-sulfotransferase 1) (D4ST-1), transcript variant 1 (LOC691394), mRNA [XM_001068489]	XM_001068489
A_44_P395522	-3.88333	0.000538727	Camk1g	Rattus norvegicus calcium/calmodulin-dependent protein kinase I gamma (Camk1g), mRNA [NM_182842]	NM_182842
A_44_P395625	-3.47	0.00230025	Prl8a9	Rattus norvegicus prolactin family 8, subfamily a, member 9 (Prl8a9), mRNA [NM_134385]	NM_134385
A_44_P395885	-1.58	0.0933459	Cdkn2a	Rattus norvegicus cyclin-dependent kinase inhibitor 2A (Cdkn2a), mRNA [NM_031550]	NM_031550
A_44_P396123	-1.86	3.59111e-05	S100a16_predicted	PREDICTED: Rattus norvegicus S100 calcium binding protein A16 (predicted) (S100a16_predicted), mRNA [XM_342291]
A_44_P396202	-2.34667	0.000798896	RGD1309362	Rattus norvegicus similar to interferon-inducible GTPase (RGD1309362), mRNA [NM_001024884]	NM_001024884
A_44_P396567	-1.11	0.0106968	Wdr5b	Rattus norvegicus WD repeat domain 5B (Wdr5b), mRNA [NM_001024766]	NM_001024766
A_44_P397851	-1.54	0.0110116	Lyst	Rattus norvegicus lysosomal trafficking regulator (Lyst), mRNA [NM_053518]	NM_053518
A_44_P398193	-2.01333	0.00736045	Cgref1	Rattus norvegicus cell growth regulator with EF hand domain 1 (Cgref1), mRNA [NM_139087]	NM_139087
A_44_P398455	-1.23667	0.00818114	Sec24d_predicted	Rattus norvegicus similar to Protein transport protein Sec24D (SEC24-related protein D) (LOC310843), mRNA [XM_227663]
A_44_P399038	-1.25	0.0119465	BF559096	UI-R-C1-kv-e-03-0-UI.r1 UI-R-C1 Rattus norvegicus cDNA clone UI-R-C1-kv-e-03-0-UI 5', mRNA sequence [BF559096]	BF559096
A_44_P399810	-1.13333	0.00050418	BI277499	BI277499 UI-R-CY0-bxq-h-04-0-UI.s1 UI-R-CY0 Rattus norvegicus cDNA clone UI-R-CY0-bxq-h-04-0-UI 3', mRNA sequence [BI277499]	BI277499
A_44_P400324	-1.55333	0.0228303	Maf	Rattus norvegicus v-maf musculoaponeurotic fibrosarcoma oncogene homolog (avian) (Maf), mRNA [NM_019318]	NM_019318
A_44_P400494	-2.18	0.0012716	Krt1-18	Rattus norvegicus keratin complex 1, acidic, gene 18 (Krt1-18), mRNA [NM_053976]	NM_053976
A_44_P401030	-2.04333	0.0187699	Clec14a	Rattus norvegicus C-type lectin domain family 14, member a (Clec14a), mRNA [NM_001014077]	NM_001014077
A_44_P401083	-2.08333	0.000367535	Abhd14b	Rattus norvegicus abhydrolase domain containing 14b (Abhd14b), mRNA [NM_001007664]	NM_001007664
A_44_P401858	-1.74667	0.000398146	Ris1	Rattus norvegicus Ras-induced senescence 1 (Ris1), mRNA [NM_057212]	NM_057212
A_44_P402464	-1.44333	0.0132958	Abcg2	Rattus norvegicus ATP-binding cassette, sub-family G (WHITE), member 2 (Abcg2), mRNA [NM_181381]	NM_181381
A_44_P402948	-2.45333	0.00225079	TC600657	Q46U86_RALEJ (Q46U86) Twin-arginine translocation pathway signal, partial (8%) [TC600657]
A_44_P403866	-1.53333	0.00264072	Gata2	Rattus norvegicus GATA binding protein 2 (Gata2), mRNA [NM_033442]	NM_033442
A_44_P404836	-2.63333	2.67456e-05	Cp	Rattus norvegicus ceruloplasmin (Cp), mRNA [NM_012532]	NM_012532
A_44_P405232	-2.09	0.000169477	Tmem119_predicted	PREDICTED: Rattus norvegicus transmembrane protein 119 homolog (predicted) (Tmem119_predicted), mRNA [XM_222278]
A_44_P405821	-1.56	0.0168284	Pde6d_predicted	PREDICTED: Rattus norvegicus phosphodiesterase 6D, cGMP-specific, rod, delta (predicted) (Pde6d_predicted), mRNA [XM_343613]
A_44_P405858	-4.74333	7.16908e-05	Sectm1a	Rattus norvegicus secreted and transmembrane 1A (Sectm1a), mRNA [NM_001013043]	NM_001013043
A_44_P406636	-1.08333	0.0587397	CB557036	AMGNNUC:URRG1-00109-C9-A urrg1 (14046) Rattus norvegicus cDNA clone urrg1-00109-c9 5', mRNA sequence [CB557036]	CB557036
A_44_P406819	-1.37667	0.0562131	AA998221	AA998221 UI-R-C0-ib-d-05-0-UI.s1 UI-R-C0 Rattus norvegicus cDNA clone UI-R-C0-ib-d-05-0-UI 3', mRNA sequence [AA998221]	AA998221
A_44_P407132	-2.4	0.00240182	Twist2	Rattus norvegicus twist homolog 2 (Drosophila) (Twist2), mRNA [NM_021691]	NM_021691
A_44_P407606	-2.49667	0.00911168	ENSRNOT00000041051	similar to RIKEN cDNA 1700081O22 (LOC363337), mRNA [Source:RefSeq_dna;Acc:NM_001014221] [ENSRNOT00000041051]
A_44_P408026	-1.54333	0.00360164	XM_342979	Rattus norvegicus similar to 6-phosphogluconate dehydrogenase, decarboxylating (LOC362660), mRNA [XM_342979]	XM_342979
A_44_P408557	-2.13333	3.75288e-05	AA955985	UI-R-E1-fb-f-02-0-UI.s1 UI-R-E1 Rattus norvegicus cDNA clone UI-R-E1-fb-f-02-0-UI 3', mRNA sequence [AA955985]	AA955985
A_44_P408744	-2.53	3.74269e-07	AI177059	AI177059 EST220666 Normalized rat ovary, Bento Soares Rattus sp. cDNA clone ROVCA31 3' end, mRNA sequence [AI177059]	AI177059
A_44_P408751	-1.59	0.0896236	AA996568	AA996568 UI-R-C0-hi-d-01-0-UI.s1 UI-R-C0 Rattus norvegicus cDNA clone UI-R-C0-hi-d-01-0-UI 3', mRNA sequence [AA996568]	AA996568
A_44_P409185	-1.26	0.039017	AI549455	AI549455 UI-R-C3-tu-a-09-0-UI.s1 UI-R-C3 Rattus norvegicus cDNA clone UI-R-C3-tu-a-09-0-UI 3', mRNA sequence [AI549455]	AI549455
A_44_P409539	-1.93333	0.000700051	Plod2	Rattus norvegicus procollagen lysine, 2-oxoglutarate 5-dioxygenase 2 (Plod2), mRNA [NM_175869]	NM_175869
A_44_P409694	-2.32333	0.00187999	Serpine2	Glia-derived nexin precursor (GDN) (Protease nexin I) (PN-1). [Source:Uniprot/SWISSPROT;Acc:P07092] [ENSRNOT00000020919]
A_44_P410027	-1.07333	0.0163822	Ngly1	Rattus norvegicus N-glycanase 1 (Ngly1), mRNA [NM_001014136]	NM_001014136
A_44_P410159	-2.42333	0.00291123	Fkbp7_predicted	PREDICTED: Rattus norvegicus FK506 binding protein 7 (predicted) (Fkbp7_predicted), mRNA [XM_215758]
A_44_P410268	-3.01667	0.00148789	Art4_predicted	NAD(P)(+)--arginine ADP-ribosyltransferase (EC 2.4.2.31) (Fragment). [Source:Uniprot/SPTREMBL;Acc:Q6LAL6] [ENSRNOT00000007485]
A_44_P410954	-2.97667	0.00149396	Slc43a1_predicted	PREDICTED: Rattus norvegicus solute carrier family 43, member 1 (predicted) (Slc43a1_predicted), mRNA [XM_230050]
A_44_P411505	-1.57	0.0573262	Ccnd1	Rattus norvegicus cyclin D1 (Ccnd1), mRNA [NM_171992]	NM_171992
A_44_P411677	-1.36667	0.00329798	AW143389	AW143389 EST293685 Normalized rat brain, Bento Soares Rattus sp. cDNA clone RGIBO50 5' end, mRNA sequence [AW143389]	AW143389
A_44_P412427	-1.94	0.0256697	RGD1311475_predicted	PREDICTED: Rattus norvegicus similar to FLJ00354 protein (predicted) (RGD1311475_predicted), mRNA [XM_001072042]	XM_001072042
A_44_P412998	-2.03	0.00107169	LOC362934	Rattus norvegicus similar to lymphocyte antigen 6 complex, locus E (LOC362934), mRNA [NM_001017467]	NM_001017467
A_44_P413821	-3.11	0.0216284	AA956104	AA956104 UI-R-E1-fi-e-03-0-UI.s1 UI-R-E1 Rattus norvegicus cDNA clone UI-R-E1-fi-e-03-0-UI 3' similar to gi [AA956104]	AA956104
A_44_P414087	-3.30333	0.000482647	AA818205	AA818205 UI-R-A0-ai-h-05-0-UI.s1 UI-R-A0 Rattus norvegicus cDNA clone UI-R-A0-ai-h-05-0-UI 3' similar to gb [AA818205]	AA818205
A_44_P414136	-2.25	0.0146665	AA818098	AA818098 UI-R-A0-am-e-09-0-UI.s1 UI-R-A0 Rattus norvegicus cDNA clone UI-R-A0-am-e-09-0-UI 3' similar to gb [AA818098]	AA818098
A_44_P414527	-1.89333	0.00192917	ENSRNOT00000021709	Ephrin A-2 (Fragment). [Source:Uniprot/SPTREMBL;Acc:Q9WUE7] [ENSRNOT00000021709]
A_44_P414919	-1.61	0.00710442	RGD1560819_predicted	PREDICTED: Rattus norvegicus similar to chondroitin sulfate synthase 3 (predicted) (RGD1560819_predicted), mRNA [XM_225912]
A_44_P414934	-1.78333	0.00181558	RGD1562003_predicted	PREDICTED: Rattus norvegicus similar to Nedd4-binding brain specific protein BEAN (predicted) (RGD1562003_predicted), mRNA [XM_341638]	XM_341638
A_44_P416633	-1.48333	0.0026013	Agrn	Rattus norvegicus agrin (Agrn), mRNA [NM_175754]	NM_175754
A_44_P417083	-2.33667	3.54382e-05	Atad1	Rattus norvegicus Ab2-088 mRNA, complete cds. [AY325215]	AY325215
A_44_P417470	-1.54	0.0163978	RGD1560364_predicted	PREDICTED: Rattus norvegicus similar to vacuolar protein sorting 13C protein (predicted) (RGD1560364_predicted), mRNA [XR_007475]	XR_007475
A_44_P417557	-4.5	0.00110954	Tekt3	Rattus norvegicus tektin 3 (Tekt3), mRNA [NM_001024739]	NM_001024739
A_44_P418349	-1.17	0.00656405	AI058866	AI058866 UI-R-C1-kq-c-06-0-UI.s1 UI-R-C1 Rattus norvegicus cDNA clone UI-R-C1-kq-c-06-0-UI 3', mRNA sequence [AI058866]	AI058866
A_44_P419064	-5.46	5.7237e-05	Cfb	Rattus norvegicus complement factor B (Cfb), mRNA [NM_212466]	NM_212466
A_44_P419137	-1.75667	0.0204275	Col1a1	Rat alpha-1 type I collagen mRNA, segment 3. [M12199]	M12199
A_44_P419898	-6.34	1.31201e-05	Cldn9	Rattus norvegicus claudin 9 (Cldn9), mRNA [NM_001011889]	NM_001011889
A_44_P421163	-1.54	0.0299877	BM986434	BM986434 EST594016 Rat gene index, normalized rat, norvegicus Rattus norvegicus cDNA clone RGOAC19 3' end, mRNA sequence [BM986434]	BM986434
A_44_P421405	-2.34333	9.98645e-05	Sh3kbp1	Rattus norvegicus SH3-domain kinase binding protein 1 (Sh3kbp1), mRNA [NM_053360]	NM_053360
A_44_P421417	-1.48	0.0118614	Spon2	Rattus norvegicus spondin 2, extracellular matrix protein (Spon2), mRNA [NM_138533]	NM_138533
A_44_P421534	-3.5	0.00868854	Aif1	Rattus norvegicus allograft inflammatory factor 1 (Aif1), mRNA [NM_017196]	NM_017196
A_44_P421565	-1.32667	0.000255677	Kcnk6	Rattus norvegicus potassium channel, subfamily K, member 6 (Kcnk6), mRNA [NM_053806]	NM_053806
A_44_P421764	-1.50667	0.0287745	LOC685707	PREDICTED: Rattus norvegicus similar to neuron navigator 1 (LOC685707), mRNA [XR_006273]	XR_006273
A_44_P422144	-1.39333	0.0560204	LOC691744	similar to RIKEN cDNA 1700081O22 (LOC363337), mRNA [Source:RefSeq_dna;Acc:NM_001014221] [ENSRNOT00000061383]
A_44_P422152	-2.39	0.00241013	LOC681405	PREDICTED: Rattus norvegicus similar to RIKEN cDNA 5031410I06 (LOC681405), mRNA [XM_001061602]	XM_001061602
A_44_P422218	-1.63667	0.00117111	A_44_P422218
A_44_P422630	-3.04	0.0103907	Serping1	Rattus norvegicus serine (or cysteine) peptidase inhibitor, clade G, member 1 (Serping1), mRNA [NM_199093]	NM_199093
A_44_P423566	-3.89	7.71945e-05	RGD1310827	Rattus norvegicus similar to RIKEN cDNA 1200009O22; EST AI316813 (RGD1310827), mRNA [NM_001034010]	NM_001034010
A_44_P423574	-3.8	0.000497775	RGD1310827	Rattus norvegicus similar to RIKEN cDNA 1200009O22; EST AI316813 (RGD1310827), mRNA [NM_001034010]	NM_001034010
A_44_P423651	-1.20333	0.021897	Prss12	Rattus norvegicus peptidase, serine, 12 (neurotrypsin, motopsin) (Prss12), mRNA [NM_053504]	NM_053504
A_44_P423691	-3.51	0.000824042	Lgals5	Rattus norvegicus lectin, galactose binding, soluble 5 (Lgals5), mRNA [NM_012976]	NM_012976
A_44_P423813	-1.79333	0.00275231	Dfna5h	Hearing impairment protein DFNA5 (Fragment). [Source:Uniprot/SPTREMBL;Acc:Q7TSB6] [ENSRNOT00000013264]
A_44_P424452	-1.27667	0.00350842	DY321244	AGENCOURT_66921034 NIH_MGC_366 Rattus norvegicus cDNA clone IMAGE:8368872 5', mRNA sequence [DY321244]	DY321244
A_44_P424552	-1.44333	0.00320549	Plscr4	Rattus norvegicus phospholipid scramblase 4 (Plscr4), mRNA [NM_001012000]	NM_001012000
A_44_P424614	-2.50333	0.00569559	LOC363267	Rattus norvegicus hypothetical protein LOC363267 (LOC363267), mRNA [NM_001025025]	NM_001025025
A_44_P425380	-2.10333	0.0015356	Ndrg1	Rattus norvegicus N-myc downstream regulated gene 1 (Ndrg1), mRNA [NM_001011991]	NM_001011991
A_44_P425673	-1.89667	0.03236	AA875032	AA875032 UI-R-E0-cb-h-09-0-UI.s1 UI-R-E0 Rattus norvegicus cDNA clone UI-R-E0-cb-h-09-0-UI 3' similar to gi [AA875032]	AA875032
A_44_P425963	-3.89	9.62714e-05	MGC112715	Rattus norvegicus hypothetical protein LOC690899 (MGC112715), mRNA [NM_001044300]	NM_001044300
A_44_P426345	-4.59667	0.00184855	Hsd11b1	Rattus norvegicus hydroxysteroid 11-beta dehydrogenase 1 (Hsd11b1), mRNA [NM_017080]	NM_017080
A_44_P426529	-1.33667	0.000272246	Me3_predicted	PREDICTED: Rattus norvegicus malic enzyme 3, NADP(+)-dependent, mitochondrial (predicted) (Me3_predicted), mRNA [XM_341880]
A_44_P426541	-2.09	0.000137296	Arhgap24	Rattus norvegicus Rho GTPase activating protein 24 (Arhgap24), mRNA [NM_001012032]	NM_001012032
A_44_P427006	-1.22333	2.72657e-06	Emp2	Rattus norvegicus epithelial membrane protein 2 (Emp2), mRNA [NM_001007721]	NM_001007721
A_44_P427346	-2.45	0.000210858	Sulf1	Rattus norvegicus sulfatase 1 (Sulf1), mRNA [NM_134378]	NM_134378
A_44_P427481	-1.24333	3.58757e-05	BM384060	BM384060 UI-R-DM1-ckb-o-20-0-UI.s1 UI-R-DM1 Rattus norvegicus cDNA clone UI-R-DM1-ckb-o-20-0-UI 3', mRNA sequence [BM384060]	BM384060
A_44_P428326	-4.35	0.000201801	Hmgcs2	Rattus norvegicus 3-hydroxy-3-methylglutaryl-Coenzyme A synthase 2 (Hmgcs2), mRNA [NM_173094]	NM_173094
A_44_P428455	-5.01333	9.57273e-05	Cygb	Rattus norvegicus cytoglobin (Cygb), mRNA [NM_130744]	NM_130744
A_44_P428487	-1.13	0.000850957	Gusb	Rattus norvegicus glucuronidase, beta (Gusb), mRNA [NM_017015]	NM_017015
A_44_P428507	-1.25333	0.00356362	Slc35b2	Rattus norvegicus solute carrier family 35, member B2 (Slc35b2), mRNA [NM_199111]	NM_199111
A_44_P428673	-6.56333	0.00121572	ENSRNOT00000029016	Complement component 7 (Fragment). [Source:Uniprot/SPTREMBL;Acc:Q9ERF0] [ENSRNOT00000029016]
A_44_P428965	-2.36667	0.00189946	RGD1562154_predicted	PREDICTED: Rattus norvegicus similar to RIKEN cDNA 1700001F09 (predicted) (RGD1562154_predicted), mRNA [XM_223906]	XM_223906
A_44_P429006	-1.36667	0.000753738	Lass1_predicted	Rattus norvegicus longevity assurance homolog 1 (S. cerevisiae) (predicted) (Lass1_predicted), mRNA [NM_001044230]	NM_001044230
A_44_P429244	-3.50333	0.00852846	ENSRNOT00000041850	similar to RIKEN cDNA 5031410I06 (LOC686886), mRNA [Source:RefSeq_dna;Acc:XR_009064] [ENSRNOT00000041850]
A_44_P429626	-1.62667	0.0347768	AA923988	AA923988 UI-R-A1-dq-g-01-0-UI.s1 UI-R-A1 Rattus norvegicus cDNA clone UI-R-A1-dq-g-01-0-UI 3' similar to gi [AA923988]	AA923988
A_44_P431092	-2.90667	0.000546109	Cyp2d22	Cytochrome P450 2D18 (EC 1.14.14.1) (CYPIID18) (P450 2D-29/2D-35). [Source:Uniprot/SWISSPROT;Acc:Q64680] [ENSRNOT00000011880]
A_44_P431533	-1.50667	0.0135983	ENSRNOT00000047230	similar to RIKEN cDNA 1700081O22 (LOC363337), mRNA [Source:RefSeq_dna;Acc:NM_001014221] [ENSRNOT00000061383]
A_44_P431713	-1.05667	0.0207467	Als2cr7_predicted	PREDICTED: Rattus norvegicus amyotrophic lateral sclerosis 2 (juvenile) chromosome region, candidate 7 (predicted) (Als2cr7_predicted), mRNA [XM_001069526]
A_44_P431802	-2.73	0.00323883	AI013773	AI013773 EST208448 Normalized rat spleen, Bento Soares Rattus sp. cDNA clone RSPBS66 3' end, mRNA sequence [AI013773]	AI013773
A_44_P433021	-2.32333	0.00116909	AI179984	AI179984 EST223715 Normalized rat spleen, Bento Soares Rattus sp. cDNA clone RSPCO51 3' end, mRNA sequence [AI179984]	AI179984
A_44_P433721	-1.21333	0.00205283	Amt	Rattus norvegicus aminomethyltransferase (glycine cleavage system protein T) (Amt), mRNA [NM_001014004]	NM_001014004
A_44_P433739	-1.06667	0.000571604	Wdr34	Rattus norvegicus WD repeat domain 34 (Wdr34), mRNA [NM_001005542]	NM_001005542
A_44_P433921	-1.70667	0.0246981	XM_347129	Rattus norvegicus LOC363365 (LOC363365), mRNA [XM_347129]	XM_347129
A_44_P434541	-1.07667	9.30828e-08	Ada	Rattus norvegicus adenosine deaminase (Ada), mRNA [NM_130399]	NM_130399
A_44_P435037	-1.94	0.00178223	AI232788	AI232788 EST229476 Normalized rat kidney, Bento Soares Rattus sp. cDNA clone RKICG56 3' end, mRNA sequence [AI232788]	AI232788
A_44_P435067	-2.53333	6.29303e-05	BQ206852	BQ206852 UI-R-DZ1-cnm-m-04-0-UI.s1 NCI_CGAP_DZ1 Rattus norvegicus cDNA clone IMAGE:7347726 3', mRNA sequence [BQ206852]	BQ206852
A_44_P436280	-3.26333	0.000479117	Pltp_predicted	Phospholipid transfer protein (Fragment). [Source:Uniprot/SPTREMBL;Acc:Q8CJ81] [ENSRNOT00000022594]
A_44_P436336	-1.37	0.000503475	Mageh1	Rattus norvegicus melanoma antigen, family H, 1 (Mageh1), mRNA [NM_001013250]	NM_001013250
A_44_P436798	-1.36667	0.0400028	RGD1564914_predicted	PREDICTED: Rattus norvegicus similar to Suppressor of cytokine signaling 5 (predicted) (RGD1564914_predicted), mRNA [XM_575987]
A_44_P436808	-4.89	0.000285867	Cilp_predicted	PREDICTED: Rattus norvegicus cartilage intermediate layer protein, nucleotide pyrophosphohydrolase (predicted) (Cilp_predicted), mRNA [XM_236348]
A_44_P438090	-1.36333	0.0162636	Plcb3	Rattus norvegicus phospholipase C, beta 3 (Plcb3), mRNA [NM_033350]	NM_033350
A_44_P438255	-1.30333	0.0213982	Gpr27	Rattus norvegicus G protein-coupled receptor 27 (Gpr27), mRNA [NM_023099]	NM_023099
A_44_P438863	-1.91333	0.000775174	Serpine2	Glia-derived nexin precursor (GDN) (Protease nexin I) (PN-1). [Source:Uniprot/SWISSPROT;Acc:P07092] [ENSRNOT00000020919]
A_44_P439516	-1.75	1.54039e-05	AI412813	AI412813 EST241113 Normalized rat brain, Bento Soares Rattus sp. cDNA clone RBRDQ16 3' end, mRNA sequence [AI412813]	AI412813
A_44_P439658	-1.10667	0.00122159	AI105088	AI105088 EST214377 Normalized rat heart, Bento Soares Rattus sp. cDNA clone RHECN50 3' end, mRNA sequence [AI105088]	AI105088
A_44_P440781	-2.84	0.000236632	ENSRNOT00000040418	PREDICTED: Rattus norvegicus similar to RIKEN cDNA 1700001F09 (predicted) (RGD1564747_predicted), mRNA [XM_573736]
A_44_P440878	-1.35333	2.19933e-06	Agpat2_predicted	PREDICTED: Rattus norvegicus 1-acylglycerol-3-phosphate O-acyltransferase 2 (lysophosphatidic acid acyltransferase, beta) (predicted) (Agpat2_predicted), mRNA [XM_231089]
A_44_P440944	-2.41	0.00716294	LOC690042	PREDICTED: Rattus norvegicus hypothetical protein LOC690042 (LOC690042), mRNA [XM_001060929]	XM_001060929
A_44_P440987	-1.11667	0.0016923	Bicc1_predicted	PREDICTED: Rattus norvegicus bicaudal C homolog 1 (Drosophila) (predicted) (Bicc1_predicted), mRNA [XM_342126]
A_44_P441181	-1.33	0.000583367	Osr2	Rattus norvegicus odd-skipped related 2 (Drosophila) (Osr2), mRNA [NM_001012118]	NM_001012118
A_44_P441350	-2.74667	0.00540997	AA900434	AA900434 UI-R-E0-dl-h-02-0-UI.s1 UI-R-E0 Rattus norvegicus cDNA clone UI-R-E0-dl-h-02-0-UI 3' similar to gi [AA900434]	AA900434
A_44_P441881	-1.14333	1.27002e-05	AI178495	AI178495 EST222169 Normalized rat placenta, Bento Soares Rattus sp. cDNA clone RPLCR75 3' end, mRNA sequence [AI178495]	AI178495
A_44_P442589	-2.00333	4.27681e-05	Efna1	Rattus norvegicus ephrin A1 (Efna1), mRNA [NM_053599]	NM_053599
A_44_P443220	-4.61333	4.09339e-05	Frzb	Frzb protein (Fragment). [Source:Uniprot/SPTREMBL;Acc:Q4G040] [ENSRNOT00000010247]
A_44_P443328	-1.39	0.0023083	RGD1560898_predicted	PREDICTED: Rattus norvegicus similar to Spindlin-like (predicted) (RGD1560898_predicted), mRNA [XM_228803]
A_44_P443377	-1.7	1.27674e-08	XM_343688	Rattus norvegicus similar to RIKEN cDNA 4933431D05 (LOC363352), mRNA [XM_343688]	XM_343688
A_44_P443751	-3.36667	1.07799e-06	Pdpn	Rattus norvegicus podoplanin (Pdpn), mRNA [NM_019358]	NM_019358
A_44_P445031	-1.65667	0.00900562	Fbxo32	Rattus norvegicus F-box only protein 32 (Fbxo32), mRNA [NM_133521]	NM_133521
A_44_P445244	-2.06667	0.00125217	Artn	Rattus norvegicus artemin (Artn), mRNA [NM_053397]	NM_053397
A_44_P447109	-1.54	0.00810972	AW143170	AW143170 EST293466 Normalized rat brain, Bento Soares Rattus sp. cDNA clone RGIBE87 5' end, mRNA sequence [AW143170]	AW143170
A_44_P447158	-1.34667	0.021451	ENSRNOT00000017568	PDZ and LIM domain protein 3 (Actinin-associated LIM protein) (Alpha- actinin-2-associated LIM protein) (SK-2). [Source:Uniprot/SWISSPROT;Acc:Q66HS7] [ENSRNOT00000017568]
A_44_P447373	-2.13667	0.0327707	Ass	Rattus norvegicus argininosuccinate synthetase (Ass), mRNA [NM_013157]	NM_013157
A_44_P447623	-1.78	0.00255833	Ugdh	Rattus norvegicus UDP-glucose dehydrogenase (Ugdh), mRNA [NM_031325]	NM_031325
A_44_P447781	-1.64333	0.00537166	ENSRNOT00000044993	similar to RIKEN cDNA 1700081O22 (LOC363337), mRNA [Source:RefSeq_dna;Acc:NM_001014221] [ENSRNOT00000044993]
A_44_P447839	-1.73333	0.0033358	Zfp503_predicted	PREDICTED: Rattus norvegicus zinc finger protein 503 (predicted) (Zfp503_predicted), mRNA [XM_223786]
A_44_P447850	-2.42667	0.001862	LOC688997	PREDICTED: Rattus norvegicus similar to Spetex-2F protein (LOC688997), mRNA [XM_001069111]	XM_001069111
A_44_P448002	-1.09667	0.00266385	RGD1308684_predicted	PREDICTED: Rattus norvegicus similar to hypothetical protein LOC92922 (predicted) (RGD1308684_predicted), mRNA [XM_001058226]	XM_001058226
A_44_P448717	-2.03333	0.000289106	Prom1	Rattus norvegicus prominin 1 (Prom1), mRNA [NM_021751]	NM_021751
A_44_P448892	-3.57333	0.0328284	AA899841	AA899841 UI-R-E0-cq-g-01-0-UI.s2 UI-R-E0 Rattus norvegicus cDNA clone UI-R-E0-cq-g-01-0-UI 3' similar to gi [AA899841]	AA899841
A_44_P450343	-2.07333	2.3576e-05	LOC363301	PREDICTED: Rattus norvegicus hypothetical LOC363301 (LOC363301), mRNA [XM_347120]	XM_347120
A_44_P450737	-2.80667	5.86033e-05	Srpx	Rattus norvegicus sushi-repeat-containing protein (Srpx), mRNA [NM_022524]	NM_022524
A_44_P450856	-1.26	0.0178903	AW532167	UI-R-C4-alj-b-07-0-UI.s1 UI-R-C4 Rattus norvegicus cDNA clone UI-R-C4-alj-b-07-0-UI 3', mRNA sequence [AW532167]	AW532167
A_44_P451071	-1.32333	0.0124041	Prkcd	Rattus norvegicus protein kinase C, delta (Prkcd), mRNA [NM_133307]	NM_133307
A_44_P451163	-1.28	0.013784	AI009405	AI009405 EST203856 Normalized rat heart, Bento Soares Rattus sp. cDNA clone RHEBJ56 3' end, mRNA sequence [AI009405]	AI009405
A_44_P451715	-2.11667	0.00524418	CK841650	UI-R-BJ0p-aft-g-11-0-UI.s10 UI-R-BJ0p Rattus norvegicus cDNA clone UI-R-BJ0p-aft-g-11-0-UI 3', mRNA sequence [CK841650]	CK841650
A_44_P452370	-5.77667	0.00181931	ENSRNOT00000016254	similar to Serum amyloid A-3 protein precursor (LOC691143), mRNA [Source:RefSeq_dna;Acc:XR_007025] [ENSRNOT00000016254]
A_44_P453217	-3.9	1.43369e-05	BF542832	BF542832 UI-R-C3-tl-c-06-0-UI.r1 UI-R-C3 Rattus norvegicus cDNA clone UI-R-C3-tl-c-06-0-UI 5', mRNA sequence [BF542832]	BF542832
A_44_P453641	-1.61333	0.0357587	AA859605	AA859605 UI-R-E0-bs-f-04-0-UI.s1 UI-R-E0 Rattus norvegicus cDNA clone UI-R-E0-bs-f-04-0-UI 3' similar to dbj [AA859605]	AA859605
A_44_P454227	-2.29667	0.00287142	Npb	Rattus norvegicus neuropeptide B (Npb), mRNA [NM_153293]	NM_153293
A_44_P454259	-3.57333	0.00399604	Cdh22	Rattus norvegicus cadherin 22 (Cdh22), mRNA [NM_019161]	NM_019161
A_44_P454281	-2.47	0.00613286	Ptger4	Rattus norvegicus prostaglandin E receptor 4 (subtype EP4) (Ptger4), mRNA [NM_032076]	NM_032076
A_44_P454376	-8.26	6.48564e-05	MGC108747	Rattus norvegicus similar to alpha-1 major acute phase protein prepeptide (MGC108747), mRNA [NM_001009628]	NM_001009628
A_44_P454420	-2.75	0.00930606	RT1-S3	Rattus norvegicus MHC class Ib RT1.S3 (RT1.S3) mRNA, partial cds [AF029241]	AF029241
A_44_P454450	-1.86	9.61097e-05	AB072241	Rattus norvegicus cDNA, clone:aA1, differentially expressed in pylorus. [AB072241]	AB072241
A_44_P454646	-1.08667	0.00224563	RGD1308581_predicted	Rattus norvegicus similar to RIKEN cDNA 2900024C23 (LOC360906), mRNA [XM_341181]
A_44_P454763	-1.34333	0.000262775	Pcdh18_predicted	Protocadherin 18 (Fragment). [Source:Uniprot/SPTREMBL;Acc:Q00A21] [ENSRNOT00000013343]
A_44_P455011	-1.16	0.041735	ENSRNOT00000050888	similar to RIKEN cDNA 1700081O22 (LOC363337), mRNA [Source:RefSeq_dna;Acc:NM_001014221] [ENSRNOT00000044993]
A_44_P455038	-2.54	0.00238495	Man1c1_predicted	Rattus norvegicus similar to Mannosyl-oligosaccharide 1,2-alpha-mannosidase IC (Processing alpha-1,2-mannosidase IC) (Alpha-1,2-mannosidase IC) (Mannosidase alpha class 1C member 1) (HMIC) (LOC362625), mRNA [XM_342943]
A_44_P455271	-3.09667	0.0151899	BF556006	BF556006 UI-R-A1-dz-b-02-0-UI.r1 UI-R-A1 Rattus norvegicus cDNA clone UI-R-A1-dz-b-02-0-UI 5', mRNA sequence [BF556006]	BF556006
A_44_P455518	-2.51	0.00280728	BI275747	UI-R-CX0-bxg-b-11-0-UI.s1 UI-R-CX0 Rattus norvegicus cDNA clone UI-R-CX0-bxg-b-11-0-UI 3', mRNA sequence [BI275747]	BI275747
A_44_P457362	-1.70333	0.0274073	Col16a1	Rattus norvegicus procollagen, type XVI, alpha 1, mRNA (cDNA clone IMAGE:7320488), complete cds. [BC092654]	BC092654
A_44_P458074	-2.63333	0.00055887	Id3	Rattus norvegicus inhibitor of DNA binding 3 (Id3), mRNA [NM_013058]	NM_013058
A_44_P458088	-1.27667	0.023189	Svil_predicted	PREDICTED: Rattus norvegicus supervillin (predicted) (Svil_predicted), mRNA [XM_341540]	XM_341540
A_44_P458591	-1.75333	0.00168653	CB326471	UI-R-DZ0-crq-c-07-0-UI.s1 UI-R-DZ0 Rattus norvegicus cDNA clone UI-R-DZ0-crq-c-07-0-UI 3', mRNA sequence [CB326471]	CB326471
A_44_P458627	-5.82	2.76189e-06	Lum	Rattus norvegicus lumican (Lum), mRNA [NM_031050]	NM_031050
A_44_P458704	-2.53667	0.0054611	Glul	Rattus norvegicus glutamate-ammonia ligase (glutamine synthase) (Glul), mRNA [NM_017073]	NM_017073
A_44_P459210	-1.06	0.00848283	Gprasp1	Rattus norvegicus G protein-coupled receptor associated sorting protein 1 (Gprasp1), mRNA [NM_134386]	NM_134386
A_44_P459760	-2.83333	1.11183e-05	RGD1560778_predicted	PREDICTED: Rattus norvegicus similar to RIKEN cDNA 6530418L21 (predicted) (RGD1560778_predicted), mRNA [XM_236630]
A_44_P459969	-1.71	0.000489636	AI175709	AI175709 EST219272 Normalized rat ovary, Bento Soares Rattus sp. cDNA clone ROVBE13 3' end, mRNA sequence [AI175709]	AI175709
A_44_P460754	-3.86	0.00354095	AA859861	AA859861 UI-R-E0-cc-a-12-0-UI.s1 UI-R-E0 Rattus norvegicus cDNA clone UI-R-E0-cc-a-12-0-UI 3' similar to gb [AA859861]	AA859861
A_44_P462661	-5.06667	0.00042327	Il1rn	Rattus norvegicus interleukin 1 receptor antagonist (Il1rn), mRNA [NM_022194]	NM_022194
A_44_P462768	-3.47	0.000782159	BF563517	BF563517 UI-R-C4-alf-c-01-0-UI.r1 UI-R-C4 Rattus norvegicus cDNA clone UI-R-C4-alf-c-01-0-UI 5', mRNA sequence [BF563517]	BF563517
A_44_P462807	-1.59667	0.0411092	AW141114	AW141114 EST291146 Normalized rat embryo, Bento Soares Rattus sp. cDNA clone RGIBC73 5' end similar to gas1, mRNA sequence [AW141114]	AW141114
A_44_P463425	-3.47	2.09367e-05	AW917764	AW917764 EST349068 Rat gene index, normalized rat, norvegicus, Bento Soares Rattus norvegicus cDNA clone RGIEH67 5' end, mRNA sequence [AW917764]	AW917764
A_44_P463749	-3.13	0.000446737	Rasd1	Rattus norvegicus RAS, dexamethasone-induced 1, mRNA (cDNA clone MGC:116281 IMAGE:7455971), complete cds. [BC099136]	BC099136
A_44_P463759	-1.62333	0.00561394	Prickle1	Prickle-like protein 1 (REST/NRSF-interacting LIM domain protein 1). [Source:Uniprot/SWISSPROT;Acc:Q71QF9] [ENSRNOT00000036750]
A_44_P463831	-2.95333	0.00024386	Zfp423	Rattus norvegicus zinc finger protein 423 (Zfp423), mRNA [NM_053583]	NM_053583
A_44_P463843	-5.03333	0.000104485	Adh1	Rattus norvegicus alcohol dehydrogenase 1 (class I) (Adh1), mRNA [NM_019286]	NM_019286
A_44_P463980	-2.95667	8.24417e-07	ENSRNOT00000037316	similar to interferon induced transmembrane protein 3 (predicted) (RGD1565332_predicted), mRNA [Source:RefSeq_dna;Acc:XR_007571] [ENSRNOT00000037316]
A_44_P464295	-1.23	0.0254508	LOC363336	PREDICTED: Rattus norvegicus hypothetical LOC363336 (LOC363336), mRNA [XM_343674]	XM_343674
A_44_P464371	-1.08667	3.03934e-05	Dpy19l1_predicted	PREDICTED: Rattus norvegicus dpy-19-like 1 (C. elegans) (predicted) (Dpy19l1_predicted), mRNA [XM_235970]
A_44_P464690	-2.47333	6.9842e-05	DV727321	RVL19797 Wackym-Soares normalized rat vestibular cDNA library Rattus norvegicus cDNA 5', mRNA sequence [DV727321]	DV727321
A_44_P464960	-1.81333	0.00366234	RGD1561950_predicted	PREDICTED: Rattus norvegicus similar to zinc finger protein 286 (predicted) (RGD1561950_predicted), mRNA [XM_573110]	XM_573110
A_44_P465188	-1.14667	0.0195701	Fads1	Rattus norvegicus fatty acid desaturase 1 (Fads1), mRNA [NM_053445]	NM_053445
A_44_P465990	-1.17333	0.0055053	Olr227_predicted	Rattus norvegicus olfactory receptor 227 (predicted) (Olr227_predicted), mRNA [NM_001000203]	NM_001000203
A_44_P466189	-1.15	0.0120217	Angptl2	Rattus norvegicus angiopoietin-like 2 (Angptl2), mRNA [NM_133569]	NM_133569
A_44_P468182	-3.16	0.000130115	Dnm1	Rattus norvegicus dynamin 1 (Dnm1), mRNA [NM_080689]	NM_080689
A_44_P468258	-6.12333	0.000138009	Casp1	Rattus norvegicus caspase 1 (Casp1), mRNA [NM_012762]	NM_012762
A_44_P468540	-2.41667	5.69387e-05	Mill1	Rattus norvegicus MHC I like leukocyte 1 (Mill1), mRNA [NM_001011931]	NM_001011931
A_44_P468879	-2.10333	0.00041297	Btk	Rattus norvegicus Bruton agammaglobulinemia tyrosine kinase (Btk), mRNA [NM_001007798]	NM_001007798
A_44_P468902	-2.90667	0.000726215	XM_226288	Rattus norvegicus similar to RIKEN cDNA 1700081O22 (LOC307681), mRNA [XM_226288]	XM_226288
A_44_P469040	-1.39667	0.0138065	RGD1560783_predicted	Rattus norvegicus similar to RIKEN cDNA 3110048E14 (LOC300120), mRNA [XM_235547]
A_44_P469113	-2.25333	0.000180216	Slfn2_predicted	PREDICTED: Rattus norvegicus schlafen 2 (predicted) (Slfn2_predicted), mRNA [XM_220779]
A_44_P469527	-1.60333	0.00136032	CO382328	AGENCOURT_26629790 NIH_MGC_253 Rattus norvegicus cDNA clone IMAGE:7305380 5', mRNA sequence [CO382328]	CO382328
A_44_P469554	-5.36667	4.19274e-05	Figf	Rattus norvegicus c-fos induced growth factor (Figf), mRNA [NM_031761]	NM_031761
A_44_P469584	-1.3	3.01084e-06	Cd14	Rattus norvegicus CD14 antigen (Cd14), mRNA [NM_021744]	NM_021744
A_44_P469780	-1.5	2.42459e-06	AW915217	AW915217 EST346521 Normalized rat embryo, Bento Soares Rattus sp. cDNA clone RGICM68 5' end, mRNA sequence [AW915217]	AW915217
A_44_P469863	-1.10333	0.000119346	Lepr	Rattus norvegicus leptin receptor (Lepr), mRNA [NM_012596]	NM_012596
A_44_P470430	-3.18	9.2869e-06	Fap	Rattus norvegicus fibroblast activation protein (Fap), mRNA [NM_138850]	NM_138850
A_44_P470892	-1.14	0.00541148	ENSRNOT00000029787
A_44_P471818	-1.65	0.0304342	LOC689616	PREDICTED: Rattus norvegicus similar to adenomatosis polyposis coli down-regulated 1 (LOC689616), mRNA [XM_001071384]	XM_001071384
A_44_P471819	-1.51	0.00970124	LOC689616	PREDICTED: Rattus norvegicus similar to adenomatosis polyposis coli down-regulated 1 (LOC689616), mRNA [XM_001071384]	XM_001071384
A_44_P472271	-1.11	0.0399995	Rgl1_predicted	PREDICTED: Rattus norvegicus ral guanine nucleotide dissociation stimulator,-like 1 (predicted) (Rgl1_predicted), mRNA [XM_222717]	XM_222717
A_44_P472461	-1.21	0.00116936	RGD1565557_predicted	Rattus norvegicus cDNA clone MGC:116357 IMAGE:7383333, complete cds. [BC099186]	BC099186
A_44_P472776	-1.77667	0.00894577	Nr0b1	Rattus norvegicus nuclear receptor subfamily 0, group B, member 1 (Nr0b1), mRNA [NM_053317]	NM_053317
A_44_P472974	-2.14667	0.000668525	Masp1	Rattus norvegicus mannan-binding lectin serine peptidase 1 (Masp1), mRNA [NM_022257]	NM_022257
A_44_P472989	-1.59	6.07914e-05	Ptgs2	Rattus norvegicus prostaglandin-endoperoxide synthase 2 (Ptgs2), mRNA [NM_017232]	NM_017232
A_44_P473223	-3.72333	0.000100349	XM_344209	Rattus norvegicus similar to RIKEN cDNA 1700081O22 (LOC364100), mRNA [XM_344209]	XM_344209
A_44_P473329	-1.03	0.0114369	Trim59_predicted	Rattus norvegicus similar to RIKEN cDNA 2310035M22 (LOC365813), mRNA [XM_345221]
A_44_P473908	-1.28667	0.0186233	RGD1566234_predicted	PREDICTED: Rattus norvegicus similar to Grb10 protein (predicted) (RGD1566234_predicted), mRNA [XM_573664]	XM_573664
A_44_P473928	-1.50667	0.0043391	Spry1_predicted	PREDICTED: Rattus norvegicus sprouty homolog 1 (Drosophila) (predicted) (Spry1_predicted), mRNA [XM_227050]
A_44_P475159	-1.92	0.0363772	Thy1	Rattus norvegicus thymus cell antigen 1, theta (Thy1), mRNA [NM_012673]	NM_012673
A_44_P475919	-1.06333	0.00212191	Adamts14_predicted	Rattus norvegicus similar to a disintegrin-like and metalloprotease (reprolysin type) with thrombospondin type 1 motif, 14 isoform 2 preproprotein; metalloprotease-disintegrin protease (LOC309837), mRNA [XM_228290]
A_44_P475958	-1.79	0.00265137	Armcx6	Rattus norvegicus armadillo repeat containing, X-linked 6 (Armcx6), mRNA [NM_001007757]	NM_001007757
A_44_P476733	-3.19333	0.000841913	Nqo1	Rattus norvegicus NAD(P)H dehydrogenase, quinone 1 (Nqo1), mRNA [NM_017000]	NM_017000
A_44_P477344	-2.66333	7.21318e-10	AW143540	AW143540 EST293745 Normalized rat brain, Bento Soares Rattus sp. cDNA clone RGIBP87 5' end, mRNA sequence [AW143540]	AW143540
A_44_P477427	-2.52667	0.0166532	AI104456	AI104456 EST213745 Normalized rat heart, Bento Soares Rattus sp. cDNA clone RHECD68 3' end, mRNA sequence [AI104456]	AI104456
A_44_P477620	-2.78	0.00260264	Pla2g4a	Rattus norvegicus phospholipase A2, group IVA (cytosolic, calcium-dependent) (Pla2g4a), mRNA [NM_133551]	NM_133551
A_44_P477866	-1.50667	0.0268518	Slc6a4	Rattus norvegicus solute carrier family 6 (neurotransmitter transporter, serotonin), member 4 (Slc6a4), mRNA [NM_013034]	NM_013034
A_44_P477871	-1.44333	0.044076	Slc6a4	Rattus norvegicus solute carrier family 6 (neurotransmitter transporter, serotonin), member 4 (Slc6a4), mRNA [NM_013034]	NM_013034
A_44_P478096	-3.08333	4.85524e-06	LOC687046	PREDICTED: Rattus norvegicus similar to Spetex-2F protein (LOC687046), mRNA [XM_001076853]
A_44_P478340	-3.06333	0.0183668	Msc_predicted	RVL633 Wackym-Soares normalized rat vestibular cDNA library Rattus norvegicus cDNA 5', mRNA sequence [CX569607]
A_44_P479216	-1.83	0.00326277	AA943794	AA943794 EST199293 Normalized rat brain, Bento Soares Rattus sp. cDNA clone RBRAP76 3' end, mRNA sequence [AA943794]	AA943794
A_44_P479890	-1.83667	0.0329744	Prrx1	Rattus norvegicus paired related homeobox 1 (Prrx1), mRNA [NM_153821]	NM_153821
A_44_P480433	-2.96333	0.00063684	Kazald1	Rattus norvegicus Kazal-type serine peptidase inhibitor domain 1 (Kazald1), mRNA [NM_001033064]	NM_001033064
A_44_P480439	-2.92	6.74008e-05	Kazald1	Rattus norvegicus Kazal-type serine peptidase inhibitor domain 1 (Kazald1), mRNA [NM_001033064]	NM_001033064
A_44_P480713	-1.18667	0.0150141	Zdhhc15	Rattus norvegicus zinc finger, DHHC domain containing 15 (Zdhhc15), mRNA [NM_001039101]	NM_001039101
A_44_P480817	-1.24	0.011343	Mmp19_predicted	PREDICTED: Rattus norvegicus matrix metalloproteinase 19 (predicted) (Mmp19_predicted), mRNA [XM_222317]
A_44_P480925	-2.83	0.0068735	LOC691995	PREDICTED: Rattus norvegicus hypothetical protein LOC691995 (LOC691995), mRNA [XM_001080750]	XM_001080750
A_44_P481160	-1.1	2.59375e-05	Wnt5a	Rattus norvegicus wingless-type MMTV integration site 5A (Wnt5a), mRNA [NM_022631]	NM_022631
A_44_P481381	-4.20333	0.0072573	Add2	Rattus norvegicus adducin 2 (beta) (Add2), mRNA [NM_012491]	NM_012491
A_44_P483089	-2.78	0.00494061	ENSRNOT00000041051	similar to RIKEN cDNA 1700081O22 (LOC363337), mRNA [Source:RefSeq_dna;Acc:NM_001014221] [ENSRNOT00000041051]
A_44_P483577	-2.50667	0.0382489	BF560907	BF560907 UI-R-E1-fn-d-02-0-UI.r1 UI-R-E1 Rattus norvegicus cDNA clone UI-R-E1-fn-d-02-0-UI 5', mRNA sequence [BF560907]	BF560907
A_44_P483678	-1.06333	0.00879365	BF558220	BF558220 UI-R-A1-el-h-12-0-UI.r1 UI-R-A1 Rattus norvegicus cDNA clone UI-R-A1-el-h-12-0-UI 5', mRNA sequence [BF558220]	BF558220
A_44_P484320	-1.17667	0.00483505	BE103471	BE103471 UI-R-BX0-arc-e-02-0-UI.s1 UI-R-BX0 Rattus norvegicus cDNA clone UI-R-BX0-arc-e-02-0-UI 3', mRNA sequence [BE103471]	BE103471
A_44_P484323	-1.35	0.0228381	BE103471	BE103471 UI-R-BX0-arc-e-02-0-UI.s1 UI-R-BX0 Rattus norvegicus cDNA clone UI-R-BX0-arc-e-02-0-UI 3', mRNA sequence [BE103471]	BE103471
A_44_P484889	-3.00667	4.53001e-06	Ifitm3	Rattus norvegicus interferon-inducible protein variant 10 mRNA, complete cds. [AF164039]	AF164039
A_44_P485376	-1.23333	7.41605e-05	RGD1305424	Rattus norvegicus similar to RIKEN cDNA 1110014F12 (RGD1305424), mRNA [NM_001024262]	NM_001024262
A_44_P486246	-2.02667	4.62578e-05	AW916189	AW916189 EST347493 Rat gene index, normalized rat, norvegicus, Bento Soares Rattus norvegicus cDNA clone RGIDJ20 5' end, mRNA sequence [AW916189]	AW916189
A_44_P486312	-6.38	1.12131e-05	Fmo2	Rattus norvegicus flavin containing monooxygenase 2 (Fmo2), mRNA [NM_144737]	NM_144737
A_44_P486624	-2.07	0.00349676	Plekha6_predicted	PREDICTED: Rattus norvegicus pleckstrin homology domain containing, family A member 6 (predicted) (Plekha6_predicted), mRNA [XM_341118]	XM_341118
A_44_P487492	-1.14667	0.0111344	XM_344494	Rattus norvegicus similar to RIKEN cDNA 1210002E11 (LOC364534), mRNA [XM_344494]	XM_344494
A_44_P487761	-2.78	0.000107838	C1qa	Rattus norvegicus complement component 1, q subcomponent, alpha polypeptide (C1qa), mRNA [NM_001008515]	NM_001008515
A_44_P487764	-2.78	0.0138289	C1qa	Rattus norvegicus complement component 1, q subcomponent, alpha polypeptide (C1qa), mRNA [NM_001008515]	NM_001008515
A_44_P489688	-1.32	0.0034987	B3galt7_predicted	PREDICTED: Rattus norvegicus UDP-Gal:betaGal beta 1,3-galactosyltransferase polypeptide 7 (predicted) (B3galt7_predicted), mRNA [XM_218342]
A_44_P490188	-1.51333	0.007753	XM_343247	Rattus norvegicus similar to CDA11 protein (LOC362917), mRNA [XM_343247]	XM_343247
A_44_P490954	-1.25667	1.74828e-05	LOC680231	PREDICTED: Rattus norvegicus similar to chromodomain helicase DNA binding protein 9 (LOC680231), mRNA [XR_005671]	XR_005671
A_44_P491796	-1.85667	0.000773597	Spp1	Rattus norvegicus secreted phosphoprotein 1 (Spp1), mRNA [NM_012881]	NM_012881
A_44_P491976	-1.81333	0.00134521	Kcnmb4	Rattus norvegicus potassium large conductance calcium-activated channel, subfamily M, beta member 4 (Kcnmb4), mRNA [NM_023960]	NM_023960
A_44_P491998	-1.09	0.000113072	RGD1564396_predicted	PREDICTED: Rattus norvegicus similar to hypothetical protein C530015C18 (predicted) (RGD1564396_predicted), mRNA [XM_221917]
A_44_P492373	-3.01	2.90992e-05	LOC362477	PREDICTED: Rattus norvegicus similar to Regulator of G-protein signaling 20 (RGS20) (Regulator of G-protein signaling Z1) (LOC362477), mRNA [XM_342797]
A_44_P492723	-1.53667	0.0150434	Arhgap8	Rattus norvegicus Rho GTPase activating protein 8 (Arhgap8), mRNA [NM_001004242]	NM_001004242
A_44_P493270	-1.14667	0.000795718	Rgc32	Rattus norvegicus RGC-32 (RGC-32) mRNA, complete cds [AF036548]	AF036548
A_44_P493420	-1.5	0.0378945	BG380309	BG380309 UI-R-CS0-btv-e-12-0-UI.s1 UI-R-CS0 Rattus norvegicus cDNA clone UI-R-CS0-btv-e-12-0-UI 3', mRNA sequence [BG380309]	BG380309
A_44_P493606	-1.14	0.00205631	Camk2n1	Rattus norvegicus calcium/calmodulin-dependent protein kinase II inhibitor 1 (Camk2n1), mRNA [NM_173337]	NM_173337
A_44_P493911	-1.80667	0.018476	Slc13a5	Rattus norvegicus solute carrier family 13 (sodium-dependent citrate transporter), member 5 (Slc13a5), mRNA [NM_170668]	NM_170668
A_44_P494183	-1.54	0.0114956	Adcy7	Adenylyl cyclase type VII (Fragment). [Source:Uniprot/SPTREMBL;Acc:Q9QZG8] [ENSRNOT00000020700]
A_44_P495480	-2.43333	0.000222594	Fos	Rattus norvegicus FBJ murine osteosarcoma viral oncogene homolog (Fos), mRNA [NM_022197]	NM_022197
A_44_P496061	-2.96	0.00042467	Stmn2	Rattus norvegicus stathmin-like 2 (Stmn2), mRNA [NM_053440]	NM_053440
A_44_P496305	-1.99333	0.00487681	Edg2	Rattus norvegicus endothelial differentiation, lysophosphatidic acid G-protein-coupled receptor, 2 (Edg2), mRNA [NM_053936]	NM_053936
A_44_P497107	-1.57333	0.00246122	RGD1305604_predicted	PREDICTED: Rattus norvegicus similar to CG2919-PA (predicted) (RGD1305604_predicted), mRNA [XM_001073839]	XM_001073839
A_44_P497302	-3.92667	1.75099e-06	St6galnac2	Rattus norvegicus ST6 (alpha-N-acetyl-neuraminyl-2,3-beta-galactosyl-1,3)-N-acetylgalactosaminide alpha-2,6-sialyltransferase 2 (St6galnac2), mRNA [NM_001031652]	NM_001031652
A_44_P500013	-3.36333	0.00125068	Anpep	Rattus norvegicus alanyl (membrane) aminopeptidase (Anpep), mRNA [NM_031012]	NM_031012
A_44_P500478	-2.42667	0.00901592	AI101373	AI101373 EST210662 Normalized rat brain, Bento Soares Rattus sp. cDNA clone RBRBN52 3' end, mRNA sequence [AI101373]	AI101373
A_44_P500653	-1.08667	0.000520016	Nicn1	Rattus norvegicus nicolin 1 (Nicn1), mRNA [NM_001034999]	NM_001034999
A_44_P500949	-2.92	0.0137698	Gpx3	Rattus norvegicus glutathione peroxidase 3 (Gpx3), mRNA [NM_022525]	NM_022525
A_44_P501541	-1.43333	0.0815823	Plxdc2_predicted	Rattus norvegicus similar to tumor endothelial marker 7-related precursor (LOC361281), mRNA [XM_341566]
A_44_P501593	-1.24333	0.0180682	Acss2_predicted	Rattus norvegicus similar to Acetyl-coenzyme A synthetase, cytoplasmic (Acetate--CoA ligase) (Acyl-activating enzyme) (Acetyl-CoA synthetase) (ACS) (AceCS) (LOC311569), mRNA [XM_230773]
A_44_P501639	-1.10667	0.0508066	Man1a_predicted	Rattus norvegicus mannosidase 1, alpha (predicted) (Man1a_predicted), mRNA [NM_001033656]	NM_001033656
A_44_P501724	-1.53667	0.0307988	ENSRNOT00000047230	similar to RIKEN cDNA 1700081O22 (LOC363337), mRNA [Source:RefSeq_dna;Acc:NM_001014221] [ENSRNOT00000061383]
A_44_P501942	-2.54333	2.81958e-06	Robo2	PREDICTED: Rattus norvegicus roundabout homolog 2 (Drosophila) (Robo2), mRNA [XM_001064680]	XM_001064680
A_44_P502252	-4.03333	0.00294652	BF557905	UI-R-C0-gy-a-12-0-UI.r1 UI-R-C0 Rattus norvegicus cDNA clone UI-R-C0-gy-a-12-0-UI 5', mRNA sequence [BF557905]	BF557905
A_44_P502262	-1.38667	0.0280869	BQ206970	UI-R-DZ1-cnm-d-10-0-UI.s1 UI-R-DZ1 Rattus norvegicus cDNA clone UI-R-DZ1-cnm-d-10-0-UI 3', mRNA sequence [BQ206970]	BQ206970
A_44_P502855	-1.12333	0.00243007	BE109222	BE109222 UI-R-BS1-azd-d-01-0-UI.s1 UI-R-BS1 Rattus norvegicus cDNA clone UI-R-BS1-azd-d-01-0-UI 3', mRNA sequence [BE109222]	BE109222
A_44_P503115	-4.95333	6.24421e-05	Sfrp2	Putative secreted frizzled related protein (Fragment). [Source:Uniprot/SPTREMBL;Acc:Q80W55] [ENSRNOT00000012658]
A_44_P503116	-3.96667	0.000396001	Sfrp2	Putative secreted frizzled related protein (Fragment). [Source:Uniprot/SPTREMBL;Acc:Q80W55] [ENSRNOT00000012658]
A_44_P503147	-1.50333	0.00315414	AA817854	AA817854 UI-R-A0-ae-g-10-0-UI.s1 UI-R-A0 Rattus norvegicus cDNA clone UI-R-A0-ae-g-10-0-UI 3' similar to gb [AA817854]	AA817854
A_44_P503261	-2.63	0.0121682	Snai2	Rattus norvegicus snail homolog 2 (Drosophila) (Snai2), mRNA [NM_013035]	NM_013035
A_44_P503562	-3.59	0.00713159	Gip	Rattus norvegicus gastric inhibitory polypeptide (Gip), mRNA [NM_019630]	NM_019630
A_44_P504298	-2.15	7.58594e-05	Cdc42ep4_predicted	PREDICTED: Rattus norvegicus CDC42 effector protein (Rho GTPase binding) 4 (predicted) (Cdc42ep4_predicted), mRNA [XM_221077]
A_44_P504794	-1.42	0.011534	Gja7	Rattus norvegicus gap junction membrane channel protein alpha 7 (Gja7), mRNA [NM_001085381]	NM_001085381
A_44_P506064	-2.69333	0.000738237	Aldh1l2_predicted	PREDICTED: Rattus norvegicus aldehyde dehydrogenase 1 family, member L2 (predicted) (Aldh1l2_predicted), mRNA [XM_235005]
A_44_P506662	-1.06667	0.00730691	Trerf1_predicted	PREDICTED: Rattus norvegicus transcriptional regulating factor 1 (predicted) (Trerf1_predicted), mRNA [XM_236953]	XM_236953
A_44_P507773	-1.88333	0.00275051	RGD1565037_predicted	DRA07B03 Rat DRG Library Rattus norvegicus cDNA clone DRA07B03 5', mRNA sequence [BG663014]	BG663014
A_44_P508162	-2.64667	0.0064828	Adamts5	Rattus norvegicus a disintegrin-like and metallopeptidase (reprolysin type) with thrombospondin type 1 motif, 5 (aggrecanase-2) (Adamts5), mRNA [NM_198761]	NM_198761
A_44_P508307	-1.12333	0.000349224	Rgs11	Regulator of G-protein signaling 11 (RGS11) (Fragment). [Source:Uniprot/SWISSPROT;Acc:P49807] [ENSRNOT00000027763]
A_44_P508386	-1.99333	0.00200763	Cyp17a1	Rattus norvegicus cytochrome P450, family 17, subfamily a, polypeptide 1 (Cyp17a1), mRNA [NM_012753]	NM_012753
A_44_P508466	-2.61	0.0136395	Jundp2	Rattus norvegicus Jun dimerization protein 2 (Jundp2), mRNA [NM_053894]	NM_053894
A_44_P508683	-2.77	0.00579376	XM_226886	Rattus norvegicus similar to hypothetical protein FLJ11127 (LOC310190), mRNA [XM_226886]	XM_226886
A_44_P508906	-1.74333	0.00991989	XM_343652	Rattus norvegicus similar to RIKEN cDNA 4933431D05 (LOC363312), mRNA [XM_343652]	XM_343652
A_44_P509763	-3.19667	0.00202305	AA955473	AA955473 UI-R-A1-ex-e-09-0-UI.s1 UI-R-A1 Rattus norvegicus cDNA clone UI-R-A1-ex-e-09-0-UI 3' similar to gi [AA955473]	AA955473
A_44_P509769	-2.22	0.0383325	AA955473	AA955473 UI-R-A1-ex-e-09-0-UI.s1 UI-R-A1 Rattus norvegicus cDNA clone UI-R-A1-ex-e-09-0-UI 3' similar to gi [AA955473]	AA955473
A_44_P510961	-1.82333	0.00515507	Aebp1_predicted	PREDICTED: Rattus norvegicus AE binding protein 1 (predicted) (Aebp1_predicted), mRNA [XM_223583]
A_44_P511042	-1.62	0.000547828	RGD1304810_predicted	PREDICTED: Rattus norvegicus similar to 6430573F11Rik protein (predicted) (RGD1304810_predicted), mRNA [XM_224905]
A_44_P511275	-2.90333	0.00546875	LOC685904	PREDICTED: Rattus norvegicus similar to Spetex-2F protein (LOC685904), mRNA [XM_001065695]	XM_001065695
A_44_P511375	-3.4	0.00577677	TC642638
A_44_P512996	-1.44333	0.001063	Aldoc	Rattus norvegicus aldolase C (Aldoc), mRNA [NM_012497]	NM_012497
A_44_P513059	-1.58	0.00144865	Sfrp1	Secreted frizzled-related protein 1 (sFRP-1) (Fragment). [Source:Uniprot/SWISSPROT;Acc:Q9R168] [ENSRNOT00000024128]
A_44_P513232	-1.56667	0.00166242	BC099181	Rattus norvegicus cDNA clone IMAGE:7383152 [BC099181]	BC099181
A_44_P514112	-1.31	0.000359428	BQ210707	BQ210707 UI-R-DY1-com-a-24-0-UI.s1 NCI_CGAP_DY1 Rattus norvegicus cDNA clone IMAGE:7337090 3', mRNA sequence [BQ210707]	BQ210707
A_44_P514899	-1.39	0.0287679	DY311079	AGENCOURT_66963306 NIH_MGC_366 Rattus norvegicus cDNA clone IMAGE:8368097 5', mRNA sequence [DY311079]	DY311079
A_44_P514939	-1.18	0.0226208	Bzrp	Rattus norvegicus benzodiazepine receptor, peripheral (Bzrp), mRNA [NM_012515]	NM_012515
A_44_P515317	-4.19333	0.0059109	Igfbp4	Rattus norvegicus insulin-like growth factor binding protein 4 (Igfbp4), mRNA [NM_001004274]	NM_001004274
A_44_P515670	-1.76333	0.00444222	A_44_P515670
A_44_P515798	-1.72333	3.1688e-05	RGD1308977_predicted	PREDICTED: Rattus norvegicus similar to RIKEN cDNA 1110017I16 (predicted) (RGD1308977_predicted), mRNA [XM_214510]
A_44_P515825	-1.14	0.00262356	RGD1562705_predicted	Rattus norvegicus similar to Shb-like adapter protein, Shf - human (LOC362205), mRNA [XM_342507]	XM_342507
A_44_P515888	-3.22667	0.000691161	Col6a2	Col6a2 protein (Fragment). [Source:Uniprot/SPTREMBL;Acc:Q5EB88] [ENSRNOT00000001695]
A_44_P515978	-4.08333	0.0109032	ENSRNOT00000041850	similar to RIKEN cDNA 5031410I06 (LOC686886), mRNA [Source:RefSeq_dna;Acc:XR_009064] [ENSRNOT00000041850]
A_44_P516137	-1.57667	0.00405151	Syngr3_predicted	PREDICTED: Rattus norvegicus synaptogyrin 3 (predicted) (Syngr3_predicted), mRNA [XM_220220]
A_44_P517419	-3.95667	0.00285403	CF107721	Shultzomica00972 Rat lung airway and parenchyma cDNA libraries Rattus norvegicus cDNA clone NA4822 5', mRNA sequence [CF107721]	CF107721
A_44_P517452	-1.28667	0.00178384	AW919569	AW919569 EST350873 Rat gene index, normalized rat, norvegicus, Bento Soares Rattus norvegicus cDNA clone RGIFZ11 5' end, mRNA sequence [AW919569]	AW919569
A_44_P517820	-1.19	0.000229057	LOC306792	Cardiac sphingosine-1-phosphate specific receptor (Fragment). [Source:Uniprot/SPTREMBL;Acc:Q9QZG4] [ENSRNOT00000019473]
A_44_P517944	-1.28333	0.013411	XM_217706	Rattus norvegicus similar to ferritin light chain - mouse (LOC308039), mRNA [XM_217706]	XM_217706
A_44_P518358	-2.25667	0.0155094	XM_343728	Rattus norvegicus similar to RIKEN cDNA 4933431D05 (LOC363398), mRNA [XM_343728]	XM_343728
A_44_P519620	-1.3	0.00041379	Litaf	Rattus norvegicus estrogen-responsive uterine mRNA, partial sequence. [U53184]	U53184
A_44_P520175	-2.20333	3.02232e-05	Masp1	RNO487622 Rattus norvegicus partial mRNA for MASP-3 protein (masp1-3 gene), partially processed [AJ487622]	AJ487622
A_44_P520509	-1.12	0.0129186	Surf4	Rattus norvegicus surfeit 4 (Surf4), mRNA [NM_001033868]	NM_001033868
A_44_P520881	-2.93	0.00408648	RGD1562673_predicted	PREDICTED: Rattus norvegicus similar to Prostatic spermine-binding protein precursor (SBP) (predicted) (RGD1562673_predicted), mRNA [XM_343866]
A_44_P520929	-3.19667	0.000343749	C1qtnf1	Rattus norvegicus C1q and tumor necrosis factor related protein 1 (C1qtnf1), mRNA [NM_001007675]	NM_001007675
A_44_P521151	-1.74	0.00569939	Plod2	Rattus norvegicus procollagen lysine, 2-oxoglutarate 5-dioxygenase 2 (Plod2), mRNA [NM_175869]	NM_175869
A_44_P521505	-1.71	8.93873e-05	AA866448	AA866448 UI-R-E0-br-e-01-0-UI.s1 UI-R-E0 Rattus norvegicus cDNA clone UI-R-E0-br-e-01-0-UI 3' similar to emb [AA866448]	AA866448
A_44_P521532	-1.94	0.000870866	DV726884	RVL19281 Wackym-Soares normalized rat vestibular cDNA library Rattus norvegicus cDNA 5', mRNA sequence [DV726884]	DV726884
A_44_P521636	-2.15333	0.0349363	AW920722	AW920722 EST352026 Rat gene index, normalized rat, norvegicus, Bento Soares Rattus norvegicus cDNA clone RGIHB49 5' end, mRNA sequence [AW920722]	AW920722
A_44_P521699	-1.62333	0.00192215	Mpzl1	Rattus norvegicus myelin protein zero-like 1 (Mpzl1), mRNA [NM_001007728]	NM_001007728
A_44_P522303	-1.48333	3.75162e-06	Il11ra1	Rattus norvegicus interleukin 11 receptor, alpha chain 1 (Il11ra1), mRNA [NM_139116]	NM_139116
A_44_P522369	-1	0.00147387	Pld2	Rattus norvegicus phospholipase D2 (Pld2), mRNA [NM_033299]	NM_033299
A_44_P522827	-2.66667	0.023784	Htra3_predicted	PREDICTED: Rattus norvegicus HtrA serine peptidase 3 (predicted) (Htra3_predicted), mRNA [XM_341237]
A_44_P522874	-1.51667	0.0108254	Zbed3	Rattus norvegicus zinc finger, BED domain containing 3 (Zbed3), mRNA [NM_001025729]	NM_001025729
A_44_P522891	-2.56	0.0159535	LOC498480	PREDICTED: Rattus norvegicus similar to Spetex-2C protein (LOC498480), mRNA [XM_573738]	XM_573738
A_44_P523028	-3.88667	0.00117679	LOC689312	PREDICTED: Rattus norvegicus similar to Discs large homolog 5 (Placenta and prostate DLG) (Discs large protein P-dlg) (LOC689312), mRNA [XM_001070367]	XM_001070367
A_44_P523208	-2.37333	5.44756e-05	RGD1311744_predicted	PREDICTED: Rattus norvegicus similar to RIKEN cDNA 5830475I06 (predicted) (RGD1311744_predicted), mRNA [XM_217114]	XM_217114
A_44_P524359	-1.01333	0.0176415	Anxa1	Rattus norvegicus annexin A1 (Anxa1), mRNA [NM_012904]	NM_012904
A_44_P525181	-3.06	0.00727428	ENSRNOT00000045281	PREDICTED: Rattus norvegicus similar to Spetex-2F protein (LOC679695), mRNA [XM_001054075]
A_44_P525235	-2.15333	0.00137155	Postn_predicted	PREDICTED: Rattus norvegicus periostin, osteoblast specific factor (predicted) (Postn_predicted), mRNA [XM_342245]
A_44_P525495	-1.41333	0.0121142	LOC362564	PREDICTED: Rattus norvegicus hypothetical LOC362564 (LOC362564), mRNA [XM_001063544]	XM_001063544
A_44_P526803	-1.52	0.0236135	AW919096	AW919096 EST350400 Rat gene index, normalized rat, norvegicus, Bento Soares Rattus norvegicus cDNA clone RGIFC69 5' end, mRNA sequence [AW919096]	AW919096
A_44_P527270	-1.63333	0.00372131	Pthr1	Rattus norvegicus parathyroid hormone receptor 1 (Pthr1), mRNA [NM_020073]	NM_020073
A_44_P528939	-1.31333	0.00591183	AA859805	AA859805 UI-R-E0-bu-h-10-0-UI.s1 UI-R-E0 Rattus norvegicus cDNA clone UI-R-E0-bu-h-10-0-UI 3' similar to gb [AA859805]	AA859805
A_44_P530232	-1.34667	0.000783691	XM_346023	Rattus norvegicus similar to ubiquitin (LOC367225), mRNA [XM_346023]	XM_346023
A_44_P530813	-1.58667	0.00300418	Casp3	Rattus norvegicus caspase 3, apoptosis related cysteine protease (Casp3), mRNA [NM_012922]	NM_012922
A_44_P530953	-1.94	0.00136385	AI169751	AI169751 EST215650 Normalized rat liver, Bento Soares Rattus sp. cDNA clone RLIAS80 3' end, mRNA sequence [AI169751]	AI169751
A_44_P531245	-2.60333	5.47341e-05	S57440	S57440S01 lipocortin I [rats, Genomic, 270 nt, segment 1 of 13] [S57440]	S57440
A_44_P531324	-3.54	9.49967e-05	Arhgap9	Rattus norvegicus Rho GTPase activating protein 9 (Arhgap9), transcript variant 2, mRNA [NM_001012198]	NM_001012198
A_44_P531741	-2.78667	0.000984206	ENSRNOT00000002512	mannan-binding lectin serine peptidase 1 [Source:RefSeq_peptide;Acc:NP_071593] [ENSRNOT00000002512]
A_44_P531752	-1.03667	7.98363e-06	Bcat2	Rattus norvegicus branched chain aminotransferase 2, mitochondrial (Bcat2), mRNA [NM_022400]	NM_022400
A_44_P532038	-1.05	3.97667e-06	Pycs_predicted	PREDICTED: Rattus norvegicus pyrroline-5-carboxylate synthetase (glutamate gamma-semialdehyde synthetase) (predicted) (Pycs_predicted), mRNA [XM_342048]	XM_342048
A_44_P533266	-1.87333	0.00684402	AA925246	AA925246 UI-R-A1-eh-h-06-0-UI.s1 UI-R-A1 Rattus norvegicus cDNA clone UI-R-A1-eh-h-06-0-UI 3' similar to gi [AA925246]	AA925246
A_44_P533794	-2.28	0.00266273	Tnfrsf1b	Rattus norvegicus tumor necrosis factor receptor superfamily, member 1b (Tnfrsf1b), mRNA [NM_130426]	NM_130426
A_44_P533955	-3.47667	0.000848397	Hsd3b1	Rattus norvegicus hydroxy-delta-5-steroid dehydrogenase, 3 beta- and steroid delta-isomerase 1 (Hsd3b1), mRNA [NM_017265]	NM_017265
A_44_P534028	-1.14	0.0018215	Stau2	Rattus norvegicus staufen, RNA binding protein, homolog 2 (Drosophila) (Stau2), transcript variant LL, mRNA [NM_001007149]	NM_001007149
A_44_P534154	-1.39333	0.00656175	RGD1307636_predicted	PREDICTED: Rattus norvegicus similar to hypothetical protein MGC40499 (predicted) (RGD1307636_predicted), mRNA [XM_344085]
A_44_P534519	-2.49333	0.00162759	RGD1565862_predicted	PREDICTED: Rattus norvegicus similar to Spindlin-like protein 2 (SPIN-2) (predicted) (RGD1565862_predicted), mRNA [XM_228801]
A_44_P534753	-1.05	0.000247349	Zmynd15_predicted	PREDICTED: Rattus norvegicus zinc finger, MYND domain containing 15 (predicted) (Zmynd15_predicted), mRNA [XM_213338]
A_44_P534808	-1.46333	0.000164498	ENSRNOT00000002233	PREDICTED: Rattus norvegicus similar to transmembrane protein 45a (LOC680866), mRNA [XM_001059246]
A_44_P535400	-1.64	0.0136294	AW916612	AW916612 EST347916 Rat gene index, normalized rat, norvegicus, Bento Soares Rattus norvegicus cDNA clone RGIDS39 5' end, mRNA sequence [AW916612]	AW916612
A_44_P535568	-3.35667	6.01159e-05	Gpc3	Rattus norvegicus glypican 3 (Gpc3), mRNA [NM_012774]	NM_012774
A_44_P535612	-1.31667	0.0143123	B2m	Shultzomica04444 Rat lung airway and parenchyma cDNA libraries Rattus norvegicus cDNA clone Contig3937 5', mRNA sequence [CF111193]	CF111193
A_44_P535883	-2.79667	0.000142254	BF289558	BF289558 EST454149 Rat Gene Index, normalized rat, Rattus norvegicus cDNA Rattus norvegicus cDNA clone RGIHI49, mRNA sequence [BF289558]	BF289558
A_44_P536676	-2.08	0.00400501	B3galt3	Rattus norvegicus UDP-Gal:betaGlcNAc beta 1,3-galactosyltransferase, polypeptide 3 (B3galt3), mRNA [NM_001013158]	NM_001013158
A_44_P536832	-2.16333	1.3351e-06	RGD1306142_predicted	Rattus norvegicus similar to RIKEN cDNA B930096L08 (LOC312257), mRNA [XM_231654]	XM_231654
A_44_P536905	-2.42667	0.0307747	XM_343685	Rattus norvegicus LOC363348 (LOC363348), mRNA [XM_343685]	XM_343685
A_44_P537285	-2.74333	0.00101258	CA504783	UI-R-FJ0-cpx-o-19-0-UI.s1 UI-R-FJ0 Rattus norvegicus cDNA clone UI-R-FJ0-cpx-o-19-0-UI 3', mRNA sequence [CA504783]	CA504783
A_44_P537480	-3.00667	0.00043139	Cox6b2	Rattus norvegicus cytochrome c oxidase subunit VIb testes-specific isoform precursor (Cox6b2), mRNA [NM_001039085]	NM_001039085
A_44_P538054	-1.14333	1.05906e-05	AW143922	AW143922 EST294218 Normalized rat embryo, Bento Soares Rattus sp. cDNA clone RGICD07 5' end, mRNA sequence [AW143922]	AW143922
A_44_P538334	-1.65667	0.00782656	Impa2	Rattus norvegicus inositol (myo)-1(or 4)-monophosphatase 2 (Impa2), mRNA [NM_172224]	NM_172224
A_44_P538658	-2.43667	0.0152027	Slc7a7	Rattus norvegicus solute carrier family 7 (cationic amino acid transporter, y+ system), member 7 (Slc7a7), mRNA [NM_031341]	NM_031341
A_44_P538695	-2.27333	0.0304457	Ephb2_predicted	PREDICTED: Rattus norvegicus Eph receptor B2 (predicted) (Ephb2_predicted), mRNA [XM_233574]
A_44_P538779	-1.01333	0.0101446	Kdelr1	Rattus norvegicus KDEL (Lys-Asp-Glu-Leu) endoplasmic reticulum protein retention receptor 1 (Kdelr1), mRNA [NM_001017385]	NM_001017385
A_44_P538870	-1.04333	0.0197532	RGD1308276	Rattus norvegicus similar to RIKEN cDNA 2810048G17 gene (RGD1308276), mRNA [NM_001008306]	NM_001008306
A_44_P539704	-2.71333	0.000388171	BF389151	BF389151 UI-R-BS2-bdl-d-06-0-UI.s1 UI-R-BS2 Rattus norvegicus cDNA clone UI-R-BS2-bdl-d-06-0-UI 3', mRNA sequence [BF389151]	BF389151
A_44_P540126	-1.52333	0.000424383	Pros1	Rattus norvegicus protein S (alpha) (Pros1), mRNA [NM_031086]	NM_031086
A_44_P540908	-1.61333	0.000841004	Htr3a	Rattus norvegicus 5-hydroxytryptamine (serotonin) receptor 3a (Htr3a), mRNA [NM_024394]	NM_024394
A_44_P541193	-1.3	0.000678722	Evc2_predicted	PREDICTED: Rattus norvegicus Ellis van Creveld syndrome 2 homolog (human) (predicted) (Evc2_predicted), mRNA [XM_223550]
A_44_P541213	-2.25	0.00372243	LOC681383	PREDICTED: Rattus norvegicus similar to Protein C10orf11 homolog (LOC681383), mRNA [XM_001059639]	XM_001059639
A_44_P541276	-2.70667	0.00631473	RGD1307618_predicted	Rattus norvegicus similar to chondroitin beta1,4 N-acetylgalactosaminyltransferase (LOC306375), mRNA [XM_224757]	XM_224757
A_44_P541384	-2.43	0.00204522	Cmtm3_predicted	PREDICTED: Rattus norvegicus CKLF-like MARVEL transmembrane domain containing 3 (predicted) (Cmtm3_predicted), mRNA [XM_226200]
A_44_P541461	-1.42667	0.00180067	Alas2	Rattus norvegicus aminolevulinic acid synthase 2 (Alas2), mRNA [NM_013197]	NM_013197
A_44_P541505	-3.28333	0.00166366	ENSRNOT00000039905	similar to RIKEN cDNA 5031410I06 (LOC686886), mRNA [Source:RefSeq_dna;Acc:XR_009064] [ENSRNOT00000039905]
A_44_P541548	-1.12333	0.00101395	Agtrap	Rattus norvegicus angiotensin II, type I receptor-associated protein (Agtrap), mRNA [NM_001007654]	NM_001007654
A_44_P542081	-2.31333	0.0020123	AI169627	EST215514 Normalized rat kidney, Bento Soares Rattus sp. cDNA clone RKIBV41 3' end, mRNA sequence [AI169627]	AI169627
A_44_P543611	-2.39667	0.000444178	XM_344411	Rattus norvegicus similar to ribosomal protein L23a; 60S ribosomal protein L23a; melanoma differentiation-associated gene 20 (LOC364391), mRNA [XM_344411]	XM_344411
A_44_P544063	-2.84667	7.20606e-05	Irgm	Rattus norvegicus immunity-related GTPase family, M (Irgm), mRNA [NM_001012007]	NM_001012007
A_44_P544148	-2.43	0.00227893	AA924005	AA924005 UI-R-A1-dq-h-08-0-UI.s1 UI-R-A1 Rattus norvegicus cDNA clone UI-R-A1-dq-h-08-0-UI 3' similar to gi [AA924005]	AA924005
A_44_P544757	-3.07667	0.00168131	AA801075	AA801075 EST190572 Normalized rat ovary, Bento Soares Rattus sp. cDNA clone ROVAA36 5' end, mRNA sequence [AA801075]	AA801075
A_44_P545478	-1.45667	0.00564228	Pkig	Rattus norvegicus protein kinase inhibitor, gamma (Pkig), mRNA [NM_153469]	NM_153469
A_44_P546338	-1.13	0.000290779	Loxl1	Rattus norvegicus lysyl oxidase-like 1 (Loxl1), mRNA [NM_001012125]	NM_001012125
A_44_P547185	-3.38	0.000560633	Igfbp2	Rattus norvegicus insulin-like growth factor binding protein 2 (Igfbp2), mRNA [NM_013122]	NM_013122
A_44_P547825	-1.33333	0.000214463	Insl3	Rattus norvegicus insulin-like 3 (Insl3), mRNA [NM_053680]	NM_053680
A_44_P548426	-2.16667	0.00945614	RGD1305527_predicted	PREDICTED: Rattus norvegicus similar to hypothetical protein FLJ25124 (predicted) (RGD1305527_predicted), mRNA [XM_345258]
A_44_P548611	-2.92333	7.6369e-06	RGD1563846_predicted	PREDICTED: Rattus norvegicus similar to Gene model 784 (predicted) (RGD1563846_predicted), mRNA [XM_228509]
A_44_P549826	-1.34667	0.0117921	DV718089	RVL8673 Wackym-Soares normalized rat vestibular cDNA library Rattus norvegicus cDNA 5', mRNA sequence [DV718089]	DV718089
A_44_P550145	-1.35	0.000846236	Scd1	Rattus norvegicus stearoyl-Coenzyme A desaturase 1 (Scd1), mRNA [NM_139192]	NM_139192
A_44_P550931	-2.74333	0.00298753	Gem_predicted	Rattus norvegicus similar to GTP-BINDING PROTEIN GEM (GTP-BINDING MITOGEN-INDUCED T-CELL PROTEIN) (RAS-LIKE PROTEIN KIR) (LOC297902), mRNA [XM_232788]	XM_232788
A_44_P551065	-1.67333	0.00493733	Ly6a_predicted	PREDICTED: Rattus norvegicus lymphocyte antigen 6 complex, locus A (predicted) (Ly6a_predicted), mRNA [XM_343263]
A_44_P551169	-1.53333	0.00485301	B4galt4	Rattus norvegicus UDP-Gal:betaGlcNAc beta 1,4-galactosyltransferase, polypeptide 4 (B4galt4), mRNA [NM_001012018]	NM_001012018
A_44_P551581	-2.71	0.000287473	BG665445	BG665445 DRACCH10 Rat DRG Library Rattus norvegicus cDNA clone DRACCH10 5', mRNA sequence [BG665445]	BG665445
A_44_P552830	-2.04	0.011429	A3galt2	Rattus norvegicus alpha 1,3-galactosyltransferase 2 (isoglobotriaosylceramide synthase) (A3galt2), mRNA [NM_138524]	NM_138524
A_44_P552849	-1.11667	0.00260514	Ctsh	Rattus norvegicus cathepsin H (Ctsh), mRNA [NM_012939]	NM_012939
A_44_P552926	-1.69667	0.00725376	Mpzl1	Rattus norvegicus myelin protein zero-like 1 (Mpzl1), mRNA [NM_001007728]	NM_001007728
A_44_P553001	-1.19667	0.00221369	XM_215265	Rattus norvegicus similar to sideroflexin 2 (LOC294011), mRNA [XM_215265]	XM_215265
A_44_P553316	-2.01333	3.50578e-05	Col8a2_predicted	PREDICTED: Rattus norvegicus procollagen, type VIII, alpha 2 (predicted) (Col8a2_predicted), mRNA [XM_233542]
A_44_P554973	-1.92	0.0262292	Cacna1g	Rattus norvegicus calcium channel, voltage-dependent, T type, alpha 1G subunit (Cacna1g), mRNA [NM_031601]	NM_031601
A_44_P555072	-1.29667	0.000387213	MGC94782	Rattus norvegicus similar to hypothetical protein MGC33926 (MGC94782), mRNA [NM_001004282]	NM_001004282
A_44_P555271	-3.29333	0.00728192	Mmp12	Rattus norvegicus matrix metallopeptidase 12 (Mmp12), mRNA [NM_053963]	NM_053963
A_44_P555703	-1.82333	0.0161594	XM_347122	Rattus norvegicus LOC363304 (LOC363304), mRNA [XM_347122]	XM_347122
A_44_P556299	-1.05333	0.000687101	BF551363	BF551363 UI-R-C0-in-h-09-0-UI.r1 UI-R-C0 Rattus norvegicus cDNA clone UI-R-C0-in-h-09-0-UI 5', mRNA sequence [BF551363]	BF551363
A_44_P556528	-1.94667	0.0169711	Emilin1_predicted	PREDICTED: Rattus norvegicus elastin microfibril interfacer 1 (predicted) (Emilin1_predicted), mRNA [XM_238447]
A_44_P556531	-1.94333	0.0110482	Emilin1_predicted	PREDICTED: Rattus norvegicus elastin microfibril interfacer 1 (predicted) (Emilin1_predicted), mRNA [XM_238447]
A_44_P556989	-4.13	0.00203916	Ngfr	Rattus norvegicus nerve growth factor receptor (TNFR superfamily, member 16) (Ngfr), mRNA [NM_012610]	NM_012610
A_44_P557210	-1.29667	0.000125583	Myo1b	Rattus norvegicus myosin Ib (Myo1b), mRNA [NM_053986]	NM_053986
A_44_P557673	-1.42333	0.000867774	Lgi2_predicted	PREDICTED: Rattus norvegicus leucine-rich repeat LGI family, member 2 (predicted) (Lgi2_predicted), mRNA [XM_223494]
A_44_P558157	-1.70667	0.0158361	ENSRNOT00000017393	similar to putative membrane steroid receptor (RGD1311710), mRNA [Source:RefSeq_dna;Acc:NM_001014099] [ENSRNOT00000017393]
A_44_P558463	-1.1	0.0103211	LOC679126	PREDICTED: Rattus norvegicus similar to SMAD-interacting zinc finger protein 2, transcript variant 3 (LOC679126), mRNA [XM_001054498]	XM_001054498
A_44_P559148	-1.68667	0.00391148	CB568740	AGENCOURT_12599762 NICHD_Rr_Pit1 Rattus norvegicus cDNA clone IMAGE:6922186 5', mRNA sequence [CB568740]	CB568740
A_44_P559149	-1.20667	0.00873174	CB568740	AGENCOURT_12599762 NICHD_Rr_Pit1 Rattus norvegicus cDNA clone IMAGE:6922186 5', mRNA sequence [CB568740]	CB568740
A_44_P560973	-2.42667	7.93517e-05	Lamc2	Laminin chain (Fragment). [Source:Uniprot/SPTREMBL;Acc:P70638] [ENSRNOT00000036947]
A_44_P561324	-1.21333	0.0739618	Akap1	Rattus norvegicus A kinase (PRKA) anchor protein 1, mRNA (cDNA clone IMAGE:7114881). [BC081753]	BC081753
A_44_P561395	-1.90333	0.0108866	LOC683263	PREDICTED: Rattus norvegicus hypothetical protein LOC683263 (LOC683263), mRNA [XM_001065153]	XM_001065153
A_44_P561749	-1.17667	0.000364439	TC590863	ZN567_HUMAN (Q8N184) Zinc finger protein 567, partial (31%) [TC590863]
A_44_P562092	-2.02667	0.0015573	Gng11	Rattus norvegicus guanine nucleotide binding protein (G protein), gamma 11 (Gng11), mRNA [NM_022396]	NM_022396
A_44_P562419	-1.33	4.76718e-05	TC589882
A_44_P562483	-1.17	0.00553801	Nkd1_predicted	PREDICTED: Rattus norvegicus naked cuticle 1 homolog (Drosophila) (predicted) (Nkd1_predicted), mRNA [XM_344728]	XM_344728
A_44_P562505	-3.47667	2.76708e-05	Psd4	Rattus norvegicus pleckstrin and Sec7 domain containing 4, mRNA (cDNA clone IMAGE:7933006), complete cds. [BC100615]	BC100615
A_44_P562607	-1.57333	0.000169102	RGD1306592_predicted	PREDICTED: Rattus norvegicus similar to Agrin (predicted) (RGD1306592_predicted), mRNA [XM_345164]	XM_345164
A_44_P562860	-3.02	0.000838595	TC622489	Q8VID2_RAT (Q8VID2) Puromycin-sensitive aminopeptidase (Fragment), partial (7%) [TC622489]
A_44_P572818	-1.66	0.009268	AI176592	EST220180 Normalized rat ovary, Bento Soares Rattus sp. cDNA clone ROVBU27 3' end, mRNA sequence [AI176592]	AI176592
A_44_P574293	-1.05333	0.00216223	Sema6a_predicted	PREDICTED: Rattus norvegicus sema domain, transmembrane domain (TM), and cytoplasmic domain, (semaphorin) 6A (predicted) (Sema6a_predicted), mRNA [XM_341612]	XM_341612
A_44_P574648	-1.29333	0.020393	LOC305633	PREDICTED: Rattus norvegicus similar to Antxr2 protein (LOC305633), mRNA [XM_223745]	XM_223745
A_44_P575763	-2.04667	0.102492	A_44_P575763
A_44_P576215	-3.07667	4.89733e-06	TC586797
A_44_P577773	-1.78667	0.00433453	TC604908
A_44_P578061	-2.85	0.00272431	TC639482
A_44_P579054	-1.73667	0.0242475	TC622822	Q7TPR9_MOUSE (Q7TPR9) ELK1, member of ETS oncogene family, partial (41%) [TC622822]
A_44_P581843	-1.64333	5.40183e-07	CO401680	AGENCOURT_27827034 NIH_MGC_252 Rattus norvegicus cDNA clone IMAGE:7310821 5', mRNA sequence [CO401680]	CO401680
A_44_P582557	-2.82333	2.33006e-06	Gpr153	Rattus norvegicus G protein-coupled receptor 153 (Gpr153), mRNA [NM_001034855]	NM_001034855
A_44_P582756	-2.78333	0.00111619	TC602263
A_44_P583957	-4.15333	0.000323376	TC605833	Q7TPJ2_RAT (Q7TPJ2) Ac2-224, partial (14%) [TC605833]
A_44_P589346	-2.86667	0.00171244	DY471743	RVL22954 Wackym-Soares normalized rat vestibular cDNA library Rattus norvegicus cDNA 5', mRNA sequence [DY471743]	DY471743
A_44_P591895	-1.58	0.036297	TC606950	REU19204 type I immunoglobulin light chain variable region {Leucoraja erinacea} (exp=-1; wgp=0; cg=0), partial (13%) [TC606950]
A_44_P592248	-2.52	0.00235416	LOC498185	Rattus norvegicus similar to sodium/calcium exchanger protein (LOC498185), mRNA [NM_001017488]	NM_001017488
A_44_P592844	-1.25	0.0244483	TC606938
A_44_P593612	-2.70667	0.00493039	TC594548	NLP1_CAEEL (Q11088) Neuropeptide-like protein 1 precursor, partial (9%) [TC594548]
A_44_P593883	-2.51	0.00394497	Lhx9	Rattus norvegicus LIM homeobox 9, mRNA (cDNA clone MGC:156570 IMAGE:8362986), complete cds. [BC128722]	BC128722
A_44_P596376	-1.19333	0.00802823	TC618445
A_44_P597723	-2.28667	0.00659468	TC591694	Q921P0_MOUSE (Q921P0) Daf1 protein, partial (7%) [TC591694]
A_44_P597956	-1.23667	0.0129151	A_44_P597956
A_44_P601699	-1.36667	0.0194984	LOC679126	PREDICTED: Rattus norvegicus similar to SMAD-interacting zinc finger protein 2, transcript variant 3 (LOC679126), mRNA [XM_001054498]	XM_001054498
A_44_P602663	-2.37333	0.0134908	BP478914	BP478914 Rattus norvegicus pancreatic islet Rattus norvegicus cDNA clone RBC16448 3', mRNA sequence [BP478914]	BP478914
A_44_P605482	-2.93333	0.0001041	AY671904	Rattus norvegicus clone 30A-bis-RBSC mRNA sequence. [AY671904]	AY671904
A_44_P606193	-1.28667	0.00603949	RGD1562449_predicted	PREDICTED: Rattus norvegicus similar to hypothetical protein MGC2817 (predicted) (RGD1562449_predicted), mRNA [XM_575784]
A_44_P606490	-1.89	0.0127247	RGD1563347_predicted	PREDICTED: Rattus norvegicus similar to RIKEN cDNA 2310015N21 (predicted) (RGD1563347_predicted), mRNA [XM_576510]	XM_576510
A_44_P607121	-3.41	0.000392902	CO401314	AGENCOURT_27851348 NIH_MGC_252 Rattus norvegicus cDNA clone IMAGE:7310716 5', mRNA sequence [CO401314]	CO401314
A_44_P607259	-1.21667	0.00794283	LOC501665	Rattus norvegicus similar to protein P3 (LOC501665), mRNA [NM_001024368]	NM_001024368
A_44_P607510	-1.29	0.0386459	TC595599
A_44_P607632	-1.19667	0.00189945	LOC691678	PREDICTED: Rattus norvegicus similar to hole protein (LOC691678), mRNA [XM_001079243]	XM_001079243
A_44_P608078	-2.93667	0.0136259	TC591551	SLAP1_RAT (P59622) SRC-like-adapter (Src-like-adapter protein 1), complete [TC591551]
A_44_P608133	-4.89	3.19801e-05	TC617840
A_44_P608243	-2.06	0.000151684	TC592881	Q2E1T8_ACICE (Q2E1T8) Peptidase S26B, eukaryotic signal peptidase, partial (9%) [TC592881]
A_44_P608318	-3.21333	0.000148	CA511179	UI-R-FJ0-cpw-c-11-0-UI.r1 UI-R-FJ0 Rattus norvegicus cDNA clone UI-R-FJ0-cpw-c-11-0-UI 5', mRNA sequence [CA511179]	CA511179
A_44_P608648	-1.97	0.000345966	TC601250	Q2VQ25_TRIMO (Q2VQ25) CRT/DRE binding factor 13, partial (5%) [TC601250]
A_44_P608838	-2.01	6.77862e-05	TC592182
A_44_P609103	-1.88667	0.000836463	TC638722	KCNN1_RAT (P70606) Small conductance calcium-activated potassium channel protein 1 (SK1), complete [TC638722]
A_44_P609157	-1.56667	0.0262269	TC642268
A_44_P609484	-1.02667	0.00709103	TC596298
A_44_P609668	-3.31333	0.00567221	A_44_P609668
A_44_P609788	-1.84667	0.000275577	Ank2	PREDICTED: Rattus norvegicus ankyrin 2, neuronal (Ank2), mRNA [XM_342337]	XM_342337
A_44_P609899	-1.75	0.046856	Acpl2	Rattus norvegicus acid phosphatase-like 2 (Acpl2), mRNA [NM_001007710]	NM_001007710
A_44_P612762	-1.40333	0.0215086	Lrrc8c	Rattus norvegicus leucine rich repeat containing 8 family, member C (Lrrc8c), mRNA [NM_001037179]	NM_001037179
A_44_P614028	-1.97667	0.00153845	AI406967	EST235255 Normalized rat ovary, Bento Soares Rattus sp. cDNA clone ROVDW89 3' end, mRNA sequence [AI406967]	AI406967
A_44_P614539	-3.61	1.69226e-06	CK475991	AGENCOURT_17578997 NIH_MGC_232 Rattus norvegicus cDNA clone IMAGE:7122177 5', mRNA sequence [CK475991]	CK475991
A_44_P614997	-2.48333	0.0445489	RGD1304717_predicted	UI-R-CT0-bud-h-06-0-UI.s1 UI-R-CT0 Rattus norvegicus cDNA clone UI-R-CT0-bud-h-06-0-UI 3', mRNA sequence [BG381659]	BG381659
A_44_P616694	-1.25	0.000717673	BG668519	BG668519 DRABKD07 Rat DRG Library Rattus norvegicus cDNA clone DRABKD07 5', mRNA sequence [BG668519]	BG668519
A_44_P618027	-1.61333	0.0470699	AW917511	AW917511 EST348815 Rat gene index, normalized rat, norvegicus, Bento Soares Rattus norvegicus cDNA clone RGIEE73 5' end, mRNA sequence [AW917511]	AW917511
A_44_P618288	-1.82333	1.52299e-06	AW916327	AW916327 EST347735 Rat gene index, normalized rat, norvegicus, Bento Soares Rattus norvegicus cDNA clone RGIDQ04 5' end, mRNA sequence [AW916327]	AW916327
A_44_P618632	-1.17	0.00819842	AW916925	AW916925 EST348138 Rat gene index, normalized rat, norvegicus, Bento Soares Rattus norvegicus cDNA clone RGIDV48 5' end, mRNA sequence [AW916925]	AW916925
A_44_P618844	-2.19333	0.00217403	AA799964	AA799964 EST189461 Normalized rat heart, Bento Soares Rattus sp. cDNA clone RHEAH66 3' end, mRNA sequence [AA799964]	AA799964
A_44_P619324	-3.57667	0.000707773	AB014882	Rattus norvegicus non-coding RNA expressed in the brain, repeat sequence, clone 46 [AB014882]	AB014882
A_44_P620106	-2.2	7.14812e-05	Tgfbi	PREDICTED: Rattus norvegicus transforming growth factor, beta induced (Tgfbi), mRNA [XM_573983]	XM_573983
A_44_P620208	-1.83333	0.00414883	BF549419	UI-R-A0-bc-d-04-0-UI.r1 UI-R-A0 Rattus norvegicus cDNA clone UI-R-A0-bc-d-04-0-UI 5', mRNA sequence [BF549419]	BF549419
A_44_P620369	-2.55333	0.00251541	AW920064	AW920064 EST351472 Rat gene index, normalized rat, norvegicus, Bento Soares Rattus norvegicus cDNA clone RGIGS02 5' end, mRNA sequence [AW920064]	AW920064
A_44_P621013	-1.85333	0.000736518	Olfml1	Rattus norvegicus olfactomedin-like 1 (Olfml1), mRNA [NM_001013192]	NM_001013192
A_44_P621633	-2.09	0.00160728	Dhrs3	Rattus norvegicus dehydrogenase/reductase (SDR family) member 3 (Dhrs3), mRNA [NM_001037199]	NM_001037199
A_44_P622195	-1.03667	2.07524e-05	Zfp260	Rattus norvegicus zinc finger protein 260 (Zfp260), mRNA [NM_017364]	NM_017364
A_44_P622243	-3.32333	2.92769e-05	Sema6d_predicted	PREDICTED: Rattus norvegicus sema domain, transmembrane domain (TM), and cytoplasmic domain, (semaphorin) 6D (predicted) (Sema6d_predicted), mRNA [XM_230583]	XM_230583
A_44_P623316	-1.43333	0.0153574	LOC499120	PREDICTED: Rattus norvegicus hypothetical protein LOC499120 (LOC499120), mRNA [XM_574414]	XM_574414
A_44_P623578	-3.38333	0.000488458	TC600277
A_44_P623856	-3.93333	0.00185934	Dkk4_predicted	PREDICTED: Rattus norvegicus dickkopf homolog 4 (Xenopus laevis) (predicted) (Dkk4_predicted), mRNA [XM_238256]	XM_238256
A_44_P624659	-1.97667	0.000270045	BC091316	Rattus norvegicus cDNA clone IMAGE:7312584. [BC091316]	BC091316
A_44_P625026	-1.38	0.0100373	RGD1311490_predicted	Rattus norvegicus similar to DKFZP434P1750 protein (predicted) (RGD1311490_predicted), mRNA [NM_001081980]	NM_001081980
A_44_P628465	-2.04667	0.000248444	TC630262
A_44_P633489	-1.80333	0.000943134	DV723525	RVL15340 Wackym-Soares normalized rat vestibular cDNA library Rattus norvegicus cDNA 5', mRNA sequence [DV723525]	DV723525
A_44_P636857	-1.28	0.0189581	ENSRNOT00000038550	zinc finger protein 786 [Source:MarkerSymbol;Acc:MGI:3026883] [ENSRNOT00000038550]
A_44_P637482	-1.84	0.000892394	LOC689414	PREDICTED: Rattus norvegicus similar to alternative testis transcripts open reading frame A CG4241-PA, isoform A (LOC689414), mRNA [XM_001070712]	XM_001070712
A_44_P637586	-1.51667	0.00101966	BC086562	Rattus norvegicus cDNA clone IMAGE:7307013 [BC086562]	BC086562
A_44_P638014	-3.40333	0.00123035	Irf6_predicted	PREDICTED: Rattus norvegicus interferon regulatory factor 6 (predicted) (Irf6_predicted), mRNA [XM_001067431]
A_44_P638146	-1.17333	0.00191951	TC587594	Q7S3E7_NEUCR (Q7S3E7) Predicted protein, partial (3%) [TC587594]
A_44_P638290	-1.11	0.0082428	LOC500110	Rattus norvegicus similar to zinc finger protein EZI (LOC500110), mRNA [NM_001024327]	NM_001024327
A_44_P638910	-1.29333	0.001416	TC608132	Q2LPL6_SYNAS (Q2LPL6) Regulotory protein, partial (9%) [TC608132]
A_44_P638952	-2.34	0.0108317	TC604219	Q6XJV6_MOUSE (Q6XJV6) CD200 cell surface glycoprotein receptor isoform 2, partial (15%) [TC604219]
A_44_P639102	-2.35667	0.0202134	TC605665
A_44_P639365	-2.97333	0.0060589	RGD1565539_predicted	PREDICTED: Rattus norvegicus similar to collagen, type XXIV, alpha 1 (predicted) (RGD1565539_predicted), mRNA [XM_575056]	XM_575056
A_44_P639923	-1.93333	0.038081	TC644835
A_44_P640472	-2.73	0.0052086	TC625842
A_44_P640503	-1.45	0.0270324	TC625599
A_44_P640644	-1.8	0.0045554	TC615264
A_44_P641108	-1.16	0.0218055	TC601039	BC023614 MECT1 protein {Homo sapiens} (exp=-1; wgp=0; cg=0), partial (3%) [TC601039]
A_44_P648513	-2.41667	0.000344687	AI409900	AI409900 EST238193 Normalized rat placenta, Bento Soares Rattus sp. cDNA clone RPLDM91 3' end, mRNA sequence [AI409900]	AI409900
A_44_P649871	-2.08	0.00114476	AW144155	AW144155 EST294451 Normalized rat ovary, Bento Soares Rattus sp. cDNA clone RGICK04 5' end, mRNA sequence [AW144155]	AW144155
A_44_P650529	-2.24667	0.000768176	CF111029	Shultzomica04280 Rat lung airway and parenchyma cDNA libraries Rattus norvegicus cDNA clone Contig3797 5', mRNA sequence [CF111029]	CF111029
A_44_P650944	-1.13667	0.00866642	RGD1561708_predicted	PREDICTED: Rattus norvegicus similar to cDNA sequence AK129302 (predicted) (RGD1561708_predicted), mRNA [XM_346320]	XM_346320
A_44_P652500	-2.64667	0.00935481	LOC687014	PREDICTED: Rattus norvegicus similar to RalA binding protein 1 (LOC687014), mRNA [XM_001076731]	XM_001076731
A_44_P653053	-5.48667	0.00218447	LOC498335	Rattus norvegicus similar to Small inducible cytokine B13 precursor (CXCL13) (B lymphocyte chemoattractant) (CXC chemokine BLC) (LOC498335), mRNA [NM_001017496]	NM_001017496
A_44_P653165	-2.12667	0.000316187	TC594252	Q8R1I5_MOUSE (Q8R1I5) Myo15b protein (Fragment), partial (29%) [TC594252]
A_44_P653343	-3.60667	1.72958e-05	TC589367
A_44_P653949	-1.17	0.0079662	TC610409	Q5LZ56_STRT1 (Q5LZ56) Proline/glycine betaine ABC transporter substrate-binding protein, partial (5%) [TC610409]
A_44_P654498	-2.03333	0.00864518	TC586377
A_44_P655071	-1.19333	0.00802823	TC611786
A_44_P659506	-1.83333	8.41256e-05	RGD1561105_predicted	PREDICTED: Rattus norvegicus similar to galactose-3-O-sulfotransferase 4 (predicted) (RGD1561105_predicted), mRNA [XM_573381]	XM_573381
A_44_P662685	-1.73333	0.024781	LOC500102	Rattus norvegicus hypothetical protein LOC500102 (LOC500102), mRNA [NM_001025046]	NM_001025046
A_44_P664438	-1.69333	0.0116961	CX569427	RVL403 Wackym-Soares normalized rat vestibular cDNA library Rattus norvegicus cDNA 5', mRNA sequence [CX569427]	CX569427
A_44_P664495	-1.01	0.017613	Prickle1	PREDICTED: Rattus norvegicus prickle-like 1 (Drosophila), transcript variant 2 (Prickle1), mRNA [XM_235609]	XM_235609
A_44_P666098	-2.47	0.00365706	BF286307	BF286307 EST450898 Rat Gene Index, normalized rat, Rattus norvegicus cDNA Rattus norvegicus cDNA clone RGIFN85 5' sequence, mRNA sequence [BF286307]	BF286307
A_44_P667171	-1.44333	0.00780271	Zfp84_predicted	PREDICTED: Rattus norvegicus zinc finger protein 84 (predicted) (Zfp84_predicted), mRNA [XM_218463]	XM_218463
A_44_P667524	-1.35	0.0123557	RGD1565059_predicted	PREDICTED: Rattus norvegicus similar to hypothetical protein E130311K13 (predicted) (RGD1565059_predicted), mRNA [XM_574953]
A_44_P668185	-1.11	0.00254466	RGD1310444_predicted	PREDICTED: Rattus norvegicus LOC363015 (predicted) (RGD1310444_predicted), mRNA [XR_006750]	XR_006750
A_44_P668233	-2.19667	0.00960493	A_44_P668233
A_44_P668278	-1.82	0.00585885	CB725328	AMGNNUC:NRHY4-00106-H9-A W Rat hypothalamus (10464) Rattus norvegicus cDNA clone nrhy4-00106-h9 5', mRNA sequence [CB725328]	CB725328
A_44_P668359	-1.85667	0.000403926	TC586117
A_44_P668363	-1.8	0.000773624	AW143223	AW143223 EST293519 Normalized rat brain, Bento Soares Rattus sp. cDNA clone RGIBG13 5' end, mRNA sequence [AW143223]	AW143223
A_44_P668877	-2.02333	0.00235844	BF407981	UI-R-BJ2-bqy-e-05-0-UI.s1 UI-R-BJ2 Rattus norvegicus cDNA clone UI-R-BJ2-bqy-e-05-0-UI 3', mRNA sequence [BF407981]	BF407981
A_44_P668888	-2.52	0.000494295	TC585449
A_44_P668927	-1.73667	0.00559177	TC595416
A_44_P669066	-1.98333	0.0197718	TC578855	PE2R2_RAT (Q62928) Prostaglandin E2 receptor, EP2 subtype (Prostanoid EP2 receptor) (PGE receptor, EP2 subtype), complete [TC578855]
A_44_P669345	-1.44667	0.00662861	Hdac8_predicted	PREDICTED: Rattus norvegicus histone deacetylase 8 (predicted) (Hdac8_predicted), mRNA [XM_343804]	XM_343804
A_44_P669577	-5.75333	6.23677e-05	TC595662	Q59Y99_CANAL (Q59Y99) Potential peroxisomal membrane protein Pex17, partial (7%) [TC595662]
A_44_P669616	-2.42	0.00322611	RGD1564008_predicted	PREDICTED: Rattus norvegicus similar to dapper 1 (predicted) (RGD1564008_predicted), mRNA [XM_576044]	XM_576044
A_44_P670677	-1.27	0.0573333	TC632808
A_44_P671470	-1.41667	0.0110939	A_44_P671470
A_44_P674069	-1.29	0.000497936	BE119469	UI-R-CA0-bae-f-01-0-UI.s1 UI-R-CA0 Rattus norvegicus cDNA clone UI-R-CA0-bae-f-01-0-UI 3', mRNA sequence [BE119469]	BE119469
A_44_P678659	-1.03667	0.000267905	AI555407	AI555407 UI-R-C2p-qp-e-01-0-UI.s1 UI-R-C2p Rattus norvegicus cDNA clone UI-R-C2p-qp-e-01-0-UI 3', mRNA sequence [AI555407]	AI555407
A_44_P679072	-2.00667	0.0515181	AA997015	AA997015 UI-R-C0-ho-f-09-0-UI.s1 UI-R-C0 Rattus norvegicus cDNA clone UI-R-C0-ho-f-09-0-UI 3', mRNA sequence [AA997015]	AA997015
A_44_P681872	-2.68	0.00119684	AW141628	EST291692 Normalized rat embryo, Bento Soares Rattus sp. cDNA clone RGICB39 5' end similar to monocyte [AW141628]	AW141628
A_44_P684304	-1.67333	0.00653028	RGD1565160_predicted	PREDICTED: Rattus norvegicus similar to Myb protein P42POP (predicted) (RGD1565160_predicted), mRNA [XM_574379]	XM_574379
A_44_P684340	-1.42667	0.00207224	AA875314	UI-R-E0-cn-g-02-0-UI.s1 UI-R-E0 Rattus norvegicus cDNA clone UI-R-E0-cn-g-02-0-UI 3', mRNA sequence [AA875314]	AA875314
A_44_P684379	-1.47667	0.00258225	TC596778	Q25LL7_MACFA (Q25LL7) Brain cDNA, clone: QflA-10409, partial (25%) [TC596778]
A_44_P684821	-1.98	0.000147047	TC602379	Q2AF37_9FIRM (Q2AF37) TPR repeat, partial (4%) [TC602379]
A_44_P684845	-1.86333	0.000816805	TC602417
A_44_P685305	-2.28667	0.00344263	TC589666	Q9JMF9_MOUSE (Q9JMF9) Mus musculus (Fndc4 protein), partial (76%) [TC589666]
A_44_P685354	-3.75667	0.000220154	TC632603
A_44_P685554	-2.71667	0.00264583	TC617271
A_44_P685765	-2.36	4.07024e-05	DY320916	AGENCOURT_66947985 NIH_MGC_366 Rattus norvegicus cDNA clone IMAGE:8369899 5', mRNA sequence [DY320916]	DY320916
A_44_P686016	-1.09333	0.00189542	TC613878
A_44_P686919	-1.56	0.000718354	TC581331
A_44_P687053	-2.32	6.78142e-05	LOC690012	PREDICTED: Rattus norvegicus similar to High mobility group protein 2 (HMG-2) (LOC690012), mRNA [XM_001072919]	XM_001072919
A_44_P687400	-2.77333	0.0110883	TC609088
A_44_P687814	-2.35333	0.0225379	TC586436	Q8EV40_MYCPE (Q8EV40) Predicted integral membrane protein, partial (3%) [TC586436]
A_44_P689674	-1.53667	0.0100127	TC628603	Q80U03_MOUSE (Q80U03) MKIAA0439 protein (Fragment), partial (6%) [TC628603]
A_44_P689909	-1.24	0.0526664	A_44_P689909
A_44_P690171	-3.5	0.0307235	Fbln1_predicted	PREDICTED: Rattus norvegicus fibulin 1 (predicted) (Fbln1_predicted), mRNA [XM_243637]
A_44_P696994	-1.77667	0.00159135	Ifit2	Rattus norvegicus interferon-induced protein with tetratricopeptide repeats 2 (Ifit2), mRNA [NM_001024753]	NM_001024753
A_44_P697615	-2.22667	3.40502e-06	AW917911	AW917911 EST349215 Rat gene index, normalized rat, norvegicus, Bento Soares Rattus norvegicus cDNA clone RGIEK03 5' end, mRNA sequence [AW917911]	AW917911
A_44_P698144	-1.76667	0.00648784	RGD1566222_predicted	PREDICTED: Rattus norvegicus similar to HSU79303 protein (predicted) (RGD1566222_predicted), mRNA [XM_574352]
A_44_P699523	-2.42333	0.00728336	TC587634
A_44_P699644	-1.33	0.000265505	LOC313672	Rattus norvegicus similar to CG11206-PA (LOC313672), mRNA [NM_001014070]	NM_001014070
A_44_P699666	-3.52	1.32572e-06	TC618394
A_44_P699895	-1.46667	0.000250722	TC596497
A_44_P699999	-2.01667	9.24746e-05	CO574076	AGENCOURT_28536634 NIH_MGC_246 Rattus norvegicus cDNA clone IMAGE:7371890 5', mRNA sequence [CO574076]	CO574076
A_44_P700270	-1.82333	0.00140238	RGD1308747_predicted	PREDICTED: Rattus norvegicus similar to hypothetical protein FLJ10156 (predicted) (RGD1308747_predicted), mRNA [XM_340836]
A_44_P700390	-3.35333	0.000266744	TC584580
A_44_P700588	-2.84667	4.32568e-07	TC638908
A_44_P701086	-1.78667	0.00239776	TC617448
A_44_P701209	-2.77667	0.000117828	DV728455	RVL21095 Wackym-Soares normalized rat vestibular cDNA library Rattus norvegicus cDNA 5', mRNA sequence [DV728455]	DV728455
A_44_P704262	-1.63333	0.0070121	TC610847	MUSPURNU2P purine nucleoside phosphorylase {Mus musculus} (exp=-1; wgp=0; cg=0), partial (15%) [TC610847]
A_44_P705063	-2.92	0.0021286	AW251360	AW251360 UI-R-BJ0-adh-c-02-0-UI.s1 UI-R-BJ0 Rattus norvegicus cDNA clone UI-R-BJ0-adh-c-02-0-UI 3', mRNA sequence [AW251360]	AW251360
A_44_P712117	-1.29	3.64112e-05	CO382995	AGENCOURT_26623729 NIH_MGC_253 Rattus norvegicus cDNA clone IMAGE:7301581 5', mRNA sequence [CO382995]	CO382995
A_44_P714084	-1.62	0.030905	LOC688990	PREDICTED: Rattus norvegicus hypothetical protein LOC688990 (LOC688990), mRNA [XM_001069068]
A_44_P714618	-2.37	0.0411882	LOC367311	PREDICTED: Rattus norvegicus similar to ADP-ribosylation factor-like protein 4C (ADP-ribosylation factor-like 7) (LOC367311), mRNA [XM_001065966]	XM_001065966
A_44_P715240	-3.63333	0.0024366	RGD1562847_predicted	PREDICTED: Rattus norvegicus similar to paired immunoglobin-like type 2 receptor alpha (predicted) (RGD1562847_predicted), mRNA [XM_213732]	XM_213732
A_44_P715330	-2.16667	0.00244414	Samd14	Rattus norvegicus sterile alpha motif domain containing 14 (Samd14), mRNA [NM_001024966]	NM_001024966
A_44_P715561	-1.44	0.00509887	RGD1564491_predicted	PREDICTED: Rattus norvegicus RGD1564491 (predicted) (RGD1564491_predicted), mRNA [XM_221305]
A_44_P715686	-1.18	0.00579608	TC601912
A_44_P716655	-2.21	0.00711002	RGD1561795_predicted	PREDICTED: Rattus norvegicus similar to RIKEN cDNA 1700012B09 (predicted) (RGD1561795_predicted), mRNA [XM_576356]	XM_576356
A_44_P718045	-1.14333	0.0254523	Ankfy1_predicted	PREDICTED: Rattus norvegicus ankyrin repeat and FYVE domain containing 1 (predicted) (Ankfy1_predicted), mRNA [XM_239269]	XM_239269
A_44_P718187	-1.97667	0.00776545	CK471237	AGENCOURT_17614251 NIH_MGC_236 Rattus norvegicus cDNA clone IMAGE:7126022 5', mRNA sequence [CK471237]	CK471237
A_44_P724603	-1.44333	0.0172355	AW920343	AW920343 EST351647 Rat gene index, normalized rat, norvegicus, Bento Soares Rattus norvegicus cDNA clone RGIGU32 5' end, mRNA sequence [AW920343]	AW920343
A_44_P726736	-1.53333	0.0287766	AI136297	UI-R-C2p-oa-d-10-0-UI.s1 UI-R-C2p Rattus norvegicus cDNA clone UI-R-C2p-oa-d-10-0-UI 3', mRNA sequence [AI136297]	AI136297
A_44_P726985	-1.40333	0.00694379	Tfpi	Rattus norvegicus tissue factor pathway inhibitor, mRNA (cDNA clone MGC:93499 IMAGE:7192382), complete cds. [BC087020]	BC087020
A_44_P729525	-1.04333	5.77074e-05	RGD1562339_predicted	PREDICTED: Rattus norvegicus RGD1562339 (predicted) (RGD1562339_predicted), mRNA [XM_579785]	XM_579785
A_44_P729969	-2.09667	0.00541807	TC594408	Q9BX46_HUMAN (Q9BX46) OTTHUMP00000016066, partial (10%) [TC594408]
A_44_P730661	-2.53667	0.000196554	CF109839	Shultzomica03090 Rat lung airway and parenchyma cDNA libraries Rattus norvegicus cDNA clone Contig2715 5', mRNA sequence [CF109839]	CF109839
A_44_P731165	-2.68333	0.00835104	TC625702	Q3MCR4_ANAVT (Q3MCR4) ABC-3, partial (5%) [TC625702]
A_44_P731356	-2.22667	0.000452634	TC630192	TECT1_MOUSE (Q8BZ64) Tectonic-1 precursor, partial (4%) [TC630192]
A_44_P731778	-1.44	0.00243869	CB608141	AMGNNUC:SRCS1-00121-H4-A srcs1 (10883) Rattus norvegicus cDNA clone srcs1-00121-h4 5', mRNA sequence [CB608141]	CB608141
A_44_P731912	-1.63333	0.0145209	TC611447
A_44_P731946	-3.97	9.61222e-06	TC609060	Q99NG8_RAT (Q99NG8) T:G mismatch thymine glycosylase, partial (15%) [TC609060]
A_44_P734359	-2.29	0.0106979	TC608338
A_44_P735365	-3.03333	0.00338497	DY320486	AGENCOURT_66949785 NIH_MGC_366 Rattus norvegicus cDNA clone IMAGE:8370499 5', mRNA sequence [DY320486]	DY320486
A_44_P738731	-1.53667	0.000356387	BI283963	UI-R-DB0-byq-f-12-0-UI.s1 UI-R-DB0 Rattus norvegicus cDNA clone UI-R-DB0-byq-f-12-0-UI 3', mRNA sequence [BI283963]	BI283963
A_44_P739541	-3.35667	0.000208475	A_44_P739541
A_44_P741206	-1.26667	0.0221938	BM390774	BM390774 UI-R-CN1-cjr-p-01-0-UI.s1 UI-R-CN1 Rattus norvegicus cDNA clone UI-R-CN1-cjr-p-01-0-UI 3', mRNA sequence [BM390774]	BM390774
A_44_P741723	-1.41667	0.0188105	Il13ra1	Rattus norvegicus interleukin 13 receptor, alpha 1 (Il13ra1), mRNA [NM_145789]	NM_145789
A_44_P744046	-3.57333	0.00204295	AW917931	AW917931 EST349235 Rat gene index, normalized rat, norvegicus, Bento Soares Rattus norvegicus cDNA clone RGIEK29 5' end, mRNA sequence [AW917931]	AW917931
A_44_P745407	-1.67667	4.39511e-05	TC627879	MMU400847 cell surface receptor FDFACT {Mus musculus} (exp=-1; wgp=0; cg=0), partial (6%) [TC627879]
A_44_P746233	-1.22333	0.00929169	TC588160	Q8N662_HUMAN (Q8N662) C6orf65 protein, partial (68%) [TC588160]
A_44_P746384	-3.44333	0.0157277	TC612592	Q8VHR1_MOUSE (Q8VHR1) Inhibitory PAS domain protein, partial (21%) [TC612592]
A_44_P746394	-2.44	0.00209277	TC599070
A_44_P746633	-1.1	0.0553044	TC598566
A_44_P746808	-1.95333	0.00988606	A_44_P746808
A_44_P747071	-1.67	4.1877e-05	RGD1565941_predicted	PREDICTED: Rattus norvegicus similar to Vav 3 oncogene (predicted) (RGD1565941_predicted), mRNA [XM_227600]	XM_227600
A_44_P747084	-3.34333	2.50825e-05	TC629319	Q2GNX9_CHAGB (Q2GNX9) Predicted protein, partial (17%) [TC629319]
A_44_P752355	-1.22667	0.0885453	A_44_P752355
A_44_P753439	-1.06333	0.00649654	TC611112
A_44_P754744	-3.53667	0.00020851	A_44_P754744
A_44_P755803	-1.91333	0.000382105	AI145976	UI-R-BT0-qc-g-05-0-UI.s1 UI-R-BT0 Rattus norvegicus cDNA clone UI-R-BT0-qc-g-05-0-UI 3', mRNA sequence [AI145976]	AI145976
A_44_P757372	-2.80667	0.000114875	AW918237	EST349541 Rat gene index, normalized rat, norvegicus, Bento Soares Rattus norvegicus cDNA clone RGIEO28 5' end, mRNA sequence [AW918237]	AW918237
A_44_P758339	-1.81	2.45483e-06	CF110144	Shultzomica03395 Rat lung airway and parenchyma cDNA libraries Rattus norvegicus cDNA clone Contig2997 5', mRNA sequence [CF110144]	CF110144
A_44_P758422	-1.40333	0.00630156	AW143472	EST293872 Normalized rat embryo, Bento Soares Rattus sp. cDNA clone RGIBV42 5' end, mRNA sequence [AW143472]	AW143472
A_44_P759658	-2.29667	1.21586e-05	AW920939	AW920939 EST352243 Rat gene index, normalized rat, norvegicus, Bento Soares Rattus norvegicus cDNA clone RGIHJ87 5' end, mRNA sequence [AW920939]	AW920939
A_44_P761109	-1.32	0.007727	TC588817
A_44_P761160	-1.26667	0.0144284	TC626294
A_44_P761302	-2.55667	0.00421901	TC597117	Q60AM1_METCA (Q60AM1) CheW domain protein, partial (7%) [TC597117]
A_44_P761639	-1.61667	0.00420238	TC606031	Q99386_MOUSE (Q99386) ATPB2 GENE, partial (14%) [TC606031]
A_44_P761751	-1.13667	0.000558444	TC597898
A_44_P761764	-1.37667	0.00815374	Rin3_predicted	PREDICTED: Rattus norvegicus Ras and Rab interactor 3 (predicted) (Rin3_predicted), mRNA [XM_234471]	XM_234471
A_44_P762016	-2.39667	2.8122e-07	DV727678	RVL20214 Wackym-Soares normalized rat vestibular cDNA library Rattus norvegicus cDNA 5', mRNA sequence [DV727678]	DV727678
A_44_P762512	-1.25667	0.0123035	TC619679
A_44_P762950	-1.06667	0.0112091	TC623486	Q9MX99_AULHA (Q9MX99) MHC class II alpha subunit, partial (5%) [TC623486]
A_44_P763087	-1.14333	0.0248346	TC590469	Q7S1S6_NEUCR (Q7S1S6) Predicted protein, partial (5%) [TC590469]
A_44_P765452	-1.86333	0.0228138	TC639371	Q8K0D9_MOUSE (Q8K0D9) Zfp60 protein (Adult retina cDNA, RIKEN full-length enriched library, clone:A930017G15 product:zinc finger protein 60, full insert sequence), partial (24%) [TC639371]
A_44_P767065	-2.61333	0.000357129	CF106917	Shultzomica00168 Rat lung airway and parenchyma cDNA libraries Rattus norvegicus cDNA clone Contig2983 5', mRNA sequence [CF106917]	CF106917
A_44_P768625	-1.28333	0.0135754	Ifit1_predicted	PREDICTED: Rattus norvegicus interferon-induced protein with tetratricopeptide repeats 1 (predicted) (Ifit1_predicted), mRNA [XM_001079971]	XM_001079971
A_44_P770253	-1.25333	0.0181329	RGD1560724_predicted	PREDICTED: Rattus norvegicus similar to FLJ42986 protein (predicted) (RGD1560724_predicted), mRNA [XM_576547]
A_44_P775875	-1.39667	0.000442494	ENSRNOT00000006872	PREDICTED: Rattus norvegicus similar to hole protein (LOC691678), mRNA [XM_001079243]
A_44_P776069	-1.54333	0.026444	RGD1311559_predicted	PREDICTED: Rattus norvegicus hypothetical LOC315055 (predicted) (RGD1311559_predicted), mRNA [XM_235398]
A_44_P776209	-1.09333	0.00309216	TC587919	Q4UZL5_XANC8 (Q4UZL5) 4-alpha-glucanotransferase, partial (3%) [TC587919]
A_44_P776556	-1.18	0.00161165	Chac1_predicted	PREDICTED: Rattus norvegicus ChaC, cation transport regulator-like 1 (E. coli) (predicted) (Chac1_predicted), mRNA [XM_342497]	XM_342497
A_44_P776683	-1.78	0.0110581	TC592774
A_44_P777884	-2.75	0.00137192	Odz3_predicted	PREDICTED: Rattus norvegicus odd Oz [XM_224841]	XM_224841
A_44_P777974	-1.28333	0.00016332	TC649810	Q9RC26_BACSY (Q9RC26) MrsG protein, partial (5%) [TC649810]
A_44_P778533	-2.73	0.00171839	TC607231
A_44_P779002	-1.65	0.000138645	TC620069	Q3UPF3_MOUSE (Q3UPF3) 6 days neonate spleen cDNA, RIKEN full-length enriched library, clone:F420005A04 product:TAFII250 homolog (Fragment), partial (6%) [TC620069]
A_44_P779066	-3.66	9.92624e-05	BP482656	BP482656 Rattus norvegicus pancreatic islet Rattus norvegicus cDNA clone RBC00937 5', mRNA sequence [BP482656]	BP482656
A_44_P785903	-2.17333	0.0359523	BQ782222	UI-R-FF0-cpj-b-23-0-UI.s1 UI-R-FF0 Rattus norvegicus cDNA clone UI-R-FF0-cpj-b-23-0-UI 3', mRNA sequence [BQ782222]	BQ782222
A_44_P786208	-2.81	0.0215181	CF111551	Shultzomica04802 Rat lung airway and parenchyma cDNA libraries Rattus norvegicus cDNA clone Contig694 5', mRNA sequence [CF111551]	CF111551
A_44_P788091	-2.24	0.00275916	CK839277	UI-R-BJ0p-afe-g-12-0-UI.s10 UI-R-BJ0p Rattus norvegicus cDNA clone UI-R-BJ0p-afe-g-12-0-UI 3', mRNA sequence [CK839277]	CK839277
A_44_P788269	-1.51667	0.00945613	DV720777	RVL11840 Wackym-Soares normalized rat vestibular cDNA library Rattus norvegicus cDNA 5', mRNA sequence [DV720777]	DV720777
A_44_P791395	-3.94667	7.59379e-05	TC589775
A_44_P791638	-2.66667	0.00162387	TC623018
A_44_P791941	-1.16333	5.51381e-05	LOC501925	PREDICTED: Rattus norvegicus similar to solute carrier family 2, member 9 isoform a (LOC501925), mRNA [XM_577349]	XM_577349
A_44_P792166	-1.95	0.00621371	Angpt2	PREDICTED: Rattus norvegicus angiopoietin 2 (Angpt2), mRNA [XM_344544]	XM_344544
A_44_P792446	-2.33333	0.00187392	Scube1	Scube1 protein (Fragment). [Source:Uniprot/SPTREMBL;Acc:Q5RK22] [ENSRNOT00000017727]
A_44_P792646	-2.65667	0.000264047	TC602662
A_44_P792746	-1.04667	0.00185871	TC602468
A_44_P794508	-1.83	0.000329214	A_44_P794508
A_44_P794770	-1.02333	0.00513309	Trak2	Rattus norvegicus trafficking protein, kinesin binding 2 (Trak2), mRNA [NM_133560]	NM_133560
A_44_P799807	-1.13333	0.0103794	BF398472	UI-R-BS2-bep-c-02-0-UI.s1 UI-R-BS2 Rattus norvegicus cDNA clone UI-R-BS2-bep-c-02-0-UI 3', mRNA sequence [BF398472]	BF398472
A_44_P802638	-1.23333	0.00303677	BG671148	BG671148 DRNBMB09 Rat DRG Library Rattus norvegicus cDNA clone DRNBMB09 5', mRNA sequence [BG671148]	BG671148
A_44_P803025	-1.72333	0.00220806	AW915673	AW915673 EST346977 Normalized rat embryo, Bento Soares Rattus sp. cDNA clone RGICZ25 5' end, mRNA sequence [AW915673]	AW915673
A_44_P803553	-2.95333	0.00214636	AI102989	AI102989 EST212278 Normalized rat embryo, Bento Soares Rattus sp. cDNA clone REMBV81 3' end, mRNA sequence [AI102989]	AI102989
A_44_P803941	-2.00333	0.00146225	RGD1310423	Rattus norvegicus similar to hypothetical protein FLJ31737 (RGD1310423), mRNA [NM_001029920]	NM_001029920
A_44_P804042	-1.83	0.0369596	AW143970	AW143970 EST294266 Normalized rat embryo, Bento Soares Rattus sp. cDNA clone RGICE17 5' end, mRNA sequence [AW143970]	AW143970
A_44_P804315	-1.16667	0.061217	BI395655	BI395655 EST531526 Rat gene index, normalized rat, norvegicus Rattus norvegicus cDNA clone RGIBT82 5' end, mRNA sequence [BI395655]	BI395655
A_44_P806840	-3.54	1.68207e-05	Apol3	Rattus norvegicus apolipoprotein L, 3 (Apol3), mRNA [NM_001013175]	NM_001013175
A_44_P807296	-1.18333	0.00348543	TC623083	Q8WV73_HUMAN (Q8WV73) REEP3 protein, partial (40%) [TC615930]
A_44_P807448	-1.11667	0.00010714	TC590536
A_44_P807585	-3.46667	0.00107781	LOC688274	PREDICTED: Rattus norvegicus hypothetical protein LOC688274 (LOC688274), mRNA [XM_001081727]	XM_001081727
A_44_P807649	-1.24	0.00289105	TC610375	GP1_CHLRE (Q9FPQ6) Vegetative cell wall protein gp1 precursor (Hydroxyproline-rich glycoprotein 1), partial (5%) [TC610375]
A_44_P807669	-2.77667	0.00236195	TC613811	Q39AB9_BURS3 (Q39AB9) 3-hydroxyisobutyrate dehydrogenase , partial (5%) [TC613811]
A_44_P807940	-2.05	0.00397834	CV116643	AGENCOURT_31543293 NIH_MGC_269 Rattus norvegicus cDNA clone IMAGE:7462558 5', mRNA sequence [CV116643]	CV116643
A_44_P808007	-1.38333	0.00415242	TC606342
A_44_P808142	-1.60667	0.00116671	CB716026	AMGNNUC:NRHY5-00269-D1-A W Rat hypothalamus (10471) Rattus norvegicus cDNA clone nrhy5-00269-d1 5', mRNA sequence [CB716026]	CB716026
A_44_P808277	-1.11667	0.00694904	Ptk7_predicted	PREDICTED: Rattus norvegicus serum response factor (predicted) (Srf_predicted), mRNA [XM_001066019]	XM_001066019
A_44_P808420	-1.37	0.00838382	TC614573
A_44_P808724	-1.30333	0.00315345	TC629807	Q4WQR9_ASPFU (Q4WQR9) Monooxygenase, partial (7%) [TC629807]
A_44_P808807	-1.53333	0.000384825	Lrrc23	Rattus norvegicus leucine rich repeat containing 23 (Lrrc23), mRNA [NM_001013165]	NM_001013165
A_44_P809720	-1.26667	0.00646564	TC616862
A_44_P809836	-1.25667	0.000288595	CV103973	AGENCOURT_31526946 NIH_MGC_269 Rattus norvegicus cDNA clone IMAGE:7458470 5', mRNA sequence [CV103973]	CV103973
A_44_P809901	-1.48667	1.58439e-05	A_44_P809901
A_44_P809962	-1.13	0.000351814	TC625839
A_44_P810115	-2.33667	0.0377583	XM_218226	Rattus norvegicus similar to mKIAA0287 protein (LOC308321), mRNA [XM_218226]	XM_218226
A_44_P812604	-2.55333	0.00157177	TC599592	S57440S13 lipocortin I {Rattus sp.} (exp=-1; wgp=0; cg=0), partial (9%) [TC599592]
A_44_P812699	-2.06333	0.0168876	A_44_P812699
A_44_P817017	-2.28	0.0372397	TC604314
A_44_P819648	-2.32667	0.00960691	Cmtm3_predicted	PREDICTED: Rattus norvegicus CKLF-like MARVEL transmembrane domain containing 3 (predicted) (Cmtm3_predicted), mRNA [XM_226200]
A_44_P820421	-1.43667	0.0095073	BF522212	BF522212 UI-R-C2p-nt-b-06-0-UI.r1 UI-R-C2p Rattus norvegicus cDNA clone UI-R-C2p-nt-b-06-0-UI 5', mRNA sequence [BF522212]	BF522212
A_44_P820468	-1.27	0.00530669	AW143519	AW143519 EST293724 Normalized rat brain, Bento Soares Rattus sp. cDNA clone RGIBP44 5' end, mRNA sequence [AW143519]	AW143519
A_44_P820495	-1.22	0.000325228	AA859324	AA859324 UI-R-E0-cj-d-07-0-UI.s1 UI-R-E0 Rattus norvegicus cDNA clone UI-R-E0-cj-d-07-0-UI 3' similar to gb [AA859324]	AA859324
A_44_P820573	-1.15	0.00106476	RGD1311331_predicted	PREDICTED: Rattus norvegicus similar to HS1 binding protein 3 (predicted) (RGD1311331_predicted), mRNA [XM_233975]	XM_233975
A_44_P820981	-3.3	0.00205821	AW920863	AW920863 EST352167 Rat gene index, normalized rat, norvegicus, Bento Soares Rattus norvegicus cDNA clone RGIHH22 5' end, mRNA sequence [AW920863]	AW920863
A_44_P821587	-2.45	0.000137807	Dlc1	PREDICTED: Rattus norvegicus deleted in liver cancer 1 (Dlc1), mRNA [XM_341444]	XM_341444
A_44_P822041	-1.88	6.43232e-05	ENSRNOT00000005230	PREDICTED: Rattus norvegicus similar to proteolipid protein 2 (LOC685108), mRNA [XM_001062327]
A_44_P822061	-4.10667	0.00151266	ENSRNOT00000041850	similar to RIKEN cDNA 5031410I06 (LOC686886), mRNA [Source:RefSeq_dna;Acc:XR_009064] [ENSRNOT00000041850]
[truncated: 206 more rows]
