# Supplementary material for: Hormone induced differential transcriptome analysis of Sertoli cells during postnatal maturation of rat testes
Source: PLoS One. 2018 Jan 17;13(1):e0191201. doi: 10.1371/journal.pone.0191201 (PMC5771609; doi:10.1371/journal.pone.0191201)
Supplement: S3 Table — (XLS) [file pone.0191201.s005.xls]

## Sheet: Up60Day
ProbeName	Geomean_Fold_60 Day	60Day-p-value	GeneSymbol	Description	GenbankAccession
A_42_P453894	1.43	0.000129075	RGD1306682_predicted	PREDICTED: Rattus norvegicus similar to RIKEN cDNA 1810046J19 (predicted) (RGD1306682_predicted), mRNA [XM_340892]
A_42_P454907	3.56667	0.0433144	Cdh23	Rattus norvegicus cadherin 23 (otocadherin) (Cdh23), mRNA [NM_053644]	NM_053644
A_42_P454990	1.42	0.0154479	ENSRNOT00000034548	similar to Retinoblastoma-binding protein 2 (RBBP-2) (LOC312678), misc RNA [Source:RefSeq_dna;Acc:XR_005442] [ENSRNOT00000034548]
A_42_P457756	4.29333	0.00108458	Pkib	Rattus norvegicus protein kinase inhibitor beta, cAMP dependent, catalytic (Pkib), transcript variant 2, mRNA [NM_012627]	NM_012627
A_42_P459149	1.05667	0.0020426	Phkg2	Rattus norvegicus phosphorylase kinase, gamma 2 (testis) (Phkg2), mRNA [NM_080584]	NM_080584
A_42_P459306	1.17	0.000531486	RGD1305687_predicted	AGENCOURT_11520328 NICHD_Rr_Pit1 Rattus norvegicus cDNA clone IMAGE:6890258 5', mRNA sequence [CB314148]
A_42_P459574	1.99	8.14977e-06	MGC105647	Rattus norvegicus similar to Nur77 downstream protein 2 (MGC105647), mRNA [NM_001007008]	NM_001007008
A_42_P460021	6.25333	4.38636e-08	Adcy10	Rattus norvegicus adenylate cyclase 10 (soluble) (Adcy10), mRNA [NM_021684]	NM_021684
A_42_P461726	8.36667	3.47171e-05	Pwwp1	Rattus norvegicus hepatoma-derived growth factor, related protein 1 (Pwwp1), mRNA [NM_133549]	NM_133549
A_42_P461794	4.74667	0.000197191	Clic3	Rattus norvegicus chloride intracellular channel 3 (Clic3), mRNA [NM_001013080]	NM_001013080
A_42_P462239	1.63	0.00285724	Acad9	Rattus norvegicus NYGGF2 (NYGGF2) mRNA, complete cds. [AY292988]	AY292988
A_42_P463880	5.18667	4.40376e-05	RGD1308734	Rattus norvegicus similar to RIKEN cDNA 1100001H23 (RGD1308734), mRNA [NM_001013927]	NM_001013927
A_42_P464378	2.66333	0.0150861	Itih3	Rattus norvegicus inter-alpha trypsin inhibitor, heavy chain 3 (Itih3), mRNA [NM_017351]	NM_017351
A_42_P467277	2.75	2.54223e-06	Gabbr2	Rattus norvegicus gamma-aminobutyric acid (GABA) B receptor 2 (Gabbr2), mRNA [NM_031802]	NM_031802
A_42_P467928	1.05667	0.0103992	Rnf138	Rattus norvegicus ring finger protein 138 (Rnf138), mRNA [NM_053588]	NM_053588
A_42_P468909	3.46333	0.00118318	Wnk4	Rattus norvegicus WNK lysine deficient protein kinase 4 (Wnk4), mRNA [NM_175579]	NM_175579
A_42_P469142	2.03333	8.203e-05	LMO7	Rattus norvegicus LIM domain only protein 7 (LMO7), mRNA [NM_001001515]	NM_001001515
A_42_P470757	1.10333	0.00368051	Rnf34	Rattus norvegicus ring finger protein 34 (Rnf34), mRNA [NM_001004075]	NM_001004075
A_42_P470966	1.69333	0.0271112	BE098737	UI-R-BJ1-atd-d-01-0-UI.s1 UI-R-BJ1 Rattus norvegicus cDNA clone UI-R-BJ1-atd-d-01-0-UI 3', mRNA sequence [BE098737]	BE098737
A_42_P472699	1.41667	0.00699074	Amn_predicted	PREDICTED: Rattus norvegicus amnionless (predicted) (Amn_predicted), mRNA [XM_234547]
A_42_P473302	1.1	0.000206132	DV728597	RVL21254 Wackym-Soares normalized rat vestibular cDNA library Rattus norvegicus cDNA 5', mRNA sequence [DV728597]	DV728597
A_42_P475233	3.75667	0.000324633	Tekt2	Rattus norvegicus tektin 2 (Tekt2), mRNA [NM_001011977]	NM_001011977
A_42_P475340	1.36667	0.00294725	Fbxw5	Rattus norvegicus F-box and WD-40 domain protein 5 (Fbxw5), mRNA [NM_001025730]	NM_001025730
A_42_P475681	1.72333	3.90796e-05	Nol8_predicted	PREDICTED: Rattus norvegicus nucleolar protein 8 (predicted) (Nol8_predicted), mRNA [XM_341503]
A_42_P476224	1.80333	0.000302373	Tox_predicted	PREDICTED: Rattus norvegicus thymocyte selection-associated HMG box gene (predicted) (Tox_predicted), mRNA [XM_342800]	XM_342800
A_42_P481816	1.76667	0.0763177	Esam	Rattus norvegicus endothelial cell adhesion molecule (Esam), mRNA [NM_001004245]	NM_001004245
A_42_P482829	1.38	0.0126255	Vps11_predicted	PREDICTED: Rattus norvegicus vacuolar protein sorting 11 (yeast) (predicted) (Vps11_predicted), mRNA [XM_236189]
A_42_P483557	5.90667	5.1673e-06	XM_227391	Rattus norvegicus similar to androgen-induced basic leucine zipper; (attaching to CRE-like 1 (LOC310616), mRNA [XM_227391]	XM_227391
A_42_P485243	1.64667	0.00486875	RGD1563940_predicted	PREDICTED: Rattus norvegicus similar to phosphoinositol 4-phosphate adaptor protein-2 (predicted) (RGD1563940_predicted), mRNA [XM_575484]
A_42_P485961	4.52	4.9607e-06	Chgb	Rattus norvegicus chromogranin B (Chgb), mRNA [NM_012526]	NM_012526
A_42_P487567	2.04333	0.0012218	Dsp	PREDICTED: Rattus norvegicus desmoplakin, transcript variant 2 (Dsp), mRNA [XM_225259]	XM_225259
A_42_P489817	1.17333	0.0129999	AW915389	AW915389 EST346693 Normalized rat embryo, Bento Soares Rattus sp. cDNA clone RGICU85 5' end, mRNA sequence [AW915389]	AW915389
A_42_P491119	3.47333	2.39342e-07	Lgals4	Rattus norvegicus lectin, galactose binding, soluble 4 (Lgals4), mRNA [NM_012975]	NM_012975
A_42_P491376	1.02333	0.00050185	RGD1566016_predicted	Rattus norvegicus similar to KIAA0456 protein (LOC360840), mRNA [XM_341116]	XM_341116
A_42_P491486	1.62667	0.0289902	Pllp	Rattus norvegicus plasma membrane proteolipid (Pllp), mRNA [NM_022533]	NM_022533
A_42_P492882	1.90667	1.84429e-05	Nckipsd_predicted	PREDICTED: Rattus norvegicus NCK interacting protein with SH3 domain (predicted) (Nckipsd_predicted), mRNA [XM_238555]
A_42_P493301	3.27333	0.0172039	Pou3f1	Rattus norvegicus POU domain, class 3, transcription factor 1 (Pou3f1), mRNA [NM_138838]	NM_138838
A_42_P495428	1.04667	9.75663e-05	RGD1307736	Rattus norvegicus similar to Hypothetical protein KIAA0152 (RGD1307736), mRNA [NM_001013983]	NM_001013983
A_42_P495741	3.84333	0.000158378	RGD1559981_predicted	PREDICTED: Rattus norvegicus similar to leucine rich repeat containing 27 (predicted) (RGD1559981_predicted), mRNA [XM_574581]
A_42_P495923	1.52333	0.00352373	RGD1563250_predicted	PREDICTED: Rattus norvegicus RGD1563250 (predicted) (RGD1563250_predicted), mRNA [XM_217094]
A_42_P496739	2.59	0.00598823	Stap2	Rattus norvegicus signal-transducing adaptor protein-2 (Stap2), mRNA [NM_001025026]	NM_001025026
A_42_P497225	1.47667	0.000549052	Mfge8	Rattus norvegicus milk fat globule-EGF factor 8 protein (Mfge8), transcript variant 2, mRNA [NM_012811]	NM_012811
A_42_P498463	2.50333	0.0273965	Pla2g10	Rattus norvegicus phospholipase A2, group X (Pla2g10), mRNA [NM_017176]	NM_017176
A_42_P499282	2.21	6.8398e-06	Msrb2	Rattus norvegicus methionine sulfoxide reductase B2 (Msrb2), mRNA [NM_001031660]	NM_001031660
A_42_P499546	3.71	8.36281e-05	Hrasls5	Rattus norvegicus HRAS-like suppressor family, member 5 (Hrasls5), mRNA [NM_001039007]	NM_001039007
A_42_P501057	1.47333	0.00672984	Gls2	Rattus norvegicus glutaminase 2 (liver, mitochondrial) (Gls2), mRNA [NM_138904]	NM_138904
A_42_P502671	2.00333	0.00489141	Znrf1_predicted	PREDICTED: Rattus norvegicus zinc and ring finger 1 (predicted) (Znrf1_predicted), mRNA [XM_342692]
A_42_P502759	1.17667	0.0011267	Aplp2	PREDICTED: Rattus norvegicus amyloid beta (A4) precursor-like protein 2 (Aplp2), mRNA [XM_343513]	XM_343513
A_42_P504852	3.49333	3.58575e-05	Ptprb_predicted	PREDICTED: Rattus norvegicus protein tyrosine phosphatase, receptor type, B (predicted) (Ptprb_predicted), mRNA [XM_235156]	XM_235156
A_42_P505972	1.66	1.87491e-05	Ube2s_predicted	similar to ubiquitin-conjugating enzyme E2S (LOC691436), mRNA [Source:RefSeq_dna;Acc:XR_007111] [ENSRNOT00000022977]
A_42_P506345	1.47333	0.00454669	Bat3	Rattus norvegicus HLA-B-associated transcript 3 (Bat3), transcript variant 2, mRNA [NM_053609]	NM_053609
A_42_P506956	1.95333	1.94725e-06	Pcsk4	Rattus norvegicus proprotein convertase subtilisin/kexin type 4 (Pcsk4), mRNA [NM_133559]	NM_133559
A_42_P507877	2.15	0.0308993	Arhgap23_predicted	PREDICTED: Rattus norvegicus Rho GTPase activating protein 23 (predicted) (Arhgap23_predicted), mRNA [XM_220918]	XM_220918
A_42_P508471	2.92667	0.00173385	Rgn	Rattus norvegicus regucalcin (Rgn), mRNA [NM_031546]	NM_031546
A_42_P509314	1.37333	0.00473476	Tubb3	Rattus norvegicus tubulin, beta 3 (Tubb3), mRNA [NM_139254]	NM_139254
A_42_P509950	5.11	6.4812e-06	AW919694	EST350998 Rat gene index, normalized rat, norvegicus, Bento Soares Rattus norvegicus cDNA clone RGIGF73 5' end, mRNA sequence [AW919694]	AW919694
A_42_P510241	1.33667	0.000646631	Brms1	Rattus norvegicus breast cancer metastasis-suppressor 1 (Brms1), mRNA [NM_001009605]	NM_001009605
A_42_P510565	2.75667	1.62572e-05	RGD1306603_predicted	PREDICTED: Rattus norvegicus similar to RIKEN cDNA D330022A01 gene (predicted) (RGD1306603_predicted), mRNA [XM_343481]	XM_343481
A_42_P511265	3.85333	0.00151189	RT1-CE7	Rattus norvegicus RT1 class I, CE7 (RT1-CE7), mRNA [NM_001008845]	NM_001008845
A_42_P511274	3.46667	0.00227798	RT1-CE5	Rattus norvegicus RT1 class I, CE5 (RT1-CE5), transcript variant 1, mRNA [NM_001008843]	NM_001008843
A_42_P512387	2.11333	0.00520512	Lim2	Rattus norvegicus lens intrinsic membrane protein 2 (Lim2), mRNA [NM_053771]	NM_053771
A_42_P513911	1.07333	0.00779824	RGD1559763_predicted	PREDICTED: Rattus norvegicus similar to U2af1-rs2 (predicted) (RGD1559763_predicted), mRNA [XM_217612]	XM_217612
A_42_P517515	1.39333	0.000815428	RGD1307481	Rattus norvegicus similar to RIKEN cDNA 5730536A07 (RGD1307481), mRNA [NM_001008327]	NM_001008327
A_42_P518855	3.77333	0.0329553	Bcl2a1	Rattus norvegicus B-cell leukemia/lymphoma 2 related protein A1 (Bcl2a1), mRNA [NM_133416]	NM_133416
A_42_P519024	1.48333	0.023977	Mtmr9	Rattus norvegicus myotubularin related protein 9 (Mtmr9), mRNA [NM_001005761]	NM_001005761
A_42_P519311	1.32	0.00834461	Cklf	Rattus norvegicus chemokine-like factor (Cklf), mRNA [NM_139111]	NM_139111
A_42_P520349	1.47	0.000378692	Mgl1	Rattus norvegicus macrophage galactose N-acetyl-galactosamine specific lectin 1 (Mgl1), mRNA [NM_022393]	NM_022393
A_42_P521242	6.43333	0.000219507	RGD1561932_predicted	EST349272 Rat gene index, normalized rat, norvegicus, Bento Soares Rattus norvegicus cDNA clone RGIEK69 5' end, mRNA sequence [AW917968]
A_42_P521814	3.57	2.71411e-05	TC589725	AF032668 rsec15 {Rattus norvegicus} (exp=-1; wgp=0; cg=0), complete [TC589725]
A_42_P525170	3.34667	5.67795e-05	Abcd2	Rattus norvegicus ATP-binding cassette, sub-family D (ALD), member 2 (Abcd2), mRNA [NM_033352]	NM_033352
A_42_P525886	3.04333	0.0020647	Crabp1	Cellular retinoic acid-binding protein 1 (Cellular retinoic acid- binding protein I) (CRABP-I) (Retinoic acid-binding protein I, cellular). [Source:Uniprot/SWISSPROT;Acc:P62966] [ENSRNOT00000031175]
A_42_P527070	3.01	0.00135014	Gchfr	Rattus norvegicus GTP cyclohydrolase I feedback regulator (Gchfr), mRNA [NM_133595]	NM_133595
A_42_P529681	1.46	1.32009e-08	TC591150	BC024840 Ascc2 protein {Mus musculus} (exp=-1; wgp=0; cg=0), partial (6%) [TC591150]
A_42_P529780	6.15	1.49324e-06	Spdy1	Rattus norvegicus speedy homolog 1 (Drosophila) (Spdy1), mRNA [NM_138855]	NM_138855
A_42_P529842	5.33333	0.00142937	Trim17	Rattus norvegicus tripartite motif protein 17 (Trim17), mRNA [NM_022798]	NM_022798
A_42_P533312	2.25333	3.93126e-08	Pc	Rattus norvegicus Pyruvate carboxylase (Pc), mRNA [NM_012744]	NM_012744
A_42_P535835	1.06667	0.000222859	RGD1306155_predicted	Rattus norvegicus similar to scaffolding protein SLIPR (predicted) (RGD1306155_predicted), mRNA [NM_001037218]	NM_001037218
A_42_P536702	3.5	8.6955e-05	Sftpc	Rattus norvegicus surfactant associated protein C (Sftpc), mRNA [NM_017342]	NM_017342
A_42_P537971	2.9	0.00339604	Pard6b_predicted	UI-R-C1-lg-d-09-0-UI.s1 UI-R-C1 Rattus norvegicus cDNA clone UI-R-C1-lg-d-09-0-UI 3', mRNA sequence [AI059678]
A_42_P538617	1.00333	1.23411e-07	Slb	Rattus norvegicus selective LIM binding factor, rat homolog (Slb), mRNA [NM_053792]	NM_053792
A_42_P539738	4.42667	0.000357652	TC619615
A_42_P540438	1.37333	0.00841211	Acyp1_predicted	PREDICTED: Rattus norvegicus acylphosphatase 1, erythrocyte (common) type (predicted) (Acyp1_predicted), mRNA [XM_216757]
A_42_P541025	1.97	0.000675989	Hspa1l	Rattus norvegicus heat shock 70kD protein 1-like (mapped) (Hspa1l), mRNA [NM_212546]	NM_212546
A_42_P543004	2.72	0.0475408	Socs2	Rattus norvegicus suppressor of cytokine signaling 2 (Socs2), mRNA [NM_058208]	NM_058208
A_42_P543762	3.61667	2.75131e-05	RGD1304999	Rattus norvegicus similar to 4930430E16Rik protein (RGD1304999), mRNA [NM_001013876]	NM_001013876
A_42_P544167	1.08	0.00697036	Tep1	Rattus norvegicus telomerase associated protein 1 (Tep1), mRNA [NM_022591]	NM_022591
A_42_P545928	1.61333	0.0268074	Klhl12	Rattus norvegicus kelch-like 12 (Drosophila) (Klhl12), mRNA [NM_153730]	NM_153730
A_42_P546008	2.57667	0.00573102	Sftpd	Rattus norvegicus surfactant associated protein D (Sftpd), mRNA [NM_012878]	NM_012878
A_42_P546708	2.93667	0.000508636	Khdrbs3	Rattus norvegicus KH domain containing, RNA binding, signal transduction associated 3 (Khdrbs3), mRNA [NM_022249]	NM_022249
A_42_P546857	1.03	0.000472418	RGD1565675_predicted	PREDICTED: Rattus norvegicus similar to RIKEN cDNA 2410022L05 (predicted) (RGD1565675_predicted), mRNA [XM_214404]
A_42_P547027	2.27333	0.0152929	Fuca2	Rattus norvegicus fucosidase, alpha-L- 2, plasma (Fuca2), mRNA [NM_001004218]	NM_001004218
A_42_P548067	1.29333	0.00502134	ENSRNOT00000031026	PREDICTED: Rattus norvegicus biliverdin reductase B (flavin reductase (NADPH)) (predicted) (Blvrb_predicted), mRNA [XM_214823]
A_42_P552681	2.27333	0.0102076	Cmah	Rattus norvegicus cytidine monophospho-N-acetylneuraminic acid hydroxylase (Cmah), mRNA [NM_001024273]	NM_001024273
A_42_P554295	2.06	0.000349534	RGD1561393_predicted	Q2LD37_HUMAN (Q2LD37) Fragile site-associated protein, partial (5%) [TC613495]
A_42_P554722	1.17	0.000283698	Pigp_predicted	PREDICTED: Rattus norvegicus phosphatidylinositol glycan, class P (predicted) (Pigp_predicted), mRNA [XM_213650]
A_42_P555131	8.5	0.00285979	RGD1306626	Rattus norvegicus similar to RIKEN cDNA 4930500J03 (RGD1306626), mRNA [NM_001039612]	NM_001039612
A_42_P556656	1.85	0.0117877	Pias4	Pias4 protein (Fragment). [Source:Uniprot/SPTREMBL;Acc:Q4G041] [ENSRNOT00000027441]
A_42_P556666	2.19	0.0511347	LOC500709	PREDICTED: Rattus norvegicus similar to inositol 1,3,4-triphosphate 5 [XM_576090]
A_42_P557394	1.71667	0.0613251	Isg20	Rattus norvegicus interferon stimulated exonuclease 20 (Isg20), mRNA [NM_001008510]	NM_001008510
A_42_P559085	1.88333	0.00365556	Sos2	Son of sevenless 1 (Fragment). [Source:Uniprot/SPTREMBL;Acc:Q9Z1I1] [ENSRNOT00000006425]
A_42_P559414	3.12667	3.12986e-06	Wnt4	Rattus norvegicus wingless-related MMTV integration site 4 (Wnt4), mRNA [NM_053402]	NM_053402
A_42_P560053	1.34	0.00496728	Pfkl	Rattus norvegicus phosphofructokinase, liver, B-type (Pfkl), mRNA [NM_013190]	NM_013190
A_42_P561754	3.08333	1.44128e-05	Pex11a	Rattus norvegicus peroxisomal biogenesis factor 11A (Pex11a), mRNA [NM_053487]	NM_053487
A_42_P563843	3.97667	0.00080206	Rsd6	Rattus norvegicus RSD-6 (Rsd6), mRNA [NM_022263]	NM_022263
A_42_P567267	2.22667	0.0013112	ENSRNOT00000047663	Metallothionein-2 (MT-2) (Metallothionein-II) (MT-II). [Source:Uniprot/SWISSPROT;Acc:P04355] [ENSRNOT00000047663]
A_42_P568034	2.91	0.00157369	Rbks_predicted	PREDICTED: Rattus norvegicus ribokinase (predicted) (Rbks_predicted), mRNA [XM_343024]
A_42_P568930	6.83667	4.75637e-05	Gk-rs2	Rattus norvegicus glucokinase activity, related sequence 2 (Gk-rs2), mRNA [NM_001004077]	NM_001004077
A_42_P568943	2.86667	0.000949344	RGD1311874_predicted	PREDICTED: Rattus norvegicus hypothetical LOC300751 (predicted) (RGD1311874_predicted), mRNA [XM_217167]	XM_217167
A_42_P570848	3.11667	0.00042931	Pcsk1	Rattus norvegicus proprotein convertase subtilisin/kexin type 1 (Pcsk1), mRNA [NM_017091]	NM_017091
A_42_P572725	2.19333	0.000196216	Abcc3	Rattus norvegicus ATP-binding cassette, sub-family C (CFTR/MRP), member 3 (Abcc3), mRNA [NM_080581]	NM_080581
A_42_P573296	3.09333	7.26121e-05	Hdc	Rattus norvegicus histidine decarboxylase (Hdc), mRNA [NM_017016]	NM_017016
A_42_P573412	5.65333	2.61573e-07	RGD1307150_predicted	PREDICTED: Rattus norvegicus similar to Esophagus cancer-related gene-2 protein precursor (ECRG-2) (predicted) (RGD1307150_predicted), mRNA [XM_217268]	XM_217268
A_42_P573643	4.06333	7.35221e-05	Shbg	Rattus norvegicus sex hormone binding globulin (Shbg), mRNA [NM_012650]	NM_012650
A_42_P574859	3.51	0.0103129	Hamp	Rattus norvegicus hepcidin antimicrobial peptide (Hamp), mRNA [NM_053469]	NM_053469
A_42_P574960	1.37333	0.0363374	ENSRNOT00000004064	HECT, UBA and WWE domain-containing protein 1 (EC 6.3.2.-) (E3 ubiquitin protein ligase URE-B1) (Upstream regulatory element-binding protein 1) (Fragment). [Source:Uniprot/SWISSPROT;Acc:P51593] [ENSRNOT00000004064]
A_42_P576549	4.22	0.00772795	Mybpc3_predicted	Myosin-binding protein C, cardiac-type (Cardiac MyBP-C) (C-protein, cardiac muscle isoform) (Fragment). [Source:Uniprot/SWISSPROT;Acc:P56741] [ENSRNOT00000016652]
A_42_P577445	1.7	0.00126559	LOC364802	PREDICTED: Rattus norvegicus similar to CG8043-PA (LOC364802), mRNA [XM_344643]	XM_344643
A_42_P577482	1.87333	0.00502489	BM387057	BM387057 UI-R-CN1-cji-e-12-0-UI.s1 UI-R-CN1 Rattus norvegicus cDNA clone UI-R-CN1-cji-e-12-0-UI 3', mRNA sequence [BM387057]	BM387057
A_42_P578386	5.47667	1.23344e-05	Tssk2	Rattus norvegicus testis-specific serine kinase 2 (Tssk2), mRNA [NM_001012019]	NM_001012019
A_42_P579898	1.77667	9.76664e-06	Gprk2l	Rattus norvegicus G protein-coupled receptor kinase 2, groucho gene related (Drosophila) (Gprk2l), mRNA [NM_022928]	NM_022928
A_42_P581836	5.33333	0.000279575	RGD1564591_predicted	PREDICTED: Rattus norvegicus similar to chromosome 10 open reading frame 6 (predicted) (RGD1564591_predicted), mRNA [XM_576542]	XM_576542
A_42_P582777	1.28667	0.0157704	RGD1565431_predicted	PREDICTED: Rattus norvegicus similar to MAPK-interacting and spindle-stabilizing protein (predicted) (RGD1565431_predicted), mRNA [XM_574580]
A_42_P586681	1.85333	0.00078512	Upf2_predicted	PREDICTED: Rattus norvegicus UPF2 regulator of nonsense transcripts homolog (yeast) (predicted) (Upf2_predicted), mRNA [XM_341556]
A_42_P586992	1.27333	0.00880773	RGD1560493_predicted	PREDICTED: Rattus norvegicus similar to chromosome X open reading frame 45 (predicted) (RGD1560493_predicted), mRNA [XM_235727]
A_42_P589025	1.54333	0.00150458	Slc12a5	Rattus norvegicus solute carrier family 12, (potassium-chloride transporter) member 5 (Slc12a5), mRNA [NM_134363]	NM_134363
A_42_P589418	1.72333	0.0189531	Bcar1	Rattus norvegicus breast cancer anti-estrogen resistance 1 (Bcar1), mRNA [NM_012931]	NM_012931
A_42_P593020	2.36	1.19581e-05	Rln1	Rattus norvegicus relaxin 1 (Rln1), mRNA [NM_013413]	NM_013413
A_42_P596024	1.23333	0.00262367	Spnb3	Rattus norvegicus spectrin beta 3 (Spnb3), mRNA [NM_019167]	NM_019167
A_42_P596942	2.36333	0.057854	Filip1	Rattus norvegicus filamin A interacting protein 1 (Filip1), mRNA [NM_145682]	NM_145682
A_42_P598531	3.34333	4.65797e-06	Cds1	Rattus norvegicus CDP-diacylglycerol synthase 1 (Cds1), mRNA [NM_031242]	NM_031242
A_42_P598679	4.67	0.000658046	Tmem16a_predicted	PREDICTED: Rattus norvegicus transmembrane protein 16A (predicted) (Tmem16a_predicted), mRNA [XM_219695]
A_42_P598733	1.15	0.0117173	Gs3	Rattus norvegicus putative regulation protein GS3 (Gs3), mRNA [NM_138856]	NM_138856
A_42_P601217	1.56	0.00314593	Pick1	Rattus norvegicus protein interacting with C kinase 1 (Pick1), mRNA [NM_053460]	NM_053460
A_42_P601398	1.51667	0.00291962	AW915325	EST346629 Normalized rat embryo, Bento Soares Rattus sp. cDNA clone RGICU10 5' end, mRNA sequence [AW915325]	AW915325
A_42_P601961	5.08667	0.000391269	Susd3_predicted	PREDICTED: Rattus norvegicus sushi domain containing 3 (predicted) (Susd3_predicted), mRNA [XM_225203]	XM_225203
A_42_P602472	1.43333	0.00391708	RGD1310861	Rattus norvegicus similar to RIKEN cDNA 1500011H22 (RGD1310861), mRNA [NM_001008290]	NM_001008290
A_42_P602822	3.49333	4.97097e-08	AW913892	AW913892 EST292636 Normalized rat brain, Bento Soares Rattus sp. cDNA clone RGIAK22 5' end, mRNA sequence [AW913892]	AW913892
A_42_P603585	1.07333	0.0356911	Atg12	Rattus norvegicus autophagy-related 12 (yeast) (Atg12), mRNA [NM_001038495]	NM_001038495
A_42_P603670	1.83333	0.00195548	RGD1565344_predicted	PREDICTED: Rattus norvegicus similar to zinc finger, matrin type 1 (predicted) (RGD1565344_predicted), mRNA [XR_008618]	XR_008618
A_42_P603700	1.31	0.0103612	LOC246266	Rattus norvegicus lysophospholipase (LOC246266), mRNA [NM_144750]	NM_144750
A_42_P604033	6.32	9.51984e-08	Eaf2	Rattus norvegicus ELL associated factor 2 (Eaf2), mRNA [NM_172047]	NM_172047
A_42_P604331	2.44333	5.79334e-05	AW914848	AW914848 EST346152 Normalized rat ovary, Bento Soares Rattus sp. cDNA clone RGIBI16 5' end, mRNA sequence [AW914848]	AW914848
A_42_P604900	1.26667	0.00978435	Cbx7	Rattus norvegicus chromobox homolog 7 (Cbx7), mRNA [NM_199117]	NM_199117
A_42_P606348	1.78	0.00522385	AW143874	AW143874 EST294170 Normalized rat embryo, Bento Soares Rattus sp. cDNA clone RGICB94 5' end, mRNA sequence [AW143874]	AW143874
A_42_P607061	1.09	1.20544e-06	Diablo	Rattus norvegicus diablo homolog (Drosophila) (Diablo), mRNA [NM_001008292]	NM_001008292
A_42_P608780	1.38	0.00218523	Gdf15	Rattus norvegicus growth differentiation factor 15 (Gdf15), mRNA [NM_019216]	NM_019216
A_42_P611223	1.26667	3.40163e-06	Cgrrf1	Rattus norvegicus cell growth regulator with ring finger domain 1 (Cgrrf1), mRNA [NM_053899]	NM_053899
A_42_P611397	1.03	0.00475494	St3gal5	Rattus norvegicus ST3 beta-galactoside alpha-2,3-sialyltransferase 5 (St3gal5), mRNA [NM_031337]	NM_031337
A_42_P611561	1.1	0.00259604	RGD1308901_predicted	PREDICTED: Rattus norvegicus similar to RIKEN cDNA 1810054G18 (predicted) (RGD1308901_predicted), mRNA [XM_214898]
A_42_P611963	1.56667	0.00627543	AI029559	UI-R-C0-ix-b-12-0-UI.s1 UI-R-C0 Rattus norvegicus cDNA clone UI-R-C0-ix-b-12-0-UI 3', mRNA sequence [AI029559]	AI029559
A_42_P612449	2.67333	0.000740014	Fdxr	Rattus norvegicus ferredoxin reductase (Fdxr), mRNA [NM_024153]	NM_024153
A_42_P612592	1.36333	0.00117222	Saps3_predicted	PREDICTED: Rattus norvegicus SAPS domain family, member 3 (predicted) (Saps3_predicted), mRNA [XM_001067905]	XM_001067905
A_42_P616342	4.29333	0.000411005	Chga	Rattus norvegicus chromogranin A (Chga), mRNA [NM_021655]	NM_021655
A_42_P617310	3.29333	1.34896e-05	Tbc1d21	Rattus norvegicus TBC1 domain family, member 21 (Tbc1d21), mRNA [NM_001014210]	NM_001014210
A_42_P620006	3.84333	1.40397e-05	Wfdc1	Rattus norvegicus WAP four-disulfide core domain 1 (Wfdc1), mRNA [NM_133581]	NM_133581
A_42_P621826	4.25333	0.0176374	Tg	Rattus norvegicus thyroglobulin (Tg), mRNA [NM_030988]	NM_030988
A_42_P623013	1.02	0.00502596	Recql5_predicted	PREDICTED: Rattus norvegicus RecQ protein-like 5 (predicted) (Recql5_predicted), mRNA [XM_237812]	XM_237812
A_42_P623666	1.58333	0.0389531	ENSRNOT00000017393	similar to putative membrane steroid receptor (RGD1311710), mRNA [Source:RefSeq_dna;Acc:NM_001014099] [ENSRNOT00000017393]
A_42_P623688	4.23667	0.000172567	Gatm	Rattus norvegicus glycine amidinotransferase (L-arginine:glycine amidinotransferase) (Gatm), mRNA [NM_031031]	NM_031031
A_42_P623909	1.65667	0.00155919	Bcl2l1	Rattus norvegicus Bcl2-like 1 (Bcl2l1), transcript variant 2, mRNA [NM_031535]	NM_031535
A_42_P623925	3.32667	0.0189226	RGD1306233_predicted	PREDICTED: Rattus norvegicus similar to hypothetical protein MGC29761 (predicted) (RGD1306233_predicted), mRNA [XM_216027]
A_42_P624403	1.82333	0.000978815	Fdx1	Rattus norvegicus ferredoxin 1 (Fdx1), mRNA [NM_017126]	NM_017126
A_42_P624921	1.70667	4.53058e-05	XM_219523	Rattus norvegicus similar to CDC42 effector protein (Rho GTPase binding) 2 (LOC309175), mRNA [XM_219523]	XM_219523
A_42_P625263	4.84333	4.03265e-05	Epb4.1l4a_predicted	PREDICTED: Rattus norvegicus erythrocyte protein band 4.1-like 4a (predicted) (Epb4.1l4a_predicted), mRNA [XM_226060]
A_42_P626467	7.47667	0.000635206	Ppp3r2	Rattus norvegicus protein phosphatase 3, regulatory subunit B, alpha isoform (calcineurin B, type II) (Ppp3r2), mRNA [NM_021701]	NM_021701
A_42_P630463	3.77	1.95735e-06	Abcb9	Rattus norvegicus ATP-binding cassette, sub-family B (MDR/TAP), member 9 (Abcb9), mRNA [NM_022238]	NM_022238
A_42_P631615	1.19	0.000346058	LOC292780	Rattus norvegicus similar to hypothetical protein MGC15677, mRNA (cDNA clone IMAGE:7125434), complete cds. [BC098707]	BC098707
A_42_P631685	7.69	6.87326e-05	Insl6	Rattus norvegicus insulin-like 6 (Insl6), mRNA [NM_022583]	NM_022583
A_42_P632374	3.18667	0.0113828	Ryr1	Ryanodine receptor 1 (Fragment). [Source:Uniprot/SPTREMBL;Acc:O35208] [ENSRNOT00000027893]
A_42_P633664	1.27333	0.000889814	Niban	Rattus norvegicus niban protein (Niban), mRNA [NM_022242]	NM_022242
A_42_P634560	1.65333	0.0299088	Dscam	Rattus norvegicus Down syndrome cell adhesion molecule (Dscam), mRNA [NM_133587]	NM_133587
A_42_P634825	1.00333	0.00497632	Stambp	Rattus norvegicus Stam binding protein (Stambp), mRNA [NM_138531]	NM_138531
A_42_P635829	1.64667	0.00521149	Rho	Rattus norvegicus rhodopsin (Rho), mRNA [NM_033441]	NM_033441
A_42_P637037	2.90667	8.9217e-06	Clcn3	Rattus norvegicus chloride channel 3 (Clcn3), mRNA [NM_053363]	NM_053363
A_42_P637189	1.11333	0.0134367	Apln	Rattus norvegicus apelin, AGTRL1 ligand (Apln), mRNA [NM_031612]	NM_031612
A_42_P637276	2.88667	0.00777046	ENSRNOT00000023392	Rattus norvegicus similar to MAP/microtubule affinity-regulating kinase 4L (LOC361518), mRNA [XM_341800]
A_42_P638620	3.84	0.000125327	Lcn2	Rattus norvegicus lipocalin 2 (Lcn2), mRNA [NM_130741]	NM_130741
A_42_P639047	4.46	0.00637552	RGD1309350_predicted	PREDICTED: Rattus norvegicus similar to transthyretin (4L369) (predicted) (RGD1309350_predicted), mRNA [XM_215112]	XM_215112
A_42_P639460	1.25333	0.00666037	Spg3a	Rattus norvegicus spastic paraplegia 3A homolog (human) (Spg3a), mRNA [NM_001009831]	NM_001009831
A_42_P640674	5.84	9.52947e-08	Odf1	Rattus norvegicus outer dense fiber of sperm tails 1 (Odf1), mRNA [NM_024126]	NM_024126
A_42_P641082	1.81667	0.000665233	Sil1	Rattus norvegicus endoplasmic reticulum chaperone SIL1 homolog (S. cerevisiae) (Sil1), mRNA [NM_199376]	NM_199376
A_42_P641569	7.91333	4.82667e-07	Ddx4	Rattus norvegicus DEAD (Asp-Glu-Ala-Asp) box polypeptide 4 (Ddx4), mRNA [NM_001077647]	NM_001077647
A_42_P642575	1.63	0.0019276	Agmat	Rattus norvegicus agmatine ureohydrolase (agmatinase) (Agmat), mRNA [NM_001048185]	NM_001048185
A_42_P643698	2.04667	0.002625	Cpeb2_predicted	PREDICTED: Rattus norvegicus cytoplasmic polyadenylation element binding protein 2 (predicted) (Cpeb2_predicted), mRNA [XM_341227]	XM_341227
A_42_P644717	1.16667	0.000562004	Osbp_predicted	Rattus norvegicus similar to oxysterol-binding protein - rabbit (LOC365410), mRNA [XM_344995]
A_42_P644800	1.86333	0.0437403	AW916183	AW916183 EST347487 Rat gene index, normalized rat, norvegicus, Bento Soares Rattus norvegicus cDNA clone RGIDJ14 5' end, mRNA sequence [AW916183]	AW916183
A_42_P645467	5.54667	0.00123266	Fbxo36_predicted	PREDICTED: Rattus norvegicus F-box only protein 36 (predicted) (Fbxo36_predicted), mRNA [XM_343610]
A_42_P646567	2.25	0.00020796	ENSRNOT00000007144	K-Cl cotransporter KCC3b isoform (Fragment). [Source:Uniprot/SPTREMBL;Acc:Q6T7Y4] [ENSRNOT00000007144]
A_42_P652419	3.85667	0.000280912	AW920912	AW920912 EST352216 Rat gene index, normalized rat, norvegicus, Bento Soares Rattus norvegicus cDNA clone RGIHJ05 5' end, mRNA sequence [AW920912]	AW920912
A_42_P653257	3.24333	0.000788646	Ptpn7	Rattus norvegicus protein tyrosine phosphatase, non-receptor type 7 (Ptpn7), mRNA [NM_145683]	NM_145683
A_42_P654739	1.14333	0.00263024	Rnf6_predicted	Rattus norvegicus similar to RIKEN cDNA 1200013I08 (LOC304271), mRNA [XM_221888]
A_42_P655890	3.71	0.0308413	AI948410	612-7 NbRK Rat Kidney cDNA Rattus norvegicus cDNA clone UI__p612O2119Q3, mRNA sequence [AI948410]	AI948410
A_42_P656837	2.26	0.00224746	Plcd4	Rattus norvegicus phospholipase C, delta 4 (Plcd4), mRNA [NM_080688]	NM_080688
A_42_P658815	1.60333	0.000538441	Atp6v1e1	Rattus norvegicus ATPase, H+ transporting, V1 subunit E isoform 1 (Atp6v1e1), mRNA [NM_198745]	NM_198745
A_42_P660334	1.52333	0.00698173	Ssu72	Rattus norvegicus Ssu72 RNA polymerase II CTD phosphatase homolog (yeast) (Ssu72), mRNA [NM_001025657]	NM_001025657
A_42_P662710	3.50667	0.143003	Dedd	Rattus norvegicus death effector domain-containing (Dedd), mRNA [NM_031800]	NM_031800
A_42_P662770	1.21333	0.00199123	MGC125214	PREDICTED: Rattus norvegicus similar to hypothetical protein FLJ20397 (MGC125214), mRNA [XM_001055205]	XM_001055205
A_42_P663722	4.78	9.65045e-06	Slc30a2	Rattus norvegicus solute carrier family 30 (zinc transporter), member 2 (Slc30a2), transcript variant 2, mRNA [NM_012890]	NM_012890
A_42_P663744	2.05667	0.00656929	RGD1306208_predicted	PREDICTED: Rattus norvegicus hypothetical LOC296483 (predicted) (RGD1306208_predicted), mRNA [XM_215978]
A_42_P666951	1.16	0.00179619	Tnfrsf5	Rattus norvegicus tumor necrosis factor receptor superfamily, member 5 (Tnfrsf5), mRNA [NM_134360]	NM_134360
A_42_P668042	2.33667	0.000593849	Zwint	Rattus norvegicus ZW10 interactor (Zwint), mRNA [NM_147138]	NM_147138
A_42_P669954	2.19	0.0135694	BF559364	BF559364 UI-R-E1-fc-b-01-0-UI.r1 UI-R-E1 Rattus norvegicus cDNA clone UI-R-E1-fc-b-01-0-UI 5', mRNA sequence [BF559364]	BF559364
A_42_P673309	1.86	7.21063e-05	Styxl1	Rattus norvegicus serine/threonine/tyrosine interacting-like 1 (Styxl1), mRNA [NM_001037788]	NM_001037788
A_42_P674192	3.54	0.00212332	LOC691452	AGENCOURT_17840674 NIH_MGC_238 Rattus norvegicus cDNA clone IMAGE:7133200 5', mRNA sequence [CK595967]	CK595967
A_42_P676553	5.31	1.76467e-05	Tnni3	Rattus norvegicus troponin I type 3 (cardiac) (Tnni3), mRNA [NM_017144]	NM_017144
A_42_P677354	2.84667	0.00354067	Scn8a	Rattus norvegicus sodium channel, voltage-gated, type VIII, alpha polypeptide (Scn8a), mRNA [NM_019266]	NM_019266
A_42_P678870	1.55667	0.00501638	Cyp2f2	Rattus norvegicus cytochrome P450, family 2, subfamily f, polypeptide 2 (Cyp2f2), mRNA [NM_019303]	NM_019303
A_42_P681251	2.31333	1.44375e-05	Ica1	Rattus norvegicus islet cell autoantigen 1 (Ica1), mRNA [NM_030844]	NM_030844
A_42_P682216	3.32333	0.0191576	RGD1359339	Rattus norvegicus similar to RIKEN cDNA 2310028N02 (RGD1359339), mRNA [NM_001007679]	NM_001007679
A_42_P683837	1.07333	0.0162825	Serpinb6b	Rattus norvegicus serine (or cysteine) proteinase inhibitor, clade B, member 6b (Serpinb6b), mRNA [NM_001012214]	NM_001012214
A_42_P683840	2.58333	0.00162422	Ccl27_predicted	PREDICTED: Rattus norvegicus chemokine (C-C motif) ligand 27 (predicted) (Ccl27_predicted), mRNA [XM_342823]
A_42_P684264	2.38333	0.0126458	RGD1561817_predicted	PREDICTED: Rattus norvegicus similar to Traf2 and NCK interacting kinase, splice variant 4 (predicted), transcript variant 2 (RGD1561817_predicted), mRNA [XM_001057754]
A_42_P684295	2.39333	0.0119021	Slc15a1	Rattus norvegicus solute carrier family 15 (oligopeptide transporter), member 1 (Slc15a1), transcript variant 1, mRNA [NM_057121]	NM_057121
A_42_P685050	1.52333	0.00401422	Jam2	Rattus norvegicus junction adhesion molecule 2 (Jam2), mRNA [NM_001034004]	NM_001034004
A_42_P685404	1.63	0.00135965	Gpc2	Rattus norvegicus glypican 2 (cerebroglycan) (Gpc2), mRNA [NM_138511]	NM_138511
A_42_P685974	4.81333	0.000206266	Phactr1	Rattus norvegicus phosphatase and actin regulator 1 (Phactr1) mRNA, complete cds [AY494977]	AY494977
A_42_P686427	4.86333	1.98153e-05	AW142560	EST292812 Normalized rat embryo, Bento Soares Rattus sp. cDNA clone RGIAP52 5' end, mRNA sequence [AW142560]	AW142560
A_42_P687186	1.65	0.00390216	Sdc4	Rattus norvegicus syndecan 4 (Sdc4), mRNA [NM_012649]	NM_012649
A_42_P689873	2.57667	3.93302e-05	Cmtm8	Rattus norvegicus CKLF-like MARVEL transmembrane domain containing 8 (Cmtm8), mRNA [NM_198754]	NM_198754
A_42_P693042	1.29	0.000426405	RGD1312005_predicted	PREDICTED: Rattus norvegicus similar to DD1 (predicted) (RGD1312005_predicted), mRNA [XM_214555]
A_42_P693191	5.02	1.79986e-05	Spas1	Rattus norvegicus spermatogenic specific-gene1 (Spas1), mRNA [NM_134384]	NM_134384
A_42_P693948	3.54667	0.000283011	TC644207	ALU8_HUMAN (P39195) Alu subfamily SX sequence contamination warning entry, partial (4%) [TC584463]
A_42_P694208	1.44333	0.00202091	RGD1311126_predicted	PREDICTED: Rattus norvegicus similar to RIKEN cDNA 4922503N01 (predicted) (RGD1311126_predicted), mRNA [XM_216483]
A_42_P698188	1.87667	0.000714451	ENSRNOT00000009312	Neogenin precursor (Fragment). [Source:Uniprot/SWISSPROT;Acc:P97603] [ENSRNOT00000009312]
A_42_P698972	1.36667	0.00779412	Tapbp	Rattus norvegicus TAP binding protein (Tapbp), mRNA [NM_033098]	NM_033098
A_42_P700150	4.98333	0.00010296	BP483355	BP483355 Rattus norvegicus pancreatic islet Rattus norvegicus cDNA clone RBC05164 5', mRNA sequence [BP483355]	BP483355
A_42_P700288	1.12667	0.000406649	ENSRNOT00000010887	PREDICTED: Rattus norvegicus similar to Tripartite motif protein 47 (LOC690374), mRNA [XM_221124]
A_42_P701855	1.70667	0.0245216	Slc4a11_predicted	PREDICTED: Rattus norvegicus solute carrier family 4, sodium bicarbonate transporter-like, member 11 (predicted) (Slc4a11_predicted), mRNA [XM_230605]	XM_230605
A_42_P702258	4.12333	0.000987913	Padi4	Rattus norvegicus peptidyl arginine deiminase, type IV (Padi4), mRNA [NM_017227]	NM_017227
A_42_P702550	3.60667	8.97898e-05	Sts	Rattus norvegicus steroid sulfatase (Sts), mRNA [NM_012661]	NM_012661
A_42_P702933	1.45	0.0334176	Fbf1_predicted	Q99MZ9_MOUSE (Q99MZ9) Structural protein FBF1, partial (19%) [TC631638]
A_42_P704370	1.27667	0.0192067	Arl6ip5	Rattus norvegicus ADP-ribosylation factor-like 6 interacting protein 5 (Arl6ip5), mRNA [NM_023972]	NM_023972
A_42_P707872	1.30333	0.00078102	Stk39	Rattus norvegicus serine/threonine kinase 39, STE20/SPS1 homolog (yeast) (Stk39), mRNA [NM_019362]	NM_019362
A_42_P708068	1.82	0.032383	Egr4	Rattus norvegicus early growth response 4 (Egr4), mRNA [NM_019137]	NM_019137
A_42_P710870	3.01	7.50886e-05	AW917990	AW917990 EST349294 Rat gene index, normalized rat, norvegicus, Bento Soares Rattus norvegicus cDNA clone RGIEK92 5' end, mRNA sequence [AW917990]	AW917990
A_42_P711464	3.65	0.00326719	Ccdc19	Rattus norvegicus coiled-coil domain containing 19 (Ccdc19), mRNA [NM_001024882]	NM_001024882
A_42_P712949	3.64	0.00161948	Fbxo23	Rattus norvegicus F-box only protein 23, mRNA (cDNA clone MGC:114479 IMAGE:7455325), complete cds. [BC097431]	BC097431
A_42_P716352	4.1	0.00115323	Gstm3	Rattus norvegicus glutathione S-transferase, mu type 3 (Gstm3), mRNA [NM_031154]	NM_031154
A_42_P716999	5.50333	1.08148e-05	Igsf4a	Rattus norvegicus immunoglobulin superfamily, member 4A (Igsf4a), mRNA [NM_001012201]	NM_001012201
A_42_P718970	2.62667	0.00278399	Pitx2	Rattus norvegicus paired-like homeodomain transcription factor 2 (Pitx2), transcript variant 2, mRNA [NM_019334]	NM_019334
A_42_P719350	4.36333	0.000795952	RGD1562974_predicted	PREDICTED: Rattus norvegicus similar to hypothetical protein DKFZp434P0316 (predicted) (RGD1562974_predicted), mRNA [XM_001081721]	XM_001081721
A_42_P722644	1.89	0.0102362	RGD1565411_predicted	PREDICTED: Rattus norvegicus similar to 2610317D23Rik protein (predicted) (RGD1565411_predicted), mRNA [XM_343330]	XM_343330
A_42_P723060	1.18	0.00313452	Dnalc4	Rattus norvegicus dynein, axonemal, light chain 4 (Dnalc4), mRNA [NM_001009666]	NM_001009666
A_42_P723437	1.48667	0.0209957	Thyn1	Rattus norvegicus thymocyte nuclear protein 1 (Thyn1), mRNA [NM_001007661]	NM_001007661
A_42_P723641	1.11333	0.0182023	Popdc2	Rattus norvegicus popeye domain containing 2 (Popdc2), mRNA [NM_199113]	NM_199113
A_42_P725471	1.89333	0.0159905	Ptpn21	Rattus norvegicus protein tyrosine phosphatase, non-receptor type 21 (Ptpn21), mRNA [NM_133545]	NM_133545
A_42_P726091	2.07333	0.00676421	BX883048	Rattus norvegicus chromosome 20, major histocompatibility complex, assembled from 40 BACs, strain Brown Norway (BN/ssNHsd), RT1n haplotype; segment 7/11 [BX883048]	BX883048
A_42_P726363	8.03667	1.29429e-06	Smcp	Rattus norvegicus sperm mitochondria-associated cysteine-rich protein (Smcp), mRNA [NM_031536]	NM_031536
A_42_P726413	1.06	0.00212147	RGD1306746_predicted	PREDICTED: Rattus norvegicus similar to Hypothetical protein MGC25529 (predicted) (RGD1306746_predicted), mRNA [XM_232140]	XM_232140
A_42_P726944	4.96333	0.000746587	RGD1564507_predicted	PREDICTED: Rattus norvegicus similar to Nck-associated protein 5 (predicted) (RGD1564507_predicted), mRNA [XM_344134]
A_42_P726994	1.48667	0.0120287	LOC689820	PREDICTED: Rattus norvegicus similar to SET domain-containing protein (LOC689820), mRNA [XM_001072149]	XM_001072149
A_42_P729340	4.27667	0.0106155	Oas1	Rattus norvegicus 2',5'-oligoadenylate synthetase 1, 40/46kDa (Oas1), mRNA [NM_138913]	NM_138913
A_42_P730320	5.88667	3.19393e-06	RGD1307937	Rattus norvegicus similar to hypothetical protein FLJ31438 (RGD1307937), mRNA [NM_001013877]	NM_001013877
A_42_P732771	3.99	0.000491963	Myt1l	Rattus norvegicus myelin transcription factor 1-like (Myt1l), mRNA [NM_053888]	NM_053888
A_42_P733814	2.25333	0.00367152	Tox_predicted	Rattus norvegicus similar to thymus high mobility group box protein TOX (LOC362481), mRNA [XM_342800]
A_42_P737265	1.33333	0.00310569	RGD1311188_predicted	PREDICTED: Rattus norvegicus similar to 1500031N24Rik protein (predicted) (RGD1311188_predicted), mRNA [XM_235439]	XM_235439
A_42_P740730	7.20667	8.94386e-07	Gtf2a1lf	Rattus norvegicus general transcription factor II A, 1-like factor (Gtf2a1lf), mRNA [NM_001012136]	NM_001012136
A_42_P745356	2.41	2.91648e-05	BQ211822	UI-R-DY1-col-i-21-0-UI.s1 UI-R-DY1 Rattus norvegicus cDNA clone UI-R-DY1-col-i-21-0-UI 3', mRNA sequence [BQ211822]	BQ211822
A_42_P746109	1.01	2.05589e-05	Asmtl_predicted	PREDICTED: Rattus norvegicus acetylserotonin O-methyltransferase-like (predicted) (Asmtl_predicted), mRNA [XM_213725]
A_42_P746212	1.5	0.0082244	ENSRNOT00000031768	similar to Sepiapterin reductase (SPR) (predicted) (RGD1560795_predicted), mRNA [Source:RefSeq_dna;Acc:XR_008912] [ENSRNOT00000031768]
A_42_P746214	1.39667	0.00479633	Spr	Sepiapterin reductase (EC 1.1.1.153) (SPR). [Source:Uniprot/SWISSPROT;Acc:P18297] [ENSRNOT00000020749]
A_42_P750351	2.04667	4.37293e-05	TC598056	RENAL_RAT (Q5U2W9) Renalase precursor , partial (39%) [TC598056]
A_42_P751720	1.25667	0.0223079	LOC683720	PREDICTED: Rattus norvegicus similar to keratin 6L (LOC683720), mRNA [XR_009563]	XR_009563
A_42_P752796	3.46333	1.03049e-06	Me2_predicted	PREDICTED: Rattus norvegicus malic enzyme 2, NAD(+)-dependent, mitochondrial (predicted) (Me2_predicted), mRNA [XM_225729]
A_42_P754122	1.68	0.00051946	Hoxa4	RATHOX1IV Rat (clone RAHB2 9/15) hox1.4 protein (hox1.4) mRNA, 3' end [L03557]	L03557
A_42_P754715	3.71	0.00187711	Slc13a2	Rattus norvegicus solute carrier family 13 (sodium-dependent dicarboxylate transporter), member 2 (Slc13a2), mRNA [NM_031746]	NM_031746
A_42_P755071	1.63333	0.00479974	Pla2g4b_predicted	PREDICTED: Rattus norvegicus phospholipase A2, group IVB (cytosolic) (predicted) (Pla2g4b_predicted), mRNA [XM_230486]
A_42_P755887	3.63333	0.0294096	Mlxipl	Rattus norvegicus MLX interacting protein-like (Mlxipl), mRNA [NM_133552]	NM_133552
A_42_P756334	1.76	0.000413136	Myh6	Rattus norvegicus myosin, heavy polypeptide 6, cardiac muscle, alpha (Myh6), mRNA [NM_017239]	NM_017239
A_42_P757370	2.11333	0.0128062	Prkce	Rattus norvegicus protein kinase C, epsilon (Prkce), mRNA [NM_017171]	NM_017171
A_42_P759524	7.46	4.55552e-06	Serpina5	Rattus norvegicus serine (or cysteine) peptidase inhibitor, clade A, member 5 (Serpina5), mRNA [NM_022957]	NM_022957
A_42_P759993	1.80667	0.0833	Mefv	Rattus norvegicus Mediterranean fever (Mefv), mRNA [NM_031634]	NM_031634
A_42_P760177	1.38	0.0188475	LOC362587	PREDICTED: Rattus norvegicus similar to microfilament and actin filament cross-linker protein isoform b (LOC362587), mRNA [XM_342906]	XM_342906
A_42_P760326	3.03667	0.00153712	Pcbp3	Rattus norvegicus poly(rC) binding protein 3 (Pcbp3), mRNA [NM_001011945]	NM_001011945
A_42_P760354	4.59	0.00107204	Pla2g2c	Group IIC secretory phospholipase A2 precursor (EC 3.1.1.4) (Phosphatidylcholine 2-acylhydrolase GIIC) (GIIC sPLA2) (PLA2-8) (14 kDa phospholipase A2). [Source:Uniprot/SWISSPROT;Acc:P39878] [ENSRNOT00000022500]
A_42_P762508	4.69667	9.79942e-06	Nptx2	Rattus norvegicus neuronal pentraxin II (Nptx2), mRNA [NM_001034199]	NM_001034199
A_42_P762924	1.5	0.0043965	Herc1_predicted	PREDICTED: Rattus norvegicus hect (homologous to the E6-AP (UBE3A) carboxyl terminus) domain and RCC1 (CHC1)-like domain (RLD) 1 (predicted) (Herc1_predicted), mRNA [XM_236362]
A_42_P763224	1.68667	0.000423166	Scgb1c1_predicted	Secretoglobin family 1C member 1 precursor (Secretoglobin RYD5). [Source:Uniprot/SWISSPROT;Acc:Q05702] [ENSRNOT00000017137]
A_42_P764365	3.17333	0.000303675	Mpp4	Rattus norvegicus mRNA for DLG6 gamma, complete cds. [AB030501]	AB030501
A_42_P768530	2.06333	0.00217607	Caskin1	Rattus norvegicus CASK interacting protein 1 (Caskin1), mRNA [NM_080690]	NM_080690
A_42_P768563	2.79	2.638e-07	LOC679610	PREDICTED: Rattus norvegicus hypothetical protein LOC679609, transcript variant 2 (LOC679610), mRNA [XM_001053265]	XM_001053265
A_42_P769290	1.74	0.00902306	AW532904	AW532904 UI-R-BU0-ang-e-06-0-UI.s1 UI-R-BU0 Rattus norvegicus cDNA clone UI-R-BU0-ang-e-06-0-UI 3', mRNA sequence [AW532904]	AW532904
A_42_P769969	4.01333	0.00132732	ENSRNOT00000048744	PREDICTED: Rattus norvegicus similar to Nucleosome binding protein 1 (Nucleosome binding protein 45) (NBP-45) (GARP45 protein) (LOC680162), mRNA [XR_005658]
A_42_P770330	3.56333	0.000414064	LOC684934	PREDICTED: Rattus norvegicus similar to coiled-coil domain containing 9, transcript variant 1 (LOC684934), mRNA [XM_001062632]	XM_001062632
A_42_P771158	2.05	0.000496789	Ssfa2_predicted	PREDICTED: Rattus norvegicus sperm specific antigen 2 (predicted) (Ssfa2_predicted), mRNA [XM_230036]	XM_230036
A_42_P772821	1.14333	0.0112073	Bcap31	Rattus norvegicus B-cell receptor-associated protein 31 (Bcap31), mRNA [NM_001004224]	NM_001004224
A_42_P773604	1.56333	6.36015e-05	Tesk1	Rattus norvegicus testis specific protein kinase 1 (Tesk1), mRNA [NM_031578]	NM_031578
A_42_P774912	4.42	0.000314922	C4bpb	Rattus norvegicus complement component 4 binding protein, beta (C4bpb), mRNA [NM_016995]	NM_016995
A_42_P775217	4.38333	0.00133846	Ly6g6c	Rattus norvegicus lymphocyte antigen 6 complex, locus G6C (Ly6g6c), mRNA [NM_001001969]	NM_001001969
A_42_P775268	1.04	0.00863382	MGC94720	Rattus norvegicus similar to hypothetical protein MGC2574 (MGC94720), mRNA [NM_001006974]	NM_001006974
A_42_P780039	1.99	0.000570246	Ntrk1	Rattus norvegicus neurotrophic tyrosine kinase, receptor, type 1 (Ntrk1), mRNA [NM_021589]	NM_021589
A_42_P780389	5.89667	1.09621e-05	Actl7b	Rattus norvegicus actin-like 7b (Actl7b), mRNA [NM_001025417]	NM_001025417
A_42_P781116	3.41333	0.000361341	Paqr5	Rattus norvegicus progestin and adipoQ receptor family member V (Paqr5), mRNA [NM_001014092]	NM_001014092
A_42_P781585	2.42667	0.00604081	Bex4	Rattus norvegicus brain expressed X-linked 4 (Bex4), mRNA [NM_001037554]	NM_001037554
A_42_P782490	1.81333	0.04007	RGD1560268_predicted	PREDICTED: Rattus norvegicus similar to AT motif-binding factor (predicted) (RGD1560268_predicted), mRNA [XM_226464]
A_42_P784614	1.78667	0.000925151	Htra1	Rattus norvegicus HtrA serine peptidase 1 (Htra1), mRNA [NM_031721]	NM_031721
A_42_P786933	2.86	0.0234246	Myo1d	Rattus norvegicus myosin ID (Myo1d), mRNA [NM_012983]	NM_012983
A_42_P792864	2.81	0.00449437	Elavl4	Rattus norvegicus ELAV (embryonic lethal, abnormal vision, Drosophila)-like 4 (Hu antigen D) (Elavl4), mRNA [NM_001077651]	NM_001077651
A_42_P796980	3.00667	0.01883	Ros1	Rattus norvegicus v-ros UR2 sarcoma virus oncogene homolog 1 (avian) (Ros1), mRNA [NM_012874]	NM_012874
A_42_P797558	1.74	0.00373148	Mark2	Rattus norvegicus MAP/microtubule affinity-regulating kinase 2 (Mark2), mRNA [NM_021699]	NM_021699
A_42_P799494	2.43333	0.000113613	Htatip2_predicted	PREDICTED: Rattus norvegicus HIV-1 tat interactive protein 2, homolog (human) (predicted) (Htatip2_predicted), mRNA [XM_214927]
A_42_P799947	1.33	0.0060977	Sfrs14_predicted	PREDICTED: Rattus norvegicus splicing factor, arginine [XM_341413]	XM_341413
A_42_P800771	6.02	1.18178e-05	RGD1563825_predicted	PREDICTED: Rattus norvegicus similar to ENSANGP00000020885 (predicted) (RGD1563825_predicted), mRNA [XM_240367]	XM_240367
A_42_P800949	2.23667	0.00418841	Hipk3	Rattus norvegicus homeodomain interacting protein kinase 3 (Hipk3), mRNA [NM_031787]	NM_031787
A_42_P802591	1.43333	0.000429147	Mpp5_predicted	PREDICTED: Rattus norvegicus membrane protein, palmitoylated 5 (MAGUK p55 subfamily member 5) (predicted) (Mpp5_predicted), mRNA [XM_234328]
A_42_P803137	1.78333	0.00449727	Spint2	Rattus norvegicus serine protease inhibitor, Kunitz type 2 (Spint2), transcript variant 2, mRNA [NM_199087]	NM_199087
A_42_P803406	4.80667	0.00500043	Nags_predicted	PREDICTED: Rattus norvegicus N-acetylglutamate synthase (predicted) (Nags_predicted), mRNA [XM_220939]
A_42_P803673	5.29	8.75917e-05	LOC360228	Rattus norvegicus WDNM1 homolog (LOC360228), mRNA [NM_001003706]	NM_001003706
A_42_P803726	4.44	0.000590462	Tcp11	Rattus norvegicus t-complex protein 11 (mouse) (Tcp11), mRNA [NM_001007695]	NM_001007695
A_42_P806593	2.04333	0.0022407	XM_230491	Rattus norvegicus similar to FLJ00088 protein (LOC311345), mRNA [XM_230491]	XM_230491
A_42_P808973	3.02	0.00547342	Marcksl1	Rattus norvegicus MARCKS-like 1 (Marcksl1), mRNA [NM_030862]	NM_030862
A_42_P809869	1.87	0.00631155	Tst	Rattus norvegicus thiosulfate sulfurtransferase (Tst), mRNA [NM_012808]	NM_012808
A_42_P809953	1.17667	8.3974e-06	Vil2	Rattus norvegicus villin 2 (Vil2), mRNA [NM_019357]	NM_019357
A_42_P810287	1.79667	0.0103278	Tacc1	Rattus norvegicus transforming, acidic coiled-coil containing protein 1 (Tacc1), mRNA [NM_001004107]	NM_001004107
A_42_P811256	3.79667	7.50132e-06	Vnn1	Rattus norvegicus vanin 1 (Vnn1), mRNA [NM_001025623]	NM_001025623
A_42_P816020	3.09	3.76938e-05	Trpv2	Rattus norvegicus transient receptor potential cation channel, subfamily V, member 2 (Trpv2), mRNA [NM_017207]	NM_017207
A_42_P816402	2.57667	6.29784e-05	Wdr31	Rattus norvegicus WD repeat domain 31 (Wdr31), mRNA [NM_001011976]	NM_001011976
A_42_P817214	2.87667	0.00064475	Sp3111	Rattus norvegicus sperm protein 3111 (Sp3111), mRNA [NM_181082]	NM_181082
A_42_P819842	1.81667	1.48031e-05	ENSRNOT00000000662	PREDICTED: Rattus norvegicus similar to RIKEN cDNA 2010107G23 (predicted) (RGD1305587_predicted), mRNA [XM_215413]
A_42_P820023	2.27	0.00901555	Pfkfb2	Rattus norvegicus 6-phosphofructo-2-kinase/fructose-2,6-biphosphatase 2 (Pfkfb2), transcript variant 3, mRNA [NM_080477]	NM_080477
A_42_P823351	4.30333	0.00180031	Tmem45b	Rattus norvegicus transmembrane protein 45b (Tmem45b), mRNA [NM_001033067]	NM_001033067
A_42_P823894	1.65333	0.000547866	Map3k1	Rattus norvegicus mitogen activated protein kinase kinase kinase 1 (Map3k1), mRNA [NM_053887]	NM_053887
A_42_P824217	3.65	0.00718534	Dapp1_predicted	PREDICTED: Rattus norvegicus dual adaptor for phosphotyrosine and 3-phosphoinositides 1 (predicted) (Dapp1_predicted), mRNA [XM_342348]
A_42_P824657	1.53667	0.00175467	RGD1307357_predicted	PREDICTED: Rattus norvegicus similar to hypothetical protein DKFZp434A1319 (predicted) (RGD1307357_predicted), mRNA [XM_214678]
A_42_P826202	1.86333	0.00332018	Zfp597	Rattus norvegicus zinc finger protein 597 (Zfp597), mRNA [NM_153732]	NM_153732
A_42_P826853	6.33333	2.55901e-05	Tnfrsf17_predicted	PREDICTED: Rattus norvegicus tumor necrosis factor receptor superfamily, member 17 (predicted) (Tnfrsf17_predicted), mRNA [XM_213211]
A_42_P828983	1.25667	0.0183787	Mamdc1	Rattus norvegicus MAM domain containing glycosylphosphatidylinositol anchor 2 (Mamdc1), mRNA [NM_199269]	NM_199269
A_42_P830209	2.79	0.0105922	Frmpd1_predicted	PREDICTED: Rattus norvegicus FERM and PDZ domain containing 1 (predicted) (Frmpd1_predicted), mRNA [XM_233002]
A_42_P833613	1.63	0.00872489	Pi4k2a	Rattus norvegicus phosphatidylinositol 4-kinase type 2 alpha (Pi4k2a), mRNA [NM_053735]	NM_053735
A_42_P836777	1.66667	0.000156765	Ccne2_predicted	PREDICTED: Rattus norvegicus cyclin E2 (predicted) (Ccne2_predicted), mRNA [XM_342804]	XM_342804
A_42_P839121	1.19667	4.26758e-06	Ece1	Rattus norvegicus endothelin converting enzyme 1 (Ece1), mRNA [NM_053596]	NM_053596
A_42_P839655	3.23333	0.0125797	BF555716	BF555716 UI-R-A1-dv-d-05-0-UI.r1 UI-R-A1 Rattus norvegicus cDNA clone UI-R-A1-dv-d-05-0-UI 5', mRNA sequence [BF555716]	BF555716
A_42_P840094	1.80667	6.36116e-05	Slc9a2	Rattus norvegicus solute carrier family 9 (sodium/hydrogen exchanger), member 2 (Slc9a2), mRNA [NM_012653]	NM_012653
A_42_P841017	2.63333	0.000797725	Elavl2	Rattus norvegicus ELAV (embryonic lethal, abnormal vision, Drosophila)-like 2 (Hu antigen B) (Elavl2), mRNA [NM_173309]	NM_173309
A_42_P841285	6.89667	1.19272e-05	RGD1564538_predicted	PREDICTED: Rattus norvegicus similar to hypothetical protein (predicted) (RGD1564538_predicted), mRNA [XR_007910]
A_42_P841704	1.66667	0.00447291	Sh3tc1_predicted	PREDICTED: Rattus norvegicus SH3 domain and tetratricopeptide repeats 1 (predicted) (Sh3tc1_predicted), mRNA [XM_223527]
A_42_P842448	2.55	0.00307098	Ubxd5	Rattus norvegicus UBX domain containing 5 (Ubxd5), mRNA [NM_138853]	NM_138853
A_43_P10033	3.21333	0.00391214	Apobec2_predicted	PREDICTED: Rattus norvegicus apolipoprotein B editing complex 2 (predicted) (Apobec2_predicted), mRNA [XM_217334]
A_43_P10037	3.75667	2.20227e-05	Fgb	Rattus norvegicus fibrinogen, B beta polypeptide (Fgb), mRNA [NM_020071]	NM_020071
A_43_P10085	1.11333	0.000347478	TC598181	Q5E7I0_VIBF1 (Q5E7I0) ATP/GTP-binding site motif A (P-loop) surface protein involved in fimbraea and/or secretion, TadF-like protein, partial (7%) [TC598181]
A_43_P10088	2.00333	0.000243931	Rnaseh2a	Rattus norvegicus ribonuclease H2, large subunit (Rnaseh2a), mRNA [NM_001013234]	NM_001013234
A_43_P10130	2.96	0.000708818	CB606181	CB606181 AMGNNUC:NRWA1-00002-C11-A W white adipose tiss (10479) Rattus norvegicus cDNA clone nrwa1-00002-c11 5', mRNA sequence [CB606181]	CB606181
A_43_P10170	1.64	0.0468409	RGD1565043_predicted	PREDICTED: Rattus norvegicus similar to Rho guanine nucleotide exchange factor (GEF) 10 (predicted) (RGD1565043_predicted), mRNA [XM_001074859]	XM_001074859
A_43_P10223	2.06667	2.18941e-05	Tmem9b_predicted	PREDICTED: Rattus norvegicus TMEM9 domain family, member B (predicted) (Tmem9b_predicted), mRNA [XM_215038]	XM_215038
A_43_P10237	1.33333	0.012615	ENSRNOT00000047749	PREDICTED: Rattus norvegicus similar to SET domain-containing protein (predicted) (RGD1561853_predicted), mRNA [XM_001064143]
A_43_P10254	1.21	0.00181616	RGD1307160_predicted	PREDICTED: Rattus norvegicus similar to golgi-specific brefeldin A-resistance guanine nucleotide exchange factor 1 (predicted) (RGD1307160_predicted), mRNA [XM_219953]
A_43_P10275	2.14333	8.62998e-07	AW915934	AW915934 EST347238 Rat gene index, normalized rat, norvegicus, Bento Soares Rattus norvegicus cDNA clone RGIDC81 5' end, mRNA sequence [AW915934]	AW915934
A_43_P10290	3.41	1.33189e-07	Tspan1	Rattus norvegicus tetraspanin 1 (Tspan1), mRNA [NM_001004236]	NM_001004236
A_43_P10314	2.06	0.00563409	LOC499076	PREDICTED: Rattus norvegicus similar to protein phosphatase 1, regulatory subunit 12C (LOC499076), mRNA [XM_574359]
A_43_P10329	1.44	0.00165088	Abhd2_predicted	PREDICTED: Rattus norvegicus abhydrolase domain containing 2 (predicted) (Abhd2_predicted), mRNA [XM_214979]
A_43_P10490	1.64	0.00240936	Zc3h7b_predicted	PREDICTED: Rattus norvegicus zinc finger CCCH-type containing 7B (predicted) (Zc3h7b_predicted), mRNA [XM_243630]	XM_243630
A_43_P10498	1.16667	0.00309185	XM_237039	Rattus norvegicus similar to zinc finger protein 451; coactivator for steroid receptors (LOC316312), mRNA [XM_237039]	XM_237039
A_43_P10534	2.07	0.000702649	2009-03-02	Rattus norvegicus membrane-associated ring finger (C3HC4) 2 (March2), mRNA [NM_001034108]	NM_001034108
A_43_P10560	1.35	0.000347656	Ncald	Rattus norvegicus neurocalcin delta (Ncald), mRNA [NM_001024371]	NM_001024371
A_43_P10581	1.91667	5.77008e-05	Mafk	Rattus norvegicus v-maf musculoaponeurotic fibrosarcoma oncogene family, protein K (avian) (Mafk), mRNA [NM_145673]	NM_145673
A_43_P10594	3.14	0.000269607	RGD1305679	Rattus norvegicus similar to 9530008L14Rik protein (RGD1305679), mRNA [NM_001014144]	NM_001014144
A_43_P10648	1.53667	0.000332006	TC599165
A_43_P10651	3.10333	0.00181724	BX883046	Rattus norvegicus chromosome 20, major histocompatibility complex, assembled from 40 BACs, strain Brown Norway (BN/ssNHsd), RT1n haplotype; segment 5/11 [BX883046]	BX883046
A_43_P10689	1.74333	0.000109067	Dmn	PREDICTED: Rattus norvegicus desmuslin, transcript variant 1 (Dmn), mRNA [XM_001055657]	XM_001055657
A_43_P10714	3.77	0.000592259	RGD1559803_predicted	PREDICTED: Rattus norvegicus similar to maestro (predicted) (RGD1559803_predicted), mRNA [XM_001053368]	XM_001053368
A_43_P10785	5.99333	4.20209e-06	RGD1306952	Rattus norvegicus similar to Ab2-225 (RGD1306952), mRNA [NM_001008770]	NM_001008770
A_43_P10888	3.79333	0.000253045	Sort1	Sortilin precursor (Neurotensin receptor 3) (NTR3) (Glycoprotein 110) (Gp110). [Source:Uniprot/SWISSPROT;Acc:O54861] [ENSRNOT00000042377]
A_43_P10990	3.14333	0.000903643	CR754970	CR754970 Rattus norvegicus muscle Sprague-Dawley Rattus norvegicus cDNA clone GP0AAA1ZA02, mRNA sequence [CR754970]	CR754970
A_43_P11045	2.03333	0.000448669	CB606439	CB606439 AMGNNUC:URRG1-00023-C1-A1 urrg1 (14046) Rattus norvegicus cDNA clone urrg1-00023-c1, mRNA sequence [CB606439]	CB606439
A_43_P11104	6.71333	0.000159565	TC618263
A_43_P11201	1.52333	0.00471207	MGC112682	Rattus norvegicus similar to RIKEN cDNA 0610039K22 (MGC112682), mRNA [NM_001017473]	NM_001017473
A_43_P11257	1.29	0.00140222	Hprt	Rattus norvegicus hypoxanthine guanine phosphoribosyl transferase (Hprt), mRNA [NM_012583]	NM_012583
A_43_P11288	1.74	0.020619	RGD1562991_predicted	Rattus norvegicus cDNA clone MGC:125119 IMAGE:7134953, complete cds. [BC103640]	BC103640
A_43_P11343	2.38333	5.6116e-06	AW142634	AW142634 EST292886 Normalized rat embryo, Bento Soares Rattus sp. cDNA clone RGIAR21 5' end, mRNA sequence [AW142634]	AW142634
A_43_P11393	1.49333	0.0712685	DY473145	RVL24549 Wackym-Soares normalized rat vestibular cDNA library Rattus norvegicus cDNA 5', mRNA sequence [DY473145]	DY473145
A_43_P11435	4.01667	0.00720509	Apoc3	Rattus norvegicus apolipoprotein C-III (Apoc3), mRNA [NM_012501]	NM_012501
A_43_P11437	2.24333	0.0377059	Asgr1	Rattus norvegicus asialoglycoprotein receptor 1 (Asgr1), mRNA [NM_012503]	NM_012503
A_43_P11460	3.55	0.000588253	Ela1	Rattus norvegicus elastase 1, pancreatic (Ela1), mRNA [NM_012552]	NM_012552
A_43_P11464	3.48333	0.000161603	Fgg	Rattus norvegicus fibrinogen, gamma polypeptide (Fgg), mRNA [NM_012559]	NM_012559
A_43_P11476	2.24	0.000223144	Inha	Rattus norvegicus inhibin alpha (Inha), mRNA [NM_012590]	NM_012590
A_43_P11484	2.89333	0.000483704	Mme	Rattus norvegicus membrane metallo endopeptidase (Mme), mRNA [NM_012608]	NM_012608
A_43_P11508	1.23333	4.94966e-05	Vamp2	Rattus norvegicus vesicle-associated membrane protein 2 (Vamp2), mRNA [NM_012663]	NM_012663
A_43_P11527	3.33333	1.15295e-06	Adm	Rattus norvegicus adrenomedullin (Adm), mRNA [NM_012715]	NM_012715
A_43_P11558	2.32667	0.00327471	Apod	Rattus norvegicus apolipoprotein D (Apod), mRNA [NM_012777]	NM_012777
A_43_P11567	1.78667	0.00345716	Gamt	Rattus norvegicus guanidinoacetate methyltransferase (Gamt), mRNA [NM_012793]	NM_012793
A_43_P11573	8.99667	1.15887e-05	Sycp1	Rattus norvegicus synaptonemal complex protein 1 (Sycp1), mRNA [NM_012810]	NM_012810
A_43_P11577	2.37667	0.000330909	Anxa3	Rattus norvegicus annexin A3 (Anxa3), mRNA [NM_012823]	NM_012823
A_43_P11580	1.4	0.00434475	Abcc2	Rattus norvegicus ATP-binding cassette, sub-family C (CFTR/MRP), member 2 (Abcc2), mRNA [NM_012833]	NM_012833
A_43_P11606	1.32333	0.0101679	Adk	Rattus norvegicus adenosine kinase (Adk), mRNA [NM_012895]	NM_012895
A_43_P11622	2.21	0.00022072	Cd59	Rattus norvegicus CD59 antigen (Cd59), mRNA [NM_012925]	NM_012925
A_43_P11661	1.99667	1.90412e-05	Rab3a	Rattus norvegicus RAB3A, member RAS oncogene family (Rab3a), mRNA [NM_013018]	NM_013018
A_43_P11687	1.1	0.000562004	Parp1	Rattus norvegicus poly (ADP-ribose) polymerase family, member 1 (Parp1), mRNA [NM_013063]	NM_013063
A_43_P11724	2.00333	0.00504176	Gckr	Rattus norvegicus glucokinase regulatory protein (Gckr), mRNA [NM_013120]	NM_013120
A_43_P11753	1.19333	0.00588391	Acot7	Rattus norvegicus acyl-CoA thioesterase 7 (Acot7), mRNA [NM_013214]	NM_013214
A_43_P11754	3.99333	9.14524e-05	Akr7a3	Rattus norvegicus aldo-keto reductase family 7, member A3 (aflatoxin aldehyde reductase) (Akr7a3), mRNA [NM_013215]	NM_013215
A_43_P11776	2.77667	0.000133714	Gstm1	Rattus norvegicus glutathione S-transferase, mu 1 (Gstm1), mRNA [NM_017014]	NM_017014
A_43_P11785	2.94667	0.00118052	Pde4d	Rattus norvegicus phosphodiesterase 4D, cAMP specific (Pde4d), mRNA [NM_017032]	NM_017032
A_43_P11833	3.75667	0.000561122	Clcn2	Rattus norvegicus chloride channel 2 (Clcn2), mRNA [NM_017137]	NM_017137
A_43_P11908	3.14333	0.000916485	Sema3a	Rattus norvegicus sema domain, immunoglobulin domain (Ig), short basic domain, secreted, (semaphorin) 3A (Sema3a), mRNA [NM_017310]	NM_017310
A_43_P11919	4.95333	2.1933e-05	Pgam2	Rattus norvegicus phosphoglycerate mutase 2 (Pgam2), mRNA [NM_017328]	NM_017328
A_43_P11975	2.17333	0.00470311	Tsx	Rattus norvegicus testis specific X-linked gene (Tsx), mRNA [NM_019203]	NM_019203
A_43_P11989	4.22	0.0015917	Gjb3	Rattus norvegicus gap junction membrane channel protein beta 3 (Gjb3), mRNA [NM_019240]	NM_019240
A_43_P12005	4.64	5.68949e-06	Resp18	Rattus norvegicus regulated endocrine-specific protein 18 (Resp18), mRNA [NM_019278]	NM_019278
A_43_P12032	5.03333	0.00225862	Slc14a2	Rattus norvegicus solute carrier family 14 (urea transporter), member 2 (Slc14a2), transcript variant 1, mRNA [NM_019347]	NM_019347
A_43_P12063	2.57667	0.00015222	LOC56764	Rattus norvegicus dnaj-like protein (LOC56764), mRNA [NM_020089]	NM_020089
A_43_P12079	1.41333	0.0273472	Ptges	Rattus norvegicus prostaglandin E synthase (Ptges), mRNA [NM_021583]	NM_021583
A_43_P12085	3.36667	0.000168863	Dbil5	Rattus norvegicus diazepam binding inhibitor-like 5 (Dbil5), mRNA [NM_021596]	NM_021596
A_43_P12112	2.46333	0.0121658	Acrv1	Rattus norvegicus acrosomal vesicle protein 1 (Acrv1), mRNA [NM_021747]	NM_021747
A_43_P12141	1.43667	0.0124245	Stx7	Rattus norvegicus syntaxin 7 (Stx7), mRNA [NM_021869]	NM_021869
A_43_P12161	2.33667	0.00257069	Gtf2a1	Rattus norvegicus general transcription factor 2a, 1 (Gtf2a1), mRNA [NM_022208]	NM_022208
A_43_P12167	3.32	0.0193828	Gpd1	Rattus norvegicus glycerol-3-phosphate dehydrogenase 1 (soluble) (Gpd1), mRNA [NM_022215]	NM_022215
A_43_P12176	2.15333	0.00723757	Accn4	Rattus norvegicus amiloride-sensitive cation channel 4, pituitary (Accn4), mRNA [NM_022234]	NM_022234
A_43_P12211	4.08667	0.000203337	Pde4dip	Rattus norvegicus phosphodiesterase 4D interacting protein (myomegalin) (Pde4dip), mRNA [NM_022382]	NM_022382
A_43_P12212	1.22	0.00769109	Cap1	Rattus norvegicus CAP, adenylate cyclase-associated protein 1 (yeast) (Cap1), mRNA [NM_022383]	NM_022383
A_43_P12228	1.12333	0.0124877	Rhced	Rattus norvegicus Rhesus blood group CE and D (Rhced), mRNA [NM_022505]	NM_022505
A_43_P12233	3.81333	0.0313699	Sult1b1	Rattus norvegicus sulfotransferase family 1B, member 1 (Sult1b1), mRNA [NM_022513]	NM_022513
A_43_P12247	4.50333	3.39295e-05	Fthfd	Rattus norvegicus formyltetrahydrofolate dehydrogenase (Fthfd), mRNA [NM_022547]	NM_022547
A_43_P12266	1.37	5.42346e-05	Bard1	Rattus norvegicus BRCA1 associated RING domain 1 (Bard1), mRNA [NM_022622]	NM_022622
A_43_P12270	3.83	0.000517932	Bbox1	Rattus norvegicus butyrobetaine (gamma), 2-oxoglutarate dioxygenase 1 (gamma-butyrobetaine hydroxylase) (Bbox1), mRNA [NM_022629]	NM_022629
A_43_P12321	10.8133	5.38204e-08	Fabp9	Rattus norvegicus fatty acid binding protein 9, testis (Fabp9), mRNA [NM_022854]	NM_022854
A_43_P12348	2.04	0.00168725	Dlgap1	Rattus norvegicus discs, large (Drosophila) homolog-associated protein 1 (Dlgap1), mRNA [NM_022946]	NM_022946
A_43_P12374	5.72667	5.52994e-05	Edg7	Rattus norvegicus putative G protein-coupled receptor snGPCR32 (Edg7), mRNA [NM_023969]	NM_023969
A_43_P12402	3.39333	8.75214e-05	Slc27a5	Rattus norvegicus solute carrier family 27 (fatty acid transporter), member 5 (Slc27a5), mRNA [NM_024143]	NM_024143
A_43_P12418	6.39	0.00117191	Mst1	Rattus norvegicus Macrophage stimulating 1 (hepatocyte growth factor-like) (Mst1), mRNA [NM_024352]	NM_024352
A_43_P12430	1.28667	0.0156675	Mtpn	Rattus norvegicus myotrophin (Mtpn), mRNA [NM_024374]	NM_024374
A_43_P12437	2.07667	0.00151371	Hhex	Rattus norvegicus hematopoietically expressed homeobox (Hhex), mRNA [NM_024385]	NM_024385
A_43_P12500	1.63333	0.00808226	Nell2	Rattus norvegicus nel-like 2 homolog (chicken) (Nell2), mRNA [NM_031070]	NM_031070
A_43_P12529	1.53333	0.00609306	Stxbp2	Rattus norvegicus syntaxin binding protein 2 (Stxbp2), mRNA [NM_031126]	NM_031126
A_43_P12552	1.97667	0.000800897	Ocln	Rattus norvegicus occludin (Ocln), mRNA [NM_031329]	NM_031329
A_43_P12612	1.25667	0.0118816	Y12259	RNKIR31 R.norvegicus mRNA for Kir3.1 protein [Y12259]	Y12259
A_43_P12613	2.22333	0.000481545	Apln	Rattus norvegicus apelin, AGTRL1 ligand (Apln), mRNA [NM_031612]	NM_031612
A_43_P12617	3.19	0.000321096	Grb14	Rattus norvegicus growth factor receptor bound protein 14 (Grb14), mRNA [NM_031623]	NM_031623
A_43_P12655	3.08667	0.00192912	Slc27a2	Rattus norvegicus solute carrier family 27 (fatty acid transporter), member 2 (Slc27a2), mRNA [NM_031736]	NM_031736
A_43_P12662	1.83667	0.00786135	Alcam	Rattus norvegicus activated leukocyte cell adhesion molecule (Alcam), mRNA [NM_031753]	NM_031753
A_43_P12665	2.12333	0.00280843	Mmp24	Rattus norvegicus matrix metallopeptidase 24 (Mmp24), mRNA [NM_031757]	NM_031757
A_43_P12697	1.42	1.71995e-05	Vamp8	Rattus norvegicus vesicle-associated membrane protein 8 (Vamp8), mRNA [NM_031827]	NM_031827
A_43_P12714	5.51667	0.00339541	C3ar1	Rattus norvegicus complement component 3a receptor 1 (C3ar1), mRNA [NM_032060]	NM_032060
A_43_P12737	2.87	0.000758898	Hagh	Rattus norvegicus hydroxyacyl glutathione hydrolase (Hagh), mRNA [NM_033349]	NM_033349
A_43_P12798	1.61333	0.00393944	Asah1	Rattus norvegicus N-acylsphingosine amidohydrolase (acid ceramidase) (Asah), mRNA [NM_053407]	NM_053407
A_43_P12808	4.14667	0.000129518	Cldn11	Rattus norvegicus claudin 11 (Cldn11), mRNA [NM_053457]	NM_053457
A_43_P12816	1.45333	0.00733797	Synj1	Rattus norvegicus 145 kDa synaptojanin isoform mRNA, complete cds. [U45479]	U45479
A_43_P12821	4.31667	1.13655e-08	Spa17	Rattus norvegicus sperm autoantigenic protein 17 (Spa17), mRNA [NM_053482]	NM_053482
A_43_P12828	3.04667	0.000235139	Tekt1	Rattus norvegicus tektin 1 (Tekt1), mRNA [NM_053508]	NM_053508
A_43_P12844	1.97	0.000667865	Cox17	Rattus norvegicus cytochrome c oxidase, subunit XVII assembly protein homolog (yeast) (Cox17), mRNA [NM_053540]	NM_053540
A_43_P12851	1.79333	0.00471548	Syngr2	Rattus norvegicus synaptogyrin 2 (Syngr2), mRNA [NM_053553]	NM_053553
A_43_P12868	2.97667	0.00125262	Smpd3	Rattus norvegicus sphingomyelin phosphodiesterase 3, neutral (Smpd3), mRNA [NM_053605]	NM_053605
A_43_P12876	1.47	0.00532794	Cdc42bpb	Rattus norvegicus Cdc42 binding protein kinase beta (Cdc42bpb), mRNA [NM_053620]	NM_053620
A_43_P12878	2.95333	0.00406221	St14	Rattus norvegicus suppression of tumorigenicity 14 (colon carcinoma) (St14), mRNA [NM_053635]	NM_053635
A_43_P12879	1.35	0.00234221	Idh3a	Rattus norvegicus isocitrate dehydrogenase 3 (NAD+) alpha (Idh3a), mRNA [NM_053638]	NM_053638
A_43_P12882	1.11667	0.00201718	Cds2	Rattus norvegicus CDP-diacylglycerol synthase (phosphatidate cytidylyltransferase) 2 (Cds2), mRNA [NM_053643]	NM_053643
A_43_P12887	2.14667	0.000765411	Flt4	Rattus norvegicus fms-related tyrosine kinase 4 (Flt4), mRNA [NM_053652]	NM_053652
A_43_P12956	2.53667	0.00491706	Tff2	Rattus norvegicus trefoil factor 2 (spasmolytic protein 1) (Tff2), mRNA [NM_053844]	NM_053844
A_43_P12960	6.43333	2.14466e-05	Scg3	Rattus norvegicus secretogranin III (Scg3), mRNA [NM_053856]	NM_053856
A_43_P13001	4.24667	0.0068991	Spam	Rattus norvegicus sperm adhesion molecule (Spam), mRNA [NM_053967]	NM_053967
A_43_P13004	3.29	0.000393068	Cdh17	Rattus norvegicus cadherin 17 (Cdh17), mRNA [NM_053977]	NM_053977
A_43_P13024	1.54333	0.00045571	Tcea2	Rattus norvegicus transcription elongation factor A (SII), 2 (Tcea2), mRNA [NM_057098]	NM_057098
A_43_P13038	1.94667	0.00136385	Slc26a2	Rattus norvegicus solute carrier family 26 (sulfate transporter), member 2 (Slc26a2), mRNA [NM_057127]	NM_057127
A_43_P13051	2.20333	0.00254203	St8sia2	Rattus norvegicus ST8 alpha-N-acetyl-neuraminide alpha-2,8-sialyltransferase 2 (St8sia2), mRNA [NM_057156]	NM_057156
A_43_P13057	2.15333	0.00741467	Baiap2	Rattus norvegicus brain-specific angiogenesis inhibitor 1-associated protein 2 (Baiap2), mRNA [NM_057196]	NM_057196
A_43_P13091	1.94333	7.94502e-05	As3mt	Rattus norvegicus arsenic (+3 oxidation state) methyltransferase (As3mt), mRNA [NM_080890]	NM_080890
A_43_P13109	3.77667	0.000103412	Cyp26a1	Rattus norvegicus cytochrome P450, family 26, subfamily A, polypeptide 1 (Cyp26a1), mRNA [NM_130408]	NM_130408
A_43_P13111	1.58	0.000135041	Scap2	Rattus norvegicus src family associated phosphoprotein 2 (Scap2), mRNA [NM_130413]	NM_130413
A_43_P13117	2.13333	0.000467278	Lcp2	Rattus norvegicus lymphocyte cytosolic protein 2 (Lcp2), mRNA [NM_130421]	NM_130421
A_43_P13176	1.11667	0.00247332	Agpat4	Rattus norvegicus 1-acylglycerol-3-phosphate O-acyltransferase 4 (lysophosphatidic acid acyltransferase, delta) (Agpat4), mRNA [NM_133406]	NM_133406
A_43_P13179	3.51	0.0522453	Slco6b1	Rattus norvegicus solute carrier organic anion transporter family, member 6b1 (Slco6b1), mRNA [NM_133412]	NM_133412
A_43_P13199	1.63	0.00268416	Folr1	Rattus norvegicus folate receptor 1 (adult) (Folr1), mRNA [NM_133527]	NM_133527
A_43_P13233	3.42667	0.00180835	Slc25a21	Rattus norvegicus solute carrier family 25 (mitochondrial oxodicarboxylate carrier), member 21 (Slc25a21), mRNA [NM_133614]	NM_133614
A_43_P13257	1.49	0.00963822	Acsbg1	Rattus norvegicus acyl-CoA synthetase bubblegum family member 1 (Acsbg1), mRNA [NM_134389]	NM_134389
A_43_P13262	4.33	0.000941299	Crtac1	Crtac1 protein (Fragment). [Source:Uniprot/SPTREMBL;Acc:Q5EB82] [ENSRNOT00000020568]
A_43_P13277	1.45667	0.00317197	Psmc3ip	Rattus norvegicus proteasome (prosome, macropain) 26S subunit, ATPase 3, interacting protein (Psmc3ip), mRNA [NM_134458]	NM_134458
A_43_P13297	2.04	0.000959443	Mt1a	Rattus norvegicus metallothionein 1a (Mt1a), mRNA [NM_138826]	NM_138826
A_43_P13310	4.02667	0.00109938	Prok2	Rattus norvegicus prokineticin 2 (Prok2), transcript variant 2, mRNA [NM_138852]	NM_138852
A_43_P13337	1.2	0.00123936	Stip1	Rattus norvegicus stress-induced phosphoprotein 1 (Stip1), mRNA [NM_138911]	NM_138911
A_43_P13344	1.34	0.0158459	Mfn1	Rattus norvegicus mitofusin 1 (Mfn1), mRNA [NM_138976]	NM_138976
A_43_P13381	2.69333	2.24313e-06	Pomc	Rattus norvegicus pro-opiomelanocortin (Pomc), mRNA [NM_139326]	NM_139326
A_43_P13409	3.02	5.55425e-05	Zdhhc2	Rattus norvegicus zinc finger, DHHC domain containing 2 (Zdhhc2), mRNA [NM_145096]	NM_145096
A_43_P13447	1.44	0.0287924	RGD1309823_predicted	PREDICTED: Rattus norvegicus similar to hypothetical protein FLJ21156 (predicted) (RGD1309823_predicted), mRNA [XR_006864]	XR_006864
A_43_P13468	3.96333	2.01138e-07	Hspa4l_predicted	PREDICTED: Rattus norvegicus heat shock 70kDa protein 4-like (predicted) (Hspa4l_predicted), mRNA [XM_215549]	XM_215549
A_43_P13546	2.19667	0.0130522	CB546035	CB546035 AMGNNUC:NRDG1-00089-A1-A nrdg1 (10855) Rattus norvegicus cDNA clone nrdg1-00089-a1 5', mRNA sequence [CB546035]	CB546035
A_43_P13569	2.48	0.0011487	CB546133	CB546133 AMGNNUC:NRDG1-00112-F10-A nrdg1 (10855) Rattus norvegicus cDNA clone nrdg1-00112-f10 5', mRNA sequence [CB546133]	CB546133
A_43_P13675	2.19667	0.00245297	CO570281	AGENCOURT_28459094 NIH_MGC_247 Rattus norvegicus cDNA clone IMAGE:7326082 5', mRNA sequence [CO570281]	CO570281
A_43_P13801	2.43	0.00527063	BQ783112	BQ783112 UI-R-FF0-cpi-j-03-0-UI.s1 NCI_CGAP_FF0 Rattus norvegicus cDNA clone UI-R-FF0-cpi-j-03-0-UI 3', mRNA sequence [BQ783112]	BQ783112
A_43_P13900	1.34333	0.0022052	AA899996	AA899996 UI-R-E0-cr-e-03-0-UI.s2 UI-R-E0 Rattus norvegicus cDNA clone UI-R-E0-cr-e-03-0-UI 3', mRNA sequence [AA899996]	AA899996
A_43_P13967	4.85667	0.0172246	Gsta2	Rattus norvegicus glutathione-S-transferase, alpha type2 (Gsta2), mRNA [NM_017013]	NM_017013
A_43_P14099	1.71667	0.0027929	BG665505	BG665505 DRACDG10 Rat DRG Library Rattus norvegicus cDNA clone DRACDG10 5', mRNA sequence [BG665505]	BG665505
A_43_P14111	1.91333	0.0096024	Kitl	Rattus norvegicus scf mRNA for stem cell factor KL-2, complete cds. [AB105879]	AB105879
A_43_P14163	1.5	0.0133854	Odc1	Rattus norvegicus ornithine decarboxylase 1 (Odc1), mRNA [NM_012615]	NM_012615
A_43_P14355	2.9	0.0012525	Gkap1	Rattus norvegicus G kinase anchoring protein 1 (Gkap1), mRNA [NM_001012160]	NM_001012160
A_43_P14371	4.91333	3.27499e-07	Smpx	Rattus norvegicus small muscle protein, X-linked (Smpx), mRNA [NM_053395]	NM_053395
A_43_P14433	1.25	0.0136061	Lims1_predicted	PREDICTED: Rattus norvegicus LIM and senescent cell antigen-like domains 1 (predicted) (Lims1_predicted), mRNA [XM_228197]	XM_228197
A_43_P14436	1.09	0.00393237	TC604161
A_43_P14506	2.01	2.89081e-05	LOC499506	PREDICTED: Rattus norvegicus similar to cytosolic phosphoprotein DP58 (LOC499506), mRNA [XM_574831]	XM_574831
A_43_P14522	2.13	0.000477997	RGD1564852_predicted	DRACNG03 Rat DRG Library Rattus norvegicus cDNA clone DRACNG03 5', mRNA sequence [BG666093]
A_43_P14597	1.87333	0.0116039	Sgcg	Rattus norvegicus sarcoglycan, gamma (dystrophin-associated glycoprotein) (Sgcg), mRNA [NM_001006993]	NM_001006993
A_43_P14604	3.1	8.13476e-06	AW143134	AW143134 EST293430 Normalized rat brain, Bento Soares Rattus sp. cDNA clone RGIBE30 5' end, mRNA sequence [AW143134]	AW143134
A_43_P14623	1.16667	0.006727	Pcaf	Rattus norvegicus p300/CBP-associated factor (Pcaf), mRNA [NM_001024252]	NM_001024252
A_43_P14751	7.51333	0.000211379	Aqp9	Rattus norvegicus aquaporin 9 (Aqp9), mRNA [NM_022960]	NM_022960
A_43_P14817	3.77	2.72902e-07	Afp	Rattus norvegicus alpha-fetoprotein (Afp), mRNA [NM_012493]	NM_012493
A_43_P14857	1.81	0.000757296	Tmbim4	Rattus norvegicus transmembrane BAX inhibitor motif containing 4 (Tmbim4), mRNA [NM_199116]	NM_199116
A_43_P14894	3.20667	5.28162e-06	Nppb	Rattus norvegicus natriuretic peptide precursor type B (Nppb), mRNA [NM_031545]	NM_031545
A_43_P14904	2.42667	0.00292214	Klk6	Rattus norvegicus kallikrein 6 (Klk6), mRNA [NM_019175]	NM_019175
A_43_P14968	1.96333	0.00220839	Faah	Rattus norvegicus fatty acid amide hydrolase (Faah), mRNA [NM_024132]	NM_024132
A_43_P14969	5.21	4.93938e-05	Fbp1	Rattus norvegicus fructose-1,6- biphosphatase 1 (Fbp1), mRNA [NM_012558]	NM_012558
A_43_P14983	1.92667	0.00401446	TC626224	Q67545_9VIRU (Q67545) 7,6K protein, partial (16%) [TC626224]
A_43_P15022	2.33333	0.00114269	CB315872	AGENCOURT_11525354 NICHD_Rr_Pit1 Rattus norvegicus cDNA clone IMAGE:6887974 5', mRNA sequence [CB315872]	CB315872
A_43_P15024	1.63667	0.00780574	AW918099	AW918099 EST349403 Rat gene index, normalized rat, norvegicus, Bento Soares Rattus norvegicus cDNA clone RGIEM33 5' end, mRNA sequence [AW918099]	AW918099
A_43_P15062	1.37333	0.000499358	Rpl3l_predicted	PREDICTED: Rattus norvegicus ribosomal protein L3-like (predicted) (Rpl3l_predicted), mRNA [XM_213231]	XM_213231
A_43_P15111	1.21	0.02013	Tmem9b_predicted	PREDICTED: Rattus norvegicus TMEM9 domain family, member B (predicted) (Tmem9b_predicted), mRNA [XM_215038]	XM_215038
A_43_P15213	1.24	0.0207507	TC621438	Q6PJW8_HUMAN (Q6PJW8) C1orf71 protein, partial (8%) [TC621438]
A_43_P15252	1.22	0.0219325	Col2a1	Rattus norvegicus procollagen, type II, alpha 1 (Col2a1), mRNA [NM_012929]	NM_012929
A_43_P15260	2.89	0.0172514	Tshb	Rattus norvegicus thyroid stimulating hormone, beta subunit (Tshb), mRNA [NM_013116]	NM_013116
A_43_P15261	1.25333	1.11381e-06	Nr3c2	Rattus norvegicus nuclear receptor subfamily 3, group C, member 2 (Nr3c2), mRNA [NM_013131]	NM_013131
A_43_P15267	2.52333	0.00249461	Akt2	Rattus norvegicus thymoma viral proto-oncogene 2 (Akt2), mRNA [NM_017093]	NM_017093
A_43_P15454	3.63333	0.000134116	Nmu	Rattus norvegicus neuromedin U (Nmu), mRNA [NM_022239]	NM_022239
A_43_P15474	5.26	8.75242e-05	Kpl2	Rattus norvegicus KPL2 protein (Kpl2), mRNA [NM_022620]	NM_022620
A_43_P15489	2.64667	0.00383993	Il24	Rattus norvegicus interleukin 24 (Il24), mRNA [NM_133311]	NM_133311
A_43_P15490	2.96	2.64723e-05	Clstn2	Rattus norvegicus calsyntenin 2 (Clstn2), mRNA [NM_134377]	NM_134377
A_43_P15517	1.4	0.0124291	Jund	Rattus norvegicus Jun D proto-oncogene (Jund), mRNA [NM_138875]	NM_138875
A_43_P15529	4.11333	0.000631286	Ptgds	Rattus norvegicus prostaglandin D2 synthase (Ptgds), mRNA [NM_013015]	NM_013015
A_43_P15545	4.16333	0.00424371	Tcam1	Rattus norvegicus testicular cell adhesion molecule 1 (Tcam1), mRNA [NM_021673]	NM_021673
A_43_P15572	1.37667	0.00483025	Vegfa	Rattus norvegicus vascular endothelial growth factor A (Vegfa), mRNA [NM_031836]	NM_031836
A_43_P15576	1.57667	0.00133923	Chn1	Rattus norvegicus chimerin (chimaerin) 1 (Chn1), mRNA [NM_032083]	NM_032083
A_43_P15614	1.08	0.000452729	Pfkp	RATPHOPSHC Rattus sp. phosphofructokinase C (PFK-C) mRNA, complete cds [L25387]	L25387
A_43_P15627	1.51333	0.0163006	Cryba1	Beta crystallin A3 [Contains: Beta crystallin A3, isoform A1, Delta4 form; Beta crystallin A3, isoform A1, Delta7 form; Beta crystallin A3, isoform A1, Delta8 form]. [Source:Uniprot/SWISSPROT;Acc:P14881] [ENSRNOT00000011608]
A_43_P15737	2.07	0.000183388	Vil2	Rattus norvegicus villin 2 (Vil2), mRNA [NM_019357]	NM_019357
A_43_P15788	1.92667	0.0259019	Kifc3	Kinesin-related protein KRP4 (Fragment). [Source:Uniprot/SPTREMBL;Acc:O54721] [ENSRNOT00000019584]
A_43_P15801	1.01	0.00288755	Lancl1	Rattus norvegicus lanC (bacterial lantibiotic synthetase component C)-like 1 (Lancl1), mRNA [NM_053723]	NM_053723
A_43_P15804	2.19667	0.00619732	Pou2f1	POU domain, class 2, transcription factor 1 (Octamer-binding transcription factor 1) (Oct-1) (OTF-1) (NF-A1) (Fragment). [Source:Uniprot/SWISSPROT;Acc:P31503] [ENSRNOT00000004937]
A_43_P15847	3.13667	0.000647672	Cyp27a1	Rattus norvegicus cytochrome P450, family 27, subfamily a, polypeptide 1 (Cyp27a1), mRNA [NM_178847]	NM_178847
A_43_P15850	3.76667	0.00633943	Cyp2j9	Rattus norvegicus cytochrome P450, family 2, subfamily j, polypeptide 9 (Cyp2j9), mRNA [NM_175766]	NM_175766
A_43_P15865	1.94	0.0649094	Slc24a3	Rattus norvegicus solute carrier family 24, member 3 (Slc24a3), mRNA [XM_342533]
A_43_P15866	1.35667	9.65293e-06	Ap1g1	Gamma-adaptin (Fragment). [Source:Uniprot/SPTREMBL;Acc:Q8R525] [ENSRNOT00000021419]
A_43_P15901	1.90333	0.006318	Jub	Rattus norvegicus ajuba homolog (Xenopus laevis) (Jub), mRNA [NM_053503]	NM_053503
A_43_P15980	3.18667	0.0230499	Angpt2	Angiopoietin-2 (ANG-2) (Fragment). [Source:Uniprot/SWISSPROT;Acc:O35462] [ENSRNOT00000022774]
A_43_P16038	1.58333	0.000940234	Prkcm	PKC mu protein (Fragment). [Source:Uniprot/SPTREMBL;Acc:Q9WTQ1] [ENSRNOT00000005596]
A_43_P16060	2.26667	0.00359597	Mitf	Microphthalmia-associated transcription factor (Fragment). [Source:Uniprot/SWISSPROT;Acc:O88368] [ENSRNOT00000011531]
A_43_P16066	2.24333	1.81796e-05	Kif27	Rattus norvegicus kinesin family member 27 (Kif27), mRNA [NM_198050]	NM_198050
A_43_P16150	2.97333	0.000211481	ENSRNOT00000009385	KIAA1454-like protein (Fragment). [Source:Uniprot/SPTREMBL;Acc:Q99MF6] [ENSRNOT00000009385]
A_43_P16153	3.13667	0.00373397	Nek2	NIMA related kinase 2 (Fragment). [Source:Uniprot/SPTREMBL;Acc:Q91XQ1] [ENSRNOT00000006235]
A_43_P16155	1.55667	0.000327169	Braf	V-raf murine sarcoma viral oncogene B1-like protein (Fragment). [Source:Uniprot/SPTREMBL;Acc:Q99MC6] [ENSRNOT00000014604]
A_43_P16171	5.18333	0.00102738	AF473843	Rattus norvegicus vitamin A-deficient testicular protein 3-like mRNA, partial sequence [AF473843]	AF473843
A_43_P16203	7.14	9.54161e-05	ENSRNOT00000017847	BM259 (Fragment). [Source:Uniprot/SPTREMBL;Acc:Q923J6] [ENSRNOT00000017847]
A_43_P16216	3.58	0.000386836	Pla2r1_predicted	RATPLA2IR Rat mRNA for phospholipase A2 receptor, partial cds [D30781]
A_43_P16391	7.07333	9.94365e-05	Adam5	Rattus norvegicus a disintegrin and metalloprotease domain 5 (Adam5), mRNA [NM_020303]	NM_020303
A_43_P16515	2.59333	0.00577411	XM_215130	Rattus norvegicus hypothetical LOC293634 (LOC293634), mRNA [XM_215130]	XM_215130
A_43_P16562	1.23	0.000178313	RGD1310686	Rattus norvegicus similar to chromosome 16 open reading frame 5 (RGD1310686), mRNA [NM_001008360]	NM_001008360
A_43_P16567	1.50667	0.00205948	LOC684314	Rattus norvegicus similar to CG9886-like, mRNA (cDNA clone MGC:125019 IMAGE:7454021), complete cds [BC105621]	BC105621
A_43_P16609	1.51667	0.00291302	MGC94941	Rattus norvegicus similar to Mkrn1 protein (MGC94941), mRNA [NM_001004233]	NM_001004233
A_43_P16629	1.26333	0.0189298	RGD1565002_predicted	PREDICTED: Rattus norvegicus similar to Dehydrogenase [XM_216735]
A_43_P16642	1.65667	0.000226405	Cmas	Rattus norvegicus cytidine monophospho-N-acetylneuraminic acid synthetase (Cmas), mRNA [NM_001009419]	NM_001009419
A_43_P16666	1.38667	0.0231383	RGD1309228	Rattus norvegicus similar to putative protein, with at least 9 transmembrane domains, of eukaryotic origin (43.9 kD) (2G415) (RGD1309228), mRNA [NM_001017451]	NM_001017451
A_43_P16685	2.59667	0.00779746	Abca3	Abca3 protein. [Source:Uniprot/SPTREMBL;Acc:Q5M866] [ENSRNOT00000060781]
A_43_P16688	1.95	0.00513056	Katnb1	Rattus norvegicus katanin p80 (WD40-containing) subunit B 1 (Katnb1), mRNA [NM_001024746]	NM_001024746
A_43_P16715	1.34333	0.000234101	Sertad2	Rattus norvegicus SERTA domain containing 2 (Sertad2), mRNA [NM_001024903]	NM_001024903
A_43_P16735	1.13333	0.00423418	Nfe2l1_predicted	PREDICTED: Rattus norvegicus nuclear factor, erythroid derived 2,-like 1 (predicted) (Nfe2l1_predicted), mRNA [XM_340886]
A_43_P16804	1.28	0.000599032	Pole3	Rattus norvegicus polymerase (DNA directed), epsilon 3 (p17 subunit) (Pole3), mRNA [NM_001007652]	NM_001007652
A_43_P16862	1.09667	0.0116234	CB547893	CB547893 AMGNNUC:SRPB2-00292-D8-A srpb2 (10220) Rattus norvegicus cDNA clone srpb2-00292-d8 5', mRNA sequence [CB547893]	CB547893
A_43_P16871	1.09667	0.00994145	Fyttd1	Rattus norvegicus clone UI-R-FJ0-cpx-o-22-0-UI unknown mRNA [AY724512]	AY724512
A_43_P16945	1.49	0.012389	RGD1308124_predicted	PREDICTED: Rattus norvegicus similar to KIAA1357 protein (predicted) (RGD1308124_predicted), mRNA [XR_008811]	XR_008811
A_43_P17003	1.22333	0.00431529	RGD727788	Rattus norvegicus hypothetical protein LOC313453 (RGD727788), mRNA [NM_182822]	NM_182822
A_43_P17068	1.43	0.00228156	RGD1307812	Rattus norvegicus similar to transcription factor (p38 interacting protein) (RGD1307812), mRNA [NM_001014170]	NM_001014170
A_43_P17072	1.65333	0.000161062	Samd8	Rattus norvegicus sterile alpha motif domain containing 8 (Samd8), mRNA [NM_001012040]	NM_001012040
A_43_P17093	1.18	0.0092485	BF284985	BF284985 EST449576 Rat Gene Index, normalized rat, Rattus norvegicus cDNA Rattus norvegicus cDNA clone RGIEY35, mRNA sequence [BF284985]	BF284985
A_43_P17094	3.8	0.000112005	RGD1561916_predicted	PREDICTED: Rattus norvegicus similar to testes development-related NYD-SP22 isoform 1 (predicted) (RGD1561916_predicted), mRNA [XM_575803]	XM_575803
A_43_P17107	1.8	0.0383443	CB547916	CB547916 AMGNNUC:MRBE4-00006-E5-A rat brain E15 (10375) Rattus norvegicus cDNA clone mrbe4-00006-e5 5', mRNA sequence [CB547916]	CB547916
A_43_P17139	1.27667	0.00800116	Ifi35	Rattus norvegicus interferon-induced protein 35 (Ifi35), mRNA [NM_001009625]	NM_001009625
A_43_P17148	2.29667	0.0212788	RGD1311100_predicted	PREDICTED: Rattus norvegicus similar to RIKEN cDNA D630035O19 (predicted) (RGD1311100_predicted), mRNA [XM_221376]
A_43_P17164	3.33	0.0562921	Pcaf	p300/CBP-associated factor [Source:RefSeq_peptide;Acc:NP_001019423] [ENSRNOT00000015895]
A_43_P17202	1.08333	0.0142839	Mdm4	Rattus norvegicus transformed mouse 3T3 cell double minute 4 (Mdm4), mRNA [NM_001012026]	NM_001012026
A_43_P17221	6.23667	0.000464826	Myoz2_predicted	PREDICTED: Rattus norvegicus myozenin 2 (predicted) (Myoz2_predicted), mRNA [XM_215692]
A_43_P17271	1.17333	4.05686e-05	RGD1307569_predicted	PREDICTED: Rattus norvegicus similar to Protein C21orf63 homolog precursor (predicted) (RGD1307569_predicted), mRNA [XM_340966]
A_43_P17329	1.89	0.00097306	TC625294	MYO5C_HUMAN (Q9NQX4) Myosin-5C (Myosin Vc), partial (5%) [TC625294]
A_43_P17374	1.61667	6.41161e-06	LOC679462	PREDICTED: Rattus norvegicus similar to Tetraspanin-15 (Tspan-15) (Transmembrane 4 superfamily member 15) (Tetraspan NET-7) (LOC679462), mRNA [XM_001056482]	XM_001056482
A_43_P17382	1.73	0.000379016	Lrrc16_predicted	Rattus norvegicus similar to leucine rich repeat containing 16 (LOC306941), mRNA [XM_225336]
A_43_P17384	1.09667	0.00137152	RGD1303074	Rattus norvegicus similar to putative alpha-mannosidase (RGD1303074), mRNA [NM_001004230]	NM_001004230
A_43_P17392	1.02333	0.0014896	Arhgap21_predicted	PREDICTED: Rattus norvegicus Rho GTPase activating protein 21 (predicted) (Arhgap21_predicted), mRNA [XM_225628]
A_43_P17400	1.14	0.00456189	Pmm2_predicted	PREDICTED: Rattus norvegicus phosphomannomutase 2 (predicted) (Pmm2_predicted), mRNA [XM_220141]
A_43_P17401	1.26	0.0671238	Ppme1	Ppme1 protein (Fragment). [Source:Uniprot/SPTREMBL;Acc:Q4FZT2] [ENSRNOT00000023648]
A_43_P17408	2.26333	0.0110276	CB547962	CB547962 AMGNNUC:NRHY3-00187-B5-A W Rat hypothalamus (10735) Rattus norvegicus cDNA clone nrhy3-00187-b5 5', mRNA sequence [CB547962]	CB547962
A_43_P17411	2.26667	0.00277952	Ell2	Ell2 protein (Fragment). [Source:Uniprot/SPTREMBL;Acc:Q2NL49] [ENSRNOT00000032974]
A_43_P17415	2.31333	4.47219e-05	Slc16a6	Rattus norvegicus solute carrier family 16 (monocarboxylic acid transporters), member 6 (Slc16a6), mRNA [NM_198760]	NM_198760
A_43_P17494	1.64667	0.0011202	RGD1305269_predicted	PREDICTED: Rattus norvegicus similar to hypothetical protein (predicted) (RGD1305269_predicted), mRNA [XM_223397]	XM_223397
A_43_P17507	1.42667	0.00536044	BM386675	UI-R-CN1-cjg-n-07-0-UI.s1 UI-R-CN1 Rattus norvegicus cDNA clone UI-R-CN1-cjg-n-07-0-UI 3', mRNA sequence [BM386675]	BM386675
A_43_P17577	1.52667	0.0421204	Vps11_predicted	PREDICTED: Rattus norvegicus vacuolar protein sorting 11 (yeast) (predicted) (Vps11_predicted), mRNA [XM_236189]
A_43_P17619	1.14667	0.000494724	BF564613	BF564613 UI-R-BT1-amh-b-11-0-UI.r1 UI-R-BT1 Rattus norvegicus cDNA clone UI-R-BT1-amh-b-11-0-UI 5', mRNA sequence [BF564613]	BF564613
A_43_P17652	1.79667	2.64149e-07	ENSRNOT00000002836	Protein tyrosine phosphatase BRL-1 (Fragment). [Source:Uniprot/SPTREMBL;Acc:P70528] [ENSRNOT00000002836]
A_43_P17706	1.48	0.0115428	ENSRNOT00000020832	PREDICTED: Rattus norvegicus similar to DDHD domain containing 2 (LOC680971), mRNA [XM_001059724]
A_43_P17714	1.08333	0.00330723	Usp20_predicted	PREDICTED: Rattus norvegicus ubiquitin specific protease 20 (predicted) (Usp20_predicted), mRNA [XM_001079722]
A_43_P17762	3.55667	7.22544e-05	XM_218621	Rattus norvegicus similar to Fig-1 protein (LOC308575), mRNA [XM_218621]	XM_218621
A_43_P17795	5.1	1.41092e-06	RGD1559565_predicted	PREDICTED: Rattus norvegicus similar to EF hand domain containing 1 (predicted) (RGD1559565_predicted), mRNA [XM_576608]
A_43_P17810	4.46667	0.000613971	LOC501621	Rattus norvegicus similar to nuclear RNA export factor 7 (LOC501621), mRNA [NM_001037216]	NM_001037216
A_43_P17812	1.83667	0.0475083	Wdr47	Wdr47 protein (Fragment). [Source:Uniprot/SPTREMBL;Acc:Q5BJR0] [ENSRNOT00000027558]
A_43_P17824	2.54667	0.00326801	Nphp1_predicted	PREDICTED: Rattus norvegicus nephronophthisis 1 (juvenile) homolog (human) (predicted) (Nphp1_predicted), mRNA [XM_215847]
A_43_P17837	1.46667	0.000608379	Sesn1_predicted	CB548022 AMGNNUC:NRHY4-00025-A10-A W Rat hypothalamus (10464) Rattus norvegicus cDNA clone nrhy4-00025-a10 5', mRNA sequence [CB548022]
A_43_P17914	2.88667	0.00271782	Dpf3_predicted	PREDICTED: Rattus norvegicus D4, zinc and double PHD fingers, family 3 (predicted) (Dpf3_predicted), mRNA [XM_238462]
A_43_P17922	2.76	0.0354164	Myrip	Rattus norvegicus myosin VIIA and Rab interacting protein (Myrip), mRNA [NM_182844]	NM_182844
A_43_P17937	3.54333	0.000618664	RGD1306625_predicted	PREDICTED: Rattus norvegicus LOC360508 (predicted) (RGD1306625_predicted), mRNA [XM_340782]
A_43_P17943	2.70667	0.0108757	ENSRNOT00000052246	PREDICTED: Rattus norvegicus ubiquitin specific protease 31 (predicted) (Usp31_predicted), mRNA [XM_219292]
A_43_P17957	1.90667	0.00177659	RGD1561459_predicted	PREDICTED: Rattus norvegicus similar to RIKEN cDNA 1810020D17 (predicted) (RGD1561459_predicted), mRNA [XM_341884]	XM_341884
A_43_P17969	2.01333	0.00230693	Nrcam	Rattus norvegicus neuronal cell adhesion molecule long isoform Nc14 (Nrcam) mRNA, complete cds, alternatively spliced. [AY574273]	AY574273
A_43_P17979	1.27	0.0206307	CB544807	AMGNNUC:NRWA1-00003-G5-A W white adipose tiss (10479) Rattus norvegicus cDNA clone nrwa1-00003-g5 5', mRNA sequence [CB544807]	CB544807
A_43_P17999	3.4	8.97781e-05	ENSRNOT00000014790	Cytoplasmic polyadenylation element-binding protein 1 (CPE-binding protein 1) (CPE-BP1) (CPEB-1) (CPEB). [Source:Uniprot/SWISSPROT;Acc:P0C279] [ENSRNOT00000014790]
A_43_P18032	1.60667	0.00370297	CB544891	CB544891 AMGNNUC:MRPE4-00145-F4-A mrpe4 (10380) Rattus norvegicus cDNA clone mrpe4-00145-f4 5', mRNA sequence [CB544891]	CB544891
A_43_P18082	1.43333	0.00451855	RGD1565845_predicted	PREDICTED: Rattus norvegicus similar to 5730537D05Rik protein (predicted) (RGD1565845_predicted), mRNA [XM_342266]
A_43_P18106	1.54667	5.09465e-06	Ahi1	Rattus norvegicus Abelson helper integration site 1 (Ahi1), mRNA [NM_001002277]	NM_001002277
A_43_P18174	3.53333	8.22882e-06	Mbnl3_predicted	PREDICTED: Rattus norvegicus muscleblind-like 3 (Drosophila) (predicted) (Mbnl3_predicted), mRNA [XM_228685]
A_43_P18183	1.91667	0.00170733	RGD1359108	Rattus norvegicus similar to RIKEN cDNA 3110043O21 (RGD1359108), mRNA [NM_001007702]	NM_001007702
A_43_P18208	2.08667	0.00124999	Pitrm1_predicted	PREDICTED: Rattus norvegicus pitrilysin metallepetidase 1 (predicted) (Pitrm1_predicted), mRNA [XM_225517]
A_43_P18254	3.38667	9.83789e-05	Bcar3_predicted	PREDICTED: Rattus norvegicus breast cancer anti-estrogen resistance 3 (predicted) (Bcar3_predicted), mRNA [XM_227657]
A_43_P18294	1.19333	0.0147445	ENSRNOT00000056198	similar to Retinoblastoma-binding protein 2 (RBBP-2) (LOC312678), misc RNA [Source:RefSeq_dna;Acc:XR_005442] [ENSRNOT00000056198]
A_43_P18329	3.79667	0.000542276	Stim1_predicted	Stromal interaction molecule 1 precursor. [Source:Uniprot/SWISSPROT;Acc:P84903] [ENSRNOT00000027685]
A_43_P18339	1.45667	0.0219421	Dgki	Rattus norvegicus rDGKi-3 mRNA for diacylglycerol kinase iota-3, complete cds. [AB058964]	AB058964
A_43_P18363	1.82333	0.000122391	XM_341150	Rattus norvegicus similar to SPT3-associated factor 42 (LOC360874), mRNA [XM_341150]	XM_341150
A_43_P18376	4.03667	4.76283e-05	RGD1305928_predicted	PREDICTED: Rattus norvegicus hypothetical LOC300207 (predicted) (RGD1305928_predicted), mRNA [XM_217031]
A_43_P18384	2.74667	0.010879	TC623722	AK129232 mKIAA0868 protein {Mus musculus} (exp=-1; wgp=0; cg=0), partial (12%) [TC623722]
A_43_P18385	1.33	5.54672e-05	LOC691966	PREDICTED: Rattus norvegicus similar to Sulfide:quinone oxidoreductase, mitochondrial precursor (LOC691966), mRNA [XM_001080417]
A_43_P18397	2.98	0.00214702	Tcfap2b_predicted	PREDICTED: Rattus norvegicus transcription factor AP-2 beta (predicted), transcript variant 2 (Tcfap2b_predicted), mRNA [XM_001068293]
A_43_P18403	1.94333	0.00154499	Mthfs	Rattus norvegicus 5,10-methenyltetrahydrofolate synthetase (5-formyltetrahydrofolate cyclo-ligase) (Mthfs), mRNA [NM_001009349]	NM_001009349
A_43_P18474	2.14667	1.29672e-07	Pla2r1_predicted	PREDICTED: Rattus norvegicus mannose receptor, C type 2 (predicted) (Mrc2_predicted), mRNA [XM_215737]
A_43_P18479	1.48333	0.0013019	XM_215818	Rattus norvegicus similar to fibrous sheath-interacting protein 1 (LOC296074), mRNA [XM_215818]	XM_215818
A_43_P18485	1.92	0.000122814	B4galt7	Rattus norvegicus xylosylprotein beta1,4-galactosyltransferase, polypeptide 7 (galactosyltransferase I) (B4galt7), mRNA [NM_001031661]	NM_001031661
A_43_P18507	1.11667	0.0261516	RGD1308031	Rattus norvegicus similar to RIKEN cDNA 2510048L02 (RGD1308031), mRNA [NM_001009667]	NM_001009667
A_43_P18517	2.61333	0.00398443	Baz2a_predicted	AMGNNUC:NRHY3-00147-F2-A W Rat hypothalamus (10735) Rattus norvegicus cDNA clone nrhy3-00147-f2 5', mRNA sequence [CB546267]
A_43_P18526	1.21333	0.00501784	ENSRNOT00000040062	Atpase, class VI, type 11C (predicted) (Atp11c_predicted), mRNA [Source:RefSeq_dna;Acc:XR_007360] [ENSRNOT00000040062]
A_43_P18571	6.03	2.36991e-06	Tekt4	Rattus norvegicus tektin 4 (Tekt4), mRNA [NM_001013965]	NM_001013965
A_43_P18573	2.68	0.0458701	Lrba_predicted	PREDICTED: Rattus norvegicus LPS-responsive beige-like anchor (predicted), transcript variant 1 (Lrba_predicted), mRNA [XM_001066755]	XM_001066755
A_43_P18601	1.21667	0.0303248	Rbbp6	Rbbp6 protein (Fragment). [Source:Uniprot/SPTREMBL;Acc:Q5EB85] [ENSRNOT00000035770]
A_43_P18603	1.45667	0.00109495	Nek4	PREDICTED: Rattus norvegicus NIMA (never in mitosis gene a)-related expressed kinase 4 (Nek4), mRNA [XM_224610]
A_43_P18621	2.87333	0.00144487	ENSRNOT00000040301	PREDICTED: Rattus norvegicus RGD1564599 (predicted) (RGD1564599_predicted), mRNA [XM_215240]
A_43_P18637	2.54333	0.00132739	XM_216838	Rattus norvegicus similar to THEG protein (LOC299599), mRNA [XM_216838]	XM_216838
A_43_P18738	2.49333	0.000953854	Mrc1_predicted	PREDICTED: Rattus norvegicus mannose receptor, C type 1 (predicted) (Mrc1_predicted), mRNA [XM_001072782]
A_43_P18744	4.12	0.000176043	Enpp5	Rattus norvegicus ectonucleotide pyrophosphatase/phosphodiesterase 5 (Enpp5), mRNA [NM_001012744]	NM_001012744
A_43_P18756	1.63333	1.72146e-05	ENSRNOT00000057639	PREDICTED: Rattus norvegicus ATPase, class VI, type 11A (predicted) (Atp11a_predicted), mRNA [XM_225014]
A_43_P18781	3.34333	0.00340313	LOC362261	Rattus norvegicus similar to lipin 3 (LOC362261), mRNA [NM_001014184]	NM_001014184
A_43_P18802	2.15	0.000229663	Pask	Rattus norvegicus PAS domain containing serine/threonine kinase (Pask), mRNA [NM_001009362]	NM_001009362
A_43_P18806	5.81	5.37315e-05	ENSRNOT00000054929	AGENCOURT_17839610 NIH_MGC_238 Rattus norvegicus cDNA clone IMAGE:7131862 5', mRNA sequence [CK599085]
A_43_P18824	1.42	0.00181637	Pank1_predicted	PREDICTED: Rattus norvegicus pantothenate kinase 1 (predicted) (Pank1_predicted), mRNA [XM_215283]
A_43_P18879	1.69	0.0227176	Arsa	Rattus norvegicus arylsulfatase A (Arsa), mRNA [NM_001034933]	NM_001034933
A_43_P18918	1.22333	0.0113331	Acbd5	Rattus norvegicus acyl-Coenzyme A binding domain containing 5 (Acbd5), mRNA [NM_001077635]	NM_001077635
A_43_P18922	1.86333	0.00152656	Sema5a_predicted	PREDICTED: Rattus norvegicus sema domain, seven thrombospondin repeats (type 1 and type 1-like), transmembrane domain (TM) and short cytoplasmic domain, (semaphorin) 5A (predicted) (Sema5a_predicted), mRNA [XM_241275]	XM_241275
A_43_P18931	3.66	7.91005e-05	RGD1304982_predicted	PREDICTED: Rattus norvegicus similar to RIKEN cDNA 2810025M15 (predicted) (RGD1304982_predicted), mRNA [XM_213907]
A_43_P18977	1.08667	0.00341265	Cenpc1	Rattus norvegicus centromere protein C 1 (Cenpc1), mRNA [NM_001004098]	NM_001004098
A_43_P19006	1.90667	0.00522453	RGD1563309_predicted	Rattus norvegicus similar to Expressed sequence AI841987 (LOC363280), mRNA [XM_343621]
A_43_P19012	1.26667	0.000481295	RGD1310143	Rattus norvegicus similar to RIKEN cDNA D030028O16 (RGD1310143), mRNA [NM_001010951]	NM_001010951
A_43_P19051	2.24667	0.00781521	RGD1560686_predicted	Rattus norvegicus similar to sidekick-like protein 1 (LOC304297), mRNA [XM_221932]
A_43_P19075	4.91667	0.000925072	RGD1559456_predicted	PREDICTED: Rattus norvegicus similar to RIKEN cDNA 4930447C04 (predicted) (RGD1559456_predicted), mRNA [XM_576051]
A_43_P19101	2.73333	0.000133067	RGD1562626_predicted	PREDICTED: Rattus norvegicus similar to adaptor molecule SRCASM (predicted) (RGD1562626_predicted), mRNA [XR_009456]	XR_009456
A_43_P19155	2.17	0.00104621	RGD1565362_predicted	INADL (Fragment). [Source:Uniprot/SPTREMBL;Acc:Q8VI28] [ENSRNOT00000010211]
A_43_P19193	3	0.00218676	Lama1_predicted	PREDICTED: Rattus norvegicus laminin, alpha 1 (predicted) (Lama1_predicted), mRNA [XM_237536]
A_43_P19224	2.12333	0.000318744	Zhx3	Rattus norvegicus zinc fingers and homeoboxes 3 (Zhx3), mRNA [NM_001047097]	NM_001047097
A_43_P19245	1.26	0.000133218	BF524882	BF524882 UI-R-AD1-zm-f-04-0-UI.r1 UI-R-AD1 Rattus norvegicus cDNA clone UI-R-AD1-zm-f-04-0-UI 5', mRNA sequence [BF524882]	BF524882
A_43_P19251	2.58667	0.00319373	LOC501046	PREDICTED: Rattus norvegicus similar to Phakinin (Beaded filament structural protein 2) (Lens fiber cell beaded filament protein CP 49) (CP49) (49 kDa cytoskeletal protein) (LOC501046), mRNA [XR_006440]	XR_006440
A_43_P19260	4.89667	0.00016952	RGD1559803_predicted	PREDICTED: Rattus norvegicus similar to maestro (predicted) (RGD1559803_predicted), mRNA [XM_001053368]	XM_001053368
A_43_P19284	3.11333	1.72804e-06	Bcar3_predicted	PREDICTED: Rattus norvegicus breast cancer anti-estrogen resistance 3 (predicted) (Bcar3_predicted), mRNA [XM_227657]
A_43_P19286	7.67333	1.55692e-06	RGD1307595_predicted	PREDICTED: Rattus norvegicus similar to RIKEN cDNA 1700018B24 (predicted) (RGD1307595_predicted), mRNA [XM_215558]
A_43_P19301	1.49667	0.00531012	XM_235452	Rattus norvegicus similar to cysteine and histidine-rich protein (LOC315097), mRNA [XM_235452]	XM_235452
A_43_P19317	4.55667	1.35364e-06	RGD1310166_predicted	Rattus norvegicus similar to Chromodomain-helicase-DNA-binding protein 1 (CHD-1) (LOC303395), mRNA [XM_220804]
A_43_P19334	1.40667	0.0150865	Msh5	Rattus norvegicus mutS homolog 5 (E. coli) (Msh5), mRNA [NM_212536]	NM_212536
A_43_P19350	7.92	4.73696e-06	RGD1306704_predicted	PREDICTED: Rattus norvegicus hypothetical LOC295483 (predicted) (RGD1306704_predicted), mRNA [XM_215709]	XM_215709
A_43_P19369	1.57	0.0268121	Prkg1_predicted	PREDICTED: Rattus norvegicus protein kinase, cGMP-dependent, type 1 (mapped) (Prkg1_mapped), mRNA [XM_219805]	XM_219805
A_43_P19436	1.14667	0.00502459	RGD1304885_predicted	PREDICTED: Rattus norvegicus similar to SH3 domain protein D19 (predicted) (RGD1304885_predicted), mRNA [XM_215597]
A_43_P19496	2.84667	0.00176508	RGD1310680_predicted	PREDICTED: Rattus norvegicus similar to hypothetical protein MGC33486 (predicted) (RGD1310680_predicted), mRNA [XM_219694]
A_43_P19497	1.75667	0.00015354	Eps15	Rattus norvegicus epidermal growth factor receptor pathway substrate 15 (Eps15), mRNA [NM_001009424]	NM_001009424
A_43_P19500	5.73667	0.00014156	RGD1309065_predicted	PREDICTED: Rattus norvegicus similar to RIKEN cDNA 4931407K02 (predicted) (RGD1309065_predicted), mRNA [XM_235526]
A_43_P19512	2.91333	0.0170692	Ank3	Rattus norvegicus ankyrin 3, epithelial (Ank3), transcript variant 1, mRNA [NM_031805]	NM_031805
A_43_P19519	1.82333	0.00849292	Vcl_predicted	PREDICTED: Rattus norvegicus vinculin (predicted) (Vcl_predicted), mRNA [XM_223781]	XM_223781
A_43_P19525	1.54	0.017284	Arhgap12_predicted	Rattus norvegicus similar to Rho GTPase activating protein 12 (LOC307016), mRNA [XM_225439]
A_43_P19536	1.86667	0.000946807	Gpt2_predicted	Rattus norvegicus glutamic pyruvate transaminase (alanine aminotransferase) 2 (predicted) (Gpt2_predicted), mRNA [NM_001012057]	NM_001012057
A_43_P19599	3.57	1.77276e-05	Bbx_predicted	Rattus norvegicus bobby sox homolog (Drosophila) (predicted) (Bbx_predicted), mRNA [NM_001079938]	NM_001079938
A_43_P19603	1.50667	0.00237411	Zc3h7b_predicted	Rattus norvegicus similar to ubiquitous tetratricopeptide containing protein RoXaN; Rotavirus X associated non-structural protein (LOC315158), mRNA [XM_243630]
A_43_P19606	1.06667	0.047511	Slc12a7	PREDICTED: Rattus norvegicus solute carrier family 12 (potassium [XM_001071999]	XM_001071999
A_43_P19673	2.13667	0.0434134	Lrba_predicted	PREDICTED: Rattus norvegicus LPS-responsive beige-like anchor (predicted) (Lrba_predicted), mRNA [XM_342271]
A_43_P19717	5.10333	1.51062e-05	RGD1311867_predicted	PREDICTED: Rattus norvegicus similar to RIKEN cDNA 1700013H19 (predicted) (RGD1311867_predicted), mRNA [XM_344745]
A_43_P19742	4.25333	0.00026065	ENSRNOT00000059326	RIKEN cDNA 1700008G05 gene [Source:MarkerSymbol;Acc:MGI:1922747] [ENSRNOT00000059326]
A_43_P19751	4	8.34846e-05	RGD1565975_predicted	PREDICTED: Rattus norvegicus RGD1565975 (predicted) (RGD1565975_predicted), mRNA [XM_238038]	XM_238038
A_43_P19760	3.92	0.0026006	Sdsl_predicted	PREDICTED: Rattus norvegicus serine dehydratase-like (predicted) (Sdsl_predicted), mRNA [XM_341089]
A_43_P19769	6.35333	0.000205426	RGD1307943_predicted	PREDICTED: Rattus norvegicus LOC362727 (predicted) (RGD1307943_predicted), mRNA [XM_343049]
A_43_P19799	2.77333	0.00468703	RGD1563222_predicted	PREDICTED: Rattus norvegicus similar to RIKEN cDNA A930018P22 (predicted) (RGD1563222_predicted), mRNA [XM_342474]
A_43_P19839	4.38	0.000240348	TC607167	Q6P8T4_MOUSE (Q6P8T4) Cypt5 protein, partial (7%) [TC607167]
A_43_P19862	4.46	0.000807608	RGD1565716_predicted	PREDICTED: Rattus norvegicus similar to RIKEN cDNA 4921529O18 (predicted) (RGD1565716_predicted), mRNA [XM_216733]
A_43_P19867	5.66667	1.78672e-07	RGD1562792_predicted	PREDICTED: Rattus norvegicus similar to RIKEN cDNA 2410004F06 (predicted) (RGD1562792_predicted), mRNA [XM_214910]
A_43_P19880	4.35667	0.00027303	LOC308954	Rattus norvegicus similar to hypothetical protein MGC50721 (LOC308954), mRNA [NM_001024777]	NM_001024777
A_43_P19890	2.86333	0.00805541	BF522086	UI-R-Y0-abb-e-09-0-UI.r2 UI-R-Y0 Rattus norvegicus cDNA clone UI-R-Y0-abb-e-09-0-UI 5', mRNA sequence [BF522086]	BF522086
A_43_P19921	4.14	6.46738e-07	Mtap7_predicted	Rattus norvegicus similar to microtubule-associated protein 7 (LOC293016), mRNA [XM_214968]
A_43_P19941	3.20667	6.47176e-05	Lrrc48	Rattus norvegicus leucine rich repeat containing 48 (Lrrc48), mRNA [NM_001013857]	NM_001013857
A_43_P20097	1.69333	0.0415068	LOC362587	PREDICTED: Rattus norvegicus similar to microfilament and actin filament cross-linker protein isoform b (LOC362587), mRNA [XM_342906]	XM_342906
A_43_P20190	1.19	0.0115512	ENSRNOT00000015108	Da1-12. [Source:Uniprot/SPTREMBL;Acc:Q7TP07] [ENSRNOT00000015108]
A_43_P20192	1.89	0.000473532	ENSRNOT00000060928	PREDICTED: Rattus norvegicus nuclear receptor binding SET domain protein 1 (predicted) (Nsd1_predicted), mRNA [XM_225168]
A_43_P20320	2.29333	0.002438	RGD1309708	Rattus norvegicus similar to RIKEN cDNA 4930455F23 (RGD1309708), mRNA [NM_001014131]	NM_001014131
A_43_P20370	3.09	0.000126003	Diap1_predicted	Rattus norvegicus similar to p140mDia (LOC307483), mRNA [XM_226014]
A_43_P20375	6.62	0.0002961	RGD1306739_predicted	PREDICTED: Rattus norvegicus similar to RIKEN cDNA 1700040L02 (predicted) (RGD1306739_predicted), mRNA [XM_342127]
A_43_P20415	1.03	0.0102035	Tcfdp2_predicted	PREDICTED: Rattus norvegicus transcription factor Dp 2 (predicted) (Tcfdp2_predicted), mRNA [XM_217232]
A_43_P20416	1.48667	0.00869293	Sync_predicted	PREDICTED: Rattus norvegicus syncoilin (predicted) (Sync_predicted), mRNA [XM_342925]
A_43_P20443	4.48333	0.00338753	MGC114427	Rattus norvegicus similar to melanoma antigen family A, 5 (MGC114427), mRNA [NM_001024893]	NM_001024893
A_43_P20449	1.06667	0.00595487	RGD1310180	PREDICTED: Rattus norvegicus similar to hypothetical protein FLJ12681 (RGD1310180), mRNA [XM_340769]
A_43_P20503	1.20667	0.00970432	ENSRNOT00000006131	RGD1304878 protein (Fragment). [Source:Uniprot/SPTREMBL;Acc:Q5EBA2] [ENSRNOT00000006131]
A_43_P20505	2.23667	0.000781481	Bbx_predicted	Rattus norvegicus bobby sox homolog (Drosophila) (predicted) (Bbx_predicted), mRNA [NM_001079938]	NM_001079938
A_43_P20521	3.39	2.8224e-06	Zswim5_predicted	PREDICTED: Rattus norvegicus zinc finger, SWIM domain containing 5 (predicted) (Zswim5_predicted), mRNA [XM_233421]	XM_233421
A_43_P20612	1.21333	0.00753337	RGD1305986_predicted	Rattus norvegicus similar to FLJ00052 protein (LOC360819), mRNA [XM_341092]
A_43_P20636	1.84	0.0389162	RGD1562576_predicted	PREDICTED: Rattus norvegicus similar to hypothetical protein (predicted) (RGD1562576_predicted), mRNA [XM_220289]	XM_220289
A_43_P20646	3.72667	8.21949e-05	Eva1_predicted	PREDICTED: Rattus norvegicus epithelial V-like antigen 1 (predicted) (Eva1_predicted), mRNA [XM_236197]
A_43_P20654	2.62	0.00172504	Rhpn2_predicted	Rattus norvegicus similar to rhophilin-like protein; RhoB effector; rhophilin-2; rhophilin 2 (LOC308516), mRNA [XM_238787]
A_43_P20674	1.44	0.00431602	Btbd15	Rattus norvegicus BTB (POZ) domain containing 15 (Btbd15), mRNA [NM_001034942]	NM_001034942
A_43_P20691	1.83333	0.0122412	Dyx1c1	Rattus norvegicus dyslexia susceptibility 1 candidate 1 homolog (human) (Dyx1c1), mRNA [NM_001007010]	NM_001007010
A_43_P20704	2.01333	0.0297	Dst_predicted	PREDICTED: Rattus norvegicus dystonin (predicted) (Dst_predicted), mRNA [XM_237042]
A_43_P20754	1.23	0.002077	ENSRNOT00000001198	Protein-tyrosine sulfotransferase 1 (EC 2.8.2.20) (Tyrosylprotein sulfotransferase-1) (TPST-1). [Source:Uniprot/SWISSPROT;Acc:Q3KR92] [ENSRNOT00000001198]
A_43_P20832	1.36667	0.00326813	ENSRNOT00000018457	CB546158 AMGNNUC:NRDG1-00199-G7-A nrdg1 (10855) Rattus norvegicus cDNA clone nrdg1-00199-g7 5', mRNA sequence [CB546158]
A_43_P20849	1.92333	0.00825098	Slc35c2	Rattus norvegicus solute carrier family 35, member C2, mRNA (cDNA clone IMAGE:7189346) [BC087085]
A_43_P20851	1.39333	0.117263	Ppfibp2	Liprin beta 2 (Fragment). [Source:Uniprot/SPTREMBL;Acc:Q5UDQ9] [ENSRNOT00000047831]
A_43_P20914	1.69333	0.0196044	Pard6b_predicted	Rattus norvegicus similar to PAR6B (LOC362279), mRNA [XM_342589]
A_43_P20948	1.98333	0.000425437	Dd5	Ubiquitin-protein ligase EDD1 (EC 6.3.2.-) (Hyperplastic discs protein homolog) (100 kDa protein) (Fragment). [Source:Uniprot/SWISSPROT;Acc:Q62671] [ENSRNOT00000009115]
A_43_P20954	3.04667	0.00134207	LOC365476	Rattus norvegicus similar to chromosome 10 open reading frame 79, mRNA (cDNA clone IMAGE:7313272), partial cds. [BC092207]	BC092207
A_43_P20961	2.38333	0.000154758	Stk36_predicted	PREDICTED: Rattus norvegicus serine [XM_217435]
A_43_P20972	1.70667	0.0469641	RGD1563429_predicted	PREDICTED: Rattus norvegicus similar to T-cell activation leucine repeat-rich protein (predicted) (RGD1563429_predicted), mRNA [XM_001064039]
A_43_P21000	1.58	0.0230255	Lrch3_predicted	Rattus norvegicus similar to hypothetical protein MGC4126 (LOC303883), mRNA [XM_221380]
A_43_P21037	1.98667	0.0024873	ENSRNOT00000055338	Snta1 protein (Fragment). [Source:Uniprot/SPTREMBL;Acc:Q498T0] [ENSRNOT00000055338]
A_43_P21070	1.42667	0.0170375	Il17r_predicted	Rattus norvegicus similar to interleukin 17 receptor (LOC312679), mRNA [XM_232247]
A_43_P21088	2.13	0.00688833	RGD1306214_predicted	Rattus norvegicus similar to TGF-beta induced apotosis protein 2 (LOC311093), mRNA [XM_229993]
A_43_P21136	2.51667	0.00110894	Mapk8ip2	Mapk8ip2 protein (Fragment). [Source:Uniprot/SPTREMBL;Acc:Q3B8P9] [ENSRNOT00000051148]
A_43_P21165	3.03333	0.000482831	Kpna6	Rattus norvegicus karyopherin (importin) alpha 6 (Kpna6), mRNA [NM_001015029]	NM_001015029
A_43_P21178	1.07	0.0106127	Trip12	Rattus norvegicus thyroid hormone receptor interactor 12 (Trip12), mRNA [NM_001031659]	NM_001031659
A_43_P21226	1.06	0.00437054	Usp8_predicted	Rattus norvegicus similar to mKIAA0055 protein (LOC296121), mRNA [XM_215821]
A_43_P21313	1.27333	0.024555	Nedd9	Rattus norvegicus neural precursor cell expressed, developmentally down-regulated gene 9 (Nedd9), mRNA [NM_001011922]	NM_001011922
A_43_P21317	1.08333	0.00148937	Zfp612_predicted	PREDICTED: Rattus norvegicus zinc finger protein 612 (predicted) (Zfp612_predicted), mRNA [XM_226455]
A_43_P21327	2.35	2.72973e-06	Plxnc1_predicted	Rattus norvegicus similar to receptor for viral-encoded semaphorin protein (LOC362873), mRNA [XM_343200]
A_43_P21364	1.54333	0.00455484	LOC363009	PREDICTED: Rattus norvegicus similar to CG31653-PA (LOC363009), mRNA [XM_343342]	XM_343342
A_43_P21423	1.20333	0.0382784	Pak4_predicted	PREDICTED: Rattus norvegicus p21 (CDKN1A)-activated kinase 4 (predicted) (Pak4_predicted), mRNA [XM_218388]
A_43_P21431	1.10667	0.000105615	Mtmr3	Rattus norvegicus myotubularin related protein 3 (Mtmr3), mRNA [NM_001012038]	NM_001012038
A_43_P21457	1.07667	0.000554426	Phf17_predicted	PREDICTED: Rattus norvegicus PHD finger protein 17 (predicted) (Phf17_predicted), mRNA [XM_227074]
A_43_P21489	6.14333	0.00112131	Zmynd10	Rattus norvegicus zinc finger, MYND domain-containing 10 (Zmynd10), mRNA [NM_001004284]	NM_001004284
A_43_P21502	1.49333	0.00178595	RGD1308321_predicted	PREDICTED: Rattus norvegicus hypothetical LOC288354 (predicted) (RGD1308321_predicted), mRNA [XM_237855]	XM_237855
A_43_P21507	1.46667	0.0111135	Herc1_predicted	PREDICTED: Rattus norvegicus hect (homologous to the E6-AP (UBE3A) carboxyl terminus) domain and RCC1 (CHC1)-like domain (RLD) 1 (predicted) (Herc1_predicted), mRNA [XM_236362]
A_43_P21508	2.87333	0.000868675	Eml5	EML5. [Source:Uniprot/SPTREMBL;Acc:Q6ED65] [ENSRNOT00000005978]
A_43_P21527	1.20333	0.0225458	XM_225165	Rattus norvegicus similar to F-box and leucine-rich repeat protein 3A; F-box protein Fbl3a (LOC306750), mRNA [XM_225165]	XM_225165
A_43_P21658	1.64	0.0083341	Gpc4	Rattus norvegicus glypican 4 (Gpc4), mRNA [NM_001014108]	NM_001014108
A_43_P21680	1.47667	0.0312829	RGD1307325	Rattus norvegicus similar to RIKEN cDNA 4933411K20 (RGD1307325), mRNA [NM_001014001]	NM_001014001
A_43_P21681	1.23333	0.00125865	Slc12a7	Slc12a7 protein. [Source:Uniprot/SPTREMBL;Acc:Q5RK27] [ENSRNOT00000022635]
A_43_P21719	4.09333	8.0194e-05	Eva1_predicted	CB547029 AMGNNUC:SRPB2-00003-C1-A srpb2 (10220) Rattus norvegicus cDNA clone srpb2-00003-c1 5', mRNA sequence [CB547029]
A_43_P21739	2.53	0.000632338	CB547046	AMGNNUC:SRPB2-00042-F7-A srpb2 (10220) Rattus norvegicus cDNA clone srpb2-00042-f7 5', mRNA sequence [CB547046]	CB547046
A_43_P21758	2.23333	0.00672017	Usp9x_predicted	PREDICTED: Rattus norvegicus ubiquitin specific peptidase 9, X chromosome (predicted) (Usp9x_predicted), mRNA [XM_343766]
A_43_P21762	2.69667	0.0145438	Slc25a30	Rattus norvegicus solute carrier family 25, member 30 (Slc25a30), mRNA [NM_001013187]	NM_001013187
A_43_P21764	2.16	0.0529409	RGD1308319_predicted	PREDICTED: Rattus norvegicus similar to KIAA0802 protein (predicted) (RGD1308319_predicted), mRNA [XM_237548]
A_43_P21779	5.21333	0.000245619	RGD1311615_predicted	PREDICTED: Rattus norvegicus similar to hypothetical protein FLJ33868 (predicted) (RGD1311615_predicted), mRNA [XM_345624]
A_43_P21799	2.33667	0.0113605	RGD1310093_predicted	Rattus norvegicus similar to hypothetical protein FLJ11354 (LOC303538), mRNA [XM_220978]
A_43_P21800	1.86	9.8831e-05	JIK	Rattus norvegicus JNK/SAPK-inhibitory kinase (JIK), mRNA [NM_001024254]	NM_001024254
A_43_P21813	3.66667	0.00404497	RGD1311294_predicted	PREDICTED: Rattus norvegicus similar to Hypothetical protein C6orf60 (predicted) (RGD1311294_predicted), mRNA [XM_342147]
A_43_P21845	2.82	0.000139237	RGD1310039	Rattus norvegicus similar to hypothetical protein FLJ10058 (RGD1310039), mRNA [NM_001014165]	NM_001014165
A_43_P21870	1.40333	0.00180196	Oact2	Membrane-bound O-acyltransferase domain-containing protein 2 (EC 2.3.-.-) (O-acyltransferase domain-containing protein 2). [Source:Uniprot/SWISSPROT;Acc:Q3T1J2] [ENSRNOT00000009018]
A_43_P21873	1.81	0.00253731	RGD1311859_predicted	PREDICTED: Rattus norvegicus similar to hypothetical protein DKFZp434H0115 (predicted) (RGD1311859_predicted), mRNA [XM_220974]
A_43_P21910	1.91	0.0359515	Pkn3	Rattus norvegicus protein kinase N3 (Pkn3), mRNA [NM_001047861]	NM_001047861
A_43_P21913	2.81667	7.86672e-05	Usp53_predicted	PREDICTED: Rattus norvegicus ubiquitin specific protease 53 (predicted) (Usp53_predicted), mRNA [XM_215700]
A_43_P21945	4.39333	2.60232e-05	Ppl_predicted	PREDICTED: Rattus norvegicus periplakin (predicted) (Ppl_predicted), mRNA [XM_220174]
A_43_P22020	2.52667	0.000777781	RGD1565575_predicted	similar to senataxin; DEAxQ-box helicase; tRNA splicing endonuclease regulator 1 (predicted) (RGD1565575_predicted), mRNA [Source:RefSeq_dna;Acc:XR_009286] [ENSRNOT00000017984]
A_43_P22042	3.52	2.58554e-05	Pla2g7	Rattus norvegicus phospholipase A2, group VII (platelet-activating factor acetylhydrolase, plasma) (Pla2g7), mRNA [NM_001009353]	NM_001009353
A_43_P22076	1.44333	0.000414676	RGD1564130_predicted	PREDICTED: Rattus norvegicus similar to TBP-associated factor 172 (TAF-172) (TAF(II)170) (predicted) (RGD1564130_predicted), mRNA [XM_347206]
A_43_P22080	2.78667	0.00250432	Lcp1	Rattus norvegicus lymphocyte cytosolic protein 1 (Lcp1), mRNA [NM_001012044]	NM_001012044
A_43_P22110	1.84667	1.64493e-05	Nfatc2ip	Rattus norvegicus nuclear factor of activated T-cells, cytoplasmic, calcineurin-dependent 2 interacting protein (Nfatc2ip), mRNA [NM_001007692]	NM_001007692
A_43_P22150	2.81333	0.000874453	LOC684297	PREDICTED: Rattus norvegicus similar to PHD finger protein 8 (LOC684297), mRNA [XM_001069774]	XM_001069774
A_43_P22174	1.10333	0.007852	Wdr1	Rattus norvegicus WD repeat domain 1 (Wdr1), mRNA [NM_001014135]	NM_001014135
A_43_P22189	1.78333	0.0279678	XM_233843	Rattus norvegicus similar to ubiquitin-conjugating enzyme (LOC313877), mRNA [XM_233843]	XM_233843
A_43_P22190	1.69	0.0126131	Mnab_predicted	PREDICTED: Rattus norvegicus membrane associated DNA binding protein (predicted) (Mnab_predicted), mRNA [XM_231249]
A_43_P22210	1.31667	0.0245877	Zfp644_predicted	Rattus norvegicus similar to mKIAA1221 protein (LOC305127), mRNA [XM_223150]
A_43_P22230	1.60333	0.00723237	Alms1_predicted	PREDICTED: Rattus norvegicus Alstrom syndrome 1 (predicted) (Alms1_predicted), mRNA [XM_216189]
A_43_P22317	2.94667	0.00413015	Tiam1	PREDICTED: Rattus norvegicus T-cell lymphoma invasion and metastasis 1 (Tiam1), mRNA [XM_221672]
A_43_P22326	2.88333	0.0101485	RGD1310623	Rattus norvegicus similar to RIKEN cDNA 2010005O13 (RGD1310623), mRNA [NM_001034011]	NM_001034011
A_43_P22378	3.70667	0.000150217	RGD1564164_predicted	EST88 Rat cochlea outer hair cells Lambda Zap Express Library Rattus norvegicus cDNA clone 379c 5', mRNA sequence [AI058278]
A_43_P22401	3.95667	0.000106028	RGD1565856_predicted	PREDICTED: Rattus norvegicus similar to Hypothetical 55.1 kDa protein F09G8.5 in chromosome III (predicted) (RGD1565856_predicted), mRNA [XM_215012]
A_43_P22466	3.36	2.60758e-05	Txndc8	Rattus norvegicus thioredoxin domain containing 8 (Txndc8), mRNA [NM_001004092]	NM_001004092
A_43_P22470	2.76667	0.0158955	Trfr2_predicted	PREDICTED: Rattus norvegicus transferrin receptor 2 (predicted) (Trfr2_predicted), mRNA [XM_222022]
A_43_P22478	3.18667	0.000693779	Dyrk3	Rattus norvegicus dual-specificity tyrosine-(Y)-phosphorylation regulated kinase 3 (Dyrk3), mRNA [NM_001024767]	NM_001024767
A_43_P22484	6.41333	0.000133458	Wdr66_predicted	PREDICTED: Rattus norvegicus WD repeat domain 66 (predicted) (Wdr66_predicted), mRNA [XM_222180]	XM_222180
A_43_P22490	1.62	0.00182154	RGD1311196	Rattus norvegicus similar to hypothetical protein, mRNA (cDNA clone MGC:72982 IMAGE:6887770), complete cds. [BC059161]	BC059161
A_43_P22500	7.58	1.50891e-05	RGD1562515_predicted	PREDICTED: Rattus norvegicus similar to RIKEN cDNA 4931417E11 (predicted) (RGD1562515_predicted), mRNA [XM_575556]
A_43_P22519	4.98333	0.00429957	Spaca3_predicted	PREDICTED: Rattus norvegicus sperm acrosome associated 3 (predicted) (Spaca3_predicted), mRNA [XM_213416]
A_43_P22550	4.45667	3.76234e-07	ENSRNOT00000016465	Dynein-like protein 7 (Fragment). [Source:Uniprot/SPTREMBL;Acc:Q63170] [ENSRNOT00000016465]
A_43_P22555	3.77667	0.000225247	RGD1307524_predicted	PREDICTED: Rattus norvegicus similar to Friedreich ataxia region gene X123 (predicted) (RGD1307524_predicted), mRNA [XM_219909]
A_43_P22556	3.9	4.31375e-06	Cidea_predicted	PREDICTED: Rattus norvegicus cell death-inducing DNA fragmentation factor, alpha subunit-like effector A (predicted) (Cidea_predicted), mRNA [XM_214551]
A_43_P22561	2.67	0.0299055	Sox6	Rattus norvegicus SRY-box containing gene 6 (Sox6), mRNA [NM_001024751]	NM_001024751
A_43_P22577	1.8	0.00241489	RGD1563091_predicted	PREDICTED: Rattus norvegicus similar to OEF2 (predicted) (RGD1563091_predicted), mRNA [XM_575365]	XM_575365
A_43_P22590	4.99	0.000149128	XM_215841	Rattus norvegicus similar to hypothetical protein FLJ32800 (LOC296118), mRNA [XM_215841]	XM_215841
A_43_P22613	2.18333	1.58006e-05	Stk4_predicted	PREDICTED: Rattus norvegicus serine [XM_230833]
A_43_P22629	5.45333	0.000148314	LOC686680	PREDICTED: Rattus norvegicus similar to membrane-spanning 4-domains, subfamily A, member 5 (LOC686680), mRNA [XM_001075247]	XM_001075247
A_43_P22635	4.37667	0.000171754	XM_233707	Rattus norvegicus similar to KIAA1751 protein (LOC313760), mRNA [XM_233707]	XM_233707
A_43_P22641	2.56667	0.00174659	Mesp1_predicted	PREDICTED: Rattus norvegicus mesoderm posterior 1 (predicted) (Mesp1_predicted), mRNA [XM_218826]	XM_218826
A_43_P22649	3.58667	0.00078223	RGD1564161_predicted	PREDICTED: Rattus norvegicus similar to novel protein (predicted) (RGD1564161_predicted), mRNA [XM_342881]	XM_342881
A_43_P22667	6.54333	2.01671e-05	RGD1565203_predicted	Rattus norvegicus similar to ESO3 protein (LOC363523), mRNA [XM_343847]	XM_343847
A_43_P22700	1.95	0.000188754	TC611302	HUMDIKI diacylglycerol kinase delta {Homo sapiens} (exp=-1; wgp=0; cg=0), partial (7%) [TC611302]
A_43_P22715	1.78	0.000903515	ENSRNOT00000037887	Alpha-mannosidase 2 (EC 3.2.1.114) (Alpha-mannosidase II) (Mannosyl- oligosaccharide 1,3-1,6-alpha-mannosidase) (MAN II) (Golgi alpha- mannosidase II) (Mannosidase alpha class 2A member 1) (Fragment). [Source:Uniprot/SWISSPROT;Acc:P28494]...
A_43_P22757	1.42	0.0285091	Slc16a6	Rattus norvegicus solute carrier family 16 (monocarboxylic acid transporters), member 6 (Slc16a6), mRNA [NM_198760]	NM_198760
A_43_P22784	3.40667	0.00428666	BF389338	BF389338 UI-R-BS2-bdm-f-09-0-UI.s1 UI-R-BS2 Rattus norvegicus cDNA clone UI-R-BS2-bdm-f-09-0-UI 3', mRNA sequence [BF389338]	BF389338
A_43_P22785	4.48333	0.000201844	RGD1305413	Rattus norvegicus similar to FLJ40243 protein (RGD1305413), mRNA [NM_001047908]	NM_001047908
A_43_P22788	6.84667	7.09054e-06	Smc1l2_predicted	PREDICTED: Rattus norvegicus SMC (structural maintenace of chromosomes 1)-like 2 (S. cerevisiae) (predicted) (Smc1l2_predicted), mRNA [XM_217011]	XM_217011
A_43_P22800	6.29333	0.000156157	ENSRNOT00000001963	PREDICTED: Rattus norvegicus similar to eotaxin 3-like (LOC685958), mRNA [XM_001065934]
A_43_P22815	3.72	0.000108528	RGD1559578_predicted	PREDICTED: Rattus norvegicus RGD1559578 (predicted) (RGD1559578_predicted), mRNA [XM_213524]
A_43_P22823	1.41667	0.0201965	ENSRNOT00000060928	PREDICTED: Rattus norvegicus nuclear receptor binding SET domain protein 1 (predicted) (Nsd1_predicted), mRNA [XM_225168]
A_43_P22837	4.84333	0.000234943	BF394236	BF394236 UI-R-CA0-bhc-d-02-0-UI.s1 UI-R-CA0 Rattus norvegicus cDNA clone UI-R-CA0-bhc-d-02-0-UI 3', mRNA sequence [BF394236]	BF394236
A_43_P22864	1.07	0.000375338	XM_216497	Rattus norvegicus similar to RAD54 (LOC298429), mRNA [XM_216497]	XM_216497
A_43_P22868	1.67	0.0222243	Sgol2_predicted	Rattus norvegicus similar to tripin (LOC316425), mRNA [XM_237176]	XM_237176
A_43_P22892	8.05667	2.98694e-05	Cst9_predicted	PREDICTED: Rattus norvegicus cystatin 9 (predicted) (Cst9_predicted), mRNA [XM_342537]
A_43_P22914	5.15333	0.000236197	Tex15_predicted	similar to testis expressed gene 15 (LOC689179), mRNA [Source:RefSeq_dna;Acc:XR_006589] [ENSRNOT00000034325]
A_43_P22936	5.03667	6.68069e-08	Akap3	Rattus norvegicus A kinase (PRKA) anchor protein 3 (Akap3), mRNA [NM_001005557]	NM_001005557
A_43_P22944	1.84	0.000202044	Tepp	Rattus norvegicus testis/prostate/placenta-expressed protein (Tepp), mRNA [NM_201655]	NM_201655
A_43_P22979	4.02333	0.00265646	Tyrp1	PREDICTED: Rattus norvegicus tyrosinase-related protein 1 (mapped) (Tyrp1_mapped), mRNA [XM_238398]	XM_238398
A_43_P22983	2.12667	2.5985e-05	Pnldc1	Rattus norvegicus poly(A)-specific ribonuclease (PARN)-like domain containing 1 (Pnldc1), mRNA [NM_001025724]	NM_001025724
A_43_P23007	2.42333	0.0161674	LOC315676	PREDICTED: Rattus norvegicus similar to Dmx-like 2 (LOC315676), mRNA [XM_001075770]	XM_001075770
A_43_P23014	1.86667	0.0158965	Lpxn	Rattus norvegicus leupaxin (Lpxn), mRNA [NM_001009649]	NM_001009649
A_43_P23023	1.28	0.0182207	RGD1309543_predicted	PREDICTED: Rattus norvegicus similar to 2310014H01Rik protein (predicted) (RGD1309543_predicted), mRNA [XM_342085]
A_43_P23036	1.92333	0.0198348	RGD1305248_predicted	Rattus norvegicus similar to nesprin-2 (LOC299151), mRNA [XM_216738]	XM_216738
A_43_P23039	2.47667	0.018147	Socs7_predicted	PREDICTED: Rattus norvegicus suppressor of cytokine signaling 7 (predicted) (Socs7_predicted), mRNA [XM_213443]
A_43_P23041	5.26333	6.44708e-05	RGD1304953_predicted	PREDICTED: Rattus norvegicus similar to SSTK-interacting protein (predicted) (RGD1304953_predicted), mRNA [XM_342276]
A_43_P23046	1.62333	0.000490991	LOC298442	Rattus norvegicus similar to RIKEN cDNA 0610037D15 (LOC298442), mRNA [NM_001025656]	NM_001025656
A_43_P23055	3.11333	3.94796e-05	Spata3_predicted	PREDICTED: Rattus norvegicus spermatogenesis associated 3 (predicted) (Spata3_predicted), mRNA [XM_343612]
A_43_P23097	3.98333	0.000117105	Stom	Rattus norvegicus stomatin (Stom), mRNA [NM_001011965]	NM_001011965
A_43_P23118	2.49333	0.000438134	Igfbpl1_predicted	PREDICTED: Rattus norvegicus insulin-like growth factor binding protein-like 1 (predicted) (Igfbpl1_predicted), mRNA [XM_345529]
A_43_P23152	1.06667	0.0403745	Rhoh	Rattus norvegicus ras homolog gene family, member H (Rhoh), mRNA [NM_001013430]	NM_001013430
A_43_P23211	2.01333	0.00862614	Ssfa2_predicted	Rattus norvegicus similar to mKIAA1927 protein (LOC311146), mRNA [XM_230036]
A_43_P23262	5.18333	8.84273e-05	Pscdbp	Rattus norvegicus pleckstrin homology, Sec7 and coiled-coil domains, binding protein (Pscdbp), mRNA [NM_001012086]	NM_001012086
A_43_P23274	4.04	3.84142e-07	MGC114388	Rattus norvegicus similar to RIKEN cDNA 4921520P21 (MGC114388), mRNA [NM_001025288]	NM_001025288
A_43_P23288	2.86333	3.517e-05	RGD1562515_predicted	PREDICTED: Rattus norvegicus similar to RIKEN cDNA 4931417E11 (predicted) (RGD1562515_predicted), mRNA [XM_575556]
A_43_P23314	4.75	0.00432954	RGD1561169_predicted	PREDICTED: Rattus norvegicus similar to BC062650 protein (predicted) (RGD1561169_predicted), mRNA [XM_229941]	XM_229941
A_43_P23316	1.61667	9.80766e-05	Rad18_predicted	Rattus norvegicus RAD18 homolog (S. cerevisiae) (predicted) (Rad18_predicted), mRNA [NM_001077673]	NM_001077673
A_43_P23317	2.58333	0.0430107	Rsnl2	Rattus norvegicus restin-like 2 (Rsnl2), mRNA [NM_001013942]	NM_001013942
A_43_P23342	2.78	0.0111557	Msh5	Rattus norvegicus mutS homolog 5 (E. coli) (Msh5), mRNA [NM_212536]	NM_212536
A_43_P23363	8.09	8.735e-08	RGD1565378_predicted	PREDICTED: Rattus norvegicus similar to novel protein (predicted) (RGD1565378_predicted), mRNA [XM_340842]
A_43_P23446	2.82	0.000637786	ENSRNOT00000051309	Carbonic anhydrase VI (Fragment). [Source:Uniprot/SPTREMBL;Acc:Q3HRV1] [ENSRNOT00000051309]
A_43_P23451	2.13667	0.0130927	Carf_predicted	PREDICTED: Rattus norvegicus calcium response factor (predicted) (Carf_predicted), mRNA [XM_217411]
A_43_P23463	1.34	0.00775205	XM_343611	Rattus norvegicus similar to Nuclear autoantigen Sp-100 (Speckled 100 kDa) (Nuclear dot-associated Sp100 protein) (LOC363269), mRNA [XM_343611]	XM_343611
A_43_P23474	1.22333	0.00200772	LOC363009	PREDICTED: Rattus norvegicus similar to CG31653-PA (LOC363009), mRNA [XM_343342]	XM_343342
A_44_P100009	1.33667	0.0161006	Diap1_predicted	Rattus norvegicus similar to p140mDia (LOC307483), mRNA [XM_226014]
A_44_P1000245	1.02333	0.0212407	RGD1561817_predicted	PREDICTED: Rattus norvegicus similar to Traf2 and NCK interacting kinase, splice variant 4 (predicted) (RGD1561817_predicted), mRNA [XM_215530]	XM_215530
A_44_P1000525	1.18667	0.000177979	Smc5l1_predicted	PREDICTED: Rattus norvegicus SMC5 structural maintenance of chromosomes 5-like 1 (yeast) (predicted) (Smc5l1_predicted), mRNA [XM_215254]
A_44_P1000842	4.67333	0.000173958	Tex15_predicted	similar to testis expressed gene 15 (LOC689179), mRNA [Source:RefSeq_dna;Acc:XR_006589] [ENSRNOT00000034325]
A_44_P100207	2.35333	0.00321344	Cnp1	Rattus norvegicus cyclic nucleotide phosphodiesterase 1 (Cnp1), mRNA [NM_012809]	NM_012809
A_44_P1002280	1.49333	0.00581336	RGD1302996	Rattus norvegicus hypothetical protein MGC:15854 (RGD1302996), mRNA [NM_213610]	NM_213610
A_44_P1003343	1.58	0.00572686	LOC362994	Rattus norvegicus similar to NYD-SP28 protein (LOC362994), mRNA [NM_001014203]	NM_001014203
A_44_P1003500	3.04333	0.0122794	LOC353306	Rattus norvegicus vitamin A-deficient testicular protein 11-like (LOC353306), mRNA [NM_001008359]	NM_001008359
A_44_P1003728	6.05	0.000614235	LOC296935	Rattus norvegicus similar to leiomodin 2 (cardiac), mRNA (cDNA clone MGC:156737 IMAGE:7104774), complete cds [BC128755]	BC128755
A_44_P1003917	2.27333	0.000944922	Dnah1	Rattus norvegicus dynein, axonemal, heavy polypeptide 1 (Dnah1), mRNA [NM_001033655]	NM_001033655
A_44_P1004260	1.50333	0.00217332	Tmem15_predicted	PREDICTED: Rattus norvegicus transmembrane protein 15 (predicted) (Tmem15_predicted), mRNA [XM_231121]
A_44_P1004282	1.01333	0.00201033	RGD1309307_predicted	PREDICTED: Rattus norvegicus similar to HCDI protein (predicted) (RGD1309307_predicted), mRNA [XM_341321]	XM_341321
A_44_P1004323	1.71667	0.00159186	Col18a1	Collagen type XVIII, alpha (I) chain (Fragment). [Source:Uniprot/SPTREMBL;Acc:Q9WUW5] [ENSRNOT00000045315]
A_44_P1004324	1.58333	0.00310488	Col18a1	Collagen type XVIII, alpha (I) chain (Fragment). [Source:Uniprot/SPTREMBL;Acc:Q9WUW5] [ENSRNOT00000045315]
A_44_P1004665	2.92333	1.71391e-09	RGD1309139_predicted	PREDICTED: Rattus norvegicus similar to CG5435-PA (predicted) (RGD1309139_predicted), mRNA [XM_342321]
A_44_P100476	8.46667	3.33342e-08	Mael_predicted	PREDICTED: Rattus norvegicus maelstrom homolog (Drosophila) (predicted) (Mael_predicted), mRNA [XM_344169]
A_44_P1004790	3.55333	2.44535e-06	Slc30a2	Rattus norvegicus solute carrier family 30 (zinc transporter), member 2 (Slc30a2), transcript variant 1, mRNA [NM_001083122]	NM_001083122
A_44_P1005031	2.13667	0.00113877	Fbxo7	Rattus norvegicus F-box only protein 7 (Fbxo7), mRNA [NM_001012222]	NM_001012222
A_44_P1005082	3.93667	0.00578271	Brinp2	Rattus norvegicus BMP/retinoic acid-inducible neural-specific protein 2 (Brinp2), mRNA [NM_173115]	NM_173115
A_44_P1005462	2.76	1.38521e-05	Mylpf	Rattus norvegicus myosin light chain, phosphorylatable, fast skeletal muscle (Mylpf), mRNA [NM_012605]	NM_012605
A_44_P100557	1.59667	0.0186858	Zfp219	Rattus norvegicus zinc finger protein 219 (Zfp219), mRNA [NM_001007681]	NM_001007681
A_44_P1005725	2.94333	5.16862e-05	RGD1563351_predicted	PREDICTED: Rattus norvegicus RGD1563351 (predicted) (RGD1563351_predicted), mRNA [XM_238200]	XM_238200
A_44_P1005858	1.06667	0.000890322	CO404131	AGENCOURT_27549001 NIH_MGC_254 Rattus norvegicus cDNA clone IMAGE:7313005 5', mRNA sequence [CO404131]	CO404131
A_44_P1005933	1.07667	0.00210386	Lztfl1	Rattus norvegicus leucine zipper transcription factor-like 1 (Lztfl1), mRNA [NM_001024266]	NM_001024266
A_44_P1005988	1.15333	0.000632889	ENSRNOT00000016167	Cdig2 protein (Fragment). [Source:Uniprot/SPTREMBL;Acc:Q642F9] [ENSRNOT00000016167]
A_44_P1006056	1.77333	0.0115163	ENSRNOT00000028569
A_44_P1006451	6.89	0.000356581	RGD1564871_predicted	PREDICTED: Rattus norvegicus similar to Thioredoxin domain containing protein 6 (Thioredoxin-like protein 2) (predicted) (RGD1564871_predicted), mRNA [XM_001070642]	XM_001070642
A_44_P1006624	1.21	0.00110429	LOC362683	LOC362683 protein (Fragment). [Source:Uniprot/SPTREMBL;Acc:Q6AXS6] [ENSRNOT00000035905]
A_44_P1006749	2.33	0.00428201	ENSRNOT00000056179	Rattus norvegicus hypothetical LOC300074, mRNA (cDNA clone MGC:114535 IMAGE:7457750), complete cds [BC097470]
A_44_P1006931	1.10333	8.27606e-05	BC098717	Rattus norvegicus cDNA clone IMAGE:7326091 [BC098717]	BC098717
A_44_P1007110	2.80667	0.00050021	RGD1565432_predicted	Small VCP/p97-interacting protein. [Source:Uniprot/SWISSPROT;Acc:P0C0A9] [ENSRNOT00000056024]
A_44_P100732	2.25333	0.0032765	AW918477	AW918477 EST349781 Rat gene index, normalized rat, norvegicus, Bento Soares Rattus norvegicus cDNA clone RGIES80 5' end, mRNA sequence [AW918477]	AW918477
A_44_P1007515	4.01	0.00546371	Lyzl6_predicted	PREDICTED: Rattus norvegicus lysozyme-like 6 (predicted) (Lyzl6_predicted), mRNA [XM_213497]	XM_213497
A_44_P1007613	1.04333	0.00644534	Abca3	PREDICTED: Rattus norvegicus ATP-binding cassette, sub-family A (ABC1), member 3 (Abca3), mRNA [XM_220219]	XM_220219
A_44_P100765	2.93667	0.000379786	LOC313451	Rattus norvegicus reproductive homeobox on X chromosome 4 (LOC313451), mRNA [NM_001024889]	NM_001024889
A_44_P1007729	1.67	0.00148136	Ocln	Rattus norvegicus occludin (Ocln), mRNA [NM_031329]	NM_031329
A_44_P1007870	4.29667	0.00193849	Wfdc3_predicted	PREDICTED: Rattus norvegicus WAP four-disulfide core domain 3 (predicted) (Wfdc3_predicted), mRNA [XM_215938]	XM_215938
A_44_P1007965	1.68333	0.00099783	RGD1305961_predicted	PREDICTED: Rattus norvegicus similar to hypothetical protein DKFZp566A1524 (predicted) (RGD1305961_predicted), mRNA [XM_216666]
A_44_P1008050	1.54667	6.36644e-05	Ncoa4_predicted	Rattus norvegicus nuclear receptor coactivator 4 (predicted) (Ncoa4_predicted), transcript variant 2, mRNA [NM_001034008]	NM_001034008
A_44_P100815	4.78333	5.29932e-05	LOC367541	PREDICTED: Rattus norvegicus similar to Spindlin-like protein 3 (SPIN-3) (Protein DXF34) (LOC367541), mRNA [XR_007058]	XR_007058
A_44_P1008245	2.19	2.38993e-06	Casc1_predicted	PREDICTED: Rattus norvegicus cancer susceptibility candidate 1 (predicted) (Casc1_predicted), mRNA [XM_216310]	XM_216310
A_44_P1008751	1.73333	0.000952607	RGD1565609_predicted	PREDICTED: Rattus norvegicus similar to FYVE, RhoGEF and PH domain containing 6 (predicted) (RGD1565609_predicted), mRNA [XM_576214]
A_44_P1008787	1.12667	0.00195068	Gpr137b_predicted	PREDICTED: Rattus norvegicus G protein-coupled receptor 137B (predicted) (Gpr137b_predicted), mRNA [XM_237907]
A_44_P1008867	1.79667	0.00543667	Neto2_predicted	Rattus norvegicus similar to neuropilin- and tolloid-like protein 2 precursor (LOC307757), mRNA [XM_226349]
A_44_P1008888	1.96333	0.00498926	Mt3	Rattus norvegicus metallothionein 3 (Mt3), mRNA [NM_053968]	NM_053968
A_44_P1009001	1.76333	0.00768709	Adcy9_predicted	PREDICTED: Rattus norvegicus adenylate cyclase 9 (predicted) (Adcy9_predicted), mRNA [XM_220178]	XM_220178
A_44_P1010260	2.26667	0.015085	ENSRNOT00000031425	PREDICTED: Rattus norvegicus similar to CG10806-PB, isoform B (LOC679958), mRNA [XM_001054115]
A_44_P1011595	5.49333	3.32912e-05	Phf7	Rattus norvegicus PHD finger protein 7 (Phf7), mRNA [NM_001012211]	NM_001012211
A_44_P1011664	2.03667	0.00228143	Ctnnal1_predicted	PREDICTED: Rattus norvegicus catenin (cadherin associated protein), alpha-like 1 (predicted) (Ctnnal1_predicted), mRNA [XM_216386]	XM_216386
A_44_P1012017	3.74333	0.00784268	Gpr110_predicted	PREDICTED: Rattus norvegicus G protein-coupled receptor 110 (predicted) (Gpr110_predicted), mRNA [XM_217359]
A_44_P1012118	9.34667	0.000476093	RGD1306739_predicted	PREDICTED: Rattus norvegicus similar to RIKEN cDNA 1700040L02 (predicted) (RGD1306739_predicted), mRNA [XM_342127]
A_44_P1012556	1.07667	0.000210906	RGD1311800	Rattus norvegicus similar to genethonin 1 (RGD1311800), mRNA [NM_001013988]	NM_001013988
A_44_P1012870	1.84333	0.000638986	RGD1309095_predicted	PREDICTED: Rattus norvegicus similar to hypothetical protein BC015148 (predicted) (RGD1309095_predicted), mRNA [XM_217391]	XM_217391
A_44_P1012940	1.55667	0.00617739	RGD1306072_predicted	PREDICTED: Rattus norvegicus hypothetical LOC304654 (predicted) (RGD1306072_predicted), mRNA [XM_222458]
A_44_P1013248	2.74667	0.00257396	LOC680434	PREDICTED: Rattus norvegicus similar to DEAQ RNA-dependent ATPase (LOC680434), mRNA [XM_001057161]	XM_001057161
A_44_P1013314	3.39667	0.0113971	G1p2_predicted	PREDICTED: Rattus norvegicus interferon, alpha-inducible protein (clone IFI-15K) (predicted) (G1p2_predicted), mRNA [XM_216605]
A_44_P1013837	2.33	0.000684046	Rage	Rattus norvegicus renal tumor antigen (Rage), mRNA [NM_001010965]	NM_001010965
A_44_P1014079	4.16333	0.00567596	RGD1309108_predicted	PREDICTED: Rattus norvegicus similar to hypothetical protein FLJ23554 (predicted) (RGD1309108_predicted), mRNA [XM_236102]
A_44_P1014420	1.48	0.00660642	RICS_predicted	PREDICTED: Rattus norvegicus RhoGAP involved in beta-catenin-N-cadherin and NMDA receptor signaling (predicted) (RICS_predicted), mRNA [XM_236020]
A_44_P1014527	1.09667	0.0072452	Alms1_predicted	PREDICTED: Rattus norvegicus Alstrom syndrome 1 (predicted) (Alms1_predicted), mRNA [XM_216189]
A_44_P1014619	1.10667	0.00206509	Katnal1	Rattus norvegicus katanin p60 subunit A-like 1 (Katnal1), mRNA [NM_001006956]	NM_001006956
A_44_P1015069	1.58333	0.000854051	Btbd9	Rattus norvegicus BTB (POZ) domain containing 9 (Btbd9), mRNA [NM_001013073]	NM_001013073
A_44_P1015495	1.01	0.00031712	Rsafd1_predicted	PREDICTED: Rattus norvegicus radical S-adenosyl methionine and flavodoxin domains 1 (predicted) (Rsafd1_predicted), mRNA [XM_222117]
A_44_P1015804	1.47	0.0226628	RGD1310693_predicted	PREDICTED: Rattus norvegicus similar to RIKEN cDNA 1700027N10 (predicted) (RGD1310693_predicted), mRNA [XM_236938]
A_44_P1015839	1.61667	0.0491827	RGD1563440_predicted	Rattus norvegicus similar to hypothetical protein (predicted), mRNA (cDNA clone MGC:156808 IMAGE:7134332), complete cds [BC133066]	BC133066
A_44_P1016691	4.52	0.000491418	Fhl4	Rattus norvegicus four and a half LIM domains 4 (Fhl4), mRNA [NM_001013172]	NM_001013172
A_44_P1017206	2.33	0.000690648	RGD1307753_predicted	PREDICTED: Rattus norvegicus similar to podocan protein (predicted) (RGD1307753_predicted), mRNA [XM_213845]	XM_213845
A_44_P1017367	2.59	0.00696315	Alb	Rattus norvegicus albumin (Alb), mRNA [NM_134326]	NM_134326
A_44_P1017458	3.14	0.00227618	Spata20	Rattus norvegicus spermatogenesis associated 20 (Spata20), mRNA [NM_199402]	NM_199402
A_44_P1017595	4.25	0.00144591	Mospd4_predicted	PREDICTED: Rattus norvegicus motile sperm domain containing 4 (predicted) (Mospd4_predicted), mRNA [XM_228394]
A_44_P1017890	1.14333	0.00479007	Pcgf1	Rattus norvegicus polycomb group ring finger 1 (Pcgf1), mRNA [NM_001007000]	NM_001007000
A_44_P1017996	3.65667	0.00434237	LOC361188	PREDICTED: Rattus norvegicus similar to WD repeat domain 17 (LOC361188), mRNA [XM_341470]	XM_341470
A_44_P1018067	1.54667	0.0114514	ENSRNOT00000009120	RGD1309550 protein (Fragment). [Source:Uniprot/SPTREMBL;Acc:Q5FWY6] [ENSRNOT00000009120]
A_44_P1018696	3.89667	0.0129844	Muc19_predicted	PREDICTED: Rattus norvegicus mucin 19 (predicted) (Muc19_predicted), mRNA [XM_235593]	XM_235593
A_44_P1018716	4.9	3.4613e-05	Spata18	Rattus norvegicus spermatogenesis associated 18 (Spata18), mRNA [NM_199374]	NM_199374
A_44_P1018913	2.15	0.00124731	Znrf1_predicted	PREDICTED: Rattus norvegicus zinc and ring finger 1 (predicted) (Znrf1_predicted), mRNA [XM_342692]
A_44_P1019291	3.42667	0.00177069	Dleu7_predicted	PREDICTED: Rattus norvegicus deleted in lymphocytic leukemia, 7 (predicted) (Dleu7_predicted), mRNA [XM_214218]
A_44_P1019480	1.67667	0.000682207	Cdc42ep2	Rattus norvegicus CDC42 effector protein (Rho GTPase binding) 2 (Cdc42ep2), mRNA [NM_001009689]	NM_001009689
A_44_P1020018	1.1	0.011193	Cnot7_predicted	PREDICTED: Rattus norvegicus CCR4-NOT transcription complex, subunit 7 (predicted) (Cnot7_predicted), mRNA [XM_224894]
A_44_P1020105	1.58667	0.0122875	Aff4_predicted	PREDICTED: Rattus norvegicus AF4 [XM_220420]
A_44_P1020324	1.63	0.00225393	Amd1	Rattus norvegicus S-adenosylmethionine decarboxylase 1 (Amd1), mRNA [NM_031011]	NM_031011
A_44_P1020608	1.70667	0.0236493	Ifi44	PREDICTED: Rattus norvegicus interferon-induced protein 44 (Ifi44), mRNA [XM_227821]
A_44_P102061	1.19667	0.00317801	Zc3h7b_predicted	PREDICTED: Rattus norvegicus zinc finger CCCH-type containing 7B (predicted) (Zc3h7b_predicted), mRNA [XM_243630]	XM_243630
A_44_P1020920	1.63333	0.00122848	RGD1306714	RGD1306714 protein (Fragment). [Source:Uniprot/SPTREMBL;Acc:Q5M9F2] [ENSRNOT00000047120]
A_44_P1020967	1.64	0.0132823	ENSRNOT00000021952	Rattus norvegicus similar to Wolf-Hirschhorn syndrome candidate 1 protein isoform 1; IL5 promoter REII region-binding protein; trithorax/ash1-related protein 5; multiple myeloma SET domain protein (LOC305456), mRNA [XM_223540]
A_44_P1021165	1.38	0.00160482	Trim41_predicted	PREDICTED: Rattus norvegicus tripartite motif protein 41 (predicted) (Trim41_predicted), mRNA [XM_220357]
A_44_P1021246	4.98333	0.000575845	AA965157	UI-R-C0-hc-h-12-0-UI.s1 UI-R-C0 Rattus norvegicus cDNA clone UI-R-C0-hc-h-12-0-UI 3', mRNA sequence [AA965157]	AA965157
A_44_P1021367	1.28667	0.0173206	RGD1310484_predicted	PREDICTED: Rattus norvegicus similar to hypothetical protein MGC37079 (predicted) (RGD1310484_predicted), mRNA [XM_214594]
A_44_P102168	2.44667	0.00379431	BM986634	BM986634 EST594228 Rat gene index, normalized rat, norvegicus Rattus norvegicus cDNA clone RGOAD72 3' end, mRNA sequence [BM986634]	BM986634
A_44_P1021682	2.19333	0.000720532	Smarca2	Rattus norvegicus SWI/SNF related, matrix associated, actin dependent regulator of chromatin, subfamily a, member 2 (Smarca2), mRNA [NM_001004446]	NM_001004446
A_44_P1021844	1.09667	0.0700503	RGD1308489_predicted	PREDICTED: Rattus norvegicus similar to hypothetical protein (predicted) (RGD1308489_predicted), mRNA [XR_007342]	XR_007342
A_44_P1021866	2.90333	0.00094643	TC623334	BC082787 Inadl protein {Mus musculus} (exp=-1; wgp=0; cg=0), partial (18%) [TC623334]
A_44_P1022265	1.30333	0.000318207	Brwd1_predicted	PREDICTED: Rattus norvegicus bromodomain and WD repeat domain containing 1 (predicted) (Brwd1_predicted), mRNA [XM_221627]	XM_221627
A_44_P1022762	1.17667	0.0119803	Zfp653_predicted	PREDICTED: Rattus norvegicus zinc finger protein 653 (predicted), transcript variant 2 (Zfp653_predicted), mRNA [XM_001074209]
A_44_P1022834	1.78	0.00430277	Lrp11_predicted	PREDICTED: Rattus norvegicus low density lipoprotein receptor-related protein 11 (predicted) (Lrp11_predicted), mRNA [XM_238072]
A_44_P1023058	6.10667	9.06835e-05	RGD1559945_predicted	PREDICTED: Rattus norvegicus similar to hypothetical protein 9630025C22 (predicted) (RGD1559945_predicted), mRNA [XM_574883]	XM_574883
A_44_P102359	2.94667	0.00548674	Pde7b	Rattus norvegicus phosphodiesterase 7B (Pde7b), mRNA [NM_080894]	NM_080894
A_44_P1023637	3.57333	0.000137771	Dusp13	Rattus norvegicus dual specificity phosphatase 13 (Dusp13), mRNA [NM_001007006]	NM_001007006
A_44_P1023770	1.02333	0.00334959	LOC685152	PREDICTED: Rattus norvegicus similar to Probable phospholipid-transporting ATPase ID (ATPase class I type 8B member 2) (LOC685152), mRNA [XM_001062555]	XM_001062555
A_44_P1023938	1.35667	0.00489809	LOC298643	Rattus norvegicus IGFBP-2-Binding Protein, IIp45 (LOC298643), mRNA [NM_001017450]	NM_001017450
A_44_P1024656	1.8	0.0110604	AW141270	EST291311 Normalized rat brain, Bento Soares Rattus sp. cDNA clone RGIBJ89 5' end similar to histone H2A, mRNA sequence [AW141270]	AW141270
A_44_P1024739	1.10333	1.31498e-05	Wipi2	Rattus norvegicus WD repeat domain, phosphoinositide interacting 2 (Wipi2), mRNA [NM_001007615]	NM_001007615
A_44_P102477	6.85667	2.40265e-05	RGD1307739	Rattus norvegicus similar to CG3306-PA (RGD1307739), mRNA [NM_001047912]	NM_001047912
A_44_P102481	2.67667	0.00263171	Sox9	PREDICTED: Rattus norvegicus SRY-box containing gene 9 (Sox9), mRNA [XM_001081628]	XM_001081628
A_44_P1025102	1.34	0.00486269	Plscr1	Rattus norvegicus phospholipid scramblase 1 (Plscr1), mRNA [NM_057194]	NM_057194
A_44_P102523	3.36667	0.00259824	Slc13a2	Rattus norvegicus solute carrier family 13 (sodium-dependent dicarboxylate transporter), member 2 (Slc13a2), mRNA [NM_031746]	NM_031746
A_44_P1025613	2.44333	0.000880314	Pon3	Rattus norvegicus paraoxonase 3 (Pon3), mRNA [NM_001004086]	NM_001004086
A_44_P1025667	1.23667	0.0174061	Ccdc37_predicted	PREDICTED: Rattus norvegicus coiled-coil domain containing 37 (predicted) (Ccdc37_predicted), mRNA [XM_216219]
A_44_P1025682	7.09	6.80716e-06	Lrrc46	Rattus norvegicus leucine rich repeat containing 46 (Lrrc46), mRNA [NM_001004201]	NM_001004201
A_44_P1025812	2.05333	0.00728961	LOC689074	PREDICTED: Rattus norvegicus similar to Protein KIAA1543 (LOC689074), mRNA [XM_001069418]	XM_001069418
A_44_P1025918	1.69667	0.00986115	Vwf	von Willebrand factor (Fragment). [Source:Uniprot/SWISSPROT;Acc:Q62935] [ENSRNOT00000026643]
A_44_P1026292	1.40333	0.00553276	Reln	Rattus norvegicus reelin (Reln), mRNA [NM_080394]	NM_080394
A_44_P102708	2.21333	0.011718	RGD1310383_predicted	Rattus norvegicus similar to T-cell activation protein phosphatase 2C (LOC304488), mRNA [XM_222189]
A_44_P102721	4.31333	0.000216399	Stard6	Rattus norvegicus STAR-related lipid transfer (START) domain containing protein 6 (Stard6), mRNA [NM_001007627]	NM_001007627
A_44_P1027780	2.75667	0.00482012	Cap350	Centrosome-associated protein 350 (Fragment). [Source:Uniprot/SPTREMBL;Acc:Q8VI43] [ENSRNOT00000005235]
A_44_P1027846	2.35667	0.00470182	Cited2	Rattus norvegicus Cbp/p300-interacting transactivator, with Glu/Asp-rich carboxy-terminal domain, 2 (Cited2), mRNA [NM_053698]	NM_053698
A_44_P1027964	6.77	4.74968e-06	RGD1305311_predicted	Q4G164_HUMAN (Q4G164) IQCA protein, partial (21%) [TC637617]
A_44_P1028211	1.11667	0.00323066	Isg20l2	Rattus norvegicus interferon stimulated exonuclease gene 20-like 2 (Isg20l2), mRNA [NM_001007741]	NM_001007741
A_44_P1028502	3.95	0.0046937	LOC681066	PREDICTED: Rattus norvegicus similar to Ferritin heavy chain (Ferritin H subunit) (Proliferation-inducing gene 15 protein) (LOC681066), mRNA [XM_001060160]
A_44_P1028648	2.45	0.00185971	Spata9_predicted	PREDICTED: Rattus norvegicus spermatogenesis associated 9 (predicted) (Spata9_predicted), mRNA [XM_215434]	XM_215434
A_44_P1028743	3.46333	0.0109239	RGD1562188_predicted	PREDICTED: Rattus norvegicus similar to CRYPTIC (predicted) (RGD1562188_predicted), mRNA [XM_576538]	XM_576538
A_44_P1028765	1.06667	0.0143868	LOC679567	RGD1310066 protein (Fragment). [Source:Uniprot/SPTREMBL;Acc:Q5M814] [ENSRNOT00000010329]
A_44_P1029253	3.66	0.00855697	Mas1	Rattus norvegicus MAS1 oncogene (Mas1), mRNA [NM_012757]	NM_012757
A_44_P1029408	5.05667	0.000478139	Allc	Rattus norvegicus allantoicase (Allc), mRNA [NM_001013037]	NM_001013037
A_44_P1029543	1.05667	0.000150029	XM_216940	Rattus norvegicus similar to Vacuolar ATP synthase subunit C (V-ATPase C subunit) (Vacuolar proton pump C subunit) (LOC299971), mRNA [XM_216940]	XM_216940
A_44_P1029697	4.6	7.72163e-07	Chl1	PREDICTED: Rattus norvegicus cell adhesion molecule with homology to L1CAM (Chl1), mRNA [XM_001077843]	XM_001077843
A_44_P1030714	4.21667	0.00171368	Ccdc92	Rattus norvegicus coiled-coil domain containing 92 (Ccdc92), mRNA [NM_001083898]	NM_001083898
A_44_P1030747	4.44667	0.000381261	Bspry	Rattus norvegicus B-box and SPRY domain containing, mRNA (cDNA clone IMAGE:5598845), partial cds [BC062051]	BC062051
A_44_P103082	1.28	0.00301858	Tspyl2_predicted	PREDICTED: Rattus norvegicus TSPY-like 2 (predicted) (Tspyl2_predicted), mRNA [XM_217607]
A_44_P1030830	2.51333	0.000159563	RGD1310507	Rattus norvegicus similar to RIKEN cDNA 1300017J02 (RGD1310507), mRNA [NM_001047891]	NM_001047891
A_44_P1030841	8.92333	0.000129189	RGD1309170_predicted	PREDICTED: Rattus norvegicus similar to hypothetical protein DKFZp434G072 (predicted) (RGD1309170_predicted), mRNA [XM_342349]
A_44_P1031285	1.24667	0.0126344	LOC368070	PREDICTED: Rattus norvegicus similar to Pinin (LOC368070), mRNA [XM_347237]
A_44_P1031457	2.27333	0.00170253	Rsb66	Rattus norvegicus Rsb-66 protein (Rsb66), mRNA [NM_181694]	NM_181694
A_44_P1032348	2.45	0.00439915	RGD1311870_predicted	PREDICTED: Rattus norvegicus similar to RIKEN cDNA 4930549C01 (predicted) (RGD1311870_predicted), mRNA [XM_216550]
A_44_P1032487	1.04333	0.00435	Tm9sf4	Rattus norvegicus transmembrane 9 superfamily protein member 4 (Tm9sf4), mRNA [NM_001025649]	NM_001025649
A_44_P1032623	2.96	0.0047586	LOC367113	Rattus norvegicus similar to RIKEN cDNA A430093J20 gene (LOC367113), mRNA [NM_001014268]	NM_001014268
A_44_P103278	1.56333	0.00690972	RGD1310686	Rattus norvegicus similar to chromosome 16 open reading frame 5 (RGD1310686), mRNA [NM_001008360]	NM_001008360
A_44_P1032898	1.34	0.00233476	Mgea6_predicted	PREDICTED: Rattus norvegicus meningioma expressed antigen 6 (coiled-coil proline-rich) (predicted) (Mgea6_predicted), mRNA [XM_216709]
A_44_P1033053	3.23667	0.000567044	Ryr1	Ryanodine receptor 1 (Fragment). [Source:Uniprot/SPTREMBL;Acc:O35208] [ENSRNOT00000027893]
A_44_P103326	4.58667	2.96008e-06	Tex14_predicted	PREDICTED: Rattus norvegicus testis expressed gene 14 (predicted) (Tex14_predicted), mRNA [XM_220825]
A_44_P1033367	3.19333	0.000120261	RGD1305773_predicted	Rattus norvegicus similar to CG12753-PA (LOC287044), mRNA [XM_213209]	XM_213209
A_44_P103349	3.08	0.000977319	RGD1311662_predicted	Rattus norvegicus similar to Protein FAM3B precursor (LOC304050), mRNA [XM_221623]
A_44_P1034018	1.32	0.00533369	RGD1308356	Rattus norvegicus similar to Hypothetical protein KIAA0341 (RGD1308356), mRNA [NM_001033893]	NM_001033893
A_44_P1034107	1.69333	0.00313199	Akap8l	Rattus norvegicus A kinase (PRKA) anchor protein 8-like (Akap8l), mRNA [NM_001013946]	NM_001013946
A_44_P1034533	1.52667	0.0286465	CK470667	AGENCOURT_17644758 NIH_MGC_237 Rattus norvegicus cDNA clone IMAGE:7115213 5', mRNA sequence [CK470667]	CK470667
A_44_P1034579	6.64667	5.02563e-08	RGD1304904_predicted	PREDICTED: Rattus norvegicus similar to mitochondrial glycerol 3-phosphate acyltransferase (predicted) (RGD1304904_predicted), mRNA [XM_238283]
A_44_P1034720	1.51	0.0131933	RGD1305090_predicted	PREDICTED: Rattus norvegicus similar to CD2-associated protein (predicted) (RGD1305090_predicted), mRNA [XM_342916]
A_44_P1034793	1.89	0.00158163	Nedd4l	Rattus norvegicus neural precursor cell expressed, developmentally down-regulated 4-like, mRNA (cDNA clone IMAGE:7126721), complete cds. [BC086371]	BC086371
A_44_P1035007	4.15667	0.000775999	Chrne	Rattus norvegicus cholinergic receptor, nicotinic, epsilon polypeptide (Chrne), mRNA [NM_017194]	NM_017194
A_44_P1035040	1.23333	0.00568831	Ccrl2_predicted	PREDICTED: Rattus norvegicus chemokine (C-C motif) receptor-like 2 (predicted) (Ccrl2_predicted), mRNA [XM_236658]
A_44_P1035071	1.35333	2.05566e-05	Nmt2	Rattus norvegicus N-myristoyltransferase 2 (Nmt2), mRNA [NM_207590]	NM_207590
A_44_P1035190	1.35	0.00036695	Bub1_predicted	PREDICTED: Rattus norvegicus budding uninhibited by benzimidazoles 1 homolog (S. cerevisiae) (predicted) (Bub1_predicted), mRNA [XM_215849]
A_44_P1035706	1.65	0.00169087	RGD1562012_predicted	AGENCOURT_17900243 NIH_MGC_234 Rattus norvegicus cDNA clone IMAGE:7189500 5', mRNA sequence [CK600012]
A_44_P1037806	3.22	0.000680041	Hpx	Rattus norvegicus hemopexin (Hpx), mRNA [NM_053318]	NM_053318
A_44_P1037892	2.06333	0.000188421	RGD1565889_predicted	PREDICTED: Rattus norvegicus similar to citrin (predicted) (RGD1565889_predicted), mRNA [XM_342640]	XM_342640
A_44_P1038694	1.33667	0.0199961	Man2a1	PREDICTED: Rattus norvegicus mannosidase 2, alpha 1 (Man2a1), mRNA [XM_001068826]	XM_001068826
A_44_P1038716	2.74333	0.00200553	RGD1565166_predicted	PREDICTED: Rattus norvegicus similar to MGC45438 protein (predicted) (RGD1565166_predicted), mRNA [XM_213215]
A_44_P1039205	1.7	0.000346547	M23721	RATCPA208 Rat carboxypeptidase (CA2) gene, exon 11 [M23721]	M23721
A_44_P1039213	1.84667	8.25984e-05	Cpa2_predicted	Rattus norvegicus carboxypeptidase A2 (pancreatic) (predicted) (Cpa2_predicted), mRNA [NM_001013083]	NM_001013083
A_44_P1039394	8.72	1.51773e-07	Hrasls_predicted	PREDICTED: Rattus norvegicus HRAS-like suppressor (predicted) (Hrasls_predicted), mRNA [XM_213590]	XM_213590
A_44_P1039417	1.32667	0.0195813	Usp42_predicted	PREDICTED: Rattus norvegicus ubiquitin specific protease 42 (predicted) (Usp42_predicted), mRNA [XM_237865]
A_44_P1039634	3.33333	0.017316	Odf3_predicted	Rattus norvegicus cDNA clone IMAGE:7112676 [BC081921]
A_44_P1039871	5.91	0.00085334	RGD1311251	Rattus norvegicus similar to RIKEN cDNA 4930550C14 (RGD1311251), mRNA [NM_001024265]	NM_001024265
A_44_P1039994	3.92333	0.0232409	Irf7	Rattus norvegicus interferon regulatory factor 7 (Irf7), mRNA [NM_001033691]	NM_001033691
A_44_P1040503	5.14667	3.69392e-07	Pctp	Rattus norvegicus phosphatidylcholine transfer protein (Pctp), mRNA [NM_017225]	NM_017225
A_44_P1040511	2.09333	0.000390174	Rshl2_predicted	PREDICTED: Rattus norvegicus radial spokehead-like 2 (predicted) (Rshl2_predicted), mRNA [XM_341754]
A_44_P1040854	1.95667	0.000154237	Sec11l3	Rattus norvegicus Sec11-like 3 (S. cerevisiae) (Sec11l3), mRNA [NM_153628]	NM_153628
A_44_P1040936	1.41667	0.00428139	A_44_P1040936
A_44_P1040966	1.79333	0.028358	ENSRNOT00000030517	Rattus norvegicus similar to Peroxidasin CG12002-PA (predicted), mRNA (cDNA clone MGC:156747 IMAGE:7110443), complete cds [BC127521]
A_44_P1041179	1.49333	0.0535768	Ep400	PREDICTED: Rattus norvegicus E1A binding protein p400 (Ep400), mRNA [XM_222251]
A_44_P1041460	3.91	3.50871e-07	Rragd_predicted	PREDICTED: Rattus norvegicus Ras-related GTP binding D (predicted) (Rragd_predicted), mRNA [XM_216363]
A_44_P1041610	1.58333	0.000797011	Atp6v0b_predicted	PREDICTED: Rattus norvegicus ATPase, H+ transporting, V0 subunit B (predicted) (Atp6v0b_predicted), mRNA [XM_216510]
A_44_P1041880	5.23	0.000102501	Bcas1	Rattus norvegicus breast carcinoma amplified sequence 1, mRNA (cDNA clone IMAGE:7939378), partial cds. [BC103480]	BC103480
A_44_P104204	1.63667	0.000107083	CN542722	UI-R-DQ1-clu-d-16-0-UI.s1 UI-R-DQ1 Rattus norvegicus cDNA clone UI-R-DQ1-clu-d-16-0-UI 3', mRNA sequence [CN542722]	CN542722
A_44_P1042234	3.12667	3.81032e-05	Stmn3	Rattus norvegicus stathmin-like 3 (Stmn3), mRNA [NM_024346]	NM_024346
A_44_P1042436	1.43333	5.31827e-05	LOC502479	Rattus norvegicus similar to lactation elevated 1 (LOC502479), mRNA [NM_001037656]	NM_001037656
A_44_P1042473	1.48667	0.0136191	Lgals3bp	Rattus norvegicus lectin, galactoside-binding, soluble, 3 binding protein (Lgals3bp), mRNA [NM_139096]	NM_139096
A_44_P104271	2.67	0.00330093	Tiam1	RVL16228 Wackym-Soares normalized rat vestibular cDNA library Rattus norvegicus cDNA 5', mRNA sequence [DV724207]
A_44_P1042940	1.06	0.000737456	TC586054
A_44_P1043278	3.22667	0.00894934	XM_213470	Rattus norvegicus similar to type I intermediate filament cytokeratin (LOC287678), mRNA [XM_213470]	XM_213470
A_44_P1043506	2.67667	0.0012881	CO403165	AGENCOURT_27546420 NIH_MGC_254 Rattus norvegicus cDNA clone IMAGE:7315569 5', mRNA sequence [CO403165]	CO403165
A_44_P104361	1.48	0.00719288	DY309108	AGENCOURT_66961560 NIH_MGC_367 Rattus norvegicus cDNA clone IMAGE:8374934 5', mRNA sequence [DY309108]	DY309108
A_44_P1043668	4.01667	1.88216e-05	RGD1307172	Rattus norvegicus similar to hypothetical protein MGC33309 (RGD1307172), mRNA [NM_001014003]	NM_001014003
A_44_P1043926	2.24333	0.000517167	Acad9	Rattus norvegicus NYGGF2 (NYGGF2) mRNA, complete cds. [AY292988]	AY292988
A_44_P1044296	1.79333	0.000211471	RGD1304881_predicted	PREDICTED: Rattus norvegicus similar to hypothetical protein 6720484B16 (predicted) (RGD1304881_predicted), mRNA [XM_222457]
A_44_P104483	2.97333	0.000299923	AW527797	UI-R-BT1-ajy-h-04-0-UI.s1 UI-R-BT1 Rattus norvegicus cDNA clone UI-R-BT1-ajy-h-04-0-UI 3', mRNA sequence [AW527797]	AW527797
A_44_P1044835	1.70667	0.00102892	Fgb	Rattus norvegicus fibrinogen, B beta polypeptide (Fgb), mRNA [NM_020071]	NM_020071
A_44_P1045141	1.46333	0.000162615	Zdhhc4	Rattus norvegicus zinc finger, DHHC domain containing 4 (Zdhhc4), mRNA [NM_001013123]	NM_001013123
A_44_P1045748	2.16667	0.0464176	Lpin2_predicted	PREDICTED: Rattus norvegicus lipin 2 (predicted) (Lpin2_predicted), mRNA [XM_237521]
A_44_P1045820	4.99	0.000180808	RGD1565763_predicted	PREDICTED: Rattus norvegicus similar to hypothetical protein 4933409I22 (predicted) (RGD1565763_predicted), mRNA [XM_214631]
A_44_P1046097	1.36333	5.48664e-05	RGD1306063_predicted	Rattus norvegicus cDNA clone IMAGE:7135906 [BC083682]
A_44_P1046937	1.26333	0.00699265	RGD1305492_predicted	PREDICTED: Rattus norvegicus similar to RIKEN cDNA 1700034P14 (predicted) (RGD1305492_predicted), mRNA [XM_001066754]	XM_001066754
A_44_P1046976	1.22333	0.0769729	ENSRNOT00000027268	PREDICTED: Rattus norvegicus regulator of nonsense transcripts 1 (predicted) (Rent1_predicted), mRNA [XM_224732]
A_44_P1047259	1.20333	0.0145278	Ppp1r12a	Rattus norvegicus protein phosphatase 1, regulatory (inhibitor) subunit 12A (Ppp1r12a), mRNA [NM_053890]	NM_053890
A_44_P1047441	2.49	0.00308083	Lrp2	Rattus norvegicus low density lipoprotein receptor-related protein 2 (Lrp2), mRNA [NM_030827]	NM_030827
A_44_P1047966	3.07333	0.000662091	RGD1564440_predicted	PREDICTED: Rattus norvegicus similar to helix-loop-helix protein NOHLH (predicted) (RGD1564440_predicted), mRNA [XM_342386]	XM_342386
A_44_P1048043	1.43	0.00279103	Pabpc4	Pabpc4 protein (Fragment). [Source:Uniprot/SPTREMBL;Acc:Q5I0G7] [ENSRNOT00000056592]
A_44_P1048048	1.13333	0.000286081	Pabpc4	Pabpc4 protein (Fragment). [Source:Uniprot/SPTREMBL;Acc:Q5I0G7] [ENSRNOT00000056592]
A_44_P1048474	3.83333	0.000261617	Camp	CRAMP (Fragment). [Source:Uniprot/SPTREMBL;Acc:Q71KM5] [ENSRNOT00000028130]
A_44_P104870	2.50667	0.000268759	Crygd	Rattus norvegicus crystallin, gamma D (Crygd), mRNA [NM_033095]	NM_033095
A_44_P1048901	1.26667	1.69403e-05	Fkbpl	Rattus norvegicus FK506 binding protein-like (Fkbpl), mRNA [NM_001002818]	NM_001002818
A_44_P1048999	3.16333	0.000603398	Rhpn1_predicted	PREDICTED: Rattus norvegicus rhophilin, Rho GTPase binding protein 1 (predicted) (Rhpn1_predicted), mRNA [XM_216954]
A_44_P1049055	4.55	0.00129106	Hspa4l_predicted	PREDICTED: Rattus norvegicus heat shock 70kDa protein 4-like (predicted) (Hspa4l_predicted), mRNA [XM_215549]
A_44_P1049114	2.85667	0.000234295	Cttnbp2	PREDICTED: Rattus norvegicus cortactin binding protein 2 (Cttnbp2), mRNA [XM_347230]	XM_347230
A_44_P1049236	1.07	0.00866081	Immt	Rattus norvegicus inner membrane protein, mitochondrial (Immt), mRNA [NM_001034928]	NM_001034928
A_44_P1049844	1.74667	0.0418828	LOC500797	PREDICTED: Rattus norvegicus hypothetical LOC500797 (LOC500797), mRNA [XM_576186]	XM_576186
A_44_P1050218	1.57333	0.0547451	Rcor1_predicted	Rattus norvegicus similar to 5730409O11 protein (LOC314458), mRNA [XM_234546]
A_44_P1050510	3.63667	0.000357059	LOC686809	PREDICTED: Rattus norvegicus similar to protein 7 transactivated by hepatitis B virus X antigen (LOC686809), mRNA [XM_001075804]	XM_001075804
A_44_P1050595	3.53	2.02504e-05	Ela1	Rattus norvegicus elastase 1, pancreatic (Ela1), mRNA [NM_012552]	NM_012552
A_44_P1051501	2.72667	0.00019743	AW142962	AW142962 EST293254 Normalized rat ovary, Bento Soares Rattus sp. cDNA clone RGIBA50 5' end, mRNA sequence [AW142962]	AW142962
A_44_P1052006	2.43667	0.00108423	Prss21	Rattus norvegicus protease, serine, 21 (Prss21), mRNA [NM_181477]	NM_181477
A_44_P1052607	2.64667	0.0198639	Aox1	Rattus norvegicus aldehyde oxidase 1 (Aox1), mRNA [NM_019363]	NM_019363
A_44_P105304	3.33	0.000460242	Dapp1_predicted	PREDICTED: Rattus norvegicus dual adaptor for phosphotyrosine and 3-phosphoinositides 1 (predicted) (Dapp1_predicted), mRNA [XM_342348]
A_44_P105310	5.11667	3.60242e-05	ENSRNOT00000019756	Rattus norvegicus similar to SSC2 (LOC361231), mRNA [XM_341513]
A_44_P105474	4.72333	0.014725	RGD1561666_predicted	PREDICTED: Rattus norvegicus similar to Histone H2A-Bbd (H2A Barr body-deficient) (predicted) (RGD1561666_predicted), mRNA [XM_229093]
A_44_P105554	1.56667	0.0220597	Actrt2	Rattus norvegicus actin-related protein T2 (Actrt2), mRNA [NM_001013937]	NM_001013937
A_44_P1055903	1.54667	0.0175601	RGD1563278_predicted	PREDICTED: Rattus norvegicus similar to Ubiquitin ligase protein DZIP3 (DAZ-interacting protein 3 homolog) (predicted) (RGD1563278_predicted), mRNA [XM_221487]
A_44_P1056017	4.73	0.000433058	RGD1308523_predicted	PREDICTED: Rattus norvegicus similar to RIKEN cDNA 4932413O14 gene (predicted) (RGD1308523_predicted), mRNA [XM_223231]
A_44_P1056401	2.38667	0.00207328	RGD1303232	Rattus norvegicus Phytn_dehydro and Pyr_redox domain containing protein RGD1303232 (RGD1303232), mRNA [NM_001004261]	NM_001004261
A_44_P1056788	1.01	0.00498417	ENSRNOT00000002540	PREDICTED: Rattus norvegicus similar to stromal cell-derived factor 2-like 1 (LOC680945), mRNA [XM_001059596]
A_44_P1057197	2.43333	0.00256168	Taf9l	Rattus norvegicus TAF9-like RNA polymerase II, TATA box binding protein (TBP)-associated factor, 31kDa (Taf9l), mRNA [NM_133615]	NM_133615
A_44_P1057412	2.13	0.00323359	Ddx25	Rattus norvegicus DEAD (Asp-Glu-Ala-Asp) box polypeptide 25 (Ddx25), mRNA [NM_031630]	NM_031630
A_44_P105749	6.66333	1.01772e-05	RGD1563657_predicted	PREDICTED: Rattus norvegicus similar to hypothetical protein DKFZp434H177.1 - human (fragment) (predicted) (RGD1563657_predicted), mRNA [XM_221302]
A_44_P1057585	2.19667	0.000373133	Htatip2_predicted	PREDICTED: Rattus norvegicus HIV-1 tat interactive protein 2, homolog (human) (predicted) (Htatip2_predicted), mRNA [XM_214927]
A_44_P105785	2.72667	0.0163563	CB327392	UI-R-FS0-crs-j-23-0-UI.s1 UI-R-FS0 Rattus norvegicus cDNA clone UI-R-FS0-crs-j-23-0-UI 3', mRNA sequence [CB327392]	CB327392
A_44_P1058055	1.12667	0.00457514	ENSRNOT00000016262	Rattus norvegicus similar to KIAA1265 protein (LOC363229), mRNA [XM_343567]
A_44_P1058085	3.25	1.05406e-06	ENSRNOT00000036430	PREDICTED: Rattus norvegicus similar to axonemal dynein light chain 1 (LOC685664), mRNA [XM_001064725]
A_44_P1058158	1.32667	0.0131663	LOC246120	Rattus norvegicus RDCR-0918-3 protein (LOC246120), mRNA [NM_139255]	NM_139255
A_44_P1058445	1.38	3.10184e-07	Hprt	Rattus norvegicus hypoxanthine guanine phosphoribosyl transferase (Hprt), mRNA [NM_012583]	NM_012583
A_44_P1058916	1.57	0.00277692	LOC296318	Rattus norvegicus similar to Ndr3 protein (LOC296318), mRNA [NM_001013923]	NM_001013923
A_44_P105991	1.30333	0.0434289	LOC687057	PREDICTED: Rattus norvegicus similar to Calponin-2 (Calponin H2, smooth muscle) (Neutral calponin) (LOC687057), mRNA [XM_001076906]	XM_001076906
A_44_P106167	4.70667	0.0017857	MGC114388	Rattus norvegicus similar to RIKEN cDNA 4921520P21 (MGC114388), mRNA [NM_001025288]	NM_001025288
A_44_P106598	1.89667	8.95384e-05	RGD1309228	Rattus norvegicus similar to putative protein, with at least 9 transmembrane domains, of eukaryotic origin (43.9 kD) (2G415) (RGD1309228), mRNA [NM_001017451]	NM_001017451
A_44_P107012	3.16	4.88072e-06	RGD1311454	Rattus norvegicus similar to hypothetical protein FLJ25359 (RGD1311454), mRNA [NM_001017464]	NM_001017464
A_44_P1071190	4.27667	1.9468e-05	BI296730	UI-R-CV2-cgv-f-06-0-UI.s1 UI-R-CV2 Rattus norvegicus cDNA clone UI-R-CV2-cgv-f-06-0-UI 3', mRNA sequence [BI296730]	BI296730
A_44_P1071234	4.02667	0.000290416	RGD1560682_predicted	Rattus norvegicus similar to hypothetical protein FLJ36991 (LOC308488), mRNA [XM_218473]	XM_218473
A_44_P107330	2.36667	0.00125643	LOC246295	Rattus norvegicus glycine-, glutamate-, thienylcyclohexylpiperidine-binding protein mRNA, complete cds. [U53513]	U53513
A_44_P107558	3.65333	0.000202052	XM_344200	Rattus norvegicus similar to putative pheromone receptor (LOC364089), mRNA [XM_344200]	XM_344200
A_44_P107680	1.95667	0.111741	Gpr87_predicted	PREDICTED: Rattus norvegicus G protein-coupled receptor 87 (predicted) (Gpr87_predicted), mRNA [XM_227177]
A_44_P107949	1.15333	0.00165906	Dnajc11_predicted	Rattus norvegicus similar to hypothetical protein FLJ10737 (LOC362666), mRNA [XM_342983]
A_44_P108032	1.29333	0.00546469	Arsa	Rattus norvegicus arylsulfatase A (Arsa), mRNA [NM_001034933]	NM_001034933
A_44_P108108	1.62	1.69308e-05	Usp16	Usp16 protein (Fragment). [Source:Uniprot/SPTREMBL;Acc:Q2KJ09] [ENSRNOT00000002173]
A_44_P108304	1.48	0.00789003	Slc41a2_predicted	PREDICTED: Rattus norvegicus solute carrier family 41, member 2 (predicted) (Slc41a2_predicted), mRNA [XM_343191]	XM_343191
A_44_P108421	2.30333	0.0286287	Fndc3a_predicted	PREDICTED: Rattus norvegicus fibronectin type III domain containing 3a (predicted) (Fndc3a_predicted), mRNA [XM_224350]
A_44_P108504	1.91	9.61358e-05	CB545011	CB545011 AMGNNUC:NRHY5-00136-B1-A W Rat hypothalamus (10471) Rattus norvegicus cDNA clone nrhy5-00136-b1 5', mRNA sequence [CB545011]	CB545011
A_44_P109455	3.62667	8.15011e-05	Gstm2	Rattus norvegicus glutathione S-transferase, mu 2 (Gstm2), mRNA [NM_177426]	NM_177426
A_44_P109608	5.14667	0.0126643	Gsta2	Rattus norvegicus glutathione-S-transferase, alpha type2 (Gsta2), mRNA [NM_017013]	NM_017013
A_44_P109848	1.80333	0.00427988	RGD1566016_predicted	PREDICTED: Rattus norvegicus similar to KIAA0456 protein (predicted) (RGD1566016_predicted), mRNA [XM_341116]
A_44_P109862	1.68333	0.00476291	Ivns1abp_predicted	Rattus norvegicus influenza virus NS1A binding protein (predicted) (Ivns1abp_predicted), mRNA [NM_001047085]	NM_001047085
A_44_P110110	1	0.00397404	Cst3	Rattus norvegicus cystatin C (Cst3), mRNA [NM_012837]	NM_012837
A_44_P110120	2.71	0.000399936	RGD1563818_predicted	PREDICTED: Rattus norvegicus similar to secretory leukocyte protease inhibitor (predicted) (RGD1563818_predicted), mRNA [XM_215940]	XM_215940
A_44_P110143	3.02	0.0438319	ENSRNOT00000000651	Dynein-like protein 8 (Fragment). [Source:Uniprot/SPTREMBL;Acc:Q63171] [ENSRNOT00000000651]
A_44_P110149	2.07	0.00239095	RGD1559455_predicted	PREDICTED: Rattus norvegicus similar to alpha T-catenin (predicted) (RGD1559455_predicted), mRNA [XM_228133]
A_44_P110158	3.01333	0.0144816	Ctnna2_predicted	PREDICTED: Rattus norvegicus catenin (cadherin associated protein), alpha 2 (predicted) (Ctnna2_predicted), mRNA [XM_232077]	XM_232077
A_44_P110244	3.41	7.9463e-06	LOC688219	PREDICTED: Rattus norvegicus similar to X-linked lymphocyte-regulated protein 3A (LOC690025), mRNA [XM_001072968]
A_44_P110352	2.63333	0.00985618	ENSRNOT00000032512	similar to RIKEN cDNA 2210421G13 (predicted) (RGD1565356_predicted), mRNA [Source:RefSeq_dna;Acc:XR_009032] [ENSRNOT00000032512]
A_44_P111507	3.62333	0.00227167	Tcte1_predicted	PREDICTED: Rattus norvegicus t-complex-associated testis expressed 1 (predicted) (Tcte1_predicted), mRNA [XM_236941]	XM_236941
A_44_P111825	3.62333	0.043082	RGD1305679	Rattus norvegicus similar to 9530008L14Rik protein (RGD1305679), mRNA [NM_001014144]	NM_001014144
A_44_P111941	3.11333	0.0101502	ENSRNOT00000021062	Protein tyrosine phosphatase epsilon M precursor (Fragment). [Source:Uniprot/SPTREMBL;Acc:Q63476] [ENSRNOT00000021062]
A_44_P112030	3.28667	0.000839593	RGD1560543_predicted	PREDICTED: Rattus norvegicus similar to Afadin (AF-6 protein) (predicted) (RGD1560543_predicted), mRNA [XM_574327]	XM_574327
A_44_P112050	1.00667	0.00070688	RGD1560523_predicted	PREDICTED: Rattus norvegicus similar to S-adenosylmethionine synthetase gamma form (Methionine adenosyltransferase) (predicted) (RGD1560523_predicted), mRNA [XM_573428]	XM_573428
A_44_P112082	5.02	0.000339859	RGD1305335_predicted	PREDICTED: Rattus norvegicus similar to hypothetical protein (predicted) (RGD1305335_predicted), mRNA [XM_218905]
A_44_P112111	2.90333	0.00514612	Ubqln3_predicted	PREDICTED: Rattus norvegicus ubiquilin 3 (predicted) (Ubqln3_predicted), mRNA [XM_219039]
A_44_P112181	1.99333	0.000625966	RGD1311241_predicted	PREDICTED: Rattus norvegicus similar to RIKEN cDNA D130064H19 (predicted) (RGD1311241_predicted), mRNA [XM_226757]
A_44_P112192	1.15333	0.000759247	RGD1559931_predicted	Rattus norvegicus similar to Hypothetical protein KIAA0379 (LOC306264), mRNA [XM_224620]
A_44_P112246	3.19667	1.36921e-07	RGD1560527_predicted	Rattus norvegicus similar to serine/threonine kinase (LOC291014), mRNA [XM_225194]	XM_225194
A_44_P112442	4.37333	0.000429863	LOC301816	Rattus norvegicus similar to Spindlin-like protein 2 (SPIN-2) (LOC301816), mRNA [XM_229292]	XM_229292
A_44_P112469	1.59667	0.00211771	ENSRNOT00000048711	Cdc42ep3_predicted protein. [Source:Uniprot/SPTREMBL;Acc:Q0VGK8] [ENSRNOT00000048711]
A_44_P112497	3.78	7.47517e-05	RGD1564044_predicted	PREDICTED: Rattus norvegicus similar to kinesin family member 4A (predicted) (RGD1564044_predicted), mRNA [XM_234487]
A_44_P112551	5.86667	9.48467e-05	Ky_predicted	PREDICTED: Rattus norvegicus kyphoscoliosis (predicted) (Ky_predicted), mRNA [XM_236571]
A_44_P112568	3.73667	0.00138268	LOC680590	AGENCOURT_17673850 NIH_MGC_237 Rattus norvegicus cDNA clone IMAGE:7113204 5', mRNA sequence [CK652853]	CK652853
A_44_P112654	2.47333	0.000100464	RGD1308065_predicted	Rattus norvegicus hypothetical LOC287935 (predicted) (RGD1308065_predicted), mRNA [NM_001077666]	NM_001077666
A_44_P113421	1.27	0.000829314	CA512840	UI-R-FJ0-cqa-n-10-0-UI.r1 UI-R-FJ0 Rattus norvegicus cDNA clone UI-R-FJ0-cqa-n-10-0-UI 5', mRNA sequence [CA512840]	CA512840
A_44_P113536	2.42	0.0318703	BE116009	BE116009 UI-R-BS1-axy-d-11-0-UI.s1 UI-R-BS1 Rattus norvegicus cDNA clone UI-R-BS1-axy-d-11-0-UI 3', mRNA sequence [BE116009]	BE116009
A_44_P113699	1.39667	1.38407e-05	Asah1	Rattus norvegicus N-acylsphingosine amidohydrolase 1 (Asah1), mRNA [NM_053407]	NM_053407
A_44_P113856	6.17	0.000309765	RSA-14-44	Rattus norvegicus RSA-14-44 protein (RSA-14-44), mRNA [NM_182670]	NM_182670
A_44_P114267	4.03	2.46559e-06	LOC688383	similar to RalA binding protein 1 (LOC367446), mRNA [Source:RefSeq_dna;Acc:XR_007172] [ENSRNOT00000001187]
A_44_P114287	2.03667	0.00931129	XM_217957	Rattus norvegicus similar to putative protein kinase (LOC292367), mRNA [XM_217957]	XM_217957
A_44_P114308	1.78	0.0161583	Hspca	Rattus norvegicus heat shock protein 1, alpha (Hspca), mRNA [NM_175761]	NM_175761
A_44_P114331	1.29667	0.0197615	Abl2	PREDICTED: Rattus norvegicus Abelson murine leukemia viral (v-abl) oncogene homolog 2 (mapped) (Abl2_mapped), mRNA [XM_222768]
A_44_P114338	1.56	0.00483374	Efcab2_predicted	PREDICTED: Rattus norvegicus EF-hand calcium binding domain 2 (predicted) (Efcab2_predicted), mRNA [XM_213950]	XM_213950
A_44_P114421	2.74667	0.016923	LOC684725	PREDICTED: Rattus norvegicus similar to Spetex-2C protein (LOC684725), mRNA [XM_001071746]	XM_001071746
A_44_P114459	1.29667	0.012854	ENSRNOT00000060404	Rattus norvegicus similar to hypothetical protein MGC2594 (LOC364531), mRNA [XM_344491]
A_44_P114663	6.62	6.46062e-06	RGD1564923_predicted	PREDICTED: Rattus norvegicus similar to nuclear RNA export factor 2 (predicted) (RGD1564923_predicted), mRNA [XM_001053711]
A_44_P114692	3.53667	2.97871e-05	LOC363433	PREDICTED: Rattus norvegicus hypothetical LOC363433 (LOC363433), mRNA [XM_343755]	XM_343755
A_44_P114851	1.92333	0.000105673	Tmem8_predicted	PREDICTED: Rattus norvegicus transmembrane protein 8 (five membrane-spanning domains) (predicted) (Tmem8_predicted), mRNA [XM_220264]
A_44_P114900	5.23667	9.36923e-06	Rnf190	Rattus norvegicus ring finger protein 190 (Rnf190), mRNA [NM_001013973]	NM_001013973
A_44_P115116	2.75667	0.00380718	Mpeg1	Rattus norvegicus macrophage expressed gene 1 (Mpeg1), mRNA [NM_022617]	NM_022617
A_44_P115349	2.32667	0.000142791	BF521863	BF521863 UI-R-BT0-pl-a-04-0-UI.r1 UI-R-BT0 Rattus norvegicus cDNA clone UI-R-BT0-pl-a-04-0-UI 5', mRNA sequence [BF521863]	BF521863
A_44_P115896	1.29667	0.00258496	RGD1305508_predicted	PREDICTED: Rattus norvegicus similar to hypothetical protein MGC23280 (predicted) (RGD1305508_predicted), mRNA [XR_009409]	XR_009409
A_44_P116261	2.05	0.0072502	Gapdhs	Rattus norvegicus glyceraldehyde-3-phosphate dehydrogenase, spermatogenic (Gapdhs), mRNA [NM_023964]	NM_023964
A_44_P116316	1.68	0.00964893	Ap1b1	Rattus norvegicus adaptor protein complex AP-1, beta 1 subunit (Ap1b1), mRNA [NM_017277]	NM_017277
A_44_P116446	2.97667	9.13443e-06	Pyy	Rattus norvegicus peptide YY (mapped) (Pyy), mRNA [NM_001034080]	NM_001034080
A_44_P116875	3.26333	0.0158845	LOC368158	PREDICTED: Rattus norvegicus similar to Nuclear receptor ROR-gamma (Nuclear receptor RZR-gamma) (Thymus orphan receptor) (TOR) (LOC368158), mRNA [XM_347322]
A_44_P116999	1.19667	0.003107	ENSRNOT00000030265	similar to Cell division cycle 34 homolog (predicted) (RGD1565047_predicted), mRNA [Source:RefSeq_dna;Acc:XR_009189] [ENSRNOT00000030265]
A_44_P117100	4.57333	9.7757e-06	MGC116197	Rattus norvegicus similar to RIKEN cDNA 1700001E04 (MGC116197), mRNA [NM_001025755]	NM_001025755
A_44_P117119	3.03667	0.000400843	Gloxd1	Rattus norvegicus glyoxalase domain containing 1 (Gloxd1), mRNA [NM_001014068]	NM_001014068
A_44_P117148	2.78333	0.00254408	Baz1a_predicted	PREDICTED: Rattus norvegicus bromodomain adjacent to zinc finger domain, 1A (predicted) (Baz1a_predicted), mRNA [XM_234156]
A_44_P117194	2.02667	0.00274425	ENSRNOT00000038631	PREDICTED: Rattus norvegicus similar to Hypothetical protein KIAA0373 (predicted) (RGD1311640_predicted), mRNA [XM_235095]
A_44_P117234	2.39333	0.00281799	RGD1306698_predicted	PREDICTED: Rattus norvegicus similar to bK1191B2.3.1 (PUTATIVE novel Acyl Transferase similar to C. elegans C50D2.7) (variant 1) (predicted) (RGD1306698_predicted), mRNA [XM_235527]
A_44_P117744	2.26	0.00322339	Akap14	Rattus norvegicus A kinase (PRKA) anchor protein 14 (Akap14), mRNA [NM_021703]	NM_021703
A_44_P119019	2.58	0.0287542	Cck	Rattus norvegicus cholecystokinin (Cck), mRNA [NM_012829]	NM_012829
A_44_P119296	1.74333	0.0196159	Ggps1	Rattus norvegicus geranylgeranyl diphosphate synthase 1 (Ggps1), mRNA [NM_001007626]	NM_001007626
A_44_P119435	1.43667	0.00342017	Creb3	Rattus norvegicus cAMP responsive element binding protein 3 (Creb3), mRNA [NM_001013092]	NM_001013092
A_44_P119442	1.60667	0.00224674	Creb3	cAMP responsive element binding protein 3 [Source:RefSeq_peptide;Acc:NP_001013110] [ENSRNOT00000022132]
A_44_P119453	4.79667	4.63481e-05	LOC683719	PREDICTED: Rattus norvegicus similar to RAS and EF hand domain containing (LOC683719), mRNA [XM_001067187]	XM_001067187
A_44_P119504	1.90667	0.000602276	Lrrc47_predicted	PREDICTED: Rattus norvegicus leucine rich repeat containing 47 (predicted) (Lrrc47_predicted), mRNA [XM_001076460]
A_44_P119561	5.31333	0.000161574	RGD1310205_predicted	PREDICTED: Rattus norvegicus similar to RIKEN cDNA 4921508O11 (predicted) (RGD1310205_predicted), mRNA [XR_009411]	XR_009411
A_44_P119575	2.46	0.00204247	LOC501026	PREDICTED: Rattus norvegicus similar to SH3 domain binding glutamic acid-rich protein like 2 (LOC501026), mRNA [XM_576437]
A_44_P119588	5.44	7.15717e-08	RGD1560940_predicted	PREDICTED: Rattus norvegicus similar to testis specific serine proteinase 3 (predicted) (RGD1560940_predicted), mRNA [XM_576476]
A_44_P119993	1.28	0.00148887	Gphn	Rattus norvegicus gephyrin (Gphn), mRNA [NM_022865]	NM_022865
A_44_P121003	2.98333	3.24022e-05	Aspa	Rattus norvegicus aspartoacylase (Aspa), mRNA [NM_024399]	NM_024399
A_44_P121063	4.07333	0.00014993	Aqp7	Rattus norvegicus aquaporin 7 (Aqp7), mRNA [NM_019157]	NM_019157
A_44_P121251	1.45667	0.0350768	AB072251	Rattus norvegicus cDNA, clone:wbD11, differentially expressed in pylorus [AB072251]	AB072251
A_44_P121280	3.81667	7.05963e-05	Kcne1	Rattus norvegicus potassium voltage-gated channel, Isk-related subfamily, member 1 (Kcne1), mRNA [NM_012973]	NM_012973
A_44_P121325	1.39667	0.0135555	Rab22a_predicted	PREDICTED: Rattus norvegicus RAB22A, member RAS oncogene family (predicted) (Rab22a_predicted), mRNA [XM_345479]
A_44_P121446	1	5.41077e-05	Tmed5	Rattus norvegicus transmembrane emp24 protein transport domain containing 5 (Tmed5), mRNA [NM_001007619]	NM_001007619
A_44_P121547	1.86333	0.114772	LOC686547	PREDICTED: Rattus norvegicus similar to TBC1 domain family member 4 (Akt substrate of 160 kDa) (AS160), transcript variant 3 (LOC686547), mRNA [XM_001074206]	XM_001074206
A_44_P121781	3.28	7.08051e-07	LOC690619	PREDICTED: Rattus norvegicus similar to Discs large homolog 5 (Placenta and prostate DLG) (Discs large protein P-dlg) (LOC690619), mRNA [XM_001074985]	XM_001074985
A_44_P121813	3.82333	0.000489186	Dmrta1_predicted	PREDICTED: Rattus norvegicus doublesex and mab-3 related transcription factor like family A1 (predicted) (Dmrta1_predicted), mRNA [XM_233182]
A_44_P121823	2.59	0.00229823	RGD1306596	Rattus norvegicus similar to RIKEN cDNA 1810007P19 (RGD1306596), mRNA [NM_001029923]	NM_001029923
A_44_P121977	1.41333	0.014682	LOC367289
A_44_P121989	1.96667	0.00050439	Fbxl17_predicted	PREDICTED: Rattus norvegicus F-box and leucine-rich repeat protein 17 (predicted) (Fbxl17_predicted), mRNA [XM_237458]	XM_237458
A_44_P122061	5.21	0.000266574	CO396129	AGENCOURT_26728831 NIH_MGC_255 Rattus norvegicus cDNA clone IMAGE:7317480 5', mRNA sequence [CO396129]	CO396129
A_44_P122386	1.86	0.00355764	Hspb3	Rattus norvegicus heat shock 27kDa protein 3 (Hspb3), mRNA [NM_031750]	NM_031750
A_44_P122439	2.27333	0.000120164	BF395372	BF395372 UI-R-CM0-bjq-g-06-0-UI.s1 UI-R-CM0 Rattus norvegicus cDNA clone UI-R-CM0-bjq-g-06-0-UI 3', mRNA sequence [BF395372]	BF395372
A_44_P122812	2.08	0.000460351	Gkap1	Rattus norvegicus G kinase anchoring protein 1 (Gkap1), mRNA [NM_001012160]	NM_001012160
A_44_P123102	1.21	0.0074835	LOC294154	Rattus norvegicus similar to chromosome 6 open reading frame 106 isoform a (LOC294154), mRNA [NM_001039607]	NM_001039607
A_44_P123333	4.81333	0.00012838	Pparg	Rattus norvegicus peroxisome proliferator activated receptor gamma (Pparg), mRNA [NM_013124]	NM_013124
A_44_P123543	2.27	0.000621924	Lin7a	Rattus norvegicus lin-7 homolog a (C. elegans) (Lin7a), mRNA [NM_053514]	NM_053514
A_44_P123622	2.75667	0.00314337	ENSRNOT00000027484	ZW10 interactor [Source:MarkerSymbol;Acc:MGI:1289227] [ENSRNOT00000027484]
A_44_P123704	1.26	0.00423292	A_44_P123704
A_44_P123706	2.13333	0.00559227	RGD1565723_predicted	PREDICTED: Rattus norvegicus similar to SPBPJ4664.02 (predicted) (RGD1565723_predicted), mRNA [XM_577714]	XM_577714
A_44_P123898	1.45333	0.0278938	XM_341452	Rattus norvegicus similar to 2010305K11Rik protein (LOC361167), mRNA [XM_341452]	XM_341452
A_44_P123965	3.57333	0.00144401	XM_344678	Rattus norvegicus similar to envelope (LOC364859), mRNA [XM_344678]	XM_344678
A_44_P123994	1.16667	0.0321061	Dstn	Rattus norvegicus destrin (Dstn), mRNA [NM_001033666]	NM_001033666
A_44_P124013	1.18	0.0165039	Tcf15_predicted	PREDICTED: Rattus norvegicus transcription factor 15 (predicted) (Tcf15_predicted), mRNA [XM_230722]
A_44_P124176	1.43	0.00178689	RGD1306798_predicted	PREDICTED: Rattus norvegicus similar to CG15929-PA (predicted) (RGD1306798_predicted), mRNA [XM_343089]	XM_343089
A_44_P124213	2.96	0.00160715	AI408071	EST236361 Normalized rat placenta, Bento Soares Rattus sp. cDNA clone RPLDM13 3' end, mRNA sequence [AI408071]	AI408071
A_44_P124277	2.96667	0.0285824	ENSRNOT00000016465	Dynein-like protein 7 (Fragment). [Source:Uniprot/SPTREMBL;Acc:Q63170] [ENSRNOT00000016465]
A_44_P124592	1.73667	0.000537643	Cyb561_predicted	PREDICTED: Rattus norvegicus cytochrome b-561 (predicted) (Cyb561_predicted), mRNA [XM_221030]	XM_221030
A_44_P125025	1.70667	0.00450866	Tgfb3	Rattus norvegicus transforming growth factor, beta 3 (Tgfb3), mRNA [NM_013174]	NM_013174
A_44_P125069	1.57667	0.001241	Trp53inp2	PREDICTED: Rattus norvegicus tumor protein p53 inducible nuclear protein 2 (Trp53inp2), mRNA [XM_001074013]	XM_001074013
A_44_P125564	2.53333	5.02016e-05	Bok	Rattus norvegicus Bcl-2-related ovarian killer protein (Bok), mRNA [NM_017312]	NM_017312
A_44_P125710	3.13	0.00134409	Pex2	Rattus norvegicus peroxin 2 (Pex2), mRNA [NM_173152]	NM_173152
A_44_P126055	6.00333	1.18457e-05	Fkbp6_predicted	PREDICTED: Rattus norvegicus FK506 binding protein 6 (predicted) (Fkbp6_predicted), mRNA [XM_222082]
A_44_P126355	2.52	0.212402	Rnpc1_predicted	PREDICTED: Rattus norvegicus RNA-binding region (RNP1, RRM) containing 1 (predicted) (Rnpc1_predicted), mRNA [XM_345477]
A_44_P126366	2.24333	1.19788e-05	RGD1309792	Rattus norvegicus similar to scruin like at the midline CG5186-PA (RGD1309792), mRNA [NM_001017456]	NM_001017456
A_44_P126381	6.95333	0.000116139	RGD1560386_predicted	PREDICTED: Rattus norvegicus similar to novel protein (predicted) (RGD1560386_predicted), mRNA [XM_215422]
A_44_P126448	8.08667	0.00143079	ENSRNOT00000033614	PREDICTED: Rattus norvegicus similar to Xlr-like (predicted) (RGD1564845_predicted), mRNA [XM_343831]
A_44_P126498	1.48	0.00793633	Klhdc1_predicted	Rattus norvegicus similar to kelch domain-containing protein 1 (LOC314190), mRNA [XM_234272]
A_44_P126613	2.29	0.000406866	ENSRNOT00000026467	Rattus norvegicus similar to DnaJ (Hsp40) homolog, subfamily B, member 2; heat shock protein, neuronal DNAJ-like 1 (LOC301526), mRNA [XM_217436]
A_44_P126638	2.16333	2.26118e-05	Ttll6_predicted	PREDICTED: Rattus norvegicus tubulin tyrosine ligase-like family, member 6 (predicted) (Ttll6_predicted), mRNA [XM_220904]
A_44_P126938	3.15667	0.00310774	LOC171161	Rattus norvegicus common salivary protein 1 (LOC171161), mRNA [NM_133622]	NM_133622
A_44_P127070	2.94333	0.000141384	AI179624	AI179624 EST223348 Normalized rat spleen, Bento Soares Rattus sp. cDNA clone RSPCJ72 3' end, mRNA sequence [AI179624]	AI179624
A_44_P127869	2.01667	0.000464059	Id4	Rattus norvegicus inhibitor of DNA binding 4 (Id4), mRNA [NM_175582]	NM_175582
A_44_P127958	2.79667	0.0161874	Myo9a	Rattus norvegicus myosin IXA (Myo9a), mRNA [NM_134335]	NM_134335
A_44_P128110	2.25	0.0210734	AA926063	Rattus norvegicus AA926063gene (AA926063) on chromosome 20 [NR_002156]	NR_002156
A_44_P128147	4.34333	7.1565e-06	Tf	Rattus norvegicus transferrin (Tf), mRNA [NM_001013110]	NM_001013110
A_44_P128151	2.54	0.00442043	RT1-S3	Rattus norvegicus RT1 class Ib, locus S3 (RT1-S3), mRNA [NM_001008886]	NM_001008886
A_44_P128229	1.77	0.00255743	Baiap2	Rattus norvegicus brain-specific angiogenesis inhibitor 1-associated protein 2 (Baiap2), mRNA [NM_057196]	NM_057196
A_44_P128285	2.27667	0.0194056	LOC171573	Rattus norvegicus spleen protein 1 precursor (LOC171573), mRNA [NM_138537]	NM_138537
A_44_P128292	2.86333	5.46909e-07	Akap4	Rattus norvegicus A-kinase anchor protein 4 (Akap4), mRNA [NM_024402]	NM_024402
A_44_P128447	1.55333	0.000324094	Abhd6	Rattus norvegicus abhydrolase domain containing 6 (Abhd6), mRNA [NM_001007680]	NM_001007680
A_44_P128488	3.22333	0.00290449	Edg4_predicted	PREDICTED: Rattus norvegicus endothelial differentiation, lysophosphatidic acid G-protein-coupled receptor 4 (predicted) (Edg4_predicted), mRNA [XM_341418]
A_44_P128652	2.19333	0.000299573	RGD1562785_predicted	Rattus norvegicus similar to hypothetical protein 4932412H11 (LOC296836), mRNA [XM_216085]
A_44_P128820	1.42	0.0821483	A_44_P128820
A_44_P128829	4.76667	5.96666e-05	XM_235839	Rattus norvegicus similar to hypothetical protein (LOC315438), mRNA [XM_235839]	XM_235839
A_44_P128848	2.85333	0.00599869	A_44_P128848
A_44_P129009	3.78333	0.000199003	AA957332	UI-R-E1-fu-g-12-0-UI.s1 UI-R-E1 Rattus norvegicus cDNA clone UI-R-E1-fu-g-12-0-UI 3', mRNA sequence [AA957332]	AA957332
A_44_P129099	8.35667	6.50066e-05	CB577836	AMGNNUC:URRG1-00131-B9-A urrg1 (14046) Rattus norvegicus cDNA clone urrg1-00131-b9 5', mRNA sequence [CB577836]	CB577836
A_44_P129288	2.48667	0.00012231	CO394414	AGENCOURT_26758377 NIH_MGC_255 Rattus norvegicus cDNA clone IMAGE:7318127 5', mRNA sequence [CO394414]	CO394414
A_44_P129330	2.98333	0.000170794	Rhpn2_predicted	PREDICTED: Rattus norvegicus rhophilin, Rho GTPase binding protein 2 (predicted) (Rhpn2_predicted), mRNA [XM_238787]	XM_238787
A_44_P129412	2.63667	0.00642041	Dcx	Rattus norvegicus doublecortin (Dcx), mRNA [NM_053379]	NM_053379
A_44_P129608	1.27	0.00549398	RGD1305793	PREDICTED: Rattus norvegicus similar to hypothetical protein FLJ20154 (RGD1305793), mRNA [XM_001067947]	XM_001067947
A_44_P130398	1.18	0.000873292	Dnch2	Rattus norvegicus dynein, cytoplasmic, heavy polypeptide 2 (Dnch2), mRNA [NM_023024]	NM_023024
A_44_P130491	5.34	3.21766e-06	Tnp2	Rattus norvegicus transition protein 2 (Tnp2), mRNA [NM_017057]	NM_017057
A_44_P130513	3.37333	1.10425e-07	RT1-Db1	Rattus norvegicus RT1 class II, locus Db1 (RT1-Db1), mRNA [NM_001008884]	NM_001008884
A_44_P130516	4.69667	1.41013e-06	RT1-Db1	Rattus norvegicus RT1 class II, locus Db1 (RT1-Db1), mRNA [NM_001008884]	NM_001008884
A_44_P130670	3.14667	0.00768595	LOC365107	PREDICTED: Rattus norvegicus similar to serine/threonine kinase (LOC365107), mRNA [XM_001063111]	XM_001063111
A_44_P130785	1.72667	0.0180946	RGD1306193	Rattus norvegicus similar to RIKEN cDNA 3010027G13 (RGD1306193), mRNA [NM_001024792]	NM_001024792
A_44_P130837	2.30333	0.0233673	Phgdhl1	phosphoglycerate dehydrogenase like 1 [Source:RefSeq_peptide;Acc:NP_001030109] [ENSRNOT00000016986]
A_44_P130856	3.61667	0.00390613	LOC684383	PREDICTED: Rattus norvegicus similar to C28H8.3 (LOC684383), mRNA [XM_001070139]
A_44_P130880	2.80667	0.00221727	Usp53_predicted	PREDICTED: Rattus norvegicus ubiquitin specific protease 53 (predicted) (Usp53_predicted), mRNA [XM_215700]
A_44_P130961	2.91333	0.016269	RGD1306349_predicted	PREDICTED: Rattus norvegicus similar to formin (predicted) (RGD1306349_predicted), mRNA [XM_231006]
A_44_P131067	2.64333	0.000315394	RGD1563774_predicted	PREDICTED: Rattus norvegicus similar to hypothetical protein 4930474N05 (predicted) (RGD1563774_predicted), mRNA [XM_232854]	XM_232854
A_44_P131240	1.30667	0.00283711	Dst_predicted	Rattus norvegicus similar to bullous pemphigoid antigen 1-b (LOC316313), mRNA [XM_237042]
A_44_P131325	2.99333	0.00104244	RGD1566314_predicted	PREDICTED: Rattus norvegicus similar to KIAA1407 (predicted) (RGD1566314_predicted), mRNA [XM_221452]
A_44_P132039	1.10667	0.00219493	Yipf2	Rattus norvegicus Yip1 domain family, member 2 (Yipf2), mRNA [NM_001014208]	NM_001014208
A_44_P132533	1.13	0.0380017	Rfc4_predicted	PREDICTED: Rattus norvegicus replication factor C (activator 1) 4 (predicted) (Rfc4_predicted), mRNA [XM_213598]
A_44_P132801	4.34	0.00337776	Tsga10ip	Rattus norvegicus testis specific 10 interacting protein (Tsga10ip), mRNA [NM_001004278]	NM_001004278
A_44_P132825	3.29667	0.00147117	Cdh17	Rattus norvegicus cadherin 17 (Cdh17), mRNA [NM_053977]	NM_053977
A_44_P133024	4.89	0.000477748	RGD1311201_predicted	PREDICTED: Rattus norvegicus similar to RIKEN cDNA 4932702K14 (predicted) (RGD1311201_predicted), mRNA [XM_217884]
A_44_P133092	2.61667	7.13043e-05	LOC289482	Rattus norvegicus similar to MGC10646 protein (LOC289482), mRNA [NM_001024742]	NM_001024742
A_44_P133170	1.40667	0.000853765	RGD1311539_predicted	PREDICTED: Rattus norvegicus similar to hypothetical protein FLJ10871 (predicted) (RGD1311539_predicted), mRNA [XM_214216]
A_44_P133650	3.80333	0.00025028	Trim37_predicted	Rattus norvegicus similar to mKIAA0898 protein (LOC360592), mRNA [XM_340872]
A_44_P134561	1.48	0.00615098	Amid_predicted	AA900650 UI-R-E0-di-e-11-0-UI.s1 UI-R-E0 Rattus norvegicus cDNA clone UI-R-E0-di-e-11-0-UI 3' similar to gi [AA900650]
A_44_P134809	3.06	0.0115938	AW914875	AW914875 EST346179 Normalized rat ovary, Bento Soares Rattus sp. cDNA clone RGIBI64 5' end, mRNA sequence [AW914875]	AW914875
A_44_P135148	1.53667	0.0160381	Mfn2	Rattus norvegicus mitofusin 2 (Mfn2), mRNA [NM_130894]	NM_130894
A_44_P135356	5.87667	0.00419733	RGD1565844_predicted	PREDICTED: Rattus norvegicus similar to RIKEN cDNA 1700045I19 (predicted) (RGD1565844_predicted), mRNA [XM_228926]
A_44_P135450	1.53	0.0543588	LOC689994	PREDICTED: Rattus norvegicus similar to H43E16.1 (LOC689994), mRNA [XM_001072842]	XM_001072842
A_44_P135505	3.79333	0.00813958	ENSRNOT00000059957	similar to KP78b CG17216-PA (LOC686043), mRNA [Source:RefSeq_dna;Acc:XR_006355] [ENSRNOT00000059957]
A_44_P135549	1.25667	0.0447904	Ap1m1	Rattus norvegicus adaptor-related protein complex AP-1, mu subunit 1 (Ap1m1), mRNA [NM_001044239]	NM_001044239
A_44_P135650	2.36	2.06276e-07	Smtnl1_predicted	PREDICTED: Rattus norvegicus smoothelin-like 1 (predicted) (Smtnl1_predicted), mRNA [XM_230278]
A_44_P135657	3.65	0.00696388	RGD1565763_predicted	PREDICTED: Rattus norvegicus similar to hypothetical protein 4933409I22 (predicted) (RGD1565763_predicted), mRNA [XM_214631]
A_44_P135944	1.92667	0.00621109	Adcy9_predicted	Rattus norvegicus similar to adenylyl cyclase type 9 (LOC302950), mRNA [XM_220178]
A_44_P135990	2.31667	0.000432271	RGD1305423	Rattus norvegicus similar to 4921510J17Rik protein (RGD1305423), mRNA [NM_001013972]	NM_001013972
A_44_P136010	1.24	0.0183507	Sema5b_predicted	PREDICTED: Rattus norvegicus sema domain, seven thrombospondin repeats (type 1 and type 1-like), transmembrane domain (TM) and short cytoplasmic domain, (semaphorin) 5B (predicted) (Sema5b_predicted), mRNA [XM_239438]	XM_239438
A_44_P136603	1.96	6.61678e-05	Slc9a3r1	Rattus norvegicus solute carrier family 9 (sodium/hydrogen exchanger), isoform 3 regulator 1 (Slc9a3r1), mRNA [NM_021594]	NM_021594
A_44_P137003	1.54	0.00518582	Ocil	osteoclast inhibitory lectin [Source:RefSeq_peptide;Acc:NP_569086] [ENSRNOT00000010098]
A_44_P137406	1.05667	0.00155315	Pebp1	Rattus norvegicus phosphatidylethanolamine binding protein 1 (Pebp1), mRNA [NM_017236]	NM_017236
A_44_P137633	2.87333	0.000300249	Adora1	Adenosine A1 receptor. [Source:Uniprot/SWISSPROT;Acc:P25099] [ENSRNOT00000004602]
A_44_P137677	3.17333	0.00358113	Rhov	Rattus norvegicus ras homolog gene family, member V (Rhov), mRNA [NM_138542]	NM_138542
A_44_P137773	6.01333	8.74302e-05	Syngr4	Rattus norvegicus synaptogyrin 4 (Syngr4), mRNA [NM_001025644]	NM_001025644
A_44_P137815	1.2	0.0191591	Pwwp2_predicted	Rattus norvegicus similar to DNA (cytosine-5)-methyltransferase 3A (Dnmt3a) (DNA methyltransferase MmuIIIA) (DNA MTase MmuIIIA) (M.MmuIIIA) (LOC361671), mRNA [XM_341955]
A_44_P137862	1.48	0.0573159	Rai16_predicted	PREDICTED: Rattus norvegicus retinoic acid induced 16 (predicted) (Rai16_predicted), mRNA [XM_224339]
A_44_P137893	4.97	3.92542e-06	Ptpn20_predicted	Rattus norvegicus protein tyrosine phosphatase, non-receptor type 20 (predicted) (Ptpn20_predicted), mRNA [NM_001080149]	NM_001080149
A_44_P138041	2.72667	0.0499765	RGD1306091_predicted	PREDICTED: Rattus norvegicus similar to Mixed lineage kinase 4 (predicted) (RGD1306091_predicted), mRNA [XM_226572]
A_44_P138098	1.33667	0.000657507	RGD1564981_predicted	PREDICTED: Rattus norvegicus similar to Nonspecific lipid-transfer protein, mitochondrial precursor (NSL-TP) (predicted) (RGD1564981_predicted), mRNA [XR_008599]	XR_008599
A_44_P138105	2.07333	0.0176734	LOC679161	Rattus norvegicus similar to hypothetical protein (LOC297913), mRNA [XM_232797]
A_44_P138269	1.67667	0.00524684	RGD1305776	Rattus norvegicus similar to D15Wsu75e protein (RGD1305776), mRNA [NM_001025703]	NM_001025703
A_44_P138472	1.54	0.0176361	BM383868	BM383868 UI-R-DM1-ckc-g-06-0-UI.s1 UI-R-DM1 Rattus norvegicus cDNA clone UI-R-DM1-ckc-g-06-0-UI 3', mRNA sequence [BM383868]	BM383868
A_44_P138790	2.05667	0.0790735	Cirbp	Rattus norvegicus cold inducible RNA binding protein (Cirbp), mRNA [NM_031147]	NM_031147
A_44_P139536	1.53667	0.065208	Hk1	Rattus norvegicus hexokinase 1 (Hk1), mRNA [NM_012734]	NM_012734
A_44_P140051	1.43667	0.0190762	Ap1s1_predicted	PREDICTED: Rattus norvegicus adaptor protein complex AP-1, sigma 1 (predicted) (Ap1s1_predicted), mRNA [XM_341052]
A_44_P140351	1.3	0.0192098	RGD1311267	Rattus norvegicus similar to RIKEN cDNA 4931426K16 gene (RGD1311267), mRNA [NM_001039024]	NM_001039024
A_44_P140676	2.81	0.000294432	XM_340969	Rattus norvegicus similar to J domain protein C21orf55 (LOC360699), mRNA [XM_340969]	XM_340969
A_44_P141051	1.48667	0.00279157	Colq	Rattus norvegicus collagen-like tail subunit (single strand of homotrimer) of asymmetric acetylcholinesterase (Colq), mRNA [NM_019274]	NM_019274
A_44_P141910	1.42	0.0027979	Spg7	Rattus norvegicus spastic paraplegia 7 homolog (human) (Spg7), mRNA [NM_181388]	NM_181388
A_44_P141930	3.53333	0.00080137	Slc27a5	Rattus norvegicus solute carrier family 27 (fatty acid transporter), member 5 (Slc27a5), mRNA [NM_024143]	NM_024143
A_44_P142016	1.58667	0.00290427	Psen1	Rattus norvegicus presenilin 1 (Psen1), mRNA [NM_019163]	NM_019163
A_44_P142594	1.02	3.23156e-05	XM_230719	Rattus norvegicus similar to RIKEN cDNA 5430432M24 (LOC311535), mRNA [XM_230719]	XM_230719
A_44_P142652	3.79333	0.159511	Pcgf1	Rattus norvegicus polycomb group ring finger 1 (Pcgf1), mRNA [NM_001007000]	NM_001007000
A_44_P142883	4.42	2.79006e-05	RGD1565062_predicted	PREDICTED: Rattus norvegicus similar to PF20 (predicted) (RGD1565062_predicted), mRNA [XM_576582]	XM_576582
A_44_P143247	2.20667	0.0390013	RGD1565602_predicted	PREDICTED: Rattus norvegicus similar to PLU1 (predicted) (RGD1565602_predicted), mRNA [XM_239761]
A_44_P143503	2.65333	0.00377344	Elavl2	Rattus norvegicus ELAV (embryonic lethal, abnormal vision, Drosophila)-like 2 (Hu antigen B) (Elavl2), mRNA [NM_173309]	NM_173309
A_44_P144001	1.23	0.000667199	Pam	Rattus norvegicus peptidylglycine alpha-amidating monooxygenase (Pam), mRNA [NM_013000]	NM_013000
A_44_P144188	5.03667	5.73013e-05	Syt12	Rattus norvegicus synaptotagmin XII (Syt12), mRNA [NM_138835]	NM_138835
A_44_P144393	1.32667	0.0319784	Ihpk2	Rattus norvegicus inositol hexaphosphate kinase 2, mRNA (cDNA clone MGC:93905 IMAGE:7112777), complete cds. [BC083574]	BC083574
A_44_P144482	1.62	0.00991994	Sert1	Rattus norvegicus Sertoli cell protein (SERT-1) mRNA, partial cds [AF077195]	AF077195
A_44_P144705	3.63333	0.00017411	LOC499234	PREDICTED: Rattus norvegicus similar to NACHT, leucine rich repeat and PYD containing 14-like (LOC499234), mRNA [XM_001072321]	XM_001072321
A_44_P144741	3.67333	0.000236794	Blnk	Rattus norvegicus B-cell linker (Blnk), mRNA [NM_001025767]	NM_001025767
A_44_P144765	9.23333	3.83414e-05	Rpgrip1	retinitis pigmentosa GTPase regulator interacting protein 1 [Source:RefSeq_peptide;Acc:NP_001025206] [ENSRNOT00000015694]
A_44_P144871	1.09	0.00133331	Coq4	Rattus norvegicus coenzyme Q4 homolog (yeast) (Coq4), mRNA [NM_001031662]	NM_001031662
A_44_P144877	2.50333	0.0015001	A_44_P144877
A_44_P144916	1.54333	0.00564985	Ctdp1_predicted	PREDICTED: Rattus norvegicus CTD (carboxy-terminal domain, RNA polymerase II, polypeptide A) phosphatase, subunit 1 (predicted) (Ctdp1_predicted), mRNA [XM_225717]
A_44_P145030	1.22667	0.000480445	Ddx58_predicted	PREDICTED: Rattus norvegicus DEAD (Asp-Glu-Ala-Asp) box polypeptide 58 (predicted) (Ddx58_predicted), mRNA [XM_216380]	XM_216380
A_44_P145235	1.34667	0.00732746	Zfp672	Rattus norvegicus zinc finger protein 672 (Zfp672), mRNA [NM_001007669]	NM_001007669
A_44_P145269	1.16333	0.0128473	Nkiras2_predicted	Rattus norvegicus similar to I-kappa-B-interacting Ras-like protein 2 (LOC287707), mRNA [XM_213462]
A_44_P146712	3.67	4.27877e-07	Mapk13	Rattus norvegicus mitogen activated protein kinase 13 (Mapk13), mRNA [NM_019231]	NM_019231
A_44_P146799	4.4	0.000324006	RGD1564542_predicted	Serine/threonine-protein kinase WNK4 (EC 2.7.11.1) (Protein kinase with no lysine 4) (Protein kinase, lysine-deficient 4). [Source:Uniprot/SWISSPROT;Acc:Q7TPK6] [ENSRNOT00000027804]
A_44_P146845	3.15667	0.00880708	Orm1	Rattus norvegicus orosomucoid 1 (Orm1), mRNA [NM_053288]	NM_053288
A_44_P146988	2.69333	0.000312176	Mak	Rattus norvegicus male germ cell-associated kinase (Mak), mRNA [NM_013136]	NM_013136
A_44_P147123	1.34	0.0143235	RGD1563512_predicted	UI-R-C0-hs-a-11-0-UI.r1 UI-R-C0 Rattus norvegicus cDNA clone UI-R-C0-hs-a-11-0-UI 5', mRNA sequence [BF550661]
A_44_P147156	2.75667	0.000214366	RGD1359713	Rattus norvegicus hypothetical RNA binding protein RGD1359713 (RGD1359713), mRNA [NM_001005882]	NM_001005882
A_44_P147199	3.07333	0.0119836	LOC498464	PREDICTED: Rattus norvegicus similar to Spetex-2C protein (LOC498464), mRNA [XM_573721]	XM_573721
A_44_P147285	4.61333	4.22576e-06	A_44_P147285
A_44_P147496	2.38	7.11582e-05	XM_346135	Rattus norvegicus similar to RIKEN cDNA 1700001E04 (LOC367428), mRNA [XM_346135]	XM_346135
A_44_P147509	1.04333	0.000622654	Cbara1	Rattus norvegicus calcium binding atopy-related autoantigen 1 (Cbara1), mRNA [NM_199412]	NM_199412
A_44_P147549	1.22333	0.0287887	Hkr3	Rattus norvegicus GLI-Kruppel family member HKR3, mRNA (cDNA clone MGC:108933 IMAGE:7383542), complete cds [BC091214]	BC091214
A_44_P147980	1.26333	0.00242938	ENSRNOT00000014171	PREDICTED: Rattus norvegicus similar to TBC1 domain family, member 5 (predicted) (RGD1561626_predicted), mRNA [XM_576503]
A_44_P148464	1.28333	0.0211656	RGD1562434_predicted	PREDICTED: Rattus norvegicus similar to zinc finger protein 651 (predicted) (RGD1562434_predicted), mRNA [XR_009196]	XR_009196
A_44_P149056	4.62667	0.000511531	Prm3	Rattus norvegicus protamine 3 (Prm3), mRNA [NM_001002855]	NM_001002855
A_44_P149138	1.07333	0.00243649	Crem	Rattus norvegicus cAMP responsive element modulator (Crem), transcript variant 1, mRNA [NM_013086]	NM_013086
A_44_P149148	2.03333	0.0145227	Ppp3r1	Rattus norvegicus protein phosphatase 3, regulatory subunit B, alpha isoform (calcineurin B, type I) (Ppp3r1), mRNA [NM_017309]	NM_017309
A_44_P149182	1.18333	0.00110618	Chp	Rattus norvegicus calcium binding protein p22 (Chp), mRNA [NM_024139]	NM_024139
A_44_P149248	2.25333	0.00368467	Cyld	Rattus norvegicus retinitis pigmentosa 1 homolog (human), mRNA (cDNA clone IMAGE:7131198), complete cds. [BC082001]	BC082001
A_44_P149352	2.61333	0.000798191	Gnao	Rattus norvegicus guanine nucleotide binding protein, alpha o (Gnao), mRNA [NM_017327]	NM_017327
A_44_P149376	2.6	0.000289883	Dmrt1	Rattus norvegicus doublesex and mab-3 related transcription factor 1 (Dmrt1), mRNA [NM_053706]	NM_053706
A_44_P149476	2.11667	0.026608	Lrch4_predicted	PREDICTED: Rattus norvegicus leucine-rich repeats and calponin homology (CH) domain containing 4 (predicted) (Lrch4_predicted), mRNA [XM_341047]
A_44_P149563	1.22	0.00651381	RGD1561579_predicted	PREDICTED: Rattus norvegicus similar to Hypothetical protein 6820429M01 (predicted) (RGD1561579_predicted), mRNA [XM_219364]
A_44_P149572	2.13667	0.000496934	Rassf7_predicted	PREDICTED: Rattus norvegicus Ras association (RalGDS [XM_215119]	XM_215119
A_44_P149588	1.97667	0.0457445	Papolg_predicted	PREDICTED: Rattus norvegicus poly(A) polymerase gamma (predicted) (Papolg_predicted), mRNA [XM_223690]
A_44_P149599	3.45667	0.000537306	RGD1311558_predicted	Rattus norvegicus similar to 4930506M07Rik protein (predicted) (RGD1311558_predicted), mRNA [NM_001079705]	NM_001079705
A_44_P149659	2.37	0.000841236	XM_224826	Rattus norvegicus similar to hypothetical protein BC013995 (LOC290710), mRNA [XM_224826]	XM_224826
A_44_P149906	3.21667	0.000186709	LOC691539	similar to Y-linked testis-specific protein (LOC367547), mRNA [Source:RefSeq_dna;Acc:XR_009501] [ENSRNOT00000048832]
A_44_P149958	1.73333	0.0238215	Ches1_predicted	PREDICTED: Rattus norvegicus checkpoint suppressor 1 (predicted) (Ches1_predicted), mRNA [XM_234377]
A_44_P149999	1.51667	0.00827769	RGD1305464	Rattus norvegicus similar to DKFZP434H132 protein (RGD1305464), mRNA [NM_001025011]	NM_001025011
A_44_P150042	2.09667	3.97384e-05	Tcte1_predicted	Rattus norvegicus similar to Tcte-1 peptide (LOC316242), mRNA [XM_236941]
A_44_P150075	4.65333	0.000931228	XM_346079	Rattus norvegicus similar to testis-specific transporter TST-2 (LOC367321), mRNA [XM_346079]	XM_346079
A_44_P150089	1.38	0.00136454	Eral1	Rattus norvegicus Era (G-protein)-like 1 (E. coli) (Eral1), mRNA [NM_001013229]	NM_001013229
A_44_P150267	1.36667	0.00463106	Akap13	PREDICTED: Rattus norvegicus A kinase (PRKA) anchor protein 13 (Akap13), mRNA [XM_001063231]	XM_001063231
A_44_P150488	1.79	0.00489771	BG665183	BG665183 DRABZF01 Rat DRG Library Rattus norvegicus cDNA clone DRABZF01 5', mRNA sequence [BG665183]	BG665183
A_44_P151582	1.99667	0.00886906	Il17re	Rattus norvegicus interleukin 17 receptor E (Il17re), mRNA [NM_001004091]	NM_001004091
A_44_P151981	1.73333	0.0166999	Ddx26	Rattus norvegicus similar to DEAD/H (Asp-Glu-Ala-Asp/His) box polypeptide 26; RNA helicase HDB; deleted in cancer 1; RNA helicase HDB/DICE1; DEAD box protein (LOC361057), mRNA [XM_341337]	XM_341337
A_44_P152120	2.97667	0.00117969	RGD1308579	Rattus norvegicus similar to RIKEN cDNA 3110052N05 (RGD1308579), mRNA [NM_001014151]	NM_001014151
A_44_P152134	1.56	0.0294019	XM_226292	Rattus norvegicus similar to RIKEN cDNA 1700081O22 (LOC307687), mRNA [XM_226292]	XM_226292
A_44_P152177	3.6	0.00282658	Spock2_predicted	Rattus norvegicus similar to testican-2 protein (LOC361840), mRNA [XM_342134]
A_44_P152183	1.93667	0.00257962	ENSRNOT00000045507	similar to mKIAA0241 protein (predicted) (RGD1564615_predicted), mRNA [Source:RefSeq_dna;Acc:XR_007937] [ENSRNOT00000045507]
A_44_P152205	1.49	0.00201628	ENSRNOT00000027092	PREDICTED: Rattus norvegicus similar to poly (ADP-ribose) polymerase family, member 11, transcript variant 1 (LOC683255), mRNA [XM_001067528]
A_44_P152258	4.92667	0.00549605	LOC681189	PREDICTED: Rattus norvegicus similar to Spindlin-like protein 2 (SPIN-2) (LOC681189), mRNA [XR_005993]	XR_005993
A_44_P152275	5.22667	3.87072e-07	RGD1565442_predicted	PREDICTED: Rattus norvegicus similar to X-linked lymphocyte regulated gene 4 (predicted) (RGD1565442_predicted), mRNA [XM_219738]	XM_219738
A_44_P152307	2.17667	0.0206986	TC611154	Q6ZQF4_MOUSE (Q6ZQF4) MKIAA0247 protein (Fragment), partial (13%) [TC611154]
A_44_P152350	3.32	2.85816e-05	RGD1561273_predicted	PREDICTED: Rattus norvegicus similar to spermatogenesis associated glutamate (E)-rich protein 4b (LOC685987), mRNA [XM_001066074]
A_44_P152395	2.62667	5.2329e-05	Rnd1	Rattus norvegicus Rho family GTPase 1 (Rnd1), mRNA [NM_001013222]	NM_001013222
A_44_P152421	1.54667	0.0180095	XM_340800	Rattus norvegicus similar to mKIAA1961 protein (LOC360527), mRNA [XM_340800]	XM_340800
A_44_P153026	1.03667	0.0103832	ENSRNOT00000010684	GTPase-activating RapGAP domain-like 1 (GAP-related-interacting partner to E12) (GRIPE) (Tuberin-like protein 1). [Source:Uniprot/SWISSPROT;Acc:O55007] [ENSRNOT00000010684]
A_44_P153193	1.61333	6.30172e-07	LOC308954	LRRGT00105. [Source:Uniprot/SPTREMBL;Acc:Q6TUD9] [ENSRNOT00000021831]
A_44_P153217	1.20667	0.00884426	BF555980	BF555980 UI-R-A1-dy-b-10-0-UI.r1 UI-R-A1 Rattus norvegicus cDNA clone UI-R-A1-dy-b-10-0-UI 5', mRNA sequence [BF555980]	BF555980
A_44_P153755	2.77667	0.0143613	Fshr	Rattus norvegicus follicle stimulating hormone receptor (Fshr), mRNA [NM_199237]	NM_199237
A_44_P153769	2.73333	0.0012113	Ica1	Rattus norvegicus islet cell autoantigen 1 (Ica1), mRNA [NM_030844]	NM_030844
A_44_P154112	4.24	5.17779e-05	Prkaa2	Rattus norvegicus protein kinase, AMP-activated, alpha 2 catalytic subunit (Prkaa2), mRNA [NM_023991]	NM_023991
A_44_P154164	3.22	0.000178711	A_44_P154164
A_44_P154245	2.46667	0.00182839	LOC360932	PREDICTED: Rattus norvegicus similar to Probable phospholipid-transporting ATPase VD (ATPVD) (LOC360932), mRNA [XR_009136]
A_44_P154493	3.22333	1.46614e-06	LOC686922	PREDICTED: Rattus norvegicus similar to Glutathione S-transferase theta-1 (GST class-theta-1) (Glutathione transferase T1-1) (LOC686922), mRNA [XM_001072833]
A_44_P154579	3.70667	0.000166837	XM_229609	Rattus norvegicus similar to RIKEN cDNA 1700001E04 (LOC316995), mRNA [XM_229609]	XM_229609
A_44_P154693	1.15	3.08279e-07	LOC300963	Rattus norvegicus similar to centrosome protein Cep63 (LOC300963), mRNA [NM_001037772]	NM_001037772
A_44_P154703	3.99	7.3644e-05	RGD1562548_predicted	PREDICTED: Rattus norvegicus similar to testis serine protease2 (predicted) (RGD1562548_predicted), mRNA [XM_217270]
A_44_P154793	6.6	1.26518e-06	Iqcg	Rattus norvegicus IQ motif containing G (Iqcg), mRNA [NM_001014230]	NM_001014230
A_44_P154877	1.72	2.82142e-06	Zswim5_predicted	PREDICTED: Rattus norvegicus zinc finger, SWIM domain containing 5 (predicted) (Zswim5_predicted), mRNA [XM_233421]	XM_233421
A_44_P154935	2.37667	0.000114845	BF550875	BF550875 UI-R-C1-jy-d-12-0-UI.r1 UI-R-C1 Rattus norvegicus cDNA clone UI-R-C1-jy-d-12-0-UI 5', mRNA sequence [BF550875]	BF550875
A_44_P155956	1.58667	0.00877942	AW918633	AW918633 EST349937 Rat gene index, normalized rat, norvegicus, Bento Soares Rattus norvegicus cDNA clone RGIEV66 5' end, mRNA sequence [AW918633]	AW918633
A_44_P156647	3.76333	0.0130421	RGD1306212_predicted	PREDICTED: Rattus norvegicus similar to hypothetical protein DKFZp566N034 (predicted) (RGD1306212_predicted), mRNA [XM_341114]
A_44_P156714	3.67	0.00699693	TC594864
A_44_P156774	4.79667	0.00102711	LOC681198	PREDICTED: Rattus norvegicus similar to Spetex-2F protein (LOC681198), mRNA [XM_001060719]	XM_001060719
A_44_P156789	1.69	0.0516886	RGD1566335_predicted	PREDICTED: Rattus norvegicus similar to FKSG89 (predicted) (RGD1566335_predicted), mRNA [XM_224926]
A_44_P156966	1.15333	0.00873869	RGD1563226_predicted	PREDICTED: Rattus norvegicus similar to ubiquitin-conjugating enzyme UBCi (predicted) (RGD1563226_predicted), mRNA [XM_228708]
A_44_P157144	1.20667	0.0137432	Recql4_predicted	PREDICTED: Rattus norvegicus RecQ protein-like 4 (predicted) (Recql4_predicted), mRNA [XM_216973]	XM_216973
A_44_P157159	1.84667	0.000425474	RGD1311914	Rattus norvegicus similar to hypothetical protein MGC18873 (RGD1311914), mRNA [NM_001030032]	NM_001030032
A_44_P157474	2.31667	0.0162564	Cbp	Rattus norvegicus Csk binding protein (Cbp), mRNA [NM_022253]	NM_022253
A_44_P158135	2.72	0.000673294	BG378050	BG378050 UI-R-CT0-bvn-c-06-0-UI.s1 UI-R-CT0 Rattus norvegicus cDNA clone UI-R-CT0-bvn-c-06-0-UI 3', mRNA sequence [BG378050]	BG378050
A_44_P158569	2.27	0.0428978	Abcc12	Rattus norvegicus ATP-binding cassette, sub-family C (CFTR/MRP), member 12 (Abcc12), mRNA [NM_199377]	NM_199377
A_44_P158609	2.66	6.54735e-05	Abca5	Rattus norvegicus ATP-binding cassette, sub-family A (ABC1), member 5 (Abca5), mRNA [NM_173307]	NM_173307
A_44_P158768	1.76667	0.0379659	Supt5h	Rattus norvegicus (clone REM3) ORF (Fragment). [Source:Uniprot/SPTREMBL;Acc:Q63403] [ENSRNOT00000048905]
A_44_P158837	3.72667	0.00138497	NP516919	GB|AJ431272.1|CAD24046.1 MHC class II antigen [Rattus rattus] [NP516919]
A_44_P159191	1.06	0.00461237	Pura_predicted	Rattus norvegicus similar to TRANSCRIPTIONAL ACTIVATOR PROTEIN PUR-ALPHA (PURINE-RICH SINGLE-STRANDED DNA-BINDING PROTEIN ALPHA) (LOC307498), mRNA [XM_226016]
A_44_P159234	2.18333	0.00136911	ENSRNOT00000029701	similar to RIKEN cDNA 2810039F03 (predicted) (RGD1311344_predicted), mRNA [Source:RefSeq_dna;Acc:XR_007345] [ENSRNOT00000029701]
A_44_P159259	1.91	0.00150263	Mypn_predicted	Rattus norvegicus similar to myopalladin (LOC309760), mRNA [XM_228149]
A_44_P159271	6.27333	0.000546433	RGD1311589_predicted	PREDICTED: Rattus norvegicus similar to RIKEN cDNA E130201N16 (predicted) (RGD1311589_predicted), mRNA [XM_231844]
A_44_P159296	1.72	0.062002	Atp6v1h	Rattus norvegicus vacuolar ATPase subunit H (Atp6v1h), mRNA [NM_001013929]	NM_001013929
A_44_P159354	3.85	0.000609193	Fmr1nb_predicted	PREDICTED: Rattus norvegicus fragile X mental retardation 1 neighbor (predicted) (Fmr1nb_predicted), mRNA [XM_215239]
A_44_P159478	1.38	0.00174573	Pdcd6ip	Rattus norvegicus programmed cell death 6 interacting protein (Pdcd6ip), mRNA [NM_001029910]	NM_001029910
A_44_P160943	1.22667	0.00376081	Zfyve27	Rattus norvegicus zinc finger, FYVE domain containing 27 (Zfyve27), mRNA [NM_199104]	NM_199104
A_44_P161052	2.97	0.000766625	RGD1562373_predicted	Rattus norvegicus similar to 3-ketoacyl-CoA thiolase B, peroxisomal precursor (Beta-ketothiolase B) (predicted) (RGD1562373_predicted), mRNA [NM_001040019]	NM_001040019
A_44_P161121	1.78333	0.0041275	Ntrk2	Rattus norvegicus neurotrophic tyrosine kinase, receptor, type 2 (Ntrk2), mRNA [NM_012731]	NM_012731
A_44_P161233	1.70333	0.0234409	Il18	Rattus norvegicus interleukin 18 (Il18), mRNA [NM_019165]	NM_019165
A_44_P161637	2.04667	0.125226	Taf1_predicted	PREDICTED: Rattus norvegicus TAF1 RNA polymerase II, TATA box binding protein (TBP)-associated factor (predicted) (Taf1_predicted), mRNA [XM_228551]
A_44_P161723	1.67	0.000351377	RGD1305298_predicted	PREDICTED: Rattus norvegicus hypothetical LOC299330 (predicted) (RGD1305298_predicted), mRNA [XM_238476]	XM_238476
A_44_P161823	4.12667	0.00103396	RGD1309049	Rattus norvegicus similar to RIKEN cDNA 4933415F23 (RGD1309049), mRNA [NM_001013956]	NM_001013956
A_44_P161875	2.01333	8.61901e-06	RGD1310027_predicted	PREDICTED: Rattus norvegicus similar to KIAA1582 protein (predicted) (RGD1310027_predicted), mRNA [XR_006923]	XR_006923
A_44_P163562	4.11333	2.27272e-05	LOC292391	PREDICTED: Rattus norvegicus similar to KP78b CG17216-PA (LOC292391), mRNA [XR_006344]	XR_006344
A_44_P163645	1.09333	0.00566328	Wdr1	Rattus norvegicus WD repeat domain 1 (Wdr1), mRNA [NM_001014135]	NM_001014135
A_44_P163944	2.01333	0.00655521	Coro2a	Rattus norvegicus coronin, actin binding protein 2A (Coro2a), mRNA [NM_001012101]	NM_001012101
A_44_P163968	3.74667	4.17655e-06	MGC116197	Rattus norvegicus similar to RIKEN cDNA 1700001E04 (MGC116197), mRNA [NM_001025755]	NM_001025755
A_44_P164138	5.54333	0.00122804	LOC316413	Rattus norvegicus similar to ALS2CR12 gene product (LOC316413), mRNA [NM_001014101]	NM_001014101
A_44_P165037	2.46333	1.53839e-06	LOC691504	PREDICTED: Rattus norvegicus similar to Zinc finger protein ZFPM1 (Zinc finger protein multitype 1) (Friend of GATA protein 1) (Friend of GATA-1) (FOG-1) (LOC691504), mRNA [XR_007127]	XR_007127
A_44_P165039	2.29667	0.00033381	LOC691504	PREDICTED: Rattus norvegicus similar to Zinc finger protein ZFPM1 (Zinc finger protein multitype 1) (Friend of GATA protein 1) (Friend of GATA-1) (FOG-1) (LOC691504), mRNA [XR_007127]	XR_007127
A_44_P165643	4.58667	0.00151638	LOC314251	Rattus norvegicus erythroid spectrin beta (LOC314251), mRNA [NM_212522]	NM_212522
A_44_P165715	1.94	0.0221115	Ankrd9	Rattus norvegicus ankyrin repeat domain 9 (Ankrd9), mRNA [NM_001012112]	NM_001012112
A_44_P165732	3.30333	0.00640495	Plp	Rattus norvegicus proteolipid protein (Plp), mRNA [NM_030990]	NM_030990
A_44_P165833	1.29	0.00448657	Chka	Rattus norvegicus choline kinase alpha (Chka), mRNA [NM_017127]	NM_017127
A_44_P165870	2.51	0.0205576	Cdo1	Rattus norvegicus cysteine dioxygenase 1, cytosolic (Cdo1), mRNA [NM_052809]	NM_052809
A_44_P166046	2.93333	0.00708782	RGD1311026	Rattus norvegicus similar to cDNA sequence BC021917 (RGD1311026), mRNA [NM_001039031]	NM_001039031
A_44_P166068	8.91333	2.4539e-07	Spetex-2D	Rattus norvegicus Spetex-2D protein (Spetex-2D), mRNA [NM_001011701]	NM_001011701
A_44_P166310	2.61667	0.00542186	Nxt2_predicted	PREDICTED: Rattus norvegicus nuclear transport factor 2-like export factor 2 (predicted) (Nxt2_predicted), mRNA [XM_235755]
A_44_P166396	2.22333	0.00442376	RGD1311622_predicted	PREDICTED: Rattus norvegicus similar to RIKEN cDNA 1110063F24 (predicted) (RGD1311622_predicted), mRNA [XM_216348]	XM_216348
A_44_P166449	4.05667	0.000369354	Znf494_predicted	PREDICTED: Rattus norvegicus zinc finger protein 494 (predicted) (Znf494_predicted), mRNA [XM_234948]	XM_234948
A_44_P167914	2.86	0.0250782	Smptb	Rattus norvegicus polypyrimidine tract-binding protein (Smptb), mRNA [NM_182818]	NM_182818
A_44_P167965	3.31667	0.00206358	Gpr56	Rattus norvegicus G protein-coupled receptor 56 (Gpr56), mRNA [NM_152242]	NM_152242
A_44_P168457	2.86	0.0175606	TC640115	Q9NQW1_HUMAN (Q9NQW1) Secretory pathway component Sec31B-1 (SEC31-like 2) (S. cerevisiae), partial (10%) [TC640115]
A_44_P168500	4.75667	5.96177e-05	ENSRNOT00000061512	PREDICTED: Rattus norvegicus similar to hypothetical protein 4930474N05 (predicted) (RGD1561197_predicted), mRNA [XM_224387]
A_44_P168684	2.59333	0.00123025	XM_345095	Rattus norvegicus similar to rhabdoid tumor deletion region protein 1 (LOC365552), mRNA [XM_345095]	XM_345095
A_44_P168737	2.06333	0.00416237	RGD1562123_predicted	Rattus norvegicus similar to KIAA1803 protein (LOC362522), mRNA [XM_342840]
A_44_P168741	2.38	0.0522204	XM_229853	Rattus norvegicus similar to Spindlin-like protein 2 (SPIN-2) (LOC302235), mRNA [XM_229853]	XM_229853
A_44_P168842	2.61333	0.00423649	LOC300429	PREDICTED: Rattus norvegicus similar to Calcineurin subunit B isoform 1 (Protein phosphatase 2B regulatory subunit 1) (Protein phosphatase 3 regulatory subunit B alpha isoform 1) (LOC300429), mRNA [XR_006947]	XR_006947
A_44_P168875	4.13333	0.00135106	RGD1311530_predicted	PREDICTED: Rattus norvegicus similar to mucin 7, salivary (predicted) (RGD1311530_predicted), mRNA [XM_217247]
A_44_P168898	3.06	0.000845703	XM_343522	Rattus norvegicus similar to RIKEN cDNA 4930503E14 (LOC363182), mRNA [XM_343522]	XM_343522
A_44_P168929	5.56333	4.96311e-05	RGD1306656_predicted	PREDICTED: Rattus norvegicus LOC360555 (predicted) (RGD1306656_predicted), mRNA [XM_346892]
A_44_P168972	1.70333	0.0132577	A_44_P168972
A_44_P169928	2.94	0.00375694	AI059478	AI059478 UI-R-C1-lg-d-06-0-UI.s1 UI-R-C1 Rattus norvegicus cDNA clone UI-R-C1-lg-d-06-0-UI 3', mRNA sequence [AI059478]	AI059478
A_44_P170372	6.17	0.000226038	Igsf1	Rattus norvegicus immunoglobulin superfamily, member 1 (Igsf1), mRNA [NM_175763]	NM_175763
A_44_P170496	1.14	0.00119389	Sqrdl	Rattus norvegicus sulfide quinone reductase-like (yeast) (Sqrdl), mRNA [NM_001047913]	NM_001047913
A_44_P170795	3.42	0.000132476	RGD1560122_predicted	PREDICTED: Rattus norvegicus RGD1560122 (predicted) (RGD1560122_predicted), mRNA [XM_218509]
A_44_P170939	1.61667	0.00252078	Ppm1l_predicted	PREDICTED: Rattus norvegicus protein phosphatase 1 (formerly 2C)-like (predicted) (Ppm1l_predicted), mRNA [XM_227247]
A_44_P170962	3.99333	0.000154131	Letm2	Rattus norvegicus leucine zipper-EF-hand containing transmembrane protein 2 (Letm2), mRNA [NM_001012158]	NM_001012158
A_44_P171071	3.13333	0.0175413	RGD1306008_predicted	PREDICTED: Rattus norvegicus similar to RIKEN cDNA 4930511I11 (predicted) (RGD1306008_predicted), mRNA [XM_228035]
A_44_P171098	8.13	2.69938e-06	Gsg1	Rattus norvegicus germ cell associated 1 (Gsg1), mRNA [NM_001013166]	NM_001013166
A_44_P171118	3.9	0.00173881	RGD1564843_predicted	PREDICTED: Rattus norvegicus similar to hypothetical protein 4930474N05 (predicted) (RGD1564843_predicted), mRNA [XM_229068]	XM_229068
A_44_P171128	1.25667	0.00044561	Alg2	PREDICTED: Rattus norvegicus asparagine-linked glycosylation 2 homolog (yeast, alpha-1,3-mannosyltransferase) (Alg2), mRNA [XM_232987]	XM_232987
A_44_P171506	5.35667	0.00118083	Trim14_predicted	PREDICTED: Rattus norvegicus tripartite motif protein 14 (predicted) (Trim14_predicted), mRNA [XM_232992]	XM_232992
A_44_P171995	3.68	0.00448116	Fbp1	Rattus norvegicus fructose-1,6- biphosphatase 1 (Fbp1), mRNA [NM_012558]	NM_012558
A_44_P172029	1.59667	0.0123143	Phgdhl1	Rattus norvegicus phosphoglycerate dehydrogenase like 1 (Phgdhl1), mRNA [NM_001034937]	NM_001034937
A_44_P172489	1.32333	0.000185143	Acsl1	Rattus norvegicus acyl-CoA synthetase long-chain family member 1 (Acsl1), mRNA [NM_012820]	NM_012820
A_44_P172625	2	0.000293311	Dd25	Rattus norvegicus hypothetical protein Dd25 (Dd25), mRNA [NM_199403]	NM_199403
A_44_P172701	3.11667	0.000114245	Cspg5	Rattus norvegicus chondroitin sulfate proteoglycan 5 (Cspg5), transcript variant 2, mRNA [NM_133652]	NM_133652
A_44_P172807	2.74667	0.0276357	Kif6	Kinesin-related protein 3A (Fragment). [Source:Uniprot/SPTREMBL;Acc:O54720] [ENSRNOT00000015584]
A_44_P172850	2.66333	0.000242236	RT1-CE5	Rattus norvegicus RT1 class I, CE5 (RT1-CE5), transcript variant 1, mRNA [NM_001008843]	NM_001008843
A_44_P173127	3.30667	0.0012868	RGD1310137	similar to NOL1R protein; Williams-Beuren syndrome critical region protein 20 (RGD1310137), mRNA [Source:RefSeq_dna;Acc:NM_001017452] [ENSRNOT00000039844]
A_44_P173244	1.88333	2.14215e-05	Tcta	Rattus norvegicus T-cell leukemia translocation altered gene (Tcta), mRNA [NM_001014005]	NM_001014005
A_44_P173289	4.83	0.00170603	Pkd2l2_predicted	PREDICTED: Rattus norvegicus polycystic kidney disease 2-like 2 (predicted) (Pkd2l2_predicted), mRNA [XM_226056]
A_44_P173554	1.84	0.0192068	Sema7a_predicted	PREDICTED: Rattus norvegicus sema domain, immunoglobulin domain (Ig), and GPI membrane anchor, (semaphorin) 7A (predicted) (Sema7a_predicted), mRNA [XM_243863]
A_44_P173610	2.51	0.0111247	LOC497859	Rattus norvegicus similar to activating transcription factor 7 interacting protein 2 (LOC497859), mRNA [NM_001017471]	NM_001017471
A_44_P173657	2.88	0.000876309	Mllt6_predicted	PREDICTED: Rattus norvegicus myeloid [XM_239329]	XM_239329
A_44_P173876	1.07333	0.000959935	Pank1_predicted	PREDICTED: Rattus norvegicus pantothenate kinase 1 (predicted) (Pank1_predicted), mRNA [XM_215283]
A_44_P174181	4.79333	4.89299e-06	Cr16	Rattus norvegicus SH3 domain binding protein CR16 (Cr16), mRNA [NM_147211]	NM_147211
A_44_P175003	3.85	3.52761e-05	Ttr	Rattus norvegicus transthyretin (Ttr), mRNA [NM_012681]	NM_012681
A_44_P175057	2.29667	0.00789566	Slc18a1	Rattus norvegicus solute carrier family 18 (vesicular monoamine), member 1 (Slc18a1), mRNA [NM_013152]	NM_013152
A_44_P175461	1.19667	0.0424659	RGD1565602_predicted	PREDICTED: Rattus norvegicus similar to PLU1 (predicted) (RGD1565602_predicted), mRNA [XM_239761]
A_44_P175549	2.63333	0.000123001	LOC361016	Rattus norvegicus similar to RIKEN cDNA 4933406L09 (LOC361016), mRNA [NM_001014137]	NM_001014137
A_44_P175703	5.83667	0.000272264	RGD1559726_predicted	PREDICTED: Rattus norvegicus similar to melanoma antigen family A, 6 (predicted) (RGD1559726_predicted), mRNA [XM_225656]	XM_225656
A_44_P175785	1.77	0.00446105	XM_228759	Rattus norvegicus similar to UDP-galactose transporter (LOC317375), mRNA [XM_228759]	XM_228759
A_44_P175797	4.55667	0.000264519	RGD1563378_predicted	PREDICTED: Rattus norvegicus similar to ferritin heavy polypeptide-like 17 (predicted) (RGD1563378_predicted), mRNA [XM_228994]	XM_228994
A_44_P175875	1.29333	0.000290318	Pigv	Rattus norvegicus phosphatidylinositol glycan, class V (Pigv), mRNA [NM_001010966]	NM_001010966
A_44_P175966	5.22	9.92969e-07	TC643734	DMC1_MOUSE (Q61880) Meiotic recombination protein DMC1/LIM15 homolog, partial (10%) [TC643734]
A_44_P176123	1.09667	0.02031	BE100586	BE100586 UI-R-BJ1-auk-b-06-0-UI.s1 UI-R-BJ1 Rattus norvegicus cDNA clone UI-R-BJ1-auk-b-06-0-UI 3', mRNA sequence [BE100586]	BE100586
A_44_P176466	1.69	0.000815221	Wt1	Rattus norvegicus Wilms tumor 1 (Wt1), mRNA [NM_031534]	NM_031534
A_44_P177106	1.17	0.000996782	RGD1564456_predicted	PREDICTED: Rattus norvegicus similar to chromosome 10 open reading frame 18 (predicted) (RGD1564456_predicted), mRNA [XM_341552]
A_44_P177162	1.83667	0.0110201	RGD1310722_predicted	PREDICTED: Rattus norvegicus similar to RIKEN cDNA D130059P03 gene (predicted) (RGD1310722_predicted), mRNA [XM_231617]
A_44_P177405	1.03	0.0192159	Txndc13	PREDICTED: Rattus norvegicus thioredoxin domain containing 13 (Txndc13), mRNA [XM_215853]	XM_215853
A_44_P177425	1.18667	0.0107792	Creb1	Rattus norvegicus cAMP responsive element binding protein 1 (Creb1), transcript variant A, mRNA [NM_134443]	NM_134443
A_44_P177793	2.83667	0.00224223	A_44_P177793
A_44_P177807	1.68	0.00339955	Epas1	Rattus norvegicus endothelial PAS domain protein 1 (Epas1), mRNA [NM_023090]	NM_023090
A_44_P177931	1.57667	1.78388e-05	RGD1311634_predicted	PREDICTED: Rattus norvegicus similar to RIKEN cDNA 3200002M19 (predicted) (RGD1311634_predicted), mRNA [XM_215003]
A_44_P177938	1.82667	0.00244217	Mical2_predicted	Rattus norvegicus similar to flavoprotein oxidoreductase MICAL2 (LOC365352), mRNA [XM_344951]	XM_344951
A_44_P177950	1.15	0.000726037	Med28_predicted	Mediator of RNA polymerase II transcription subunit 28 (Mediator complex subunit 28) (Med23 homolog). [Source:Uniprot/SWISSPROT;Acc:P68943] [ENSRNOT00000004912]
A_44_P178179	2.68	0.0118178	Pgbd5_predicted	PREDICTED: Rattus norvegicus piggyBac transposable element derived 5 (predicted) (Pgbd5_predicted), mRNA [XM_226561]
A_44_P178213	1.51333	0.0151352	RGD1560479_predicted	PREDICTED: Rattus norvegicus similar to RIKEN cDNA 5330439J01 (predicted) (RGD1560479_predicted), mRNA [XM_228309]	XM_228309
A_44_P178278	4.69667	0.000190621	LOC301839	PREDICTED: Rattus norvegicus similar to Spindlin-like protein 2 (SPIN-2) (LOC301839), mRNA [XM_001061753]	XM_001061753
A_44_P178419	2.14667	0.0195046	XM_235663	Rattus norvegicus similar to UDP-N-acetyl-alpha-D-galactosamine:polypeptide N-acetylgalactosaminyltransferase 6; N-acetylgalactosaminyltransferase T-6 (LOC315310), mRNA [XM_235663]	XM_235663
A_44_P178475	1.49333	2.4941e-05	Asb1_predicted	PREDICTED: Rattus norvegicus ankyrin repeat and SOCS box-containing protein 1 (predicted) (Asb1_predicted), mRNA [XM_237397]
A_44_P178503	2.10667	4.95558e-05	ENSRNOT00000002702	PREDICTED: Rattus norvegicus similar to KIAA1407 (predicted) (RGD1566314_predicted), mRNA [XM_221452]
A_44_P178925	2.51667	0.000412591	Foxg1	Rattus norvegicus forkhead box G1 (Foxg1), mRNA [NM_012560]	NM_012560
A_44_P179750	2.80333	0.0224558	AI145277	AI145277 UI-R-BT0-pq-a-09-0-UI.s1 UI-R-BT0 Rattus norvegicus cDNA clone UI-R-BT0-pq-a-09-0-UI 3', mRNA sequence [AI145277]	AI145277
A_44_P179999	2.58333	0.00219057	Cngb1	Rattus norvegicus mRNA for glutamic-acid rich protein, complete CDS. [AJ224680]	AJ224680
A_44_P180268	1.97	0.00107005	Lrrc8d	Rattus norvegicus leucine rich repeat containing 8 family, member D (Lrrc8d), mRNA [NM_001008338]	NM_001008338
A_44_P180294	2.54333	9.25949e-07	XM_344235	Rattus norvegicus similar to 2510002A14Rik protein (LOC364144), mRNA [XM_344235]	XM_344235
A_44_P180299	3.13667	0.00358995	Klc2_predicted	Rattus norvegicus similar to Klc2 protein (LOC309159), mRNA [XM_219696]	XM_219696
A_44_P180378	5.95667	0.000299782	Bm259	PREDICTED: Rattus norvegicus BM259 protein (Bm259), mRNA [XM_341392]	XM_341392
A_44_P180431	3.59667	0.00600118	LOC684383	PREDICTED: Rattus norvegicus similar to hypothetical protein FLJ20035 (predicted) (RGD1560014_predicted), mRNA [XM_001072319]
A_44_P180596	3.36	6.79856e-05	RGD1563232_predicted	PREDICTED: Rattus norvegicus similar to RIKEN cDNA 1700001F22 (predicted) (RGD1563232_predicted), mRNA [XR_007585]	XR_007585
A_44_P180627	3.63667	2.07513e-10	LOC691487	PREDICTED: Rattus norvegicus similar to Discs large homolog 5 (Placenta and prostate DLG) (Discs large protein P-dlg) (LOC691487), mRNA [XM_001078495]	XM_001078495
A_44_P180645	1.07667	0.0176798	Usp24_predicted	Rattus norvegicus similar to Ubiquitin carboxyl-terminal hydrolase 24 (Ubiquitin thiolesterase 24) (Ubiquitin-specific processing protease 24) (Deubiquitinating enzyme 24) (LOC313427), mRNA [XM_233260]
A_44_P180654	4.13	7.07123e-05	Dnali1	Rattus norvegicus dynein, axonemal, light intermediate polypeptide 1 (Dnali1), mRNA [NM_001031647]	NM_001031647
A_44_P180795	1.36333	0.00121636	RGD1306908	Rattus norvegicus similar to RIKEN cDNA 2600001J17 (RGD1306908), mRNA [NM_001034138]	NM_001034138
A_44_P181192	4.04667	0.000892945	AI170446	AI170446 EST216373 Normalized rat lung, Bento Soares Rattus sp. cDNA clone RLUCN45 3' end, mRNA sequence [AI170446]	AI170446
A_44_P181679	1.32333	0.0255575	Brd2	Rattus norvegicus bromodomain containing 2 (Brd2), mRNA [NM_212495]	NM_212495
A_44_P181860	1.37	0.0277708	Dr1	Rattus norvegicus down-regulator of transcription 1 (Dr1), mRNA [NM_001011914]	NM_001011914
A_44_P182061	1.37	0.000993716	RGD1306925	Rattus norvegicus similar to RIKEN cDNA 0610009B22 (RGD1306925), mRNA [NM_001024965]	NM_001024965
A_44_P182536	3.34333	0.0015659	Pmfbp1	Rattus norvegicus polyamine modulated factor 1 binding protein 1 (Pmfbp1), mRNA [NM_134393]	NM_134393
A_44_P182881	4.18667	5.76944e-06	Rnf36	Rattus norvegicus ring finger protein 36 (Rnf36), mRNA [NM_001013160]	NM_001013160
A_44_P182975	2.43	0.00444501	ENSRNOT00000004039	similar to X-linked retinitis pigmentosa GTPase regulator (mRpgr) (LOC302586), mRNA [Source:RefSeq_dna;Acc:XR_008365] [ENSRNOT00000004039]
A_44_P183075	1.41333	0.0190313	Bcap29	Rattus norvegicus B-cell receptor-associated protein 29 (Bcap29), mRNA [NM_001006980]	NM_001006980
A_44_P183185	1.81	0.010073	Fxr2h_predicted	Fragile-X mental retardation related protein 2 (Fragment). [Source:Uniprot/SPTREMBL;Acc:Q8K4F9] [ENSRNOT00000016163]
A_44_P183191	2.98667	0.00423218	ENSRNOT00000048600	Rattus norvegicus similar to ABINl, A20-binding inhibitor of NF-kappa B activation (large) (LOC363599), mRNA [XM_343894]
A_44_P183694	1.03	2.1298e-06	AB072614	Rattus norvegicus pseudogene for annexin II [AB072614]	AB072614
A_44_P184465	1.76	6.94745e-10	Calm3	Rattus norvegicus calmodulin 3 (Calm3), mRNA [NM_012518]	NM_012518
A_44_P184977	2.72667	0.00070839	XM_341948	Rattus norvegicus similar to helicase DDX32 (LOC361667), mRNA [XM_341948]	XM_341948
A_44_P185015	7.30667	7.83543e-05	Spetex-2B	Rattus norvegicus Spetex-2B protein (Spetex-2B), mRNA [NM_001011697]	NM_001011697
A_44_P185115	2.94	1.64695e-05	LOC691518	PREDICTED: Rattus norvegicus hypothetical protein LOC691518 (LOC691518), mRNA [XR_007136]	XR_007136
A_44_P185195	1.44	0.0046654	Fbxw9	Rattus norvegicus F-box and WD-40 domain protein 9 (Fbxw9), mRNA [NM_001081634]	NM_001081634
A_44_P185215	8.94	7.60174e-06	Sycp2	Rattus norvegicus synaptonemal complex protein 2 (Sycp2), mRNA [NM_130735]	NM_130735
A_44_P185219	2.09	0.00112971	Brpf3_predicted	PREDICTED: Rattus norvegicus bromodomain and PHD finger containing, 3 (predicted) (Brpf3_predicted), mRNA [XM_228039]
A_44_P185324	1.35333	2.88326e-05	Ibrdc3_predicted	PREDICTED: Rattus norvegicus IBR domain containing 3 (predicted) (Ibrdc3_predicted), mRNA [XM_233761]
A_44_P185411	1.81	0.0252898	RGD1309461	PREDICTED: Rattus norvegicus similar to KIAA1882 protein (RGD1309461), mRNA [XM_235402]	XM_235402
A_44_P185719	1.83667	0.00287002	RGD1308772_predicted	PREDICTED: Rattus norvegicus similar to KIAA0564 protein (predicted) (RGD1308772_predicted), mRNA [XR_008855]
A_44_P185925	1.07333	9.63001e-05	Phactr2	Rattus norvegicus phosphatase and actin regulator 2 (Phactr2), mRNA [NM_214458]	NM_214458
A_44_P186493	1.95333	2.29496e-05	ENSRNOT00000026514	Rattus norvegicus similar to KIAA1089 protein (LOC310627), mRNA [XM_227399]
A_44_P186860	1.96333	0.00089994	Nfkbib	Rattus norvegicus nuclear factor of kappa light chain gene enhancer in B-cells inhibitor, beta (Nfkbib), mRNA [NM_030867]	NM_030867
A_44_P186883	1.28333	0.0200289	Clcnkb	Rattus norvegicus chloride channel Kb (Clcnkb), mRNA [NM_173103]	NM_173103
A_44_P187005	2.13667	0.00432209	Abcb9	Rattus norvegicus ATP-binding cassette, sub-family B (MDR/TAP), member 9 (Abcb9), mRNA [NM_022238]	NM_022238
A_44_P187056	3.31	0.00359175	Itga6	Integrin alpha 6 subchain (Fragment). [Source:Uniprot/SPTREMBL;Acc:Q924W3] [ENSRNOT00000002075]
A_44_P187181	3.52	0.00120461	Prlr	Rattus norvegicus prolactin receptor (Prlr), transcript variant 2, mRNA [NM_012630]	NM_012630
A_44_P187275	2.96333	0.000381652	RGD1309036_predicted	Rattus norvegicus hypothetical LOC292874 (LOC292874), mRNA [XM_238106]	XM_238106
A_44_P187326	5.40333	4.40148e-06	RGD1563323_predicted	PREDICTED: Rattus norvegicus similar to hypothetical protein FLJ22531 (predicted) (RGD1563323_predicted), mRNA [XM_341985]
A_44_P187418	3.17667	0.0021307	RGD1563825_predicted	PREDICTED: Rattus norvegicus similar to ENSANGP00000020885 (predicted) (RGD1563825_predicted), mRNA [XM_240367]	XM_240367
A_44_P187476	1.12667	0.00100999	Ckap5	Ckap5 protein (Fragment). [Source:Uniprot/SPTREMBL;Acc:Q32Q01] [ENSRNOT00000021837]
A_44_P187566	4.07667	0.000395515	RGD1563873_predicted	Rattus norvegicus similar to KIAA1892 protein (LOC313296), mRNA [XM_233080]
A_44_P187706	1.45667	0.000411839	LOC315676	PREDICTED: Rattus norvegicus similar to Dmx-like 2 (LOC315676), mRNA [XM_001075770]	XM_001075770
A_44_P187732	1.89	0.0214027	Spag1	Rattus norvegicus sperm associated antigen 1 (Spag1), mRNA [NM_001012116]	NM_001012116
A_44_P187830	1.40667	0.00246301	RGD1304621_predicted	PREDICTED: Rattus norvegicus similar to Hypothetical protein KIAA0539 (predicted) (RGD1304621_predicted), mRNA [XM_221669]
A_44_P188857	1.17	0.00344569	Pcm1	PCM-1 (Fragment). [Source:Uniprot/SPTREMBL;Acc:O08778] [ENSRNOT00000046032]
A_44_P188983	3.93	5.40089e-06	ENSRNOT00000014510	PREDICTED: Rattus norvegicus hypothetical protein LOC691931 (LOC691931), mRNA [XM_001080161]
A_44_P189043	1.26667	0.00275066	Gphn	Rattus norvegicus gephyrin (Gphn), mRNA [NM_022865]	NM_022865
A_44_P189262	1.89333	0.000482789	Camkv	Rattus norvegicus CaM kinase-like vesicle-associated (Camkv), mRNA [NM_024000]	NM_024000
A_44_P189859	1.14333	0.00391519	Zfp297b	Rattus norvegicus zinc finger protein 297B (Zfp297b), mRNA [NM_001012094]	NM_001012094
A_44_P190037	2.67667	1.97481e-08	LOC291501	PREDICTED: Rattus norvegicus similar to Spindlin-like protein 3 (SPIN-3) (Protein DXF34) (LOC291501), mRNA [XR_006850]	XR_006850
A_44_P190541	1.44333	0.0610199	Rutbc1_predicted	Rattus norvegicus similar to mKIAA0397 protein (LOC303304), mRNA [XM_220699]
A_44_P190617	1.54	0.0203625	Xkr8	Rattus norvegicus X Kell blood group precursor related family member 8 homolog (Xkr8), mRNA [NM_001012099]	NM_001012099
A_44_P190639	2.66	4.26487e-05	Dnah9	PREDICTED: Rattus norvegicus dynein, axonemal, heavy polypeptide 9 (Dnah9), mRNA [XM_213354]	XM_213354
A_44_P191021	1.25667	0.0213604	Phyh	Rattus norvegicus phytanoyl-CoA hydroxylase (Phyh), mRNA [NM_053674]	NM_053674
A_44_P191299	3.6	0.00169272	Fbxo39	Rattus norvegicus F-box protein 39 (Fbxo39), mRNA [NM_001039018]	NM_001039018
A_44_P191467	1.58667	5.19042e-05	Atp6v0e1	Rattus norvegicus ATPase, H+ transporting, V0 subunit E isoform 1 (Atp6v0e1), mRNA [NM_053578]	NM_053578
A_44_P191722	1.42	0.000272476	RGD1305133	Rattus norvegicus similar to Ab2-008 (RGD1305133), mRNA [NM_001017375]	NM_001017375
A_44_P191924	1.80333	0.000316682	Frap1	Rattus norvegicus FK506 binding protein 12-rapamycin associated protein 1 (Frap1), mRNA [NM_019906]	NM_019906
A_44_P192018	1.46667	0.0192454	TC618181
A_44_P192091	1.95667	0.00529128	ENSRNOT00000048865	PREDICTED: Rattus norvegicus similar to Spetex-2F protein (LOC679631), mRNA [XM_001053800]
A_44_P192134	1.14667	0.000231762	Mapk8	Mitogen-activated protein kinase 8 (EC 2.7.11.24) (Stress-activated protein kinase JNK1) (c-Jun N-terminal kinase 1) (SAPK gamma) (p54 gamma). [Source:Uniprot/SWISSPROT;Acc:P49185] [ENSRNOT00000027338]
A_44_P192193	1.35667	0.0210784	RGD1564366_predicted	PREDICTED: Rattus norvegicus similar to kappaB-Ras1 protein (predicted) (RGD1564366_predicted), mRNA [XR_007657]	XR_007657
A_44_P192211	5.03	8.42511e-06	Lyzl1_predicted	PREDICTED: Rattus norvegicus lysozyme-like 1 (predicted) (Lyzl1_predicted), mRNA [XM_344612]
A_44_P192288	2.59	0.00205892	RGD1561507_predicted	PREDICTED: Rattus norvegicus similar to hypothetical protein FLJ31606 (predicted) (RGD1561507_predicted), mRNA [XM_214709]
A_44_P192312	1.66667	0.0122392	Cnot4	Rattus norvegicus CCR4-NOT transcription complex, subunit 4 (Cnot4), mRNA [NM_001037782]	NM_001037782
A_44_P192406	1.32333	0.00011493	Dusp9	Rattus norvegicus dual specificity phosphatase 9 (Dusp9), mRNA [NM_001037973]	NM_001037973
A_44_P192530	2.83333	0.000131503	ENSRNOT00000034912	PREDICTED: Rattus norvegicus similar to hypothetical protein FLJ25421 (predicted) (RGD1565081_predicted), mRNA [XM_001076974]
A_44_P192568	2.90667	1.08474e-05	Gm2a	Rattus norvegicus GM2 ganglioside activator protein (Gm2a), mRNA [NM_172335]	NM_172335
A_44_P193195	1.38667	0.000109798	Sbno1	PREDICTED: Rattus norvegicus sno, strawberry notch homolog 1 (Drosophila) (Sbno1), mRNA [XM_222152]	XM_222152
A_44_P193221	1.04667	0.0046631	CK471009	AGENCOURT_17644485 NIH_MGC_237 Rattus norvegicus cDNA clone IMAGE:7115651 5', mRNA sequence [CK471009]	CK471009
A_44_P193407	1.43333	5.71223e-06	RGD1307812	Rattus norvegicus similar to transcription factor (p38 interacting protein) (RGD1307812), mRNA [NM_001014170]	NM_001014170
A_44_P193644	2.31	3.55539e-07	RGD1561065_predicted	PREDICTED: Rattus norvegicus similar to mKIAA1111 protein (predicted), transcript variant 3 (RGD1561065_predicted), mRNA [XM_001062296]	XM_001062296
A_44_P193904	4.51667	0.000216844	Dlgh2	Rattus norvegicus discs, large homolog 2 (Drosophila) (Dlgh2), mRNA [NM_022282]	NM_022282
A_44_P193966	4.04333	5.02765e-06	Acsl6	Rattus norvegicus acyl-CoA synthetase long-chain family member 6 (Acsl6), mRNA [NM_130739]	NM_130739
A_44_P194166	2.18	0.0362769	Dhh	Desert hedgehog protein (Fragment). [Source:Uniprot/SPTREMBL;Acc:Q9WUP6] [ENSRNOT00000020563]
A_44_P194256	1.12333	0.00337456	Gstt2	Rattus norvegicus glutathione S-transferase, theta 2 (Gstt2), mRNA [NM_012796]	NM_012796
A_44_P194331	1.05333	0.00904628	RGD1310536_predicted	PREDICTED: Rattus norvegicus similar to TTF-I interacting peptide 20; TIP20; Transcription Termination Factor I Interacting Peptide 20 (predicted) (RGD1310536_predicted), mRNA [XM_344855]
A_44_P194447	2.22	0.00589262	ENSRNOT00000040418
A_44_P194462	2.77667	0.0100842	XM_224409	Rattus norvegicus similar to hypothetical protein DKFZp434E2318 (LOC306073), mRNA [XM_224409]	XM_224409
A_44_P194633	1.15667	0.0115291	Stag2_predicted	PREDICTED: Rattus norvegicus stromal antigen 2 (predicted) (Stag2_predicted), mRNA [XM_233108]
A_44_P194663	1.81667	0.0035077	LOC302398	PREDICTED: Rattus norvegicus hypothetical LOC302398 (LOC302398), mRNA [XR_005696]	XR_005696
A_44_P194679	2.79333	6.28172e-06	LOC291521	PREDICTED: Rattus norvegicus similar to Spindlin-like protein 2 (SPIN-2) (LOC291521), mRNA [XR_008809]	XR_008809
A_44_P194730	1.56	0.0774547	Zbtb40_predicted	PREDICTED: Rattus norvegicus zinc finger and BTB domain containing 40 (predicted) (Zbtb40_predicted), mRNA [XM_342953]
A_44_P194806	1.30333	0.00111117	Baalc	Rattus norvegicus brain and acute leukemia, cytoplasmic (Baalc), mRNA [NM_144762]	NM_144762
A_44_P194842	2.67333	8.50849e-06	MGC116197	Rattus norvegicus similar to RIKEN cDNA 1700001E04 (MGC116197), mRNA [NM_001025755]	NM_001025755
A_44_P194872	1.75333	0.058595	Top3a_predicted	PREDICTED: Rattus norvegicus topoisomerase (DNA) III alpha (predicted) (Top3a_predicted), mRNA [XM_001077625]	XM_001077625
A_44_P194909	2.30667	0.0012642	Ripk4_predicted	Rattus norvegicus similar to PKC-regulated kinase PKK (LOC304053), mRNA [XM_221619]
A_44_P195291	1.71	0.00542149	RGD1560252_predicted	Rattus norvegicus similar to hypothetical protein MGC31967 (LOC313496), mRNA [XM_233382]
A_44_P196172	4.05	0.0386841	Best5	Rattus norvegicus Best5 protein (Best5), mRNA [NM_138881]	NM_138881
A_44_P196217	2.96667	0.000380671	Gpr37	Rattus norvegicus G protein-coupled receptor 37 (Gpr37), mRNA [NM_057201]	NM_057201
A_44_P196222	2.06	0.0249513	Asmt	acetylserotonin O-methyltransferase [Source:RefSeq_peptide;Acc:NP_653360] [ENSRNOT00000001791]
A_44_P196296	6.08333	9.06674e-05	Prg1	Rattus norvegicus plasticity related gene 1 (Prg1), mRNA [NM_001001508]	NM_001001508
A_44_P196389	2.04	0.0240954	Glra1	Rattus norvegicus glycine receptor, alpha 1 subunit (Glra1), mRNA [NM_013133]	NM_013133
A_44_P196401	2.3	0.00129592	RT1-Aw2	RNMHCIBAC Rattus norvegicus mRNA for mature MHC class Ib alpha chain [Y13890]	Y13890
A_44_P196424	1.55333	0.0026656	RGD708545	Rattus norvegicus nuclear protein E3-3 (RGD708545), transcript variant 1, mRNA [NM_020080]	NM_020080
A_44_P196702	1.12667	8.47873e-07	Gpr125_predicted	PREDICTED: Rattus norvegicus G protein-coupled receptor 125 (predicted) (Gpr125_predicted), mRNA [XM_223485]
A_44_P196791	3.99333	0.000487248	XM_342262	Rattus norvegicus similar to hypothetical protein 4931432L23 (LOC361964), mRNA [XM_342262]	XM_342262
A_44_P196933	1.33333	0.000564045	RGD1307801	Rattus norvegicus similar to RIKEN cDNA 1300018I05 (RGD1307801), mRNA [NM_001014031]	NM_001014031
A_44_P196948	1.59333	0.0510531	XM_346270	Rattus norvegicus similar to X-linked retinitis pigmentosa GTPase regulator (mRpgr) (LOC367733), mRNA [XM_346270]	XM_346270
A_44_P196957	1.31333	0.135253	Plekha5	Rattus norvegicus phosphoinositol 3-phosphate-binding protein-2-like protein mRNA, complete cds. [AF468695]	AF468695
A_44_P197535	1.94	0.000835795	BF524125	BF524125 UI-R-C0-hu-d-09-0-UI.r1 UI-R-C0 Rattus norvegicus cDNA clone UI-R-C0-hu-d-09-0-UI 5', mRNA sequence [BF524125]	BF524125
A_44_P197807	1.99	0.0211896	RGD1304748	Rattus norvegicus similar to cDNA sequence BC006662 (RGD1304748), mRNA [NM_001025634]	NM_001025634
A_44_P198333	2.57667	0.000425832	XM_341948	Rattus norvegicus similar to helicase DDX32 (LOC361667), mRNA [XM_341948]	XM_341948
A_44_P198349	1.85	0.00373629	Aco2	Rattus norvegicus aconitase 2, mitochondrial (Aco2), mRNA [NM_024398]	NM_024398
A_44_P198474	3.18333	0.000168571	Bcas1	Rattus norvegicus breast carcinoma amplified sequence 1 (Bcas1), mRNA [NM_145670]	NM_145670
A_44_P199077	1.22	0.00884421	Phgdhl1	Rattus norvegicus phosphoglycerate dehydrogenase like 1 (Phgdhl1), mRNA [NM_001034937]	NM_001034937
A_44_P199086	2.76	0.00120327	RGD1311738	Rattus norvegicus similar to RIKEN cDNA 4930442L21 (RGD1311738), mRNA [NM_001013999]	NM_001013999
A_44_P199211	4.56	0.00382972	Plcb1	Rattus norvegicus phospholipase C, beta 1 (Plcb1), mRNA [NM_001077641]	NM_001077641
A_44_P199368	2.30333	0.0121822	Jmjd2a_predicted	Rattus norvegicus similar to KIAA0677 gene product (LOC313539), mRNA [XM_233441]
A_44_P199430	2.37667	0.00177314	XM_235761	Rattus norvegicus similar to hypothetical protein 4930509O22 (LOC300308), mRNA [XM_235761]	XM_235761
A_44_P199514	1.65	3.4007e-05	Thap4	Rattus norvegicus THAP domain containing 4 (Thap4), mRNA [NM_001005564]	NM_001005564
A_44_P200274	3.29333	0.00466945	AA859224	AA859224 UI-R-E0-cd-b-09-0-UI.s1 UI-R-E0 Rattus norvegicus cDNA clone UI-R-E0-cd-b-09-0-UI 3' similar to dbj [AA859224]	AA859224
A_44_P200584	1.72	0.0033385	Pcaf	Rattus norvegicus p300/CBP-associated factor (Pcaf), mRNA [NM_001024252]	NM_001024252
A_44_P200630	1.83333	0.000424293	AA851208	AA851208 EST193976 Normalized rat placenta, Bento Soares Rattus sp. cDNA clone RPLAD82 3' end, mRNA sequence [AA851208]	AA851208
A_44_P200636	2.19333	0.0011043	RGD1565681_predicted	PREDICTED: Rattus norvegicus similar to Prr6 protein (predicted) (RGD1565681_predicted), mRNA [XR_009193]
A_44_P200638	2.19333	2.73494e-05	RGD1565681_predicted	PREDICTED: Rattus norvegicus similar to Prr6 protein (predicted) (RGD1565681_predicted), mRNA [XR_009193]
A_44_P200858	7.95667	0.000165019	Ldhal6b	Rattus norvegicus lactate dehydrogenase A-like 6B (Ldhal6b), mRNA [NM_183334]	NM_183334
A_44_P201077	3.71	0.000433741	Asrgl1	Rattus norvegicus asparaginase like 1 (Asrgl1), mRNA [NM_145089]	NM_145089
A_44_P201675	5.2	0.000101276	XM_229476	Rattus norvegicus similar to Spindlin-like protein 2 (SPIN-2) (LOC301966), mRNA [XM_229476]	XM_229476
A_44_P201693	1.32667	0.00502233	RGD1564536_predicted	PREDICTED: Rattus norvegicus similar to Cofilin, non-muscle isoform (Cofilin-1) (predicted) (RGD1564536_predicted), mRNA [XR_007706]	XR_007706
A_44_P201858	2.09	0.000110684	ENSRNOT00000023067	PREDICTED: Rattus norvegicus similar to tubulin tyrosine ligase-like family, member 4 (LOC681499), mRNA [XM_001057117]
A_44_P202201	2.67333	0.0200323	Grp	Rattus norvegicus gastrin releasing peptide (Grp), mRNA [NM_133570]	NM_133570
A_44_P202659	1.23333	0.000122489	Ndufs4	Rattus norvegicus NADH dehydrogenase (ubiquinone) Fe-S protein 4, 18kDa (NADH-coenzyme Q reductase) (Ndufs4), mRNA [NM_001025146]	NM_001025146
A_44_P203131	1.73667	4.69478e-07	X77209	RNHSP703 R.norvegicus Hsp70-3 gene [X77209]	X77209
A_44_P203195	1.42333	0.00462603	Madd	Rattus norvegicus MAP-kinase activating death domain (Madd), mRNA [NM_053585]	NM_053585
A_44_P203242	1.75	5.00757e-05	Utrn	Rattus norvegicus utrophin (Utrn), mRNA [NM_013070]	NM_013070
A_44_P203421	1.39	0.00126155	Synj1	Rattus norvegicus 145 kDa synaptojanin isoform mRNA, complete cds. [U45479]	U45479
A_44_P203564	2.53	0.000891133	Otos	Rattus norvegicus otospiralin (Otos), mRNA [NM_139188]	NM_139188
A_44_P203596	2.92333	0.000275501	RGD1560935_predicted	PREDICTED: Rattus norvegicus similar to RIKEN cDNA A330045H12 gene (predicted) (RGD1560935_predicted), mRNA [XM_222258]
A_44_P203640	2.00667	0.0340075	Klhl25	Rattus norvegicus kelch-like 25 (Drosophila) (Klhl25), mRNA [NM_001039006]	NM_001039006
A_44_P203821	2.03667	0.000193517	XM_345338	Rattus norvegicus similar to RIKEN cDNA 1200002K10 gene (LOC366019), mRNA [XM_345338]	XM_345338
A_44_P203828	2.03667	0.00514385	XM_345338	Rattus norvegicus similar to RIKEN cDNA 1200002K10 gene (LOC366019), mRNA [XM_345338]	XM_345338
A_44_P203842	1.99	0.00112085	RGD1559751_predicted	BP485454 Rattus norvegicus insulinoma RINm5F Rattus norvegicus cDNA clone RI02140 3', mRNA sequence [BP485454]
A_44_P203993	1.99667	0.000826115	RGD1562123_predicted	PREDICTED: Rattus norvegicus similar to hypothetical protein (predicted) (RGD1562123_predicted), mRNA [XM_342840]	XM_342840
A_44_P204016	3.11333	0.000341227	LOC689958	PREDICTED: Rattus norvegicus similar to Spindlin-like protein 3 (SPIN-3) (Protein DXF34) (LOC689958), mRNA [XM_001072685]	XM_001072685
A_44_P204207	1.10667	0.000857238	Smyd4_predicted	PREDICTED: Rattus norvegicus SET and MYND domain containing 4 (predicted) (Smyd4_predicted), mRNA [XM_220708]
A_44_P204569	1.08	0.00153956	AW914905	AW914905 EST346209 Normalized rat ovary, Bento Soares Rattus sp. cDNA clone RGIBM16 5' end, mRNA sequence [AW914905]	AW914905
A_44_P204758	3.86667	0.000395428	Sult4a1	Rattus norvegicus sulfotransferase family 4A, member 1 (Sult4a1), mRNA [NM_031641]	NM_031641
A_44_P205528	2.95333	2.2529e-05	Iiig9	Rattus norvegicus IIIG9 protein (Iiig9), mRNA [NM_145786]	NM_145786
A_44_P205923	1.87	3.40197e-07	RGD1564085_predicted	similar to LATS homolog 1 (predicted) (RGD1564085_predicted), mRNA [Source:RefSeq_dna;Acc:XR_008525] [ENSRNOT00000020098]
A_44_P205990	5.31	0.000507995	RGD1565820_predicted	PREDICTED: Rattus norvegicus similar to novel protein (predicted) (RGD1565820_predicted), mRNA [XM_344165]
A_44_P206068	2.55	0.00143061	Pdzd7_predicted	Rattus norvegicus similar to hypothetical protein FLJ23209 (LOC293996), mRNA [XM_219940]
A_44_P206284	1.94667	6.77473e-05	RGD1566215_predicted	PREDICTED: Rattus norvegicus similar to Coatomer gamma-2 subunit (Gamma-2 coat protein) (Gamma-2 COP) (predicted) (RGD1566215_predicted), mRNA [XM_217496]	XM_217496
A_44_P206326	2.71333	0.0025335	Tbx 22	PREDICTED: Rattus norvegicus similar to T-box 22 isoform 1 (LOC302369), mRNA [XM_228489]
A_44_P206611	1.69	0.0204172	BI277629	BI277629 UI-R-CY0-bxt-e-06-0-UI.s1 UI-R-CY0 Rattus norvegicus cDNA clone UI-R-CY0-bxt-e-06-0-UI 3', mRNA sequence [BI277629]	BI277629
A_44_P207979	5.04667	3.23408e-06	LOC257643	Rattus norvegicus cystatin SC (LOC257643), mRNA [NM_147137]	NM_147137
A_44_P208004	1.80333	2.69752e-05	Tle4	Rattus norvegicus transducin-like enhancer of split 4, E(spl) homolog (Drosophila) (Tle4), mRNA [NM_019141]	NM_019141
A_44_P208138	4.13	0.00445152	F2	Rattus norvegicus coagulation factor II (F2), mRNA [NM_022924]	NM_022924
A_44_P208275	1.22	0.000118016	Ugcg	Rattus norvegicus UDP-glucose ceramide glucosyltransferase (Ugcg), mRNA [NM_031795]	NM_031795
A_44_P208304	2.79667	0.000129988	Pak3	Rattus norvegicus p21 (CDKN1A)-activated kinase 3 (Pak3), mRNA [NM_019210]	NM_019210
A_44_P208317	3.81333	0.0117686	ENSRNOT00000061512	PREDICTED: Rattus norvegicus similar to hypothetical protein 4930474N05 (predicted) (RGD1560695_predicted), mRNA [XM_344801]
A_44_P208319	3.11	0.00301545	ENSRNOT00000061512	PREDICTED: Rattus norvegicus similar to hypothetical protein 4930474N05 (predicted) (RGD1560695_predicted), mRNA [XM_344801]
A_44_P208624	1.31	0.0130231	RGD1308612	PREDICTED: Rattus norvegicus similar to Protein C20orf20 (RGD1308612), mRNA [XM_001059141]	XM_001059141
A_44_P208711	3.83667	1.45947e-05	ENSRNOT00000048256	LOC301748 protein (Fragment). [Source:Uniprot/SPTREMBL;Acc:Q4QQT1] [ENSRNOT00000048256]
A_44_P208849	1.51	0.000132856	Dnalc4	Rattus norvegicus dynein, axonemal, light chain 4 (Dnalc4), mRNA [NM_001009666]	NM_001009666
A_44_P208896	1.14	0.0217298	LOC316457	PREDICTED: Rattus norvegicus similar to phosphatidylinositol-3-phosphate [XM_237217]	XM_237217
A_44_P209196	9.07	1.91355e-07	Tex101	Rattus norvegicus testis expressed gene 101 (Tex101), mRNA [NM_139037]	NM_139037
A_44_P209220	2.62667	0.00262964	RGD1311600_predicted	RVL2896 Wackym-Soares normalized rat vestibular cDNA library Rattus norvegicus cDNA 5', mRNA sequence [DV713938]
A_44_P210173	1.21333	0.00853332	Tnfrsf12a	Rattus norvegicus tumor necrosis factor receptor superfamily, member 12a (Tnfrsf12a), mRNA [NM_181086]	NM_181086
A_44_P210198	1.26333	0.000828042	Polg	Rattus norvegicus polymerase (DNA directed), gamma (Polg), mRNA [NM_053528]	NM_053528
A_44_P210250	2.16	0.000273655	Myh7	Rattus norvegicus myosin, heavy polypeptide 7, cardiac muscle, beta (Myh7), mRNA [NM_017240]	NM_017240
A_44_P210614	4.84	7.13729e-05	ENSRNOT00000046152	PREDICTED: Rattus norvegicus similar to NALP-alpha (predicted) (RGD1564841_predicted), mRNA [XM_341777]
A_44_P210632	2.97	0.00115161	RGD1560986_predicted	PREDICTED: Rattus norvegicus similar to Gene model 1082 (predicted) (RGD1560986_predicted), mRNA [XM_218487]	XM_218487
A_44_P210668	3.15667	0.00171251	RGD1307822	Rattus norvegicus hypothetical LOC293544 (RGD1307822), mRNA [NM_001013902]	NM_001013902
A_44_P210735	2.49	0.000361955	Fndc3a_predicted	PREDICTED: Rattus norvegicus fibronectin type III domain containing 3a (predicted) (Fndc3a_predicted), mRNA [XM_224350]
A_44_P210736	1.29667	0.00489087	RGD1563527_predicted	PREDICTED: Rattus norvegicus similar to Ran-interacting protein MOG1 (predicted) (RGD1563527_predicted), mRNA [XR_007818]	XR_007818
A_44_P210852	2.77	0.00166039	Sh3rf2	Rattus norvegicus SH3 domain containing ring finger 2 (Sh3rf2), mRNA [NM_001034187]	NM_001034187
A_44_P210868	1.74333	0.0249936	Sptbn5_predicted	Rattus norvegicus similar to Spectrin beta chain, brain 4 (Spectrin, non-erythroid beta chain 4) (Beta-V spectrin) (BSPECV) (LOC296090), mRNA [XM_238278]	XM_238278
A_44_P210921	3.84	0.00419375	XM_345084	Rattus norvegicus similar to Beta-arrestin 2 (Arrestin, beta 2) (LOC365541), mRNA [XM_345084]	XM_345084
A_44_P210962	3.69	2.02019e-07	RGD1563405_predicted	PREDICTED: Rattus norvegicus similar to protein tyrosine phosphatase 4a2 (predicted) (RGD1563405_predicted), mRNA [XM_232654]
A_44_P210985	2.27	0.00631809	LOC301886	PREDICTED: Rattus norvegicus hypothetical LOC301886 (LOC301886), mRNA [XR_009463]	XR_009463
A_44_P211182	3.12333	0.000511007	RGD1306658	Rattus norvegicus similar to 5830411E10Rik protein (RGD1306658), mRNA [NM_001014216]	NM_001014216
A_44_P211196	4.77667	0.000405492	Trim7_predicted	PREDICTED: Rattus norvegicus tripartite motif protein 7 (predicted) (Trim7_predicted), mRNA [XM_220359]
A_44_P211893	1.77	0.00716718	Rexo1	Rexo1 protein. [Source:Uniprot/SPTREMBL;Acc:Q5XIS5] [ENSRNOT00000024080]
A_44_P212208	1.94	0.0256955	AI029175	AI029175 UI-R-C0-iv-f-09-0-UI.s1 UI-R-C0 Rattus norvegicus cDNA clone UI-R-C0-iv-f-09-0-UI 3', mRNA sequence [AI029175]	AI029175
A_44_P212676	2.3	0.0171933	Crat	Rattus norvegicus carnitine acetyltransferase (Crat), mRNA [NM_001004085]	NM_001004085
A_44_P212887	5.67333	0.0014262	Mapkapk3	Rattus norvegicus mitogen-activated protein kinase-activated protein kinase 3 (Mapkapk3), mRNA [NM_001012127]	NM_001012127
A_44_P212922	1.16667	9.01332e-05	Zfp329_predicted	PREDICTED: Rattus norvegicus zinc finger protein 329 (predicted) (Zfp329_predicted), mRNA [XM_001062876]
A_44_P212953	5.47333	0.000974711	Tdrd5_predicted	PREDICTED: Rattus norvegicus tudor domain containing 5 (predicted) (Tdrd5_predicted), mRNA [XM_222763]
A_44_P213070	2.39667	0.00135098	Ccdc39_predicted	Rattus norvegicus similar to hypothetical protein D3Ertd789e (LOC310315), mRNA [XM_227031]
A_44_P213175	3.97333	0.00203183	RGD1561424_predicted	Rattus norvegicus similar to CTCL tumor antigen se57-1 (predicted) (RGD1561424_predicted), mRNA [NM_001077667]	NM_001077667
A_44_P213208	1.86	1.46453e-05	Otud4	Otud4 protein (Fragment). [Source:Uniprot/SPTREMBL;Acc:Q5XI11] [ENSRNOT00000024924]
A_44_P213320	3.60333	1.67764e-06	LOC688956	LOC301748 protein (Fragment). [Source:Uniprot/SPTREMBL;Acc:Q4QQT1] [ENSRNOT00000048256]
A_44_P213353	1.80667	0.000379872	Wdr35_predicted	PREDICTED: Rattus norvegicus WD repeat domain 35 (predicted) (Wdr35_predicted), mRNA [XM_233960]
A_44_P213426	2.1	0.00505712	Ncald	Rattus norvegicus neurocalcin delta (Ncald), mRNA [NM_001024371]	NM_001024371
A_44_P213433	2.25333	0.00392648	Sema3b_predicted	Rattus norvegicus similar to semaphorin A (LOC363142), mRNA [XM_343479]	XM_343479
A_44_P213489	3.94	0.000154144	ENSRNOT00000045220	Dynein-like protein 2 (Fragment). [Source:Uniprot/SPTREMBL;Acc:Q63165] [ENSRNOT00000045220]
A_44_P213936	1.18	0.00609394	BF522788	BF522788 UI-R-Y0-vj-b-10-0-UI.r1 UI-R-Y0 Rattus norvegicus cDNA clone UI-R-Y0-vj-b-10-0-UI 5', mRNA sequence [BF522788]	BF522788
A_44_P214017	5.5	0.000342759	Pde11a	Rattus norvegicus RNPDE11A3 mRNA for phosphodiesterase 11A3, complete cds. [AB059361]	AB059361
A_44_P214111	3.59	0.00406911	Dmrt2_predicted	PREDICTED: Rattus norvegicus doublesex and mab-3 related transcription factor 2 (predicted) (Dmrt2_predicted), mRNA [XM_219927]
A_44_P214379	1.55	0.00434046	Kif16b_predicted	PREDICTED: Rattus norvegicus kinesin family member 16B (predicted) (Kif16b_predicted), mRNA [XM_230634]
A_44_P214846	3.61	0.00141264	Mx2	Rattus norvegicus myxovirus (influenza virus) resistance 2 (Mx2), mRNA [NM_134350]	NM_134350
A_44_P214891	1.09667	0.0129888	Dynll2	Rattus norvegicus dynein light chain LC8-type 2 (Dynll2), mRNA [NM_080697]	NM_080697
A_44_P214914	2.57	0.0409116	Accn1	Rattus norvegicus amiloride-sensitive cation channel 1, neuronal (degenerin) (Accn1), transcript variant 1, mRNA [NM_012892]	NM_012892
A_44_P215253	3.91333	4.13239e-06	LOC498131	Rattus norvegicus similar to OTTHUMP00000018227, mRNA (cDNA clone IMAGE:7937006), containing frame-shift errors [BC103630]
A_44_P215302	2.73333	6.21766e-05	Ube2t_predicted	PREDICTED: Rattus norvegicus ubiquitin-conjugating enzyme E2T (putative) (predicted) (Ube2t_predicted), mRNA [XM_341124]
A_44_P215383	2.33	0.0354528	LOC368128	PREDICTED: Rattus norvegicus similar to Heparanase-2 (Hpa2) (LOC368128), mRNA [XM_001055916]	XM_001055916
A_44_P215444	6.83667	0.000147349	Tenr	Rattus norvegicus testis nuclear RNA-binding protein (Tenr), mRNA [NM_001006977]	NM_001006977
A_44_P215539	1.75	0.0476851	Spire1_predicted	Rattus norvegicus similar to Spir-1 protein (LOC307348), mRNA [XM_225864]
A_44_P215689	3.43667	4.71234e-05	LOC686934	Rattus norvegicus similar to RIKEN cDNA 1700001E04 (LOC363421), mRNA [XM_343744]
A_44_P215711	1.59333	0.000594895	LOC362587	PREDICTED: Rattus norvegicus similar to microfilament and actin filament cross-linker protein isoform b (LOC362587), mRNA [XM_342906]	XM_342906
A_44_P215744	2.27667	0.00327294	RGD1565716_predicted	PREDICTED: Rattus norvegicus similar to RIKEN cDNA 4921529O18 (predicted), transcript variant 1 (RGD1565716_predicted), mRNA [XM_001077512]	XM_001077512
A_44_P215974	1.93333	0.0177931	BI289684	UI-R-DK0-cfi-h-08-0-UI.s1 UI-R-DK0 Rattus norvegicus cDNA clone UI-R-DK0-cfi-h-08-0-UI 3', mRNA sequence [BI289684]	BI289684
A_44_P216687	2.22	0.00021358	DV728647	RVL21321 Wackym-Soares normalized rat vestibular cDNA library Rattus norvegicus cDNA 5', mRNA sequence [DV728647]	DV728647
A_44_P216903	2.25	0.00537289	BE113113	UI-R-BJ1-awb-f-12-0-UI.s1 UI-R-BJ1 Rattus norvegicus cDNA clone UI-R-BJ1-awb-f-12-0-UI 3', mRNA sequence [BE113113]	BE113113
A_44_P217452	1.26333	0.000908617	Tgoln2	Rattus norvegicus trans-golgi network protein 2 (Tgoln2), mRNA [NM_138840]	NM_138840
A_44_P217590	2.3	7.72163e-07	Prkwnk1	Rattus norvegicus protein kinase, lysine deficient 1 (Prkwnk1), mRNA [NM_053794]	NM_053794
A_44_P217715	1.59667	0.00235115	Enah	Rattus norvegicus enabled homolog (Drosophila) (Enah), mRNA [NM_001012150]	NM_001012150
A_44_P217723	1.32333	0.0194658	Art1_predicted	PREDICTED: Rattus norvegicus ADP-ribosyltransferase 1 (predicted) (Art1_predicted), mRNA [XM_218975]
A_44_P217761	3.79	7.86287e-05	LOC680443	PREDICTED: Rattus norvegicus hypothetical protein LOC680443 (LOC680443), mRNA [XM_001057208]	XM_001057208
A_44_P217875	2.35667	0.00121288	Dsp	Dsp protein (Fragment). [Source:Uniprot/SPTREMBL;Acc:Q4QQR7] [ENSRNOT00000018649]
A_44_P217909	3.30333	0.0108392	Mtmr1_predicted	MTMR1_MOUSE (Q9Z2C4) Myotubularin-related protein 1 , partial (27%) [TC620247]
A_44_P218059	2.80667	0.000251068	Pcdh11x_predicted	PREDICTED: Rattus norvegicus protocadherin 11 X-linked (predicted) (Pcdh11x_predicted), mRNA [XM_228479]
A_44_P218152	2.67	0.0360973	RGD1566251_predicted	PREDICTED: Rattus norvegicus similar to hypothetical protein 4930509O22 (predicted) (RGD1566251_predicted), mRNA [XM_234969]	XM_234969
A_44_P218305	3.41667	0.000509836	Igsf11	Rattus norvegicus immunoglobulin superfamily, member 11 (Igsf11), mRNA [NM_001013120]	NM_001013120
A_44_P218329	2.8	0.0278097	BM386990	BM386990 UI-R-CN1-cji-i-13-0-UI.s1 UI-R-CN1 Rattus norvegicus cDNA clone UI-R-CN1-cji-i-13-0-UI 3', mRNA sequence [BM386990]	BM386990
A_44_P219576	3.95667	1.00128e-05	BF394800	BF394800 UI-R-CA0-bfz-b-02-0-UI.s1 UI-R-CA0 Rattus norvegicus cDNA clone UI-R-CA0-bfz-b-02-0-UI 3', mRNA sequence [BF394800]	BF394800
A_44_P219752	4.52	4.36942e-05	Bpi	Rattus norvegicus bactericidal/permeability-increasing protein (Bpi), mRNA [NM_001004079]	NM_001004079
A_44_P219780	1.67	0.0397366	Surf2	Rattus norvegicus surfeit 2 (Surf2), mRNA [NM_001033866]	NM_001033866
A_44_P219839	2.31	0.0013438	Tpm3	Rattus norvegicus tropomyosin 3, gamma (Tpm3), transcript variant 1, mRNA [NM_057208]	NM_057208
A_44_P219972	2.24667	0.000794966	Nt5e	Rattus norvegicus 5' nucleotidase, ecto (Nt5e), mRNA [NM_021576]	NM_021576
A_44_P220054	1.94333	0.0156822	RGD1561961_predicted	PREDICTED: Rattus norvegicus similar to IQ motif and WD repeats 1 (predicted) (RGD1561961_predicted), mRNA [XM_213926]
A_44_P220104	1.18333	0.00151352	Drap1_predicted	Rattus norvegicus Dr1 associated protein 1 (negative cofactor 2 alpha) (predicted) (Drap1_predicted), mRNA [NM_001077668]	NM_001077668
A_44_P220325	5.03333	0.000749989	Dynlrb2_predicted	PREDICTED: Rattus norvegicus dynein light chain roadblock-type 2 (predicted) (Dynlrb2_predicted), mRNA [XM_341694]	XM_341694
A_44_P220351	1.33333	0.0023527	LOC682507	Neural Wiskott-Aldrich syndrome protein (N-WASP). [Source:Uniprot/SWISSPROT;Acc:O08816] [ENSRNOT00000009261]
A_44_P220372	1.06333	0.0132103	A_44_P220372
A_44_P220424	3.98667	1.20076e-08	MGC116197	Rattus norvegicus similar to RIKEN cDNA 1700001E04 (MGC116197), mRNA [NM_001025755]	NM_001025755
A_44_P220432	6.09667	0.000182529	MGC114492	Rattus norvegicus similar to melanoma antigen family A, 5 (MGC114492), mRNA [NM_001024895]	NM_001024895
A_44_P220481	1.52	0.00699275	LOC500573	Rattus norvegicus similar to RIKEN cDNA 4632413C14 (LOC500573), mRNA [NM_001034949]	NM_001034949
A_44_P220533	1.55	0.0293928	Vsig2_predicted	PREDICTED: Rattus norvegicus V-set and immunoglobulin domain containing 2 (predicted) (Vsig2_predicted), mRNA [XM_236059]
A_44_P220616	6.61	0.00313407	Ccdc42_predicted	PREDICTED: Rattus norvegicus coiled-coil domain containing 42 (predicted) (Ccdc42_predicted), mRNA [XM_220585]
A_44_P220647	1.61	0.018709	Zbtb11_predicted	PREDICTED: Rattus norvegicus zinc finger and BTB domain containing 11 (predicted) (Zbtb11_predicted), mRNA [XM_221562]
A_44_P220852	2.97333	0.00170056	BF413193	BF413193 UI-R-BT1-bnx-g-10-0-UI.s1 UI-R-BT1 Rattus norvegicus cDNA clone UI-R-BT1-bnx-g-10-0-UI 3', mRNA sequence [BF413193]	BF413193
A_44_P221168	1.58	0.000307251	AF387339	Rattus norvegicus IkBL, vacuolar ATPase NG38, Bat1, and MHC class I antigen (RT1.46) genes, complete cds [AF387339]	AF387339
A_44_P221245	2.78667	0.000509359	BQ211822	UI-R-DY1-col-i-21-0-UI.s1 UI-R-DY1 Rattus norvegicus cDNA clone UI-R-DY1-col-i-21-0-UI 3', mRNA sequence [BQ211822]	BQ211822
A_44_P221885	2.64333	0.000173082	BF565038	BF565038 UI-R-BU0-ams-a-01-0-UI.r1 UI-R-BU0 Rattus norvegicus cDNA clone UI-R-BU0-ams-a-01-0-UI 5', mRNA sequence [BF565038]	BF565038
A_44_P221965	1.9	0.00434409	Kremen1	Rattus norvegicus kringle containing transmembrane protein 1 (Kremen1), mRNA [NM_053649]	NM_053649
A_44_P221974	2.21	0.000159642	Abcc3	Rattus norvegicus ATP-binding cassette, sub-family C (CFTR/MRP), member 3 (Abcc3), mRNA [NM_080581]	NM_080581
A_44_P222124	5.06333	0.000356471	Tssk3	Rattus norvegicus testis-specific serine kinase 3 (Tssk3), mRNA [NM_001007650]	NM_001007650
A_44_P222404	7.91667	1.87708e-05	RGD1310371	RGD1310371 protein (Fragment). [Source:Uniprot/SPTREMBL;Acc:Q5RJY8] [ENSRNOT00000016433]
A_44_P222409	8.28667	0.000121832	RGD1310371	RGD1310371 protein (Fragment). [Source:Uniprot/SPTREMBL;Acc:Q5RJY8] [ENSRNOT00000016433]
A_44_P222425	3.42	0.00132083	RGD1310384_predicted	PREDICTED: Rattus norvegicus hypothetical LOC289530 (predicted) (RGD1310384_predicted), mRNA [XM_214018]
A_44_P222435	3.19	9.96118e-05	Apex2	PREDICTED: Rattus norvegicus apurinic/apyrimidinic endonuclease 2 (mapped) (Apex2_mapped), mRNA [XM_223499]
A_44_P222447	3.41	1.49199e-05	RGD1560394_predicted	2-13-E12.F Rat retinal ganglion cell Rattus norvegicus cDNA, mRNA sequence [CF979076]
A_44_P222521	3.47	0.00336109	RGD1305557	Brain-specific membrane-anchored protein precursor. [Source:Uniprot/SWISSPROT;Acc:Q5HZE8] [ENSRNOT00000038139]
A_44_P222603	1.12	0.000121612	ENSRNOT00000041836	Ss18 protein (Fragment). [Source:Uniprot/SPTREMBL;Acc:Q5XI66] [ENSRNOT00000041836]
A_44_P222626	1.81	0.00411175	RGD1310645_predicted	Rattus norvegicus similar to zinc finger protein 407 (LOC291396), mRNA [XM_225681]
A_44_P222632	4.45	0.00119674	Dusp15_predicted	Rattus norvegicus similar to Dual specificity protein phosphatase 15 (LOC362238), mRNA [XM_342545]
A_44_P222702	1.87667	5.37659e-06	ENSRNOT00000049064	similar to THUMP domain containing 3 (LOC302647), mRNA [Source:RefSeq_dna;Acc:XR_005711] [ENSRNOT00000049064]
A_44_P222761	3.06667	0.00018733	RGD1309931_predicted	PREDICTED: Rattus norvegicus similar to hypothetical protein (predicted) (RGD1309931_predicted), mRNA [XM_342856]
A_44_P222887	5.64333	5.08752e-05	LOC686091	PREDICTED: Rattus norvegicus similar to coiled-coil domain containing 13 (LOC686091), mRNA [XM_001066510]	XM_001066510
A_44_P222936	2.15667	0.000182674	Slc36a3	Rattus norvegicus solute carrier family 36 (proton/amino acid symporter), member 3 (Slc36a3), mRNA [NM_001024764]	NM_001024764
A_44_P222954	1.28	0.00903948	A_44_P222954
A_44_P223435	4.32	0.000512969	Kif21a_predicted	PREDICTED: Rattus norvegicus kinesin family member 21A (predicted) (Kif21a_predicted), mRNA [XM_217022]	XM_217022
A_44_P224326	2.71667	0.000118873	Rnf38	Rattus norvegicus ring finger protein 38 (Rnf38), mRNA [NM_134467]	NM_134467
A_44_P224516	2.29333	0.000121672	Scg2	Rattus norvegicus secretogranin 2 (Scg2), mRNA [NM_022669]	NM_022669
A_44_P224547	4.03667	0.00179661	Plcb1	Rattus norvegicus phospholipase C, beta 1 (Plcb1), mRNA [NM_001077641]	NM_001077641
A_44_P224789	1.08	0.00184223	Sccpdh	Rattus norvegicus saccharopine dehydrogenase (putative) (Sccpdh), mRNA [NM_001013985]	NM_001013985
A_44_P224793	1	0.00650078	Sccpdh	Rattus norvegicus saccharopine dehydrogenase (putative) (Sccpdh), mRNA [NM_001013985]	NM_001013985
A_44_P224918	5.33667	1.61471e-05	XM_224882	Rattus norvegicus similar to Zinc finger protein 42 (Zfp-42) (REX-1 protein) (Reduced expression-1 protein) (LOC290765), mRNA [XM_224882]	XM_224882
A_44_P224924	2	0.0213276	LOC502549	PREDICTED: Rattus norvegicus similar to TD and POZ domain containing 2 (LOC502549), mRNA [XR_006517]	XR_006517
A_44_P224987	1.89333	0.0315458	RGD1561599_predicted	PREDICTED: Rattus norvegicus similar to longevity assurance homolog 6 (predicted) (RGD1561599_predicted), mRNA [XM_345363]
A_44_P225204	4.82333	2.17183e-05	Reep6	Rattus norvegicus receptor accessory protein 6 (Reep6), mRNA [NM_001013218]	NM_001013218
A_44_P225251	3.10333	2.64715e-06	RGD1309971_predicted	PREDICTED: Rattus norvegicus similar to KIAA1126 protein (predicted) (RGD1309971_predicted), mRNA [XM_235397]
A_44_P225477	2.66667	0.000535279	BF567614	BF567614 UI-R-BO0-agr-f-11-0-UI.r1 UI-R-BO0 Rattus norvegicus cDNA clone UI-R-BO0-agr-f-11-0-UI 5', mRNA sequence [BF567614]	BF567614
A_44_P225891	2.07	0.00352544	Nf1	Rattus norvegicus neurofibromatosis 1 (Nf1), mRNA [NM_012609]	NM_012609
A_44_P226315	1.88667	0.0329445	Slc16a10	Rattus norvegicus solute carrier family 16 (monocarboxylic acid transporters), member 10 (Slc16a10), mRNA [NM_138831]	NM_138831
A_44_P226500	1.41	0.000104159	CK600897	AGENCOURT_17890971 NIH_MGC_238 Rattus norvegicus cDNA clone IMAGE:7132856 5', mRNA sequence [CK600897]	CK600897
A_44_P226928	2.89	0.00400281	Pdzk3	Rattus norvegicus PDZ domain containing 3 (Pdzk3), mRNA [NM_022940]	NM_022940
A_44_P226992	1.19333	0.00233286	XM_341753	Rattus norvegicus similar to transcription factor 1 (LOC361475), mRNA [XM_341753]	XM_341753
A_44_P226999	3.33	0.0104872	Oas1i	Rattus norvegicus 2 ' -5 ' oligoadenylate synthetase 1I (Oas1i), mRNA [NM_001009680]	NM_001009680
A_44_P227044	2.57	4.44298e-06	XM_341140	Rattus norvegicus similar to hypothetical protein (LOC360864), mRNA [XM_341140]	XM_341140
A_44_P227046	3.54	0.000107229	Aim2_predicted	PREDICTED: Rattus norvegicus absent in melanoma 2 (predicted) (Aim2_predicted), mRNA [XM_222949]	XM_222949
A_44_P227154	4.29	2.77982e-05	RGD1306441	Rattus norvegicus similar to RIKEN cDNA 4921530L21 (predicted), mRNA (cDNA clone IMAGE:7115401) [BC079439]
A_44_P227174	1.57333	0.0272929	Sh2d4a	Rattus norvegicus SH2 domain containing 4A (Sh2d4a), mRNA [NM_001012048]	NM_001012048
A_44_P227251	2.26	0.00014396	RGD1310484_predicted	PREDICTED: Rattus norvegicus similar to hypothetical protein MGC37079 (predicted) (RGD1310484_predicted), mRNA [XM_214594]
A_44_P227344	6.33	0.0261749	XM_233106	Rattus norvegicus similar to testis expressed sequence 13B (LOC313303), mRNA [XM_233106]	XM_233106
A_44_P227409	9.72333	5.52456e-06	LOC313936	Rattus norvegicus hypothetical LOC313936 (LOC313936), mRNA [NM_001014074]	NM_001014074
A_44_P227517	2.15667	0.0147438	A_44_P227517
A_44_P227994	3	9.60159e-06	Itpka	Rattus norvegicus inositol 1,4,5-trisphosphate 3-kinase A (Itpka), mRNA [NM_031045]	NM_031045
A_44_P228228	1.75333	0.000288258	AW916309	AW916309 EST347613 Rat gene index, normalized rat, norvegicus, Bento Soares Rattus norvegicus cDNA clone RGIDN25 5' end, mRNA sequence [AW916309]	AW916309
A_44_P228995	1.02667	0.0301988	Akap7	Rattus norvegicus A kinase (PRKA) anchor protein 7 (Akap7), mRNA [NM_001001801]	NM_001001801
A_44_P229079	1.47667	0.000126746	Rb1	Retinoblastoma-associated protein (PP105) (RB) (Fragment). [Source:Uniprot/SWISSPROT;Acc:P33568] [ENSRNOT00000021752]
A_44_P229118	3.08667	0.00426421	Muc1	Mucin 1 (Fragment). [Source:Uniprot/SPTREMBL;Acc:O35770] [ENSRNOT00000027850]
A_44_P229196	1.86667	0.00941205	Rap2ip	Rattus norvegicus Rap2 interacting protein (Rap2ip), mRNA [NM_198758]	NM_198758
A_44_P229277	2.20667	0.00275458	Amhr2	Rattus norvegicus anti-Mullerian hormone type 2 receptor (Amhr2), mRNA [NM_030998]	NM_030998
A_44_P229316	1.96	0.0020222	Lrrc43	Lrrc43 protein (Fragment). [Source:Uniprot/SPTREMBL;Acc:Q5XHZ4] [ENSRNOT00000011240]
A_44_P229352	1.73	3.80432e-05	Rgl1_predicted	PREDICTED: Rattus norvegicus ral guanine nucleotide dissociation stimulator,-like 1 (predicted) (Rgl1_predicted), mRNA [XM_001070966]
A_44_P229618	1.16667	0.000450524	Tmem1_predicted	Rattus norvegicus similar to Epilepsy holoprosencephaly candidate-1 protein (EHOC-1) (Transmembrane protein 1) (GT334 protein) (LOC309678), mRNA [XM_228065]
A_44_P229670	3.99	3.84462e-07	LOC686934
A_44_P229686	2.09333	0.0092925	XM_229431	Rattus norvegicus similar to Y-LINKED TESTIS-SPECIFIC PROTEIN (LOC301934), mRNA [XM_229431]	XM_229431
A_44_P229697	5.10667	6.8948e-05	ENSRNOT00000056323	PREDICTED: Rattus norvegicus similar to transketolase-like 1 (LOC681446), mRNA [XM_001056840]
A_44_P229816	3.49333	0.000104625	LOC681381	PREDICTED: Rattus norvegicus similar to Zinc finger CW-type PWWP domain protein 1 homolog (LOC681381), mRNA [XM_001061491]	XM_001061491
A_44_P231227	1.49	0.00910435	Mosc2	Rattus norvegicus MOCO sulphurase C-terminal domain containing 2 (Mosc2), mRNA [NM_134410]	NM_134410
A_44_P231409	1.09667	0.00455855	RGD1308955	Rattus norvegicus similar to Cc1-9 (RGD1308955), mRNA [NM_001047854]	NM_001047854
A_44_P231439	1.17333	0.0111419	Slc39a11	Rattus norvegicus solute carrier family 39 (metal ion transporter), member 11 (Slc39a11), mRNA [NM_001013042]	NM_001013042
A_44_P231444	1.77333	0.000670136	Slc39a11	Rattus norvegicus solute carrier family 39 (metal ion transporter), member 11 (Slc39a11), mRNA [NM_001013042]	NM_001013042
A_44_P231597	1.94667	0.00776885	Hpcal1	Rattus norvegicus hippocalcin-like 1 (Hpcal1), mRNA [NM_017356]	NM_017356
A_44_P231667	4.1	0.000462542	XM_218428	Rattus norvegicus similar to carcinoembryonic antigen-related cell adhesion molecule 1 (biliary glycoprotein) (LOC308418), mRNA [XM_218428]	XM_218428
A_44_P231719	1.36667	0.00201849	Tmem9b_predicted	PREDICTED: Rattus norvegicus TMEM9 domain family, member B (predicted) (Tmem9b_predicted), mRNA [XM_215038]
A_44_P231792	6.07	3.8162e-07	RGD1564936_predicted	PREDICTED: Rattus norvegicus similar to Vacuolar ATP synthase subunit S1 precursor (V-ATPase S1 subunit) (predicted) (RGD1564936_predicted), mRNA [XM_342169]
A_44_P231918	2.04667	0.0215664	RGD1563192_predicted	PREDICTED: Rattus norvegicus similar to YTH domain containing 2 (predicted) (RGD1563192_predicted), mRNA [XM_225959]	XM_225959
A_44_P232205	3.28	0.0010781	Bin2	Rattus norvegicus bridging integrator 2 (Bin2), mRNA [NM_001012223]	NM_001012223
A_44_P232249	4.98333	0.000844308	ENSRNOT00000028506	similar to dentin sialophosphoprotein; dentin phosphophoryn; dentinogenesis imperfecta 1 (predicted) (RGD1307694_predicted), mRNA [Source:RefSeq_dna;Acc:XR_008611] [ENSRNOT00000028506]
A_44_P232508	2.47	0.0174782	AW917502	AW917502 EST348806 Rat gene index, normalized rat, norvegicus, Bento Soares Rattus norvegicus cDNA clone RGIEE62 5' end, mRNA sequence [AW917502]	AW917502
A_44_P233557	2.35667	0.000208699	RSB-11-77	Rattus norvegicus RSB-11-77 protein (RSB-11-77), mRNA [NM_182669]	NM_182669
A_44_P233702	2.15	0.0497729	Clcf1	Rattus norvegicus cardiotrophin-like cytokine factor 1 (Clcf1), mRNA [NM_207615]	NM_207615
A_44_P233736	1.11333	0.00175548	Tspan5	Rattus norvegicus tetraspanin 5 (Tspan5), mRNA [NM_001004090]	NM_001004090
A_44_P233742	1.21333	0.00529079	Tspan5	Rattus norvegicus tetraspanin 5 (Tspan5), mRNA [NM_001004090]	NM_001004090
A_44_P233786	3.03	0.00118098	Vgf	Rattus norvegicus VGF nerve growth factor inducible (Vgf), mRNA [NM_030997]	NM_030997
A_44_P233887	1.86333	0.041678	Fgd4	Rattus norvegicus FYVE, RhoGEF and PH domain containing 4 (Fgd4), mRNA [NM_139263]	NM_139263
A_44_P233963	1.66333	0.00250796	Mras	Rattus norvegicus muscle and microspikes RAS (Mras), mRNA [NM_012981]	NM_012981
A_44_P234183	1.22667	0.00560177	XM_215531	Rattus norvegicus similar to hypothetical protein MGC27085 (LOC294911), mRNA [XM_215531]	XM_215531
A_44_P234279	4.92	0.00408787	Agbl2_predicted	Rattus norvegicus similar to CG32627-PB (LOC366124), mRNA [XM_345401]
A_44_P234344	2.88667	4.37715e-05	ENSRNOT00000039580	PREDICTED: Rattus norvegicus similar to Juxtaposed with another zinc finger protein 1 (LOC685879), mRNA [XM_001065610]
A_44_P234550	1.38	0.000402431	XM_340745	Rattus norvegicus similar to activating transcription factor 7 interacting protein 2 (LOC360469), mRNA [XM_340745]	XM_340745
A_44_P235165	1.94333	0.000248662	Ankrd13	Rattus norvegicus ankyrin repeat domain 13 (Ankrd13), mRNA [NM_001012148]	NM_001012148
A_44_P236418	1.41333	0.00270723	Gfm2	Rattus norvegicus G elongation factor, mitochondrial 2, mRNA (cDNA clone IMAGE:7322203), partial cds [BC091392]	BC091392
A_44_P236532	1.04	0.0245123	Ctnnd1_predicted	PREDICTED: Rattus norvegicus catenin (cadherin associated protein), delta 1 (predicted) (Ctnnd1_predicted), mRNA [XM_242062]	XM_242062
A_44_P236548	1.64667	0.00295998	Fbxo15_predicted	PREDICTED: Rattus norvegicus F-box protein 15 (predicted) (Fbxo15_predicted), mRNA [XM_341633]
A_44_P236628	2.92333	0.000469387	Casc1_predicted	PREDICTED: Rattus norvegicus cancer susceptibility candidate 1 (predicted) (Casc1_predicted), mRNA [XM_216310]	XM_216310
A_44_P236647	1.68	0.0135659	RGD1311249	Rattus norvegicus similar to RIKEN cDNA B230312A22 (RGD1311249), mRNA [NM_001013931]	NM_001013931
A_44_P236656	1.18667	0.0124725	Gla	Rattus norvegicus similar to ALPHA-GALACTOSIDASE A PRECURSOR (MELIBIASE) (ALPHA-D-GALACTOSIDE GALACTOHYDROLASE) (ALPHA-D-GALACTOSIDASE A) (LOC363494), mRNA [XM_343817]
A_44_P236681	4.33667	0.000119172	LOC301931	PREDICTED: Rattus norvegicus similar to Spindlin-like protein 2 (SPIN-2) (LOC301931), mRNA [XR_006930]	XR_006930
A_44_P236713	1.25	0.00387116	RGD1310677_predicted	PREDICTED: Rattus norvegicus similar to RIKEN cDNA 4632412N22 gene (predicted) (RGD1310677_predicted), mRNA [XM_233869]
A_44_P236776	1.46333	0.00527701	RGD1561474_predicted	PREDICTED: Rattus norvegicus similar to oxysterol-binding protein-like protein 8 isoform a (predicted) (RGD1561474_predicted), mRNA [XM_243478]
A_44_P236806	1.74	0.0248136	Gga1	Rattus norvegicus golgi associated, gamma adaptin ear containing, ARF binding protein 1 (Gga1), mRNA [NM_001011994]	NM_001011994
A_44_P237318	8.53667	0.00080219	Crisp2	Rattus norvegicus cysteine-rich secretory protein 2 (Crisp2), mRNA [NM_031240]	NM_031240
A_44_P237715	2.42667	0.0161422	BM986492	BM986492 EST594086 Rat gene index, normalized rat, norvegicus Rattus norvegicus cDNA clone RGOAC66 3' end, mRNA sequence [BM986492]	BM986492
A_44_P237739	4.39333	1.91378e-05	Lsr	Rattus norvegicus lipolysis stimulated lipoprotein receptor (Lsr), mRNA [NM_032616]	NM_032616
A_44_P238424	2.45667	0.00571079	Akap5	Rattus norvegicus A kinase (PRKA) anchor protein 5 (Akap5), mRNA [NM_133515]	NM_133515
A_44_P238710	1.16667	0.00631888	Tjp1_predicted	Rattus norvegicus tight junction protein 1 (Tjp1), mRNA [XM_218747]
A_44_P238722	1.20667	0.0092421	ENSRNOT00000060868	Bmp2k protein (Fragment). [Source:Uniprot/SPTREMBL;Acc:Q4G045] [ENSRNOT00000060868]
A_44_P238738	3.6	0.000165295	ENSRNOT00000046852	LOC363181 protein (Fragment). [Source:Uniprot/SPTREMBL;Acc:Q66H26] [ENSRNOT00000046852]
A_44_P238756	3.03	0.00773713	Trpm6	PREDICTED: Rattus norvegicus transient receptor potential cation channel, subfamily M, member 6 (predicted) (Trpm6_predicted), mRNA [XM_219747]	XM_219747
A_44_P238769	1.95667	9.95739e-05	Hectd2_predicted	PREDICTED: Rattus norvegicus HECT domain containing 2 (predicted) (Hectd2_predicted), mRNA [XM_220050]	XM_220050
A_44_P238878	4.62	0.00150201	RGD1305087_predicted	PREDICTED: Rattus norvegicus similar to RIKEN cDNA 4933425K02 (predicted) (RGD1305087_predicted), mRNA [XM_345293]	XM_345293
A_44_P239002	3.59	0.000100343	XM_231597	Rattus norvegicus similar to CG32627-PA (LOC312224), mRNA [XM_231597]	XM_231597
A_44_P239084	4.42333	1.73636e-06	LOC367632	PREDICTED: Rattus norvegicus similar to Spindlin-like protein 2 (SPIN-2) (LOC367632), mRNA [XM_346234]	XM_346234
A_44_P239105	2.78667	0.01448	Zfyve9_predicted	PREDICTED: Rattus norvegicus zinc finger, FYVE domain containing 9 (predicted) (Zfyve9_predicted), mRNA [XM_233341]
A_44_P239140	2.64	2.83287e-06	Morn1	Rattus norvegicus MORN repeat containing 1 (Morn1), mRNA [NM_001005544]	NM_001005544
A_44_P239162	1.73333	0.00918567	Dot1l_predicted	Rattus norvegicus similar to histone methyltransferase DOT1L (LOC362831), mRNA [XM_343159]	XM_343159
A_44_P239176	1.03	0.00381771	RGD1308959	Rattus norvegicus similar to expressed sequence AV340375 (RGD1308959), mRNA [NM_001008380]	NM_001008380
A_44_P239212	1.84333	0.00646841	RGD1359634	Rattus norvegicus similar to RIKEN cDNA 1700088E04 (RGD1359634), mRNA [NM_001007708]	NM_001007708
A_44_P239985	2.42333	0.0185321	Af6	Rattus norvegicus afadin (Af6), mRNA [NM_013217]	NM_013217
A_44_P240881	4.31	0.000118239	Art3	Rattus norvegicus ADP-ribosyltransferase 3 (Art3), mRNA [NM_001012034]	NM_001012034
A_44_P241057	2.77333	0.0246834	ENSRNOT00000050327	similar to KP78b CG17216-PA (LOC367461), mRNA [Source:RefSeq_dna;Acc:XR_006543] [ENSRNOT00000050327]
A_44_P241133	1.70667	0.00091045	TC612242
A_44_P241139	1.81667	0.0175188	LOC688778	PREDICTED: Rattus norvegicus similar to fatty aldehyde dehydrogenase-like (LOC688778), mRNA [XM_001068253]
A_44_P241168	4.33333	2.29237e-05	Ttc18_predicted	PREDICTED: Rattus norvegicus tetratricopeptide repeat domain 18 (predicted) (Ttc18_predicted), mRNA [XM_341281]
A_44_P241241	1.39	0.00731113	Them4	Rattus norvegicus thioesterase superfamily member 4 (Them4), mRNA [NM_001025017]	NM_001025017
A_44_P241277	1.45	0.00433504	Traf2_predicted	PREDICTED: Rattus norvegicus Tnf receptor-associated factor 2 (predicted) (Traf2_predicted), mRNA [XM_231032]
A_44_P241308	5.56667	2.08629e-05	ENSRNOT00000041961	Rattus norvegicus similar to KIAA1695 protein (LOC291725), mRNA [XM_226094]
A_44_P241604	1.86333	0.00213757	Pcaf	Rattus norvegicus p300/CBP-associated factor (Pcaf), mRNA [NM_001024252]	NM_001024252
A_44_P241650	4.63	2.32023e-05	RGD1565729_predicted	PREDICTED: Rattus norvegicus similar to novel protein (predicted) (RGD1565729_predicted), mRNA [XM_220559]
A_44_P241741	1.13333	0.021929	BC098776	Rattus norvegicus cDNA clone IMAGE:7373964 [BC098776]	BC098776
A_44_P242614	1.38667	0.00476274	Znrf1_predicted	PREDICTED: Rattus norvegicus zinc and ring finger 1 (predicted) (Znrf1_predicted), mRNA [XM_342692]	XM_342692
A_44_P242949	3.35667	0.000195989	Cyp2j9	Rattus norvegicus cytochrome P450, family 2, subfamily j, polypeptide 9 (Cyp2j9), mRNA [NM_175766]	NM_175766
A_44_P242969	1.52667	0.00487794	Gpam	Rattus norvegicus glycerol-3-phosphate acyltransferase, mitochondrial (Gpam), mRNA [NM_017274]	NM_017274
A_44_P243145	1.69	0.000379548	Nsf	Rattus norvegicus N-ethylmaleimide sensitive fusion protein (Nsf), mRNA [NM_021748]	NM_021748
A_44_P243153	3.09333	0.000136316	Ncoa6	Nuclear receptor coactivator 6 (Amplified in breast cancer protein 3) (Cancer-amplified transcriptional coactivator ASC-2) (Activating signal cointegrator 2) (ASC-2) (Peroxisome proliferator-activated receptor-interacting protein) (PPAR-interacting...
A_44_P243279	2.11333	0.000313478	Parvb_predicted	PREDICTED: Rattus norvegicus parvin, beta (predicted) (Parvb_predicted), mRNA [XM_343303]
A_44_P243330	8.32333	2.68087e-05	RGD1564380_predicted	PREDICTED: Rattus norvegicus similar to BC049730 protein (predicted) (RGD1564380_predicted), mRNA [XM_238092]
A_44_P243592	4.98	1.53651e-05	Exdl1_predicted	PREDICTED: Rattus norvegicus exonuclease 3'-5' domain-like 1 (predicted) (Exdl1_predicted), mRNA [XM_230476]
A_44_P243708	3.38333	5.11181e-07	MGC116197	Rattus norvegicus similar to RIKEN cDNA 1700001E04 (MGC116197), mRNA [NM_001025755]	NM_001025755
A_44_P243794	1.97667	0.000414799	ENSRNOT00000031905	WD repeat domain 51B [Source:MarkerSymbol;Acc:MGI:1918511] [ENSRNOT00000031905]
A_44_P243907	3.32	3.70887e-05	RGD1561285_predicted	PREDICTED: Rattus norvegicus similar to c114 SLIT-like testicular protein (predicted) (RGD1561285_predicted), mRNA [XM_220927]	XM_220927
A_44_P243948	2.06667	0.0107836	CA503874	CA503874 UI-R-FJ0-cpv-k-15-0-UI.s1 UI-R-FJ0 Rattus norvegicus cDNA clone UI-R-FJ0-cpv-k-15-0-UI 3', mRNA sequence [CA503874]	CA503874
A_44_P244257	1.87	0.000155347	Fgd4	Rattus norvegicus FYVE, RhoGEF and PH domain containing 4 (Fgd4), mRNA [NM_139263]	NM_139263
A_44_P244388	2.18667	0.040859	AABR03057977	Rattus norvegicus chromosome 7, 38 clones, strain BN/SsNHsdMCW RNOR03304556, whole genome shotgun sequence [AABR03057977]	AABR03057977
A_44_P244668	9.66	0.000546648	Aqp8	Rattus norvegicus aquaporin 8 (Aqp8), mRNA [NM_019158]	NM_019158
A_44_P245636	2.12333	0.000651792	Strbp	Rattus norvegicus spermatid perinuclear RNA binding protein (Strbp), mRNA [NM_053416]	NM_053416
A_44_P245806	1.67333	0.0995216	RGD1561986_predicted	PREDICTED: Rattus norvegicus similar to RIKEN cDNA 3110001I22 (predicted) (RGD1561986_predicted), mRNA [XM_219665]
A_44_P245845	6.80667	2.83317e-05	RGD1563302_predicted	PREDICTED: Rattus norvegicus RGD1563302 (predicted) (RGD1563302_predicted), mRNA [XM_341329]	XM_341329
A_44_P245886	1.80333	0.00390968	Spata5_predicted	PREDICTED: Rattus norvegicus spermatogenesis associated 5 (predicted) (Spata5_predicted), mRNA [XM_342235]
A_44_P245979	3.32667	0.000205652	RGD1560542_predicted	PREDICTED: Rattus norvegicus similar to Transmembrane gamma-carboxyglutamic acid protein 4 precursor (Proline-rich Gla protein 4) (predicted) (RGD1560542_predicted), mRNA [XM_575187]
A_44_P246311	1.87667	1.65277e-05	MGC112682	Rattus norvegicus similar to RIKEN cDNA 0610039K22 (MGC112682), mRNA [NM_001017473]	NM_001017473
A_44_P246452	1.46	0.0109235	CB545779	CB545779 AMGNNUC:NRDG1-00191-D8-A nrdg1 (10855) Rattus norvegicus cDNA clone nrdg1-00191-d8 5', mRNA sequence [CB545779]	CB545779
A_44_P247894	7.44333	8.99714e-05	Tnp1	Rattus norvegicus transition protein 1 (Tnp1), mRNA [NM_017056]	NM_017056
A_44_P247923	1.25333	0.00825855	Stmn4	Rattus norvegicus stathmin-like-protein splice variant RB3'' mRNA, complete cds. [AF026530]	AF026530
A_44_P248144	1.95333	6.80462e-06	RGD1560335_predicted	Rattus norvegicus similar to CG2144-PA (LOC305626), mRNA [XM_223731]
A_44_P248193	1.15333	0.000226558	Rel_predicted	PREDICTED: Rattus norvegicus reticuloendotheliosis oncogene (predicted) (Rel_predicted), mRNA [XM_223688]
A_44_P248352	8.8	0.00013763	RGD1564319_predicted	PREDICTED: Rattus norvegicus similar to TF-1 apoptosis related protein 19 (predicted) (RGD1564319_predicted), mRNA [XM_345378]
A_44_P248484	3.85667	8.16299e-05	LOC367617	PREDICTED: Rattus norvegicus similar to similar to RIKEN cDNA 1700001E04 (LOC684134), mRNA [XM_001069080]
A_44_P248615	3.77333	4.58134e-06	Xrn1_predicted	PREDICTED: Rattus norvegicus similar to Serine [XM_001062084]
A_44_P248651	1.39667	0.0117415	ENSRNOT00000006314	Mitochondrial import inner membrane translocase subunit TIM16 (Mitochondria-associated granulocyte macrophage CSF-signaling molecule). [Source:Uniprot/SWISSPROT;Acc:Q6EIX2] [ENSRNOT00000033244]
A_44_P248686	2.05	0.00100049	XM_237468	Rattus norvegicus similar to D330021B20 protein (LOC316685), mRNA [XM_237468]	XM_237468
A_44_P248714	4.67667	0.00108599	RGD1305628_predicted	PREDICTED: Rattus norvegicus similar to Hypothetical protein 5031404N19 (predicted) (RGD1305628_predicted), mRNA [XM_213639]
A_44_P249784	1.17	0.00731634	AA944160	AA944160 EST199659 Normalized rat embryo, Bento Soares Rattus sp. cDNA clone REMAD10 3' end, mRNA sequence [AA944160]	AA944160
A_44_P250267	1.30667	0.0245664	Coil	Rattus norvegicus coilin (Coil), mRNA [NM_017360]	NM_017360
A_44_P250412	1.77667	0.0355504	Tmbim1	Rattus norvegicus transmembrane BAX inhibitor motif containing 1 (Tmbim1), mRNA [NM_001007713]	NM_001007713
A_44_P250433	4.9	9.348e-05	RGD1306702	Rattus norvegicus similar to hypothetical protein MGC9712 (RGD1306702), mRNA [NM_001025413]	NM_001025413
A_44_P250439	3.62667	0.00318731	ENSRNOT00000044415
A_44_P250520	3.06	6.86482e-05	RGD1305412_predicted	Rattus norvegicus similar to exonuclease NEF-sp (predicted) (RGD1305412_predicted), mRNA [NM_001079706]	NM_001079706
A_44_P250575	1.10667	0.00151496	Nudt15_predicted	PREDICTED: Rattus norvegicus nudix (nucleoside diphosphate linked moiety X)-type motif 15 (predicted) (Nudt15_predicted), mRNA [XM_214236]
A_44_P250678	1.42	0.000351353	Golga1_predicted	PREDICTED: Rattus norvegicus golgi autoantigen, golgin subfamily a, 1 (predicted) (Golga1_predicted), mRNA [XM_231193]
A_44_P250773	1.46667	0.000205666	TC614954	Q5SZD6_HUMAN (Q5SZD6) OTTHUMP00000017108 (Fragment), partial (22%) [TC614954]
A_44_P250925	3.03333	0.000807337	ENSRNOT00000014814	similar to RIKEN cDNA 9830169C18 (predicted) (RGD1309058_predicted), mRNA [Source:RefSeq_dna;Acc:XR_007481] [ENSRNOT00000014814]
A_44_P250970	2.59	0.00118985	Slc35f2_predicted	Rattus norvegicus cDNA clone IMAGE:7314860 [BC091334]
A_44_P251008	6.32667	0.00012442	Efhb_predicted	PREDICTED: Rattus norvegicus EF hand domain family, member B (predicted) (Efhb_predicted), mRNA [XM_236843]
A_44_P251081	1.78333	0.00078221	RGD1562969_predicted	Rattus norvegicus similar to tweety homolog 2 (LOC287803), mRNA [XM_221081]	XM_221081
A_44_P251124	3.53667	0.000105314	Ptpn18	Rattus norvegicus protein tyrosine phosphatase, non-receptor type 18 (Ptpn18), mRNA [NM_001013111]	NM_001013111
A_44_P251384	2.81667	5.47589e-05	Hist1h2ba	Rattus norvegicus histone cluster 1, H2ba (Hist1h2ba), mRNA [NM_022643]	NM_022643
A_44_P251542	6.81667	3.84378e-05	Tessp5	Rattus norvegicus testis-specific serine protease-5 (Tessp5), mRNA [NM_001008864]	NM_001008864
A_44_P251787	2.09667	5.68997e-05	AW142969	AW142969 EST293261 Normalized rat ovary, Bento Soares Rattus sp. cDNA clone RGIBA68 5' end, mRNA sequence [AW142969]	AW142969
A_44_P251908	1.25333	0.00464589	Xpnpep1	Rattus norvegicus X-prolyl aminopeptidase (aminopeptidase P) 1, soluble (Xpnpep1), mRNA [NM_131913]	NM_131913
A_44_P252517	2.81	0.0146049	Havcr1	Rattus norvegicus kidney injury molecule 1 (Havcr1), mRNA [NM_173149]	NM_173149
A_44_P252630	2.85333	0.00035725	RGD1306344	Rattus norvegicus similar to Ab1-133 (RGD1306344), mRNA [NM_001047860]	NM_001047860
A_44_P252976	5.31667	0.000350894	Gsto2	Rattus norvegicus glutathione S-transferase omega 2 (Gsto2), mRNA [NM_001012071]	NM_001012071
A_44_P253059	1.6	0.01142	LOC310756	PREDICTED: Rattus norvegicus similar to Moloney leukemia virus 10 (LOC310756), mRNA [XM_227549]
A_44_P253175	6.83	5.94553e-07	Spo11_predicted	PREDICTED: Rattus norvegicus sporulation protein, meiosis-specific, SPO11 homolog (S. cerevisiae) (predicted) (Spo11_predicted), mRNA [XM_345476]
A_44_P253291	5.21333	2.9337e-05	ENSRNOT00000049083	PREDICTED: Rattus norvegicus similar to Protein CXorf48 (Tumor antigen BJ-HCC-20) (LOC685930), mRNA [XM_001065802]
A_44_P253324	2.11667	0.00148661	Smc6l1_predicted	Rattus norvegicus similar to SMC6 protein (LOC313961), mRNA [XM_233970]
A_44_P253623	1.84667	8.25984e-05	BF558976	BF558976 UI-R-A0-ba-h-11-0-UI.r1 UI-R-A0 Rattus norvegicus cDNA clone UI-R-A0-ba-h-11-0-UI 5', mRNA sequence [BF558976]	BF558976
A_44_P253816	1.08	0.0164377	AI145019	AI145019 UI-R-BT0-pr-d-12-0-UI.s1 UI-R-BT0 Rattus norvegicus cDNA clone UI-R-BT0-pr-d-12-0-UI 3', mRNA sequence [AI145019]	AI145019
A_44_P254238	1.26333	0.00858404	Bcl2l1	Rattus norvegicus Bcl2-like 1 (Bcl2l1), transcript variant 3, mRNA [NM_001033670]	NM_001033670
A_44_P254957	3.98	0.00298378	Sncb	Rattus norvegicus synuclein, beta (Sncb), mRNA [NM_080777]	NM_080777
A_44_P255236	3.58667	0.00343272	Acta1	Rattus norvegicus actin, alpha 1, skeletal muscle (Acta1), mRNA [NM_019212]	NM_019212
A_44_P255280	5.34667	0.000411268	Gata1	Rattus norvegicus GATA binding protein 1 (Gata1), mRNA [NM_012764]	NM_012764
A_44_P255373	1.53	0.0100788	Mosc2	Rattus norvegicus MOCO sulphurase C-terminal domain containing 2 (Mosc2), mRNA [NM_134410]	NM_134410
A_44_P255409	2.88667	2.56027e-08	Lrrc56	Rattus norvegicus leucine rich repeat containing 56 (Lrrc56), mRNA [NM_001024902]	NM_001024902
A_44_P255424	4.01667	1.35451e-06	LOC368128	PREDICTED: Rattus norvegicus similar to Heparanase-2 (Hpa2) (LOC368128), mRNA [XM_347296]	XM_347296
A_44_P255449	2.19667	0.00150786	Col4a3bp_predicted	PREDICTED: Rattus norvegicus procollagen, type IV, alpha 3 (Goodpasture antigen) binding protein (predicted) (Col4a3bp_predicted), mRNA [XM_001068766]
A_44_P255570	3.14667	0.00255817	LOC680806	PREDICTED: Rattus norvegicus similar to Transcription initiation factor TFIID 105 kDa subunit (TAFII-105) (TAFII105) (LOC680806), mRNA [XM_001058968]	XM_001058968
A_44_P255747	5.16	0.000356706	LOC367418	PREDICTED: Rattus norvegicus similar to Spindlin-like protein 2 (SPIN-2) (LOC367418), mRNA [XR_006973]	XR_006973
A_44_P255897	4.67333	0.0004816	RGD1559998_predicted	Rattus norvegicus similar to Cgn-pending protein (LOC287131), mRNA [XM_237757]	XM_237757
A_44_P255934	3.19667	3.64958e-05	Usp32_predicted	Rattus norvegicus similar to ubiquitin specific protease 32; ubiquitin specific protease (LOC303394), mRNA [XM_220798]
A_44_P256188	7.66667	8.94924e-06	LOC497860	Rattus norvegicus similar to RIKEN cDNA 4930517K11, mRNA (cDNA clone IMAGE:7455539), complete cds. [BC103490]	BC103490
A_44_P256199	1.63667	0.000995402	CB547883	CB547883 AMGNNUC:NRDG1-00205-A3-A nrdg1 (10855) Rattus norvegicus cDNA clone nrdg1-00205-a3 5', mRNA sequence [CB547883]	CB547883
A_44_P256261	2.69667	0.00778697	Cyld	Rattus norvegicus retinitis pigmentosa 1 homolog (human), mRNA (cDNA clone IMAGE:7131198), complete cds. [BC082001]	BC082001
A_44_P257467	1.13667	0.000210736	RGD1311260	Rattus norvegicus hypothetical LOC303211 (RGD1311260), mRNA [NM_001013967]	NM_001013967
A_44_P257670	4.22333	0.000567377	ENSRNOT00000043702	PREDICTED: Rattus norvegicus similar to putative protein kinase (predicted) (RGD1565233_predicted), mRNA [XM_217877]
A_44_P257788	1.92667	0.0330356	Trpd52l3_predicted	PREDICTED: Rattus norvegicus tumor protein D52-like 3 (predicted) (Trpd52l3_predicted), mRNA [XM_001079669]
A_44_P257893	5.15667	0.0045615	Gbp4_predicted	PREDICTED: Rattus norvegicus guanylate nucleotide binding protein 4 (predicted) (Gbp4_predicted), mRNA [XM_227762]
A_44_P257965	2.39667	0.00728491	RGD1305256_predicted	PREDICTED: Rattus norvegicus similar to chromosome 20 open reading frame 75 (predicted) (RGD1305256_predicted), mRNA [XM_230550]
A_44_P258008	2.07	0.00179099	Fgd2_predicted	Rattus norvegicus cDNA clone IMAGE:7366169 [BC089841]
A_44_P258031	1.82	0.00018295	Efhc2_predicted	PREDICTED: Rattus norvegicus EF-hand domain (C-terminal) containing 2 (predicted) (Efhc2_predicted), mRNA [XM_217589]
A_44_P258052	1.55667	0.0204941	Rb1cc1_predicted	Rattus norvegicus similar to coiled-coil protein (LOC312927), mRNA [XM_232667]
A_44_P258140	2.34667	0.00212052	RGD1559792_predicted	PREDICTED: Rattus norvegicus similar to RIKEN cDNA 5830483C08 gene (predicted) (RGD1559792_predicted), mRNA [XM_233966]
A_44_P258213	3.51333	0.0228314	LOC503224	PREDICTED: Rattus norvegicus similar to phospholipid scramblase 1 (LOC503224), mRNA [XM_578749]	XM_578749
A_44_P258674	2.62333	0.000120019	RGD1561490_predicted	PREDICTED: Rattus norvegicus similar to Adaptor-related protein complex 1, mu 2 subunit (AP1M2) (predicted), transcript variant 1 (RGD1561490_predicted), mRNA [XM_001071847]	XM_001071847
A_44_P258751	1.18667	0.0055208	Pdpk1	Rattus norvegicus 3-phosphoinositide dependent protein kinase-1 (Pdpk1), mRNA [NM_031081]	NM_031081
A_44_P258949	3.73667	0.00011262	Pde4b	Rattus norvegicus phosphodiesterase 4B, cAMP specific (Pde4b), mRNA [NM_017031]	NM_017031
A_44_P258995	2.04667	0.00977885	AI233343	AI233343 EST230031 Normalized rat kidney, Bento Soares Rattus sp. cDNA clone RKIDD85 3' end, mRNA sequence [AI233343]	AI233343
A_44_P259020	1.76333	3.47597e-05	AI103602	AI103602 EST212891 Normalized rat embryo, Bento Soares Rattus sp. cDNA clone REMCE04 3' end, mRNA sequence [AI103602]	AI103602
A_44_P259241	1.7	0.000102862	BI395793	BI395793 EST531664 Rat gene index, normalized rat, norvegicus Rattus norvegicus cDNA clone RGICP08 5' end, mRNA sequence [BI395793]	BI395793
A_44_P259329	1.17333	0.00447707	Tlk1_predicted	PREDICTED: Rattus norvegicus tousled-like kinase 1 (predicted) (Tlk1_predicted), mRNA [XM_242032]
A_44_P260122	2.48333	0.00376041	A_44_P260122
A_44_P260134	1.55667	0.00115705	Srcrb4d_predicted	PREDICTED: Rattus norvegicus scavenger receptor cysteine rich domain containing, group B (4 domains) (predicted) (Srcrb4d_predicted), mRNA [XM_222076]
A_44_P260153	3.21	0.00205622	ENSRNOT00000045266	PREDICTED: Rattus norvegicus similar to zinc finger and SCAN domain containing 4 (LOC683059), mRNA [XM_001064301]
A_44_P260227	2.01667	0.0362998	RGD1560591_predicted	PREDICTED: Rattus norvegicus similar to Sorting nexin 6 (TRAF4-associated factor 2) (predicted) (RGD1560591_predicted), mRNA [XM_341993]
A_44_P260268	1.19	0.000130178	Tinf2	Rattus norvegicus TERF1 (TRF1)-interacting nuclear factor 2 (Tinf2), mRNA [NM_001006962]	NM_001006962
A_44_P260297	1.82667	0.00376491	LOC679469	PREDICTED: Rattus norvegicus similar to retinoblastoma-associated protein 140 (LOC679469), mRNA [XM_001055601]	XM_001055601
A_44_P260496	3.52667	5.0161e-05	XM_228943	Rattus norvegicus similar to alpha-1 platein precursor (LOC302687), mRNA [XM_228943]	XM_228943
A_44_P260673	2.26667	0.00180583	ENSRNOT00000020499	Rattus norvegicus similar to taube nuss (LOC316216), mRNA [XM_236948]
A_44_P260709	1.29	0.00370089	LOC287416	PREDICTED: Rattus norvegicus similar to peroxiredoxin 6 (LOC287416), mRNA [XR_007234]	XR_007234
A_44_P261243	1.20333	0.00438848	Map3k11	Rattus norvegicus mitogen-activated protein kinase kinase kinase 11 (Map3k11), mRNA [NM_001013150]	NM_001013150
A_44_P261473	3.03333	0.00557181	BC089934	Rattus norvegicus cDNA clone IMAGE:7309127 [BC089934]	BC089934
A_44_P262091	2.20667	0.000109251	Fabp3	Rattus norvegicus fatty acid binding protein 3 (Fabp3), mRNA [NM_024162]	NM_024162
A_44_P262593	1.35333	0.00475836	Ankrd2_predicted	PREDICTED: Rattus norvegicus ankyrin repeat domain 2 (stretch responsive muscle) (predicted) (Ankrd2_predicted), mRNA [XM_219881]
A_44_P262656	2.91	0.000239927	LOC680521	PREDICTED: Rattus norvegicus hypothetical protein LOC680521 (LOC680521), mRNA [XM_001057547]	XM_001057547
A_44_P262804	2.71	5.7144e-05	LOC690211	PREDICTED: Rattus norvegicus similar to pericentrin (LOC687681), mRNA [XR_009312]
A_44_P262863	2.94667	0.0160214	Itgb1bp2_predicted	PREDICTED: Rattus norvegicus integrin beta 1 binding protein 2 (predicted) (Itgb1bp2_predicted), mRNA [XM_228553]
A_44_P263049	6.12667	0.000197846	Pgk2	Rattus norvegicus phosphoglycerate kinase 2 (Pgk2), mRNA [NM_001012130]	NM_001012130
A_44_P263110	2.25	0.00464992	Sox9	PREDICTED: Rattus norvegicus SRY-box containing gene 9 (Sox9), mRNA [XM_343981]	XM_343981
A_44_P263237	2.04667	0.00150043	CB546826	CB546826 AMGNNUC:NRPI3-00126-D8-A W Rat pituitary (10477) Rattus norvegicus cDNA clone nrpi3-00126-d8 5', mRNA sequence [CB546826]	CB546826
A_44_P263957	2.50333	7.59639e-06	Oxr1	OXR1_RAT Isoform 3 of Q4V8B0 - Rattus norvegicus (Rat) [Source:Uniprot/Varsplic;Acc:Q4V8B0-3] [ENSRNOT00000010856]
A_44_P264017	1.02	0.000382478	LOC365511	PREDICTED: Rattus norvegicus similar to zinc finger protein 296 (LOC365511), mRNA [XM_345065]	XM_345065
A_44_P264145	1.58333	9.13579e-05	Pdzk6_predicted	PREDICTED: Rattus norvegicus PDZ domain containing 6 (predicted) (Pdzk6_predicted), mRNA [XM_342237]
A_44_P264230	1.01667	0.041265	LOC685374	PREDICTED: Rattus norvegicus similar to ankyrin repeat domain 13c (LOC685374), mRNA [XM_001062165]	XM_001062165
A_44_P264381	2.57	0.000140061	Tdrd7	Rattus norvegicus tudor domain containing 7 (Tdrd7), mRNA [NM_138871]	NM_138871
A_44_P264600	1.37333	0.00406824	Fbxo16	Rattus norvegicus F-box protein 16 (Fbxo16), mRNA [NM_001013132]	NM_001013132
A_44_P264833	1.50667	0.000117089	LOC288654	PREDICTED: Rattus norvegicus similar to M-phase phosphoprotein 9 (LOC288654), mRNA [XM_213773]	XM_213773
A_44_P265003	3.53333	9.73742e-05	RGD1560956_predicted	PREDICTED: Rattus norvegicus similar to annexin A10 protein (predicted) (RGD1560956_predicted), mRNA [XM_573900]
A_44_P265176	4.89333	2.58132e-05	XM_228733	Rattus norvegicus similar to RIKEN cDNA 1700113O17 (LOC317352), mRNA [XM_228733]	XM_228733
A_44_P265278	1.19	0.0102159	RGD1564913_predicted	PREDICTED: Rattus norvegicus similar to Aldose reductase (AR) (Aldehyde reductase) (predicted) (RGD1564913_predicted), mRNA [XR_009584]	XR_009584
A_44_P265287	6.13333	0.00152198	Ttc6_predicted	Rattus norvegicus similar to o-linked N-acetylglucosamine transferase, nucleocytoplasmic, adds O-linked GlcNAc on transcription factors and nuclear pore proteins (128.0 kD) (3I236) (LOC299067), mRNA [XM_216713]	XM_216713
A_44_P265333	3.2	0.000218311	RGD1304623_predicted	PREDICTED: Rattus norvegicus similar to KIAA1749 protein (predicted) (RGD1304623_predicted), mRNA [XM_236385]
A_44_P265359	1.98333	0.0292854	RGD1565726_predicted	PREDICTED: Rattus norvegicus similar to hypothetical protein A730098P15 (predicted) (RGD1565726_predicted), mRNA [XM_343506]	XM_343506
A_44_P265682	1.27	0.0253671	ENSRNOT00000058148	A-kinase anchor protein 11 (Protein kinase A-anchoring protein 11) (PRKA11) (A-kinase anchor protein 220 kDa) (AKAP 220). [Source:Uniprot/SWISSPROT;Acc:Q62924] [ENSRNOT00000058148]
A_44_P265831	4.02333	0.00170093	Rnf32	Rattus norvegicus ring finger protein 32 (Rnf32), mRNA [NM_001012095]	NM_001012095
A_44_P265911	2.41333	0.00212861	Cnr2	Rattus norvegicus cDNA clone IMAGE:7376109 [BC107941]	BC107941
A_44_P266454	2.54333	5.1891e-05	MGC94464	Rattus norvegicus similar to RIKEN cDNA 2500002L14; EST C77350 (MGC94464), mRNA [NM_001007647]	NM_001007647
A_44_P266735	1.35667	4.14065e-05	NM_139328	Rattus norvegicus liver regeneration-related protein (LOC246187), mRNA [NM_139328]	NM_139328
A_44_P267185	2.09	0.0316501	LOC686610	PREDICTED: Rattus norvegicus similar to transducin (beta)-like 2 (LOC686610), mRNA [XM_001071365]	XM_001071365
A_44_P267415	3.33333	0.00258186	RGD1563159_predicted	PREDICTED: Rattus norvegicus RGD1563159 (predicted) (RGD1563159_predicted), mRNA [XM_346955]	XM_346955
A_44_P267454	4.69	0.00161053	RGD1311278	Rattus norvegicus similar to dJ842G6.2 (novel protein imilar to SEL1L (sel-1 (suppressor of lin-12, C.elegans)-like)) (RGD1311278), mRNA [NM_001014049]	NM_001014049
A_44_P267501	1.55333	0.00231333	RGD1311358	Rattus norvegicus similar to RIKEN cDNA 2410017P07 (RGD1311358), mRNA [NM_001017448]	NM_001017448
A_44_P267554	4.31	0.000674168	Vsig1	Rattus norvegicus V-set and immunoglobulin domain containing 1 (Vsig1), mRNA [NM_001037784]	NM_001037784
A_44_P267724	4.07667	5.46748e-05	Kif21a_predicted	Rattus norvegicus similar to kinesin-like protein KIF2 (LOC300158), mRNA [XM_217022]
A_44_P267765	2.46667	0.00209296	Ybx2_predicted	PREDICTED: Rattus norvegicus Y box protein 2 (predicted) (Ybx2_predicted), mRNA [XM_220618]
A_44_P267985	2.55667	0.000625371	Zfp238	Rattus norvegicus zinc finger protein 238 (Zfp238), mRNA [NM_022678]	NM_022678
A_44_P268837	1.41667	0.0079465	LOC296318	Rattus norvegicus similar to Ndr3 protein (LOC296318), mRNA [NM_001013923]	NM_001013923
A_44_P268864	4.86	0.000134529	Mgll	Rattus norvegicus monoglyceride lipase (Mgll), mRNA [NM_138502]	NM_138502
A_44_P268915	4.12	0.00023688	BF289003	BF289003 EST453594 Rat Gene Index, normalized rat, Rattus norvegicus cDNA Rattus norvegicus cDNA clone RGIHA12 3' sequence, mRNA sequence [BF289003]	BF289003
A_44_P269407	6.47333	0.000246502	Adam32	PREDICTED: Rattus norvegicus a disintegrin and metalloprotease domain 32 (Adam32), mRNA [XM_001060880]	XM_001060880
A_44_P269567	3.01	0.0172136	RGD1311575_predicted	PREDICTED: Rattus norvegicus hypothetical LOC289568 (predicted) (RGD1311575_predicted), mRNA [XM_214022]	XM_214022
A_44_P269709	2.2	0.00645386	ENSRNOT00000031109	PREDICTED: Rattus norvegicus similar to Ras-related protein Rab-20 (LOC689377), mRNA [XM_001070580]
A_44_P269818	2.92667	5.94375e-05	RGD1311940_predicted	PREDICTED: Rattus norvegicus similar to bA305P22.2.1 (novel protein, isoform 1) (predicted) (RGD1311940_predicted), mRNA [XM_342601]
A_44_P269984	5.58333	9.48524e-07	LOC689582	Rattus norvegicus similar to jumonji domain containing 2D (LOC689582), mRNA [NM_001079712]	NM_001079712
A_44_P270330	1.38333	0.00390781	CA338808	CA338808 NISC_lx07d11.y1 NCI_CGAP_Pr51 Rattus norvegicus cDNA clone IMAGE:5621444 5', mRNA sequence [CA338808]	CA338808
A_44_P270861	1.23667	0.0160442	BI275994	BI275994 UI-R-CX0-bxi-h-05-0-UI.s1 UI-R-CX0 Rattus norvegicus cDNA clone UI-R-CX0-bxi-h-05-0-UI 3', mRNA sequence [BI275994]	BI275994
A_44_P270952	6.12333	6.30813e-06	AA892987	AA892987 EST196790 Normalized rat kidney, Bento Soares Rattus sp. cDNA clone RKIBA74 3' end, mRNA sequence [AA892987]	AA892987
A_44_P271039	2.34	0.0538046	AI008646	AI008646 EST203097 Normalized rat embryo, Bento Soares Rattus sp. cDNA clone REMBB18 3' end, mRNA sequence [AI008646]	AI008646
A_44_P271442	3.31667	0.000316539	Myh3	Rattus norvegicus myosin, heavy polypeptide 3, skeletal muscle, embryonic (Myh3), mRNA [NM_012604]	NM_012604
A_44_P271511	6.53333	0.000273806	Adam2	Rattus norvegicus a disintegrin and metalloprotease domain 2 (Adam2), mRNA [NM_020077]	NM_020077
A_44_P271720	1.05667	0.00366248	Cd151	Rattus norvegicus CD151 antigen (Cd151), mRNA [NM_022523]	NM_022523
A_44_P271941	1.13333	0.0418232	Zcwcc1_predicted	Rattus norvegicus hypothetical LOC289736 (LOC289736), mRNA [XM_214072]
A_44_P271953	3.20333	0.00187276	LOC679879	PREDICTED: Rattus norvegicus similar to Spetex-2F protein (LOC679879), mRNA [XM_001054812]	XM_001054812
A_44_P272006	1.37333	0.000176289	LOC290577	PREDICTED: Rattus norvegicus hypothetical LOC290577 (LOC290577), mRNA [XR_006087]	XR_006087
A_44_P272094	1.74	0.0060284	Slc25a2_predicted	PREDICTED: Rattus norvegicus solute carrier family 25 (mitochondrial carrier, ornithine transporter) member 2 (predicted) (Slc25a2_predicted), mRNA [XM_226032]
A_44_P272108	3.40333	0.00634131	RGD1309783_predicted	PREDICTED: Rattus norvegicus similar to RIKEN cDNA 4930430A15 (predicted) (RGD1309783_predicted), mRNA [XM_230385]
A_44_P272148	3.48667	0.0015605	Spire2_predicted	PREDICTED: Rattus norvegicus spire homolog 2 (Drosophila) (predicted) (Spire2_predicted), mRNA [XM_226553]
A_44_P272186	1.15667	0.00482711	RGD1564541_predicted	PREDICTED: Rattus norvegicus similar to hypothetical protein FLJ22965 (predicted) (RGD1564541_predicted), mRNA [XM_233309]
A_44_P272210	1.37667	0.003383	Ccne2_predicted	Rattus norvegicus similar to cyclin E2 (LOC362485), mRNA [XM_342804]
A_44_P272294	1.75	0.00167851	Asxl2_predicted	PREDICTED: Rattus norvegicus additional sex combs like 2 (Drosophila) (predicted) (Asxl2_predicted), mRNA [XM_233937]	XM_233937
A_44_P272439	1.64667	7.67227e-06	Nt5c3l	Rattus norvegicus 5'-nucleotidase, cytosolic III-like (Nt5c3l), mRNA [NM_001007723]	NM_001007723
A_44_P272894	3.49333	0.000118628	Sh3gl3	Rattus norvegicus SH3-domain GRB2-like 3 (Sh3gl3), mRNA [NM_031238]	NM_031238
A_44_P273678	1.30333	0.0021306	Tceb3	Rattus norvegicus transcription elongation factor B (SIII), polypeptide 3 (Tceb3), mRNA [NM_017103]	NM_017103
A_44_P274036	1.99333	0.000326421	Kif5b	Rattus norvegicus kinesin family member 5B (Kif5b), mRNA [NM_057202]	NM_057202
A_44_P274061	2.75667	0.00205093	RT1-CE3	Rattus norvegicus RT1 class I, CE3 (RT1-CE3), mRNA [NM_001008841]	NM_001008841
A_44_P274083	4.96333	2.88797e-05	Aqp11	Rattus norvegicus aquaporin 11 (Aqp11), mRNA [NM_173105]	NM_173105
A_44_P274217	6.06667	6.85807e-09	Tcte3_predicted	PREDICTED: Rattus norvegicus t-complex-associated testis expressed 3 (predicted) (Tcte3_predicted), mRNA [XM_344846]
A_44_P274256	2.21333	0.00457494	ENSRNOT00000040287	similar to putative pheromone receptor (predicted) (RGD1561809_predicted), mRNA [Source:RefSeq_dna;Acc:XR_007491] [ENSRNOT00000040287]
A_44_P274316	1.05333	0.00751951	Hif1an_predicted	PREDICTED: Rattus norvegicus hypoxia-inducible factor 1, alpha subunit inhibitor (predicted) (Hif1an_predicted), mRNA [XM_219961]
A_44_P274321	1.55667	0.00813107	XM_344318	Rattus norvegicus similar to RIKEN cDNA 1700001F09 (LOC364289), mRNA [XM_344318]	XM_344318
A_44_P274605	1.44	0.00299503	RGD1562165_predicted	PREDICTED: Rattus norvegicus similar to GABA(A) receptor-associated protein like 2 (predicted) (RGD1562165_predicted), mRNA [XM_345534]
A_44_P274684	2.61	9.79561e-05	XM_216797	Rattus norvegicus hypothetical LOC299350 (LOC299350), mRNA [XM_216797]	XM_216797
A_44_P274688	4.11667	2.6767e-06	ENSRNOT00000048453	PREDICTED: Rattus norvegicus similar to myosin light chain 1 slow a (LOC685883), mRNA [XM_001065619]
A_44_P274755	2.96	0.000192889	Jrk_predicted	Rattus norvegicus similar to jerky (LOC315073), mRNA [XM_235416]
A_44_P274762	1.49667	0.00699076	RGD1306568	Rattus norvegicus similar to C530044N13Rik protein (RGD1306568), mRNA [NM_001013963]	NM_001013963
A_44_P276477	1.66667	0.0417479	ENSRNOT00000010684	GTPase-activating RapGAP domain-like 1 (GAP-related-interacting partner to E12) (GRIPE) (Tuberin-like protein 1). [Source:Uniprot/SWISSPROT;Acc:O55007] [ENSRNOT00000010684]
A_44_P276501	1.6	0.00174189	Ppp4r1	Rattus norvegicus protein phosphatase 4, regulatory subunit 1 (Ppp4r1), mRNA [NM_080907]	NM_080907
A_44_P276587	1.53667	0.0013409	Galntl4_predicted	Rattus norvegicus UDP-N-acetyl-alpha-D-galactosamine:polypeptide N-acetylgalactosaminyltransferase-like 4 (predicted) (Galntl4_predicted), mRNA [NM_001079884]	NM_001079884
A_44_P276607	3.88333	5.13353e-05	XM_219480	Rattus norvegicus similar to hypothetical protein MGC35138 (LOC309108), mRNA [XM_219480]	XM_219480
A_44_P276640	1.54667	1.06891e-06	Tbc1d12_predicted	PREDICTED: Rattus norvegicus TBC1D12: TBC1 domain family, member 12 (predicted) (Tbc1d12_predicted), mRNA [XM_220062]
A_44_P276674	5.83667	0.00189047	LOC681239	PREDICTED: Rattus norvegicus similar to Discs large homolog 5 (Placenta and prostate DLG) (Discs large protein P-dlg) (LOC681239), mRNA [XM_001060879]	XM_001060879
A_44_P276739	2.36	0.01172	XM_231150	Rattus norvegicus similar to Ral guanine nucleotide exchange factor RalGPS1A (LOC311870), mRNA [XM_231150]	XM_231150
A_44_P276784	3.89667	1.80545e-06	Catsper2	Rattus norvegicus cation channel, sperm associated 2 (Catsper2), mRNA [NM_001012220]	NM_001012220
A_44_P276829	3.64667	0.0332229	Tsga2	Rattus norvegicus testis specific gene A2 (Tsga2), mRNA [NM_001012176]	NM_001012176
A_44_P276919	1.15	0.00160875	A_44_P276919
A_44_P277058	2.07333	0.00580787	RGD1304775_predicted	PREDICTED: Rattus norvegicus similar to hypothetical protein DKFZp434P055 (predicted) (RGD1304775_predicted), mRNA [XM_237151]
A_44_P277079	1.40667	0.023093	BC079163	Rattus norvegicus cDNA clone IMAGE:7129524 [BC079163]	BC079163
A_44_P277151	2.59667	0.00112094	BQ200021	BQ200021 UI-R-EA0-clm-a-20-0-UI.s1 UI-R-EA0 Rattus norvegicus cDNA clone UI-R-EA0-clm-a-20-0-UI 3', mRNA sequence [BQ200021]	BQ200021
A_44_P278387	3.98333	0.000138754	Cr16	Rattus norvegicus SH3 domain binding protein CR16 (Cr16), mRNA [NM_147211]	NM_147211
A_44_P278549	1.82333	0.0737918	Scn10a	Rattus norvegicus sodium channel, voltage-gated, type 10, alpha polypeptide (Scn10a), mRNA [NM_017247]	NM_017247
A_44_P278562	1.56667	2.36576e-06	AY325172	Rattus norvegicus Aa2-041 mRNA, complete cds. [AY325172]	AY325172
A_44_P278613	2.37667	0.0394086	ENSRNOT00000054894	Protein tyrosine phosphatase epsilon M precursor (Fragment). [Source:Uniprot/SPTREMBL;Acc:Q63476] [ENSRNOT00000054894]
A_44_P278767	4.89333	0.00029	A_44_P278767
A_44_P278941	3.02333	4.67157e-05	A_44_P278941
[truncated: 2,449 more rows]
