# Supplementary material for: Hormone induced differential transcriptome analysis of Sertoli cells during postnatal maturation of rat testes
Source: PLoS One. 2018 Jan 17;13(1):e0191201. doi: 10.1371/journal.pone.0191201 (PMC5771609; doi:10.1371/journal.pone.0191201)
Supplement: S4 Table — (XLS) [file pone.0191201.s006.xls]

## Sheet: Down60Day
ProbeName	Geomean_Fold_60 Day	60Day-p-value	GeneSymbol	Description	GenbankAccession
A_42_P453055	-2.86333	0.0475475	Bcam	Rattus norvegicus basal cell adhesion molecule (Bcam), mRNA [NM_031752]	NM_031752
A_42_P455531	-4.95	6.60953e-05	Chrm3	Rattus norvegicus cholinergic receptor, muscarinic 3 (Chrm3), mRNA [NM_012527]	NM_012527
A_42_P455863	-1.18333	3.11339e-06	LOC497813	Rattus norvegicus similar to ribosomal protein S7 (LOC497813), mRNA [NM_001024280]	NM_001024280
A_42_P455886	-1.04667	0.0118418	RGD1308430_predicted	PREDICTED: Rattus norvegicus similar to 1700123O20Rik protein (predicted) (RGD1308430_predicted), mRNA [XM_001054512]	XM_001054512
A_42_P457003	-7.56	0.000422267	Pdgfra	Rat alpha-platelet-derived growth factor receptor mRNA. [M63837]	M63837
A_42_P458530	-1.66667	0.000552899	Ripk3	Rattus norvegicus receptor-interacting serine-threonine kinase 3 (Ripk3), mRNA [NM_139342]	NM_139342
A_42_P459349	-2.71	0.00197296	RGD1311939_predicted	PREDICTED: Rattus norvegicus similar to AI115348 protein (predicted) (RGD1311939_predicted), mRNA [XM_233838]
A_42_P460340	-4.51	0.00287418	Mal2	Rattus norvegicus mal, T-cell differentiation protein 2 (Mal2), mRNA [NM_198786]	NM_198786
A_42_P462299	-1.98667	0.000101732	Dnase2	Rattus norvegicus deoxyribonuclease II (Dnase2), mRNA [NM_138539]	NM_138539
A_42_P462354	-1.31	0.000847426	Svil_predicted	PREDICTED: Rattus norvegicus supervillin (predicted) (Svil_predicted), mRNA [XM_341540]	XM_341540
A_42_P463998	-1.39	0.000828956	Abcc6	Rattus norvegicus ATP-binding cassette, sub-family C (CFTR/MRP), member 6 (Abcc6), mRNA [NM_031013]	NM_031013
A_42_P465144	-1.06333	0.00206375	Dennd2d_predicted	PREDICTED: Rattus norvegicus DENN [XM_227570]
A_42_P465664	-5.22333	6.58748e-05	RGD1308876_predicted	Shultzomica05056 Rat lung airway and parenchyma cDNA libraries Rattus norvegicus cDNA clone Contig956 5', mRNA sequence [CF111805]
A_42_P466283	-3.40333	1.40435e-05	Gzmk	Rattus norvegicus granzyme K (Gzmk), mRNA [NM_017119]	NM_017119
A_42_P466362	-2.18	0.0535174	Adcy8	Rattus norvegicus adenylate cyclase 8 (Adcy8), mRNA [NM_017142]	NM_017142
A_42_P468712	-5.42333	0.000169149	Tacstd2	Rattus norvegicus tumor-associated calcium signal transducer 2 (Tacstd2), mRNA [NM_001009540]	NM_001009540
A_42_P469248	-1.74667	0.0688517	Tnfsf12	Rattus norvegicus tumor necrosis factor ligand superfamily member 12 (Tnfsf12), mRNA [NM_001001513]	NM_001001513
A_42_P469969	-4.79	0.00110974	Igsf10	Rattus norvegicus immunoglobulin superfamily, member 10 (Igsf10), mRNA [NM_198768]	NM_198768
A_42_P470283	-9.44667	2.87375e-07	Agtr2	Rattus norvegicus angiotensin II receptor, type 2 (Agtr2), mRNA [NM_012494]	NM_012494
A_42_P472133	-1.87333	0.000986891	Slc2a6_predicted	PREDICTED: Rattus norvegicus solute carrier family 2 (facilitated glucose transporter), member 6 (predicted) (Slc2a6_predicted), mRNA [XM_238321]	XM_238321
A_42_P472590	-1.43333	0.00184129	Mthfd1l_predicted	Rattus norvegicus similar to 2410004L15Rik protein (LOC361472), mRNA [XM_341750]	XM_341750
A_42_P473389	-1.31	0.0265835	Bmyc	Rattus norvegicus brain expressed myelocytomatosis oncogene (Bmyc), mRNA [NM_001013163]	NM_001013163
A_42_P473398	-1.50333	0.064443	Cxcl1	Rattus norvegicus chemokine (C-X-C motif) ligand 1 (Cxcl1), mRNA [NM_030845]	NM_030845
A_42_P473594	-4.62667	9.61388e-06	Egr2	Rattus norvegicus early growth response 2 (Egr2), mRNA [NM_053633]	NM_053633
A_42_P476474	-2.41	0.00305432	Fhl1	Rattus norvegicus four and a half LIM domains 1 (Fhl1), transcript variant 1, mRNA [NM_001033926]	NM_001033926
A_42_P478138	-1.29	0.00260316	AW913982	AW913982 EST294760 Rat gene index, normalized rat, norvegicus, Bento Soares Rattus norvegicus cDNA clone RGIZA01 5' end, mRNA sequence [AW913982]	AW913982
A_42_P478500	-3.13	8.97837e-06	Slc22a17	Rattus norvegicus solute carrier family 22 (organic cation transporter), member 17 (Slc22a17), mRNA [NM_177421]	NM_177421
A_42_P483286	-1.13667	0.0204912	Tceal8	Rattus norvegicus transcription elongation factor A (SII)-like 8 (Tceal8), mRNA [NM_001014275]	NM_001014275
A_42_P484738	-1.61	0.0153781	Ctgf	Rattus norvegicus connective tissue growth factor (Ctgf), mRNA [NM_022266]	NM_022266
A_42_P485015	-3.27	0.016162	Lrrc4c_predicted	PREDICTED: Rattus norvegicus leucine rich repeat containing 4C (predicted) (Lrrc4c_predicted), mRNA [XM_230311]
A_42_P486517	-1.46667	0.00718486	Cox7a2l_predicted	PREDICTED: Rattus norvegicus cytochrome c oxidase subunit VIIa polypeptide 2 like (predicted) (Cox7a2l_predicted), mRNA [XM_216635]	XM_216635
A_42_P488000	-5.19333	0.000557323	RGD1306235_predicted	PREDICTED: Rattus norvegicus similar to contains transmembrane (TM) region (predicted) (RGD1306235_predicted), mRNA [XM_341845]
A_42_P489232	-3.19333	6.57933e-05	DV713989	RVL2984 Wackym-Soares normalized rat vestibular cDNA library Rattus norvegicus cDNA 5', mRNA sequence [DV713989]	DV713989
A_42_P489681	-1.20667	0.00434445	BC085903	Rattus norvegicus cDNA clone IMAGE:7193711 [BC085903]	BC085903
A_42_P492135	-1.41	0.00436769	Pcbp4_predicted	PREDICTED: Rattus norvegicus poly(rC) binding protein 4 (predicted) (Pcbp4_predicted), mRNA [XM_343468]
A_42_P493380	-1.38333	0.00020867	Myc	Rattus norvegicus myelocytomatosis viral oncogene homolog (avian) (Myc), mRNA [NM_012603]	NM_012603
A_42_P494979	-1.01	0.00309025	AW919130	AW919130 EST350434 Rat gene index, normalized rat, norvegicus, Bento Soares Rattus norvegicus cDNA clone RGIFD19 5' end, mRNA sequence [AW919130]	AW919130
A_42_P495397	-1.02333	0.011477	Rpl21	Rattus norvegicus ribosomal protein L21 (Rpl21), mRNA [NM_053330]	NM_053330
A_42_P495691	-1.22	0.00284021	Bcl7c_predicted	PREDICTED: Rattus norvegicus B-cell CLL [XM_215076]
A_42_P495895	-2.58333	0.000709235	Dbn1	Rattus norvegicus drebrin 1 (Dbn1), mRNA [NM_031024]	NM_031024
A_42_P495969	-1.13	0.000365609	Apoc1	Rattus norvegicus apolipoprotein C-I (Apoc1), mRNA [NM_012824]	NM_012824
A_42_P496291	-1.73	0.00422779	CB547706	CB547706 AMGNNUC:NRHY5-00469-G3-A W Rat hypothalamus (10471) Rattus norvegicus cDNA clone nrhy5-00469-g3 5', mRNA sequence [CB547706]	CB547706
A_42_P496649	-2.81	0.000385585	RGD1306839_predicted	RVL19514 Wackym-Soares normalized rat vestibular cDNA library Rattus norvegicus cDNA 5', mRNA sequence [DV727080]	DV727080
A_42_P496714	-2.58333	0.0169278	Fkhl18	Rattus norvegicus forkhead-like 18 (Drosophila) (Fkhl18), mRNA [NM_001012091]	NM_001012091
A_42_P497393	-2.29	6.70907e-05	AI008316	AI008316 EST202767 Normalized rat embryo, Bento Soares Rattus sp. cDNA clone REMAV79 3' end, mRNA sequence [AI008316]	AI008316
A_42_P498868	-2.08333	2.38492e-05	LOC301506	PREDICTED: Rattus norvegicus similar to fibronectin type 3 and SPRY domain-containing protein (LOC301506), mRNA [XM_238588]	XM_238588
A_42_P499859	-1.25333	0.00529405	Pard6a	Rattus norvegicus par-6 (partitioning defective 6,) homolog alpha (C. elegans) (Pard6a), transcript variant 2, mRNA [NM_001003654]	NM_001003654
A_42_P501233	-6.8	9.34329e-05	Adra1d	Rattus norvegicus adrenergic receptor, alpha 1d (Adra1d), mRNA [NM_024483]	NM_024483
A_42_P501479	-1.27333	0.000989041	AW920686	AW920686 EST351990 Rat gene index, normalized rat, norvegicus, Bento Soares Rattus norvegicus cDNA clone RGIHB11 5' end, mRNA sequence [AW920686]	AW920686
A_42_P501972	-1.03667	0.00034912	Ppp2r1b	Rattus norvegicus protein phosphatase 2 (formerly 2A), regulatory subunit A (PR 65), beta isoform (Ppp2r1b), mRNA [NM_001025418]	NM_001025418
A_42_P502271	-3.27667	0.000338241	RGD1311958_predicted	PREDICTED: Rattus norvegicus similar to 6430514L14Rik protein (predicted) (RGD1311958_predicted), mRNA [XM_236376]	XM_236376
A_42_P502363	-1.51333	0.0245291	Znf575_predicted	PREDICTED: Rattus norvegicus zinc finger protein 575 (predicted) (Znf575_predicted), mRNA [XM_218446]
A_42_P502582	-4.04667	0.000155051	Ela3b_predicted	PREDICTED: Rattus norvegicus elastase 3B, pancreatic (predicted) (Ela3b_predicted), mRNA [XM_216566]
A_42_P502768	-2.16	2.57539e-05	LOC685841	PREDICTED: Rattus norvegicus hypothetical protein LOC685841 (LOC685841), mRNA [XM_001065468]	XM_001065468
A_42_P503419	-3.74667	0.00394319	Gprc5c	PREDICTED: Rattus norvegicus G protein-coupled receptor, family C, group 5, member C (Gprc5c), mRNA [XM_213518]	XM_213518
A_42_P505241	-5.57667	3.71625e-05	Qprt	Rattus norvegicus quinolinate phosphoribosyltransferase (Qprt), mRNA [NM_001009646]	NM_001009646
A_42_P507027	-1.22667	0.000247624	Tm6p1	Rattus norvegicus fasting-inducible integral membrane protein TM6P1 (Tm6p1), mRNA [NM_139107]	NM_139107
A_42_P507566	-1.00333	0.00282679	LOC299339	Rattus norvegicus similar to Tnfaip2 protein (LOC299340), mRNA [XM_216786]
A_42_P508085	-2.91	3.0699e-05	MGC105601	Rattus norvegicus similar to hypothetical protein FLJ20898 (MGC105601), mRNA [NM_001009620]	NM_001009620
A_42_P508185	-1.84	0.0215381	Gimap5	Rattus norvegicus GTPase, IMAP family member 5 (Gimap5), transcript variant 2, mRNA [NM_145680]	NM_145680
A_42_P508984	-2.70333	0.000537414	Cxcl4	Rattus norvegicus chemokine (C-X-C motif) ligand 4 (Cxcl4), mRNA [NM_001007729]	NM_001007729
A_42_P509365	-1.33333	5.10224e-06	Vim	Rattus norvegicus vimentin (Vim), mRNA [NM_031140]	NM_031140
A_42_P510135	-4.05333	0.000144307	Chst10	Rattus norvegicus carbohydrate sulfotransferase 10 (Chst10), mRNA [NM_080397]	NM_080397
A_42_P510386	-5.26667	1.69939e-05	Serping1	Rattus norvegicus serine (or cysteine) peptidase inhibitor, clade G, member 1 (Serping1), mRNA [NM_199093]	NM_199093
A_42_P511375	-1.25333	0.00698614	Abhd14a	Rattus norvegicus abhydrolase domain containing 14A (Abhd14a), mRNA [NM_001009670]	NM_001009670
A_42_P511401	-3.63333	0.00144183	ENSRNOT00000006835	Cysteine-rich protein 1 (Cysteine-rich intestinal protein) (CRIP). [Source:Uniprot/SWISSPROT;Acc:P63255] [ENSRNOT00000006835]
A_42_P512838	-3.42333	0.00180446	Trem2_predicted	PREDICTED: Rattus norvegicus triggering receptor expressed on myeloid cells 2 (predicted) (Trem2_predicted), mRNA [XM_217335]	XM_217335
A_42_P513939	-1.2	0.0130398	RGD1565685_predicted	PREDICTED: Rattus norvegicus similar to RIKEN cDNA 1810030O07 (predicted) (RGD1565685_predicted), mRNA [XM_228714]
A_42_P514575	-2.12667	0.000971109	Kif1c	Rattus norvegicus kinesin family member 1C (Kif1c), mRNA [NM_145877]	NM_145877
A_42_P515346	-3.15667	0.0177751	Mtap1a	Rattus norvegicus microtubule-associated protein 1 A (Mtap1a), mRNA [NM_030995]	NM_030995
A_42_P515405	-1.25333	0.00285616	Ier3	Rattus norvegicus immediate early response 3 (Ier3), mRNA [NM_212505]	NM_212505
A_42_P515454	-1.70333	0.0256709	Csnk1e	Rattus norvegicus casein kinase 1, epsilon (Csnk1e), mRNA [NM_031617]	NM_031617
A_42_P516379	-1.31667	0.000246094	CF106882	Shultzomica00133 Rat lung airway and parenchyma cDNA libraries Rattus norvegicus cDNA clone Contig2296 5', mRNA sequence [CF106882]	CF106882
A_42_P517399	-3.3	2.52004e-07	Emp3	Rattus norvegicus epithelial membrane protein 3 (Emp3), mRNA [NM_030847]	NM_030847
A_42_P519770	-1.42333	7.02336e-05	Rpl29	Rattus norvegicus ribosomal protein L29 (Rpl29), mRNA [NM_017150]	NM_017150
A_42_P521210	-6.50333	0.0253263	AA963477	UI-R-E1-gj-h-06-0-UI.s1 UI-R-E1 Rattus norvegicus cDNA clone UI-R-E1-gj-h-06-0-UI 3', mRNA sequence [AA963477]	AA963477
A_42_P521707	-3.00667	1.3598e-05	RT1-N3	Rattus norvegicus MHC class I mRNA, complete cds. [L23128]	L23128
A_42_P522171	-2.29667	0.0089953	RGD1307966_predicted	PREDICTED: Rattus norvegicus similar to hypothetical protein (predicted) (RGD1307966_predicted), mRNA [XM_001081512]	XM_001081512
A_42_P522374	-1.59333	0.00125349	Rab33a_predicted	PREDICTED: Rattus norvegicus RAB33A, member of RAS oncogene family (predicted) (Rab33a_predicted), mRNA [XM_229145]
A_42_P522638	-1.08667	0.00256481	Pqlc3	Rattus norvegicus PQ loop repeat containing 3 (Pqlc3), mRNA [NM_001034952]	NM_001034952
A_42_P524009	-3.96	0.000441901	AW143180	AW143180 EST293476 Normalized rat brain, Bento Soares Rattus sp. cDNA clone RGIBF05 5' end, mRNA sequence [AW143180]	AW143180
A_42_P524370	-2.64	0.000541944	Tcf4	Rattus norvegicus transcription factor 4 (Tcf4), mRNA [NM_053369]	NM_053369
A_42_P525454	-4.29	6.60255e-05	Tenc1_predicted	PREDICTED: Rattus norvegicus tensin like C1 domain containing phosphatase (predicted) (Tenc1_predicted), mRNA [XM_235710]
A_42_P525876	-2.32333	0.015848	Erg	Rattus norvegicus v-ets erythroblastosis virus E26 oncogene like (avian) (Erg), mRNA [NM_133397]	NM_133397
A_42_P527101	-1.26333	0.00214687	Scly	Rattus norvegicus selenocysteine lyase (Scly), mRNA [NM_001007755]	NM_001007755
A_42_P527141	-1.73667	0.0245665	Foxm1	Rattus norvegicus forkhead box M1 (Foxm1), mRNA [NM_031633]	NM_031633
A_42_P527788	-2.15333	0.0114943	Susd2_predicted	PREDICTED: Rattus norvegicus sushi domain containing 2 (predicted) (Susd2_predicted), mRNA [XM_001079843]
A_42_P528779	-2.67	0.0149498	Kif12	Rattus norvegicus kinesin family member 12, mRNA (cDNA clone IMAGE:7110267), complete cds. [BC085798]	BC085798
A_42_P529319	-2.35	0.0088858	Scn2a1	Rattus norvegicus sodium channel, voltage-gated, type 2, alpha 1 polypeptide (Scn2a1), mRNA [NM_012647]	NM_012647
A_42_P529445	-1.09	0.00393237	RGD1308179_predicted	PREDICTED: Rattus norvegicus similar to RIKEN cDNA 2010316F05 (predicted) (RGD1308179_predicted), mRNA [XM_214117]
A_42_P529550	-5.00667	0.000454005	Gng8	Rattus norvegicus guanine nucleotide binding protein (G protein), gamma 8 subunit (Gng8), mRNA [NM_139185]	NM_139185
A_42_P529711	-4.63	3.76817e-06	BF554994	BF554994 UI-R-E0-cm-f-09-0-UI.r1 UI-R-E0 Rattus norvegicus cDNA clone UI-R-E0-cm-f-09-0-UI 5', mRNA sequence [BF554994]	BF554994
A_42_P532458	-1.73333	0.00824994	Papss1_predicted	PREDICTED: Rattus norvegicus 3'-phosphoadenosine 5'-phosphosulfate synthase 1 (predicted) (Papss1_predicted), mRNA [XM_215701]	XM_215701
A_42_P532505	-4.83	0.00113422	Ccl11	Rattus norvegicus chemokine (C-C motif) ligand 11 (Ccl11), mRNA [NM_019205]	NM_019205
A_42_P533183	-2.05	1.85524e-05	Slc1a3	Rattus norvegicus solute carrier family 1 (glial high affinity glutamate transporter), member 3 (Slc1a3), mRNA [NM_019225]	NM_019225
A_42_P534068	-2.49333	0.00131893	Adam15	Rattus norvegicus a disintegrin and metallopeptidase domain 15 (metargidin) (Adam15), mRNA [NM_020308]	NM_020308
A_42_P536326	-1.22	0.000529515	Bicd2	Rattus norvegicus bicaudal D homolog 2 (Drosophila) (Bicd2), transcript variant 2, mRNA [NM_198765]	NM_198765
A_42_P537051	-4.27667	0.000402907	RGD1566042_predicted	PREDICTED: Rattus norvegicus similar to hypothetical protein MGC20579 (predicted) (RGD1566042_predicted), mRNA [XM_214392]	XM_214392
A_42_P537091	-5.22667	2.31696e-06	Fam12b	Rattus norvegicus family with sequence similarity 12, member B (epididymal) (Fam12b), mRNA [NM_178103]	NM_178103
A_42_P538334	-1.81333	0.000810184	RGD1307583_predicted	PREDICTED: Rattus norvegicus LOC361111 (predicted) (RGD1307583_predicted), mRNA [XM_341397]
A_42_P540711	-2.36333	0.000257575	Rasd2	Rattus norvegicus RASD family, member 2 (Rasd2), mRNA [NM_133568]	NM_133568
A_42_P540950	-1.95	0.000116883	Ier2	Rattus norvegicus immediate early response 2 (Ier2), mRNA [NM_001009541]	NM_001009541
A_42_P541660	-4.80333	6.97082e-05	Nfatc4	PREDICTED: Rattus norvegicus nuclear factor of activated T-cells, cytoplasmic, calcineurin-dependent 4 (Nfatc4), mRNA [XM_240184]
A_42_P542744	-4.75333	4.42931e-07	Dchs1_predicted	PREDICTED: Rattus norvegicus dachsous 1 (Drosophila) (predicted) (Dchs1_predicted), mRNA [XM_219128]	XM_219128
A_42_P542960	-1.82	0.00612226	RGD1562829_predicted	PREDICTED: Rattus norvegicus similar to RAS-like, estrogen-regulated, growth-inhibitor (predicted) (RGD1562829_predicted), mRNA [XM_578417]	XM_578417
A_42_P543774	-2.31	0.000526637	Trib3	Rattus norvegicus tribbles homolog 3 (Drosophila) (Trib3), mRNA [NM_144755]	NM_144755
A_42_P543877	-1.88667	0.0041035	Tlcd1	Rattus norvegicus TLC domain containing 1 (Tlcd1), mRNA [NM_001013858]	NM_001013858
A_42_P544402	-1.37667	0.00493401	Lztr2	Rattus norvegicus leucine zipper transcription regulator 2 (Lztr2), mRNA [NM_053571]	NM_053571
A_42_P545943	-1.02	4.7999e-06	Ca2	Rattus norvegicus carbonic anhydrase 2 (Ca2), mRNA [NM_019291]	NM_019291
A_42_P546968	-5.94333	0.000337599	Pdgfrb	Rattus norvegicus platelet derived growth factor receptor, beta polypeptide (Pdgfrb), mRNA [NM_031525]	NM_031525
A_42_P547305	-1.11	0.0144597	AW920735	AW920735 EST352039 Rat gene index, normalized rat, norvegicus, Bento Soares Rattus norvegicus cDNA clone RGIHB62 5' end, mRNA sequence [AW920735]	AW920735
A_42_P547616	-1.67	3.14419e-05	Ndrg2	Rattus norvegicus N-myc downstream regulated gene 2 (Ndrg2), mRNA [NM_133583]	NM_133583
A_42_P547856	-6.07	0.00247811	Prkcb1	Rattus norvegicus protein kinase C, beta 1 (Prkcb1), mRNA [NM_012713]	NM_012713
A_42_P548800	-1.08	0.00380236	mrpl9	Rattus norvegicus mitochondrial ribosomal protein L9 (mrpl9), mRNA [NM_001007696]	NM_001007696
A_42_P548840	-1.69667	0.00118012	Slc9a1	Rattus norvegicus solute carrier family 9, member 1 (Slc9a1), mRNA [NM_012652]	NM_012652
A_42_P549321	-2.85	0.000314929	TC590532
A_42_P549942	-2.68333	0.00627609	Fbn2	Rattus norvegicus fibrillin 2 (Fbn2), mRNA [NM_031826]	NM_031826
A_42_P552640	-6.01	0.000493877	Mmp16	Rattus norvegicus matrix metalloproteinase 16 (Mmp16), mRNA [NM_080776]	NM_080776
A_42_P553201	-2.39333	0.0152979	Acp5	Rattus norvegicus acid phosphatase 5, tartrate resistant (Acp5), mRNA [NM_019144]	NM_019144
A_42_P553706	-6.30667	0.000434862	MGC72567	Rattus norvegicus similar to coiled-coil domain containing 8 (MGC72567), mRNA [NM_001009533]	NM_001009533
A_42_P553918	-1.76	0.0244863	Prx	Rattus norvegicus periaxin (Prx), mRNA [NM_023976]	NM_023976
A_42_P555426	-1.33	0.0453707	TC615836
A_42_P556888	-3.22667	0.00350515	Chrd	Chordin (Fragment). [Source:Uniprot/SWISSPROT;Acc:Q63148] [ENSRNOT00000002394]
A_42_P559337	-5.84	1.70878e-06	AW918097	EST349401 Rat gene index, normalized rat, norvegicus, Bento Soares Rattus norvegicus cDNA clone RGIEM31 5' end, mRNA sequence [AW918097]	AW918097
A_42_P561149	-1.6	0.00128845	CV797902	UI-R-DY1-cnr-g-10-0-UI.s1 UI-R-DY1 Rattus norvegicus cDNA clone UI-R-DY1-cnr-g-10-0-UI 3', mRNA sequence [CV797902]	CV797902
A_42_P561597	-1.12333	0.000488994	Dnajc10	PREDICTED: Rattus norvegicus DnaJ (Hsp40) homolog, subfamily C, member 10 (Dnajc10), mRNA [XM_215751]	XM_215751
A_42_P561930	-1.32333	0.0342345	BC104705	Rattus norvegicus cDNA clone IMAGE:7314885. [BC104705]	BC104705
A_42_P562617	-2.77	0.000377763	Irf5_predicted	Rattus norvegicus similar to interferon regulatory factor 5 (LOC296953), mRNA [XM_216105]
A_42_P563376	-2.17667	0.000165736	Pcyox1	Rattus norvegicus prenylcysteine oxidase 1 (Pcyox1), mRNA [NM_145085]	NM_145085
A_42_P565621	-1.59333	0.00908615	Slamf9_predicted	PREDICTED: Rattus norvegicus SLAM family member 9 (predicted) (Slamf9_predicted), mRNA [XM_213932]
A_42_P566250	-3.92	0.000103238	ENSRNOT00000003901	PREDICTED: Rattus norvegicus similar to Discoidin domain-containing receptor 2 precursor (Discoidin domain receptor 2) (Receptor protein-tyrosine kinase TKT) (Tyrosine-protein kinase TYRO 10) (Neurotrophic tyrosine kinase, receptor-related 3) (CD167b...
A_42_P567527	-1.22333	0.0213808	Traf4_predicted	Rattus norvegicus similar to TNF receptor associated factor 4 (LOC303285), mRNA [XM_220640]
A_42_P569708	-1.83	0.0172865	Gpsm3	Rattus norvegicus G-protein signalling modulator 3 (AGS3-like, C. elegans) (Gpsm3), mRNA [NM_001003974]	NM_001003974
A_42_P569832	-3.51333	0.000197575	Rab6b_predicted	PREDICTED: Rattus norvegicus RAB6B, member RAS oncogene family (predicted) (Rab6b_predicted), mRNA [XM_343459]	XM_343459
A_42_P570313	-1.93333	2.41189e-05	Ces3	Rattus norvegicus carboxylesterase 3 (Ces3), mRNA [NM_133295]	NM_133295
A_42_P571433	-4.55333	2.88671e-05	Msx1	Rattus norvegicus homeo box, msh-like 1 (Msx1), mRNA [NM_031059]	NM_031059
A_42_P572123	-6.43667	0.000881794	Fxyd1	Rattus norvegicus FXYD domain-containing ion transport regulator 1 (Fxyd1), mRNA [NM_031648]	NM_031648
A_42_P572521	-3.44667	0.0003972	C5r1	Rattus norvegicus complement component 5, receptor 1 (C5r1), mRNA [NM_053619]	NM_053619
A_42_P573352	-3.31333	0.00485797	RGD1307618_predicted	PREDICTED: Rattus norvegicus similar to chondroitin beta1,4 N-acetylgalactosaminyltransferase (predicted) (RGD1307618_predicted), mRNA [XM_224757]	XM_224757
A_42_P575104	-7.63333	0.000222712	Sostdc1	Rattus norvegicus sclerostin domain containing 1 (Sostdc1), mRNA [NM_153737]	NM_153737
A_42_P576953	-1.96	0.00937627	Pspla1	Rattus norvegicus phosphatidylserine-specific phospholipase A1 (Pspla1), mRNA [NM_138882]	NM_138882
A_42_P577421	-1.52667	9.52478e-05	Nnmt_predicted	PREDICTED: Rattus norvegicus nicotinamide N-methyltransferase (predicted) (Nnmt_predicted), mRNA [XM_217138]
A_42_P578953	-2.74333	0.00022468	Ptrh1_predicted	PREDICTED: Rattus norvegicus peptidyl-tRNA hydrolase 1 homolog (S. cerevisiae) (predicted) (Ptrh1_predicted), mRNA [XM_342416]	XM_342416
A_42_P580844	-2.31	0.00138255	Cdc2a	Rattus norvegicus cell division cycle 2 homolog A (S. pombe) (Cdc2a), mRNA [NM_019296]	NM_019296
A_42_P581863	-1.11	0.000832027	Pfn2	Rattus norvegicus profilin 2 (Pfn2), mRNA [NM_030873]	NM_030873
A_42_P582467	-2.94	0.0583571	Podxl	Rattus norvegicus podocalyxin-like (Podxl), mRNA [NM_138848]	NM_138848
A_42_P584734	-4.23	0.00208573	Gdf10	Rattus norvegicus growth differentiation factor 10 (Gdf10), mRNA [NM_024375]	NM_024375
A_42_P585695	-3.5	0.00347078	Lox	Rattus norvegicus lysyl oxidase (Lox), mRNA [NM_017061]	NM_017061
A_42_P586141	-1.97	0.0125987	Plcd1	Rattus norvegicus phospholipase C, delta 1 (Plcd1), mRNA [NM_017035]	NM_017035
A_42_P586761	-1.89667	0.0174558	Nope_predicted	PREDICTED: Rattus norvegicus neighbor of Punc E11 (predicted) (Nope_predicted), mRNA [XM_343412]
A_42_P586883	-2.47	9.5747e-05	BQ207026	UI-R-DZ1-cnm-n-14-0-UI.s1 UI-R-DZ1 Rattus norvegicus cDNA clone UI-R-DZ1-cnm-n-14-0-UI 3', mRNA sequence [BQ207026]	BQ207026
A_42_P586939	-3.01333	0.000387852	Adra1b	Rattus norvegicus adrenergic receptor, alpha 1b (Adra1b), mRNA [NM_016991]	NM_016991
A_42_P588738	-2.46333	0.0682914	Igsf6	Rattus norvegicus immunoglobulin superfamily, member 6 (Igsf6), mRNA [NM_133542]	NM_133542
A_42_P589190	-2	4.81002e-05	Aacs	Rattus norvegicus acetoacetyl-CoA synthetase (Aacs), mRNA [NM_023104]	NM_023104
A_42_P591344	-1.57333	0.0420848	Itgb2	Rattus norvegicus integrin beta 2, mRNA (cDNA clone IMAGE:7374316), complete cds. [BC099151]	BC099151
A_42_P591516	-5.91333	0.000279809	AA998612	AA998612 UI-R-C0-if-c-06-0-UI.s1 UI-R-C0 Rattus norvegicus cDNA clone UI-R-C0-if-c-06-0-UI 3', mRNA sequence [AA998612]	AA998612
A_42_P592157	-1.21667	0.0368733	Pbx2	Rattus norvegicus pre-B-cell leukemia transcription factor 2 (Pbx2), mRNA [NM_001002828]	NM_001002828
A_42_P592205	-1.10333	9.76446e-05	Gltp_predicted	PREDICTED: Rattus norvegicus glycolipid transfer protein (predicted) (Gltp_predicted), mRNA [XM_213793]
A_42_P592981	-7.42	1.94144e-05	Mfap2_predicted	PREDICTED: Rattus norvegicus microfibrillar-associated protein 2 (predicted) (Mfap2_predicted), mRNA [XM_233602]
A_42_P594613	-2.39667	0.000606437	Dusp6	Rattus norvegicus dual specificity phosphatase 6 (Dusp6), mRNA [NM_053883]	NM_053883
A_42_P594793	-2.43333	0.00757826	Prss8	Rattus norvegicus protease, serine, 8 (prostasin) (Prss8), mRNA [NM_138836]	NM_138836
A_42_P596630	-1.03333	0.00123384	Ppapdc2	Rattus norvegicus phosphatidic acid phosphatase type 2 domain containing 2 (Ppapdc2), mRNA [NM_001034854]	NM_001034854
A_42_P598210	-1.52667	0.000237514	Mospd3	Rattus norvegicus motile sperm domain containing 3 (Mospd3), mRNA [NM_001025629]	NM_001025629
A_42_P598365	-4.43333	0.00130302	Colec12	Rattus norvegicus collectin sub-family member 12 (Colec12), mRNA [NM_001025721]	NM_001025721
A_42_P600372	-1.62	0.000151979	Creb3l1	Rattus norvegicus cAMP responsive element binding protein 3-like 1 (Creb3l1), mRNA [NM_001005562]	NM_001005562
A_42_P600817	-2.61	0.00960749	Trpv4	Rattus norvegicus transient receptor potential cation channel, subfamily V, member 4 (Trpv4), mRNA [NM_023970]	NM_023970
A_42_P600870	-1.42667	0.00225242	LOC500413	Rattus norvegicus hypothetical protein LOC500413, mRNA (cDNA clone MGC:109437 IMAGE:7319652), complete cds. [BC089993]	BC089993
A_42_P601014	-1.24667	0.000161737	LOC501065	PREDICTED: Rattus norvegicus similar to chemokine-like factor super family 7 (LOC501065), mRNA [XM_576480]	XM_576480
A_42_P601665	-2.26	0.000832977	Cxadrl1	Rattus norvegicus coxsackie virus and adenovirus receptor-like 1 (Cxadrl1), mRNA [NM_199406]	NM_199406
A_42_P601971	-4.19333	0.00177215	Sox30_predicted	PREDICTED: Rattus norvegicus SRY-box containing gene 30 (predicted) (Sox30_predicted), mRNA [XM_220328]
A_42_P603716	-1.66	0.000575662	Sec23a_predicted	PREDICTED: Rattus norvegicus SEC23A (S. cerevisiae) (predicted) (Sec23a_predicted), mRNA [XM_347236]	XM_347236
A_42_P603980	-1.28	0.0101669	Wfdc2	Rattus norvegicus WAP four-disulfide core domain 2 (Wfdc2), mRNA [NM_173109]	NM_173109
A_42_P604382	-2.63667	2.86036e-06	RGD1561064_predicted	PREDICTED: Rattus norvegicus similar to myozenin 1 (predicted) (RGD1561064_predicted), mRNA [XM_573691]
A_42_P604425	-1.11333	1.29964e-06	Hebp1_predicted	PREDICTED: Rattus norvegicus heme binding protein 1 (predicted) (Hebp1_predicted), mRNA [XM_342775]
A_42_P605711	-2.25667	0.000772393	RGD1311381_predicted	PREDICTED: Rattus norvegicus similar to hypothetical protein FLJ20037 (predicted) (RGD1311381_predicted), mRNA [XM_217218]	XM_217218
A_42_P606971	-1.52333	0.0417982	Slc7a8	Rattus norvegicus solute carrier family 7 (cationic amino acid transporter, y+ system), member 8 (Slc7a8), mRNA [NM_053442]	NM_053442
A_42_P607039	-1.08333	0.00344457	Anapc1_predicted	PREDICTED: Rattus norvegicus anaphase promoting complex subunit 1 (predicted) (Anapc1_predicted), mRNA [XM_230589]	XM_230589
A_42_P607092	-4.1	0.00528548	Glipr1	Rattus norvegicus GLI pathogenesis-related 1 (glioma) (Glipr1), mRNA [NM_001011987]	NM_001011987
A_42_P607202	-4.96333	0.000212712	Egfl3	Rattus norvegicus EGF-like-domain, multiple 3 (Egfl3), mRNA [NM_022955]	NM_022955
A_42_P609522	-2.32	4.94266e-06	Oprs1	Rattus norvegicus opioid receptor, sigma 1 (Oprs1), mRNA [NM_030996]	NM_030996
A_42_P613305	-3.64333	0.000612798	Ramp2	Rattus norvegicus receptor (calcitonin) activity modifying protein 2 (Ramp2), mRNA [NM_031646]	NM_031646
A_42_P614692	-2.47	0.00506152	Oplah	Rattus norvegicus 5-oxoprolinase (ATP-hydrolysing) (Oplah), mRNA [NM_053904]	NM_053904
A_42_P614711	-1.01	0.00576567	BF548552	UI-R-A0-au-a-04-0-UI.r1 UI-R-A0 Rattus norvegicus cDNA clone UI-R-A0-au-a-04-0-UI 5', mRNA sequence [BF548552]	BF548552
A_42_P615374	-6.13	0.000293408	C1qtnf5	Rattus norvegicus C1q and tumor necrosis factor related protein 5 (C1qtnf5), mRNA [NM_001012123]	NM_001012123
A_42_P615837	-3.59667	0.00866847	Ckmt2	RRCKSM Rat mRNA for sarcomeric mitochondrial creatine kinase [X59736]	X59736
A_42_P615851	-1.38333	0.0149275	RGD1565642_predicted	PREDICTED: Rattus norvegicus similar to Snf2-related CBP activator protein (predicted) (RGD1565642_predicted), mRNA [XM_341932]	XM_341932
A_42_P618217	-2.82667	3.726e-05	Fgf21	Rattus norvegicus fibroblast growth factor 21 (Fgf21), mRNA [NM_130752]	NM_130752
A_42_P618274	-1.06667	0.00453498	Tm9sf1	Rattus norvegicus transmembrane 9 superfamily member 1 (Tm9sf1), mRNA [NM_001012155]	NM_001012155
A_42_P618372	-1.37	0.000520119	Nradd	Rattus norvegicus neurotrophin receptor associated death domain (Nradd), mRNA [NM_139259]	NM_139259
A_42_P618436	-1.19333	9.72521e-05	RGD1305138_predicted	PREDICTED: Rattus norvegicus similar to expressed sequence AW556797 (predicted) (RGD1305138_predicted), mRNA [XM_235689]
A_42_P619056	-3.61667	0.0142831	Gcnt2	Rattus norvegicus glucosaminyl (N-acetyl) transferase 2, I-branching enzyme (Gcnt2), mRNA [NM_001001511]	NM_001001511
A_42_P619114	-1.95	0.000842299	RGD1311098	Rattus norvegicus similar to RIKEN cDNA 2810451A06 (RGD1311098), mRNA [NM_001014204]	NM_001014204
A_42_P619403	-4.77667	2.77368e-05	RGD1309879	Protein FAM89A. [Source:Uniprot/SWISSPROT;Acc:Q6Q0N2] [ENSRNOT00000025705]
A_42_P621642	-6.48333	2.04829e-05	Lsp1	Rattus norvegicus lymphocyte specific 1, mRNA (cDNA clone MGC:116094 IMAGE:7388019), complete cds. [BC097966]	BC097966
A_42_P621832	-1.26333	0.000514212	RGD1306636_predicted	PREDICTED: Rattus norvegicus hypothetical LOC293498 (predicted) (RGD1306636_predicted), mRNA [XM_215083]	XM_215083
A_42_P624773	-6.16333	9.2199e-05	Cpz	Rattus norvegicus carboxypeptidase Z (Cpz), mRNA [NM_031766]	NM_031766
A_42_P624945	-3.01333	0.00142005	Begain	Rattus norvegicus brain-enriched guanylate kinase-associated (Begain), mRNA [NM_024163]	NM_024163
A_42_P625147	-2.65333	0.00106373	Pglyrp1	Rattus norvegicus peptidoglycan recognition protein 1 (Pglyrp1), mRNA [NM_053373]	NM_053373
A_42_P625157	-5.73667	6.81187e-05	Zfp503_predicted	PREDICTED: Rattus norvegicus zinc finger protein 503 (predicted) (Zfp503_predicted), mRNA [XM_223786]
A_42_P625419	-1.28	0.00400667	RGD1565927_predicted	PREDICTED: Rattus norvegicus similar to 4631422O05Rik protein (predicted) (RGD1565927_predicted), mRNA [XM_221535]	XM_221535
A_42_P626008	-1.29	0.0882836	Traf4af1	Rattus norvegicus TRAF4 associated factor 1 (Traf4af1), mRNA [NM_001004264]	NM_001004264
A_42_P627101	-2.52	0.00117821	AW920530	AW920530 EST351834 Rat gene index, normalized rat, norvegicus, Bento Soares Rattus norvegicus cDNA clone RGIGY25 5' end, mRNA sequence [AW920530]	AW920530
A_42_P627241	-3.16333	0.0301951	Ebf1	Rattus norvegicus early B-cell factor 1 (Ebf1), mRNA [NM_053820]	NM_053820
A_42_P627998	-4.64667	0.000694119	Igfbp3	Rattus norvegicus insulin-like growth factor binding protein 3 (Igfbp3), mRNA [NM_012588]	NM_012588
A_42_P628981	-2.65	2.73477e-05	Prss23	Rattus norvegicus protease, serine, 23 (Prss23), mRNA [NM_001007691]	NM_001007691
A_42_P629370	-1.40333	0.0111617	Klf15	Rattus norvegicus Kruppel-like factor 15 (Klf15), mRNA [NM_053536]	NM_053536
A_42_P630249	-1.42	0.0117451	Ctcf	Rattus norvegicus CCCTC-binding factor (Ctcf), mRNA [NM_031824]	NM_031824
A_42_P631242	-2.32333	0.000361528	AW915015	AW915015 EST346319 Normalized rat ovary, Bento Soares Rattus sp. cDNA clone RGIBN50 5' end, mRNA sequence [AW915015]	AW915015
A_42_P631453	-2.61333	0.0015396	Matn2_predicted	PREDICTED: Rattus norvegicus matrilin 2 (predicted) (Matn2_predicted), mRNA [XM_216941]	XM_216941
A_42_P632813	-3.70333	0.00122066	Epn3	Rattus norvegicus epsin 3 (Epn3), mRNA [NM_001024791]	NM_001024791
A_42_P633958	-2.73333	0.0303856	Col4a2_predicted	PREDICTED: Rattus norvegicus procollagen, type IV, alpha 2 (predicted) (Col4a2_predicted), mRNA [XM_225043]
A_42_P634930	-1.61667	0.0124521	Dscr1l1	Rattus norvegicus Down syndrome critical region gene 1-like 1 (Dscr1l1), mRNA [NM_175578]	NM_175578
A_42_P635228	-1.26	0.0122396	BF549025	BF549025 UI-R-A0-an-g-06-0-UI.r1 UI-R-A0 Rattus norvegicus cDNA clone UI-R-A0-an-g-06-0-UI 5', mRNA sequence [BF549025]	BF549025
A_42_P635377	-1.79667	0.00722787	AA942767	AA942767 EST198266 Normalized rat brain, Bento Soares Rattus sp. cDNA clone RBRAA76 3' end, mRNA sequence [AA942767]	AA942767
A_42_P636232	-4.30667	7.33125e-06	Ppic	Rattus norvegicus peptidylprolyl isomerase C (Ppic), mRNA [NM_001004215]	NM_001004215
A_42_P636281	-2.46667	0.00685668	Dmp1	Rattus norvegicus dentin matrix protein 1 (Dmp1), mRNA [NM_203493]	NM_203493
A_42_P638128	-3.67333	0.00831834	Actg2	Rattus norvegicus actin, gamma 2 (Actg2), mRNA [NM_012893]	NM_012893
A_42_P638181	-1.22333	0.0111627	Tpo1	Rattus norvegicus developmentally regulated protein TPO1 (Tpo1), mRNA [NM_133395]	NM_133395
A_42_P638511	-1.25667	0.0177883	XM_215160	Rattus norvegicus similar to kIAA0367 (LOC293823), mRNA [XM_215160]	XM_215160
A_42_P640478	-1.01333	0.00644571	Gnaq	Rattus norvegicus guanine nucleotide binding protein, alpha q polypeptide (Gnaq), mRNA [NM_031036]	NM_031036
A_42_P640641	-2.13	0.00638606	Homer2	Rattus norvegicus homer homolog 2 (Drosophila) (Homer2), mRNA [NM_053309]	NM_053309
A_42_P640700	-2.19	0.00273667	RGD1310725	Rattus norvegicus hypothetical LOC297077 (RGD1310725), mRNA [NM_001039008]	NM_001039008
A_42_P640923	-1.66667	5.05868e-05	Cflar	Rattus norvegicus CASP8 and FADD-like apoptosis regulator (Cflar), transcript variant 2, mRNA [NM_057138]	NM_057138
A_42_P641234	-1.18	0.010951	Snrpa	Rattus norvegicus small nuclear ribonucleoprotein polypeptide A (Snrpa), mRNA [NM_001008303]	NM_001008303
A_42_P641870	-1.07667	0.00518425	Tmem55a	Rattus norvegicus transmembrane protein 55A (Tmem55a), mRNA [NM_001024900]	NM_001024900
A_42_P641962	-3.51	0.00176759	Pcsk6	Rattus norvegicus proprotein convertase subtilisin/kexin type 6 (Pcsk6), mRNA [NM_012999]	NM_012999
A_42_P642757	-2.14333	0.000297857	Pard3	Rattus norvegicus par-3 (partitioning defective 3) homolog (C. elegans) (Pard3), mRNA [NM_031235]	NM_031235
A_42_P647109	-2.15667	0.00113856	Mmrn2_predicted	PREDICTED: Rattus norvegicus multimerin 2 (predicted) (Mmrn2_predicted), mRNA [XM_224646]	XM_224646
A_42_P647571	-6.97	0.000836465	Cdh11	Cadherin-11 (Fragment). [Source:Uniprot/SPTREMBL;Acc:Q9JIW2] [ENSRNOT00000018535]
A_42_P647599	-6.08667	5.94758e-05	Dcn	Rattus norvegicus decorin (Dcn), mRNA [NM_024129]	NM_024129
A_42_P648800	-2.35333	0.00161872	AA998304	UI-R-C0-hz-h-08-0-UI.s1 UI-R-C0 Rattus norvegicus cDNA clone UI-R-C0-hz-h-08-0-UI 3', mRNA sequence [AA998304]	AA998304
A_42_P649672	-2.43667	0.00717594	Sv2a	Rattus norvegicus synaptic vesicle glycoprotein 2a (Sv2a), mRNA [NM_057210]	NM_057210
A_42_P650571	-4.89	6.63912e-05	P4ha3	PREDICTED: Rattus norvegicus procollagen-proline, 2-oxoglutarate 4-dioxygenase (proline 4-hydroxylase), alpha polypeptide III (P4ha3), mRNA [XM_001066817]	XM_001066817
A_42_P651991	-1.18333	0.0339801	Atp2a1	Rattus norvegicus ATPase, Ca++ transporting, cardiac muscle, fast twitch 1 (Atp2a1), mRNA [NM_058213]	NM_058213
A_42_P652586	-2.81333	0.000294195	Stat5a	Rattus norvegicus signal transducer and activator of transcription 5A (Stat5a), mRNA [NM_017064]	NM_017064
A_42_P652975	-4.25667	1.50101e-06	Arhgap9	Rattus norvegicus Rho GTPase activating protein 9 (Arhgap9), transcript variant 2, mRNA [NM_001012198]	NM_001012198
A_42_P655047	-4.14	0.00319328	Prrx2_predicted	PREDICTED: Rattus norvegicus paired related homeobox 2 (predicted) (Prrx2_predicted), mRNA [XM_238327]
A_42_P656495	-1.31	0.00190869	Actn3	Rattus norvegicus actinin alpha 3 (Actn3), mRNA [NM_133424]	NM_133424
A_42_P658220	-1.09333	0.000555107	LOC690516	PREDICTED: Rattus norvegicus similar to Smad ubiquitination regulatory factor 1 isoform 2 (LOC690516), mRNA [XM_001074660]	XM_001074660
A_42_P660129	-1.63667	0.00022324	Casp12	Rattus norvegicus caspase 12 (Casp12), mRNA [NM_130422]	NM_130422
A_42_P661018	-1.50667	0.00252917	Phlpp	Rattus norvegicus PH domain and leucine rich repeat protein phosphatase (Phlpp), mRNA [NM_021657]	NM_021657
A_42_P662897	-2.09667	0.0116804	Tgfb1i1	Hic-5/ARA55 protein (Fragment). [Source:Uniprot/SPTREMBL;Acc:Q99PD6] [ENSRNOT00000054980]
A_42_P664472	-3.30667	9.81498e-06	Rasa3	Ras GTPase-activating protein 3 (GAP1(IP4BP)) (Ins P4-binding protein) (R-ras GAP). [Source:Uniprot/SWISSPROT;Acc:Q9QYJ2] [ENSRNOT00000024334]
A_42_P664699	-1.81	2.45483e-06	Apbb1	Rattus norvegicus amyloid beta (A4) precursor protein-binding, family B, member 1 (Apbb1), mRNA [NM_080478]	NM_080478
A_42_P664837	-2.29333	0.000289711	Kdelc2	Rattus norvegicus KDEL (Lys-Asp-Glu-Leu) containing 2 (Kdelc2), mRNA [NM_001025123]	NM_001025123
A_42_P665164	-3.8	0.00184724	Slc9a3r2	Rattus norvegicus solute carrier family 9 (sodium/hydrogen exchanger), isoform 3 regulator 2 (Slc9a3r2), mRNA [NM_053811]	NM_053811
A_42_P665509	-1.55667	0.00558309	Mapk8ip	Rattus norvegicus mitogen activated protein kinase 8 interacting protein (Mapk8ip), mRNA [NM_053777]	NM_053777
A_42_P666663	-1.29667	3.58138e-07	RGD1307018	RGD1307018 protein (Fragment). [Source:Uniprot/SPTREMBL;Acc:Q3MHT9] [ENSRNOT00000021689]
A_42_P666809	-2.07	0.00328573	DV725602	RVL17806 Wackym-Soares normalized rat vestibular cDNA library Rattus norvegicus cDNA 5', mRNA sequence [DV725602]	DV725602
A_42_P667600	-4.61667	2.30807e-05	Mmp23	Rattus norvegicus matrix metallopeptidase 23 (Mmp23), mRNA [NM_053606]	NM_053606
A_42_P667829	-2.85	6.12342e-06	Clcnk1	Rattus norvegicus chloride channel K1 (Clcnk1), mRNA [NM_053327]	NM_053327
A_42_P669544	-2.46333	0.0249224	Cpm_predicted	PREDICTED: Rattus norvegicus carboxypeptidase M (predicted) (Cpm_predicted), mRNA [XM_235168]
A_42_P669820	-2.78667	0.000631456	Efemp2	Rattus norvegicus EGF-containing fibulin-like extracellular matrix protein 2 (Efemp2), mRNA [NM_001005907]	NM_001005907
A_42_P669907	-2.5	0.00282164	Slc16a7	Rattus norvegicus solute carrier family 16 (monocarboxylic acid transporters), member 7 (Slc16a7), mRNA [NM_017302]	NM_017302
A_42_P670631	-3.69667	3.92339e-05	RGD1305645_predicted	PREDICTED: Rattus norvegicus similar to RIKEN cDNA 1500015O10 (predicted) (RGD1305645_predicted), mRNA [XM_343562]
A_42_P671348	-3.08333	0.00174158	Gup1_predicted	PREDICTED: Rattus norvegicus Gup1, glycerol uptake [XM_217299]
A_42_P671800	-2.73	0.00590786	Ca5a	Rattus norvegicus carbonic anhydrase 5a, mitochondrial (Ca5a), mRNA [NM_019293]	NM_019293
A_42_P672907	-5.17667	0.00229721	Tspan8	Rattus norvegicus tetraspanin 8 (Tspan8), mRNA [NM_133526]	NM_133526
A_42_P673119	-1.17333	0.00711141	ENSRNOT00000013387	BF556273 UI-R-A1-em-d-07-0-UI.r1 UI-R-A1 Rattus norvegicus cDNA clone UI-R-A1-em-d-07-0-UI 5', mRNA sequence [BF556273]
A_42_P674000	-6.96667	2.26329e-05	Gpc3	Rattus norvegicus glypican 3 (Gpc3), mRNA [NM_012774]	NM_012774
A_42_P674812	-1.36667	3.80673e-05	BI295209	BI295209 UI-R-DK0-cet-b-03-0-UI.s1 UI-R-DK0 Rattus norvegicus cDNA clone UI-R-DK0-cet-b-03-0-UI 3', mRNA sequence [BI295209]	BI295209
A_42_P675031	-2.73333	0.00194288	Kcnb1	Rattus norvegicus potassium voltage gated channel, Shab-related subfamily, member 1 (Kcnb1), mRNA [NM_013186]	NM_013186
A_42_P675853	-5.46	4.29023e-05	Rhoj	Rattus norvegicus ras homolog gene family, member J (Rhoj), mRNA [NM_001008320]	NM_001008320
A_42_P676304	-4.90333	3.30179e-07	Ifitm1_predicted	AGENCOURT_28451406 NIH_MGC_248 Rattus norvegicus cDNA clone IMAGE:7366977 5', mRNA sequence [CO557795]
A_42_P676630	-1.3	0.00253776	Gpld1	Rattus norvegicus partial mRNA for glycosylphosphatidylinositol phospholipase D (gpld1 gene). [AJ308109]	AJ308109
A_42_P677623	-1.30333	0.00431808	Klf6	Rattus norvegicus Kruppel-like factor 6 (Klf6), mRNA [NM_031642]	NM_031642
A_42_P677628	-1.15	0.000978088	Klf6	Rattus norvegicus Kruppel-like factor 6 (Klf6), mRNA [NM_031642]	NM_031642
A_42_P678430	-1.64	0.00481094	Card9	Rattus norvegicus caspase recruitment domain family, member 9 (Card9), mRNA [NM_022303]	NM_022303
A_42_P679148	-1.1	0.0114147	Pcdhac2	Rattus norvegicus protocadherin alpha subfamily C, 2 (Pcdhac2), mRNA [NM_201422]	NM_201422
A_42_P679371	-2.46333	0.000863357	Coro1a	Rattus norvegicus coronin, actin binding protein 1A (Coro1a), mRNA [NM_130411]	NM_130411
A_42_P680720	-5.37667	0.000234113	BF548045	BF548045 UI-R-A0-bf-a-01-0-UI.r1 UI-R-A0 Rattus norvegicus cDNA clone UI-R-A0-bf-a-01-0-UI 5', mRNA sequence [BF548045]	BF548045
A_42_P681722	-3.21667	0.00132089	BF554576	BF554576 UI-R-C0-iu-a-07-0-UI.r1 UI-R-C0 Rattus norvegicus cDNA clone UI-R-C0-iu-a-07-0-UI 5', mRNA sequence [BF554576]	BF554576
A_42_P681727	-3.53667	0.000248223	BE107070	UI-R-BS1-ayp-e-04-0-UI.s1 UI-R-BS1 Rattus norvegicus cDNA clone UI-R-BS1-ayp-e-04-0-UI 3', mRNA sequence [BE107070]	BE107070
A_42_P682833	-2.40333	2.50285e-05	ENSRNOT00000024266	PREDICTED: Rattus norvegicus similar to cullin 7, transcript variant 1 (LOC680835), mRNA [XM_001056401]
A_42_P683634	-2.77333	0.00443934	Sparcl1	Rattus norvegicus SPARC-like 1 (mast9, hevin) (Sparcl1), mRNA [NM_012946]	NM_012946
A_42_P685356	-3.93667	0.000682889	BC099122	Rattus norvegicus cDNA clone IMAGE:7462850 [BC099122]	BC099122
A_42_P686820	-1.03667	0.0158288	Sgce	Rattus norvegicus sarcoglycan, epsilon (Sgce), mRNA [NM_001002023]	NM_001002023
A_42_P687443	-5.27333	0.000471663	Ramp3	Rattus norvegicus receptor (calcitonin) activity modifying protein 3 (Ramp3), mRNA [NM_020100]	NM_020100
A_42_P688802	-2.3	2.85961e-05	DV723748	RVL15663 Wackym-Soares normalized rat vestibular cDNA library Rattus norvegicus cDNA 5', mRNA sequence [DV723748]	DV723748
A_42_P689410	-2.78333	0.0273981	Sema3f_predicted	PREDICTED: Rattus norvegicus sema domain, immunoglobulin domain (Ig), short basic domain, secreted, (semaphorin) 3 F (predicted) (Sema3f_predicted), mRNA [XM_236623]
A_42_P690349	-3.42	2.10268e-05	Smoc2_predicted	PREDICTED: Rattus norvegicus SPARC related modular calcium binding 2 (predicted) (Smoc2_predicted), mRNA [XM_214777]	XM_214777
A_42_P692008	-3.56667	0.00124613	ENSRNOT00000021909	PREDICTED: Rattus norvegicus homeo box C6, transcript variant 2 (Hoxc6), mRNA [XM_001069461]
A_42_P692798	-3.65	0.000898083	Tspan2	Rattus norvegicus tetraspanin 2 (Tspan2), mRNA [NM_022589]	NM_022589
A_42_P693096	-6.50333	4.28785e-05	AI454457	AI454457 UI-R-C2p-qo-c-06-0-UI.s1 UI-R-C2p Rattus norvegicus cDNA clone UI-R-C2p-qo-c-06-0-UI 3', mRNA sequence [AI454457]	AI454457
A_42_P693964	-1.79667	0.00091961	Cyp26b1	Rattus norvegicus cytochrome P450, family 26, subfamily b, polypeptide 1 (Cyp26b1), mRNA [NM_181087]	NM_181087
A_42_P694105	-4.63333	0.0045401	LOC361153	PREDICTED: Rattus norvegicus hypothetical LOC361153 (LOC361153), mRNA [XM_341438]	XM_341438
A_42_P695042	-2.11667	1.89569e-05	Csf1	Rattus norvegicus colony stimulating factor 1 (macrophage) (Csf1), mRNA [NM_023981]	NM_023981
A_42_P695401	-2.13667	3.75122e-05	Ccl2	Rattus norvegicus chemokine (C-C motif) ligand 2 (Ccl2), mRNA [NM_031530]	NM_031530
A_42_P695531	-1.97	0.00380566	Tpbg	Rattus norvegicus trophoblast glycoprotein (Tpbg), mRNA [NM_031807]	NM_031807
A_42_P696084	-5.47667	0.00247956	Cspg4	Rattus norvegicus chondroitin sulfate proteoglycan 4 (Cspg4), mRNA [NM_031022]	NM_031022
A_42_P696282	-3.14333	1.43767e-06	RGD1311186_predicted	PREDICTED: Rattus norvegicus similar to RIKEN cDNA 1810014F10 gene (predicted) (RGD1311186_predicted), mRNA [XM_215110]	XM_215110
A_42_P696406	-1.34333	7.70431e-05	XM_213226	Rattus norvegicus similar to RIKEN cDNA 2810417J12 gene (LOC287103), mRNA [XM_213226]	XM_213226
A_42_P696561	-1.00333	5.26275e-05	AW918243	AW918243 EST349547 Rat gene index, normalized rat, norvegicus, Bento Soares Rattus norvegicus cDNA clone RGIEO40 5' end, mRNA sequence [AW918243]	AW918243
A_42_P698310	-1.86667	0.00608999	Calb2	Rattus norvegicus calbindin 2 (Calb2), mRNA [NM_053988]	NM_053988
A_42_P698409	-3.22	0.00257285	Enpp3	Rattus norvegicus ectonucleotide pyrophosphatase/phosphodiesterase 3 (Enpp3), mRNA [NM_019370]	NM_019370
A_42_P700209	-4.55667	1.3883e-05	Slc7a3	Rattus norvegicus solute carrier family 7 (cationic amino acid transporter, y+ system), member 3 (Slc7a3), mRNA [NM_017217]	NM_017217
A_42_P703403	-1.34	0.000220135	Clta	Rattus norvegicus clathrin, light polypeptide (Lca) (Clta), mRNA [NM_031974]	NM_031974
A_42_P705083	-1.79	0.00189045	Il17b	NERF (Fragment). [Source:Uniprot/SPTREMBL;Acc:Q9EQI7] [ENSRNOT00000026679]
A_42_P705866	-1.5	0.0176141	RGD1304861	Rattus norvegicus similar to C330016O16Rik protein (RGD1304861), mRNA [NM_001013971]	NM_001013971
A_42_P707992	-2.14	0.0766476	Tspan18_predicted	PREDICTED: Rattus norvegicus tetraspanin 18 (predicted) (Tspan18_predicted), mRNA [XM_230297]
A_42_P708060	-2.47333	6.54424e-06	Gpc1	Rattus norvegicus glypican 1 (Gpc1), mRNA [NM_030828]	NM_030828
A_42_P712162	-1.4	0.000385144	AW143907	AW143907 EST294203 Normalized rat embryo, Bento Soares Rattus sp. cDNA clone RGICC67 5' end, mRNA sequence [AW143907]	AW143907
A_42_P714075	-1.1	0.0120777	Sec11l1	Rattus norvegicus Sec11-like 1 (S. cerevisiae) (Sec11l1), mRNA [NM_031723]	NM_031723
A_42_P714311	-4.35	0.00253543	Ccl3	Rattus norvegicus chemokine (C-C motif) ligand 3 (Ccl3), mRNA [NM_013025]	NM_013025
A_42_P715836	-2.62667	0.00791575	Shank3	Rattus norvegicus SH3/ankyrin domain gene 3 (Shank3), mRNA [NM_021676]	NM_021676
A_42_P716310	-1.22667	0.00207354	RGD1307615_predicted	PREDICTED: Rattus norvegicus similar to hypothetical protein FLJ13045 (predicted) (RGD1307615_predicted), mRNA [XM_342385]	XM_342385
A_42_P716553	-2.59667	0.000187536	Rhod_predicted	PREDICTED: Rattus norvegicus ras homolog gene family, member D (predicted) (Rhod_predicted), mRNA [XM_215193]
A_42_P716570	-2.87	1.77113e-05	AW915716	AW915716 EST347020 Normalized rat embryo, Bento Soares Rattus sp. cDNA clone RGICZ74 5' end, mRNA sequence [AW915716]	AW915716
A_42_P717631	-1.72	0.000294831	AI230097	AI230097 EST226792 Normalized rat embryo, Bento Soares Rattus sp. cDNA clone REMCR05 3' end, mRNA sequence [AI230097]	AI230097
A_42_P718390	-2.05333	0.00533733	MGC124825	Rattus norvegicus similar to RIKEN cDNA 1190002C06 (MGC124825), mRNA [NM_001033887]	NM_001033887
A_42_P721270	-2.72	0.0011823	Nfix	Rattus norvegicus nuclear factor I/X (Nfix), mRNA [NM_030866]	NM_030866
A_42_P722862	-5.70667	0.000354466	RGD1565037_predicted	PREDICTED: Rattus norvegicus similar to selenoprotein SelM (predicted) (RGD1565037_predicted), mRNA [XR_008359]	XR_008359
A_42_P722989	-1.43333	0.0214618	Purg_predicted	PREDICTED: Rattus norvegicus purine-rich element binding protein G (predicted) (Purg_predicted), mRNA [XM_341448]	XM_341448
A_42_P723173	-3.68	7.19207e-05	Id1	Rattus norvegicus inhibitor of DNA binding 1 (Id1), mRNA [NM_012797]	NM_012797
A_42_P724600	-1.28667	0.002179	Tars	Rattus norvegicus threonyl-tRNA synthetase (Tars), mRNA [NM_001006976]	NM_001006976
A_42_P726223	-5.09333	0.00706767	AW914967	AW914967 EST346271 Normalized rat ovary, Bento Soares Rattus sp. cDNA clone RGIBM91 5' end, mRNA sequence [AW914967]	AW914967
A_42_P726573	-5.53667	0.000368917	Npr2	Rattus norvegicus natriuretic peptide receptor 2 (Npr2), mRNA [NM_053838]	NM_053838
A_42_P727022	-2.47667	0.00637495	Rab40b_predicted	PREDICTED: Rattus norvegicus Rab40b, member RAS oncogene family (predicted) (Rab40b_predicted), mRNA [XM_221213]
A_42_P727564	-3.23667	0.011493	TC588013	Q8HY20_PIG (Q8HY20) P14ARF protein, partial (8%) [TC588013]
A_42_P728032	-6.81667	0.000217732	LOC683470	PREDICTED: Rattus norvegicus similar to growth arrest specific 1 (LOC683470), mRNA [XM_001066058]	XM_001066058
A_42_P728472	-2.42333	0.00119303	Rps4x	Rattus norvegicus ribosomal protein S4, X-linked (Rps4x), mRNA [NM_001007600]	NM_001007600
A_42_P728794	-4.9	0.00324445	Srpx2_predicted	PREDICTED: Rattus norvegicus sushi-repeat-containing protein, X-linked 2 (predicted) (Srpx2_predicted), mRNA [XM_228444]
A_42_P729012	-3.20333	8.77332e-05	Ceecam1	Rattus norvegicus cerebral endothelial cell adhesion molecule 1 (Ceecam1), mRNA [NM_001011962]	NM_001011962
A_42_P729496	-1.68	0.00436923	Aps	Rattus norvegicus adaptor protein with pleckstrin homology and src homology 2 domains (Aps), mRNA [NM_053669]	NM_053669
A_42_P729743	-2.11333	0.00188651	Fxyd6	Rattus norvegicus FXYD domain-containing ion transport regulator 6 (Fxyd6), mRNA [NM_022005]	NM_022005
A_42_P732189	-1.54	0.00190655	Rpl15	Rattus norvegicus ribosomal protein L15 (Rpl15), mRNA [NM_139114]	NM_139114
A_42_P732437	-1.51667	0.00116077	AW916336	AW916336 EST347627 Rat gene index, normalized rat, norvegicus, Bento Soares Rattus norvegicus cDNA clone RGIDN40 5' end, mRNA sequence [AW916336]	AW916336
A_42_P734094	-2.23	0.0119704	Notch4	Rattus norvegicus Notch homolog 4 (Notch4), mRNA [NM_001002827]	NM_001002827
A_42_P734749	-1.91	0.0142692	Lrfn3_predicted	PREDICTED: Rattus norvegicus leucine rich repeat and fibronectin type III domain containing 3 (predicted) (Lrfn3_predicted), mRNA [XM_218483]
A_42_P735417	-1.83667	0.00784802	Fcgr2b	Rattus norvegicus Fc receptor, IgG, low affinity IIb (Fcgr2b), mRNA [NM_175756]	NM_175756
A_42_P736390	-1.84	0.0107791	AW143333	AW143333 EST293629 Normalized rat brain, Bento Soares Rattus sp. cDNA clone RGIBK72 5' end, mRNA sequence [AW143333]	AW143333
A_42_P736573	-2.70333	0.0378513	AI031053	UI-R-C0-jp-f-11-0-UI.s1 UI-R-C0 Rattus norvegicus cDNA clone UI-R-C0-jp-f-11-0-UI 3', mRNA sequence [AI031053]	AI031053
A_42_P736812	-1.67667	0.000644585	Prkcdbp	Rattus norvegicus protein kinase C, delta binding protein (Prkcdbp), mRNA [NM_134449]	NM_134449
A_42_P737278	-3.48	5.26547e-05	RGD1311381_predicted	PREDICTED: Rattus norvegicus similar to hypothetical protein FLJ20037 (predicted) (RGD1311381_predicted), mRNA [XM_217218]	XM_217218
A_42_P737912	-4.88333	0.0011086	RGD1308013_predicted	PREDICTED: Rattus norvegicus similar to hypothetical protein B230314O19 (predicted) (RGD1308013_predicted), mRNA [XM_342658]
A_42_P739079	-1.74333	8.25073e-05	Armcx2	Rattus norvegicus armadillo repeat containing, X-linked 2 (Armcx2), mRNA [NM_001014274]	NM_001014274
A_42_P739322	-1.77	0.000171111	Nde1	Rattus norvegicus nuclear distribution gene E homolog 1 (A nidulans) (Nde1), mRNA [NM_053347]	NM_053347
A_42_P739488	-3.71	0.000872416	Sema6a_predicted	PREDICTED: Rattus norvegicus sema domain, transmembrane domain (TM), and cytoplasmic domain, (semaphorin) 6A (predicted) (Sema6a_predicted), mRNA [XM_341612]	XM_341612
A_42_P740209	-1.80667	1.6309e-05	Mpg	Rattus norvegicus N-methylpurine-DNA glycosylase (Mpg), mRNA [NM_012601]	NM_012601
A_42_P741027	-1.23667	0.0331343	Jun	Rattus norvegicus Jun oncogene (Jun), mRNA [NM_021835]	NM_021835
A_42_P741217	-2.64333	0.000356516	LOC689765	AW916763 EST348171 Rat gene index, normalized rat, norvegicus, Bento Soares Rattus norvegicus cDNA clone RGIDW02 5' end, mRNA sequence [AW916763]
A_42_P743495	-1.94667	0.000316645	Rwdd1	Rattus norvegicus RWD domain containing 1 (Rwdd1), mRNA [NM_147146]	NM_147146
A_42_P743580	-2.03	0.00424751	Rgs4	Rattus norvegicus regulator of G-protein signaling 4 (Rgs4), mRNA [NM_017214]	NM_017214
A_42_P746851	-1.72	0.000151132	AW916157	AW916157 EST347461 Rat gene index, normalized rat, norvegicus, Bento Soares Rattus norvegicus cDNA clone RGIDI75 5' end, mRNA sequence [AW916157]	AW916157
A_42_P748540	-1.88667	0.016982	Slc6a17	Rattus norvegicus solute carrier family 6 (neurotransmitter transporter), member 17 (Slc6a17), mRNA [NM_001033079]	NM_001033079
A_42_P749184	-2.11333	0.0096825	Penk1	Rattus norvegicus proenkephalin 1 (Penk1), mRNA [NM_017139]	NM_017139
A_42_P751001	-1.01	0.00727386	Hmgn2	Rattus norvegicus high mobility group nucleosomal binding domain 2 (Hmgn2), mRNA [NM_001025624]	NM_001025624
A_42_P751562	-2.16	0.000186909	Mettl7a	Rattus norvegicus methyltransferase like 7A (Mettl7a), mRNA [NM_001037355]	NM_001037355
A_42_P752336	-3.47667	0.00169277	Nef3	Rattus norvegicus neurofilament 3, medium (Nef3), mRNA [NM_017029]	NM_017029
A_42_P753215	-1.09	9.93093e-05	Synj2	Rattus norvegicus synaptojanin 2 (Synj2), mRNA [NM_032071]	NM_032071
A_42_P753262	-1.05	0.00152101	Zfp444_predicted	PREDICTED: Rattus norvegicus zinc finger protein 444 (predicted) (Zfp444_predicted), mRNA [XM_214805]	XM_214805
A_42_P753398	-4.05	0.009251	Loxl3_predicted	PREDICTED: Rattus norvegicus lysyl oxidase-like 3 (predicted) (Loxl3_predicted), mRNA [XM_232107]
A_42_P753675	-3.74	0.00167248	Arhgdig_predicted	PREDICTED: Rattus norvegicus Rho GDP dissociation inhibitor (GDI) gamma (predicted) (Arhgdig_predicted), mRNA [XM_340775]
A_42_P755326	-4.67667	1.03787e-07	Itgb6	Rattus norvegicus integrin, beta 6 (Itgb6), mRNA [NM_001004263]	NM_001004263
A_42_P755445	-1.49333	0.00428486	RGD1304726	Rattus norvegicus similar to RIKEN cDNA 6330509G02 (RGD1304726), mRNA [NM_001024993]	NM_001024993
A_42_P755894	-5.80667	0.000671304	BF556567	UI-R-E1-fu-g-10-0-UI.r1 UI-R-E1 Rattus norvegicus cDNA clone UI-R-E1-fu-g-10-0-UI 5', mRNA sequence [BF556567]	BF556567
A_42_P758222	-1.56333	3.57081e-05	Arg1	Rattus norvegicus arginase 1 (Arg1), mRNA [NM_017134]	NM_017134
A_42_P759444	-5.81	0.00309409	TC587465	AF079305 Slugh zinc finger protein {Mus musculus} (exp=-1; wgp=0; cg=0), complete [TC587465]
A_42_P761436	-4.13	0.000234641	LOC259224	Rattus norvegicus prepro-Neuropeptide W polypeptide (LOC259224), mRNA [NM_153294]	NM_153294
A_42_P762829	-2.84333	0.00177669	Cebpd	Rattus norvegicus CCAAT/enhancer binding protein (C/EBP), delta (Cebpd), mRNA [NM_013154]	NM_013154
A_42_P762905	-1.12	0.00468715	Mrpl23	Rattus norvegicus mitochondrial ribosomal protein L23 (Mrpl23), mRNA [NM_022529]	NM_022529
A_42_P763720	-2.25333	0.0120937	RGD1563994_predicted	Acyltransferase-like 1-A (EC 2.3.1.-). [Source:Uniprot/SWISSPROT;Acc:P0C1Q3] [ENSRNOT00000022359]
A_42_P765356	-1.24667	0.0172486	Sephs1	Rattus norvegicus clone UI-R-FJ0-cpw-a-12-0-UI unknown mRNA. [AY724491]
A_42_P766648	-4.44667	0.00185816	Cklfsf5_predicted	PREDICTED: Rattus norvegicus chemokine-like factor super family 5 (predicted) (Cklfsf5_predicted), mRNA [XM_214187]
A_42_P767737	-1.16667	0.00463809	LOC680782	Rattus norvegicus clone UI-R-FJ0-cpu-m-15-0-UI unknown mRNA [AY724480]	AY724480
A_42_P768776	-1.50333	0.000881581	Zfp330_predicted	PREDICTED: Rattus norvegicus zinc finger protein 330 (predicted) (Zfp330_predicted), mRNA [XM_341666]
A_42_P768978	-4.3	0.00214431	Nrp1	Rattus norvegicus neuropilin 1 (Nrp1), mRNA [NM_145098]	NM_145098
A_42_P771346	-3.85	0.00109052	Acvrl1	Rattus norvegicus activin A receptor type II-like 1 (Acvrl1), mRNA [NM_022441]	NM_022441
A_42_P771373	-3.53333	0.00191935	Npy	Rattus norvegicus neuropeptide Y (Npy), mRNA [NM_012614]	NM_012614
A_42_P771848	-1.02333	0.00179414	Eif4b	Rattus norvegicus eukaryotic translation initiation factor 4B (Eif4b), mRNA [NM_001008324]	NM_001008324
A_42_P772256	-1.19667	0.00228475	Gtf2ird1	Rattus norvegicus general transcription factor II I repeat domain-containing 1 (Gtf2ird1), mRNA [NM_001001504]	NM_001001504
A_42_P772878	-1.95333	8.5969e-09	Bag3	Rattus norvegicus Bcl2-associated athanogene 3 (Bag3), mRNA [NM_001011936]	NM_001011936
A_42_P773636	-3.29667	0.000793057	Tnfsf13	Rattus norvegicus tumor necrosis factor (ligand) superfamily, member 13 (Tnfsf13), mRNA [NM_001009623]	NM_001009623
A_42_P773816	-2.58	1.96958e-05	Cd1d1	Rattus norvegicus CD1d1 antigen (Cd1d1), mRNA [NM_017079]	NM_017079
A_42_P774021	-4.38	0.00014073	Copz2_predicted	PREDICTED: Rattus norvegicus coatomer protein complex, subunit zeta 2 (predicted) (Copz2_predicted), mRNA [XM_340887]	XM_340887
A_42_P774439	-2.97667	9.40261e-05	BG663067	BG663067 DRA07G07 Rat DRG Library Rattus norvegicus cDNA clone DRA07G07 5', mRNA sequence [BG663067]	BG663067
A_42_P774527	-4.84333	0.00460514	Gzmc	Rattus norvegicus granzyme C (Gzmc), mRNA [NM_134332]	NM_134332
A_42_P778115	-2.53	8.70908e-05	Phlda2_predicted	Pleckstrin homology-like domain family A member 2 (Fragment). [Source:Uniprot/SPTREMBL;Acc:A0T2W6] [ENSRNOT00000027972]
A_42_P779282	-3.08667	2.41093e-07	Scn3b	Rattus norvegicus sodium channel, voltage-gated, type III, beta (Scn3b), mRNA [NM_139097]	NM_139097
A_42_P780097	-1.32	0.00118919	Lrrc59	Rattus norvegicus leucine rich repeat containing 59 (Lrrc59), mRNA [NM_001008280]	NM_001008280
A_42_P781919	-2.06333	0.00738057	C1qb	Rattus norvegicus complement component 1, q subcomponent, beta polypeptide (C1qb), mRNA [NM_019262]	NM_019262
A_42_P783292	-1.17667	0.000533461	H2afy	Rattus norvegicus H2A histone family, member Y (H2afy), mRNA [NM_017182]	NM_017182
A_42_P783318	-1.95333	0.00649734	Trp53i13_predicted	PREDICTED: Rattus norvegicus tumor protein p53 inducible protein 13 (predicted) (Trp53i13_predicted), mRNA [XM_213407]
A_42_P785221	-3.53	0.000483487	LOC689210	PREDICTED: Rattus norvegicus similar to SAM pointed domain containing ets transcription factor (LOC689210), mRNA [XM_001069981]	XM_001069981
A_42_P786010	-3.66	0.000819702	Ggta1	Rattus norvegicus glycoprotein galactosyltransferase alpha 1, 3 (Ggta1), mRNA [NM_145674]	NM_145674
A_42_P787181	-1.67	0.00260574	Zfp422_predicted	Rattus norvegicus zinc finger protein 422 (predicted) (Zfp422_predicted), mRNA [NM_001012745]	NM_001012745
A_42_P787216	-3.67667	0.000156261	Ania4	Rattus norvegicus activity and neurotransmitter-induced early gene protein 4 (ania-4) mRNA, complete cds. [AF030089]	AF030089
A_42_P787410	-4.30333	4.1554e-07	Cacna1b	Rattus norvegicus calcium channel, voltage-dependent, N type, alpha 1B subunit (Cacna1b), mRNA [NM_147141]	NM_147141
A_42_P788302	-1.36667	0.00233339	Btnl3	Rattus norvegicus butyrophilin-like 3 (Btnl3), mRNA [NM_001002803]	NM_001002803
A_42_P789204	-1.66667	0.00150352	RGD1564579_predicted	PREDICTED: Rattus norvegicus similar to yippee-like 3 (predicted) (RGD1564579_predicted), mRNA [XM_215057]	XM_215057
A_42_P791436	-5.97	0.000103404	Gfra2	Rattus norvegicus glial cell line derived neurotrophic factor family receptor alpha 2 (Gfra2), mRNA [NM_012750]	NM_012750
A_42_P791677	-2.42667	0.00126074	Areg	Rattus norvegicus amphiregulin (Areg), mRNA [NM_017123]	NM_017123
A_42_P792497	-2.52667	0.000325611	Cyp2j4	Rattus norvegicus cytochrome P450, family 2, subfamily J, polypeptide 4 (Cyp2j4), mRNA [NM_023025]	NM_023025
A_42_P792649	-1.08	0.00424794	RGD1311745	Rattus norvegicus similar to RIKEN cDNA 1110059G10 (RGD1311745), mRNA [NM_001008329]	NM_001008329
A_42_P793008	-1.16667	6.75247e-08	Rps13	Rattus norvegicus ribosomal protein S13 (Rps13), mRNA [NM_130432]	NM_130432
A_42_P794613	-1.92333	0.000366368	Mvd	Rattus norvegicus mevalonate (diphospho) decarboxylase (Mvd), mRNA [NM_031062]	NM_031062
A_42_P796502	-1.38	0.00254917	Hsd17b7	Rattus norvegicus hydroxysteroid (17-beta) dehydrogenase 7 (Hsd17b7), mRNA [NM_017235]	NM_017235
A_42_P797638	-1.4	4.14957e-05	Wtip_predicted	PREDICTED: Rattus norvegicus WT1-interacting protein (predicted) (Wtip_predicted), mRNA [XM_341839]
A_42_P799208	-1.83	9.0653e-06	DV726678	RVL19033 Wackym-Soares normalized rat vestibular cDNA library Rattus norvegicus cDNA 5', mRNA sequence [DV726678]	DV726678
A_42_P799390	-3.30333	0.0257829	Cdkn1c	Rattus norvegicus cyclin-dependent kinase inhibitor 1C (P57) (Cdkn1c), transcript variant 1, mRNA [NM_001033757]	NM_001033757
A_42_P800988	-1.73	0.00072854	Ptafr	Rattus norvegicus platelet-activating factor receptor (Ptafr), mRNA [NM_053321]	NM_053321
A_42_P801379	-3.45	0.000296218	Fgfrl1	Rattus norvegicus fibroblast growth factor receptor-like 1 (Fgfrl1), mRNA [NM_199114]	NM_199114
A_42_P801831	-4.21333	0.000561122	Fbln1_predicted	PREDICTED: Rattus norvegicus fibulin 1 (predicted) (Fbln1_predicted), mRNA [XM_243637]
A_42_P804387	-2.89	8.0823e-05	Lypd3	Rattus norvegicus Ly6/Plaur domain containing 3 (Lypd3), mRNA [NM_021759]	NM_021759
A_42_P806859	-4.70333	1.80682e-05	AI229721	AI229721 EST226416 Normalized rat embryo, Bento Soares Rattus sp. cDNA clone REMCL08 3' end, mRNA sequence [AI229721]	AI229721
A_42_P807697	-2.27	0.00136121	Tyrobp	Rattus norvegicus Tyro protein tyrosine kinase binding protein (Tyrobp), mRNA [NM_212525]	NM_212525
A_42_P808426	-4.17667	2.07287e-07	Ifitm2	Rattus norvegicus interferon induced transmembrane protein 2 (1-8D) (Ifitm2), mRNA [NM_030833]	NM_030833
A_42_P808945	-1.43	0.0134192	Mustn1	Rattus norvegicus musculoskeletal, embryonic nuclear protein 1 (Mustn1), mRNA [NM_181368]	NM_181368
A_42_P810395	-6.34667	4.73201e-06	BG668499	BG668499 DRA06G10 Rat DRG Library Rattus norvegicus cDNA clone DRA06G10 5', mRNA sequence [BG668499]	BG668499
A_42_P810736	-1.37333	0.0375993	Timeless	Rattus norvegicus timeless homolog (Drosophila) (Timeless), mRNA [NM_031340]	NM_031340
A_42_P811559	-1.33	0.00378132	C1qbp	Rattus norvegicus complement component 1, q subcomponent binding protein (C1qbp), mRNA [NM_019259]	NM_019259
A_42_P812008	-4.07333	0.0025095	Nupr1	Rattus norvegicus nuclear protein 1 (Nupr1), mRNA [NM_053611]	NM_053611
A_42_P812263	-1.83667	0.00151446	Sat	Rattus norvegicus spermidine/spermine N1-acetyl transferase (Sat), mRNA [NM_001007667]	NM_001007667
A_42_P812406	-5.84	0.000256674	BF557223	BF557223 UI-R-E1-gc-d-03-0-UI.r1 UI-R-E1 Rattus norvegicus cDNA clone UI-R-E1-gc-d-03-0-UI 5', mRNA sequence [BF557223]	BF557223
A_42_P812805	-4.41667	9.15905e-08	Smoc2_predicted	PREDICTED: Rattus norvegicus SPARC related modular calcium binding 2 (predicted) (Smoc2_predicted), mRNA [XM_214777]	XM_214777
A_42_P814765	-4.01667	3.56794e-08	Tm7sf2	Rattus norvegicus transmembrane 7 superfamily member 2 (Tm7sf2), mRNA [NM_001013071]	NM_001013071
A_42_P815346	-2.60333	5.685e-05	AA998118	AA998118 UI-R-C0-hx-c-06-0-UI.s1 UI-R-C0 Rattus norvegicus cDNA clone UI-R-C0-hx-c-06-0-UI 3', mRNA sequence [AA998118]	AA998118
A_42_P816427	-3.45	0.0115104	Wisp1	Rattus norvegicus WNT1 inducible signaling pathway protein 1 (Wisp1), mRNA [NM_031716]	NM_031716
A_42_P816645	-4.06667	0.000594219	Gnb4	AF022085 Rattus norvegicus guanine nucleotide binding protein beta 4 subunit mRNA, partial cds [AF022085]	AF022085
A_42_P817228	-2.31	0.00038703	Slc22a18	Rattus norvegicus solute carrier family 22 (organic cation transporter), member 18 (Slc22a18), mRNA [NM_001004260]	NM_001004260
A_42_P817668	-1.36	0.00344399	ENSRNOT00000018684	PREDICTED: Rattus norvegicus ring finger protein 149 (Rnf149), mRNA [XM_343561]
A_42_P818546	-2.25333	6.13515e-05	LOC291964	PREDICTED: Rattus norvegicus similar to FH1 [XM_214682]	XM_214682
A_42_P819194	-3.89333	0.000138992	Dpep1	Dipeptidase 1 precursor (EC 3.4.13.19) (Microsomal dipeptidase) (Renal dipeptidase). [Source:Uniprot/SWISSPROT;Acc:P31430] [ENSRNOT00000021397]
A_42_P820657	-2.40667	0.0040096	Il1r2	Rattus norvegicus interleukin 1 receptor, type II (Il1r2), mRNA [NM_053953]	NM_053953
A_42_P820829	-3.08667	0.0125427	RGD1305890	Rattus norvegicus similar to RIKEN cDNA D130038B21 (RGD1305890), mRNA [NM_001014090]	NM_001014090
A_42_P820847	-4.20333	0.00361157	Clec14a	Rattus norvegicus C-type lectin domain family 14, member a (Clec14a), mRNA [NM_001014077]	NM_001014077
A_42_P821581	-2.83667	0.000355988	XM_236746	Rattus norvegicus similar to tetranectin (LOC316099), mRNA [XM_236746]	XM_236746
A_42_P822638	-1.37	0.0218756	Tsc22d3	Rattus norvegicus TSC22 domain family 3 (Tsc22d3), mRNA [NM_031345]	NM_031345
A_42_P825947	-1.75	6.55269e-05	Ccdc23	Rattus norvegicus coiled-coil domain containing 23 (Ccdc23), transcript variant 1, mRNA [NM_001038994]	NM_001038994
A_42_P828695	-1.58	0.00673291	RGD1307506_predicted	PREDICTED: Rattus norvegicus similar to RIKEN cDNA 2310016C16 (predicted) (RGD1307506_predicted), mRNA [XM_215486]
A_42_P829301	-4.26333	0.00121441	Slc1a5	Rattus norvegicus solute carrier family 1 (neutral amino acid transporter), member 5 (Slc1a5), mRNA [NM_175758]	NM_175758
A_42_P829863	-2.26333	0.000175476	Galk1	Rattus norvegicus galactokinase 1 (Galk1), mRNA [NM_001008282]	NM_001008282
A_42_P830311	-2.43333	0.000280282	Mrap_predicted	PREDICTED: Rattus norvegicus melanocortin 2 receptor accessory protein (predicted) (Mrap_predicted), mRNA [XM_213659]
A_42_P832028	-1.15333	0.00575844	Sec13l1	Rattus norvegicus SEC13-like 1 (S. cerevisiae) (Sec13l1), mRNA [NM_001006978]	NM_001006978
A_42_P832637	-1.59333	0.00407528	Dirc2	Rattus norvegicus disrupted in renal carcinoma 2 homolog (human) (Dirc2), mRNA [NM_001012017]	NM_001012017
A_42_P833045	-7.14	0.000227432	Gap43	Rattus norvegicus growth associated protein 43 (Gap43), mRNA [NM_017195]	NM_017195
A_42_P835787	-1.7	0.00272211	Zfp358_predicted	PREDICTED: Rattus norvegicus zinc finger protein 358 (predicted) (Zfp358_predicted), mRNA [XM_341026]
A_42_P836392	-4.32	0.00770339	Elovl6	Rattus norvegicus ELOVL family member 6, elongation of long chain fatty acids (yeast) (Elovl6), mRNA [NM_134383]	NM_134383
A_42_P836880	-1.88333	0.00717546	Ldlr	Rattus norvegicus low density lipoprotein receptor (Ldlr), mRNA [NM_175762]	NM_175762
A_42_P837576	-1.20667	0.017991	AA900054	UI-R-E0-da-e-08-0-UI.s1 UI-R-E0 Rattus norvegicus cDNA clone UI-R-E0-da-e-08-0-UI 3' similar to gi [AA900054]	AA900054
A_42_P839036	-1.13333	0.00461259	RGD1311298_predicted	PREDICTED: Rattus norvegicus similar to RIKEN cDNA D030012E24 gene (predicted) (RGD1311298_predicted), mRNA [XM_213532]
A_42_P839585	-3.74667	0.00208711	AA957341	AA957341 UI-R-E1-fu-h-09-0-UI.s1 UI-R-E1 Rattus norvegicus cDNA clone UI-R-E1-fu-h-09-0-UI 3', mRNA sequence [AA957341]	AA957341
A_42_P839593	-3.57667	0.000260281	AW142999	AW142999 EST293291 Normalized rat ovary, Bento Soares Rattus sp. cDNA clone RGIBB31 5' end, mRNA sequence [AW142999]	AW142999
A_42_P840729	-1.97667	0.0455365	DV725094	RVL17199 Wackym-Soares normalized rat vestibular cDNA library Rattus norvegicus cDNA 5', mRNA sequence [DV725094]	DV725094
A_42_P841762	-2.16333	0.000516657	Cacna2d1	Rattus norvegicus calcium channel, voltage-dependent, alpha2/delta subunit 1 (Cacna2d1), mRNA [NM_012919]	NM_012919
A_42_P842842	-2.01	0.00923229	AW144301	AW144301 EST294597 Normalized rat ovary, Bento Soares Rattus sp. cDNA clone RGICP62 5' end, mRNA sequence [AW144301]	AW144301
A_42_P843692	-2.23667	0.0120083	Cadps	Rattus norvegicus Ca2+-dependent secretion activator (Cadps), mRNA [NM_013219]	NM_013219
A_43_P10016	-6.95	1.53008e-06	A_43_P10016
A_43_P10020	-3.67667	0.00160018	Lyz	Rattus norvegicus lysozyme (Lyz), mRNA [NM_012771]	NM_012771
A_43_P10039	-1.43333	0.00112055	LOC500420	LOC500420 protein (Fragment). [Source:Uniprot/SPTREMBL;Acc:Q3SWT2] [ENSRNOT00000030559]
A_43_P10040	-1.50667	0.00468281	AW921534	AW921534 EST352838 Rat gene index, normalized rat, norvegicus, Bento Soares Rattus norvegicus cDNA clone RGIIA49 5' end, mRNA sequence [AW921534]	AW921534
A_43_P10045	-3.22667	0.00103127	BF398507	BF398507 UI-R-BS2-bep-f-03-0-UI.s1 UI-R-BS2 Rattus norvegicus cDNA clone UI-R-BS2-bep-f-03-0-UI 3', mRNA sequence [BF398507]	BF398507
A_43_P10101	-4.76333	1.35791e-06	TC589562
A_43_P10102	-1.87333	0.00118256	AW914942	EST346246 Normalized rat ovary, Bento Soares Rattus sp. cDNA clone RGIBM61 5' end, mRNA sequence [AW914942]	AW914942
A_43_P10133	-2.36	4.07024e-05	TC605283	Q91VM4_MOUSE (Q91VM4) BC011467 protein (Fragment), partial (9%) [TC605283]
A_43_P10139	-2.66667	0.000493215	DV714333	RVL3623 Wackym-Soares normalized rat vestibular cDNA library Rattus norvegicus cDNA 5', mRNA sequence [DV714333]	DV714333
A_43_P10142	-1.85667	0.00471736	TC582987	FRG1_DROME (Q9VWA8) FRG1 protein homolog, partial (5%) [TC582987]
A_43_P10162	-3.54667	0.00317331	Odz3_predicted	Rattus norvegicus similar to ODZ3 (LOC306451), mRNA [XM_224841]
A_43_P10207	-1.5	0.016189	DV728042	RVL20644 Wackym-Soares normalized rat vestibular cDNA library Rattus norvegicus cDNA 5', mRNA sequence [DV728042]	DV728042
A_43_P10225	-6.04333	0.000287296	Fgfr2	PREDICTED: Rattus norvegicus fibroblast growth factor receptor 2 (Fgfr2), mRNA [XM_341940]	XM_341940
A_43_P10245	-1.56667	0.0359242	AA899635	AA899635 UI-R-E0-dg-g-01-0-UI.s1 UI-R-E0 Rattus norvegicus cDNA clone UI-R-E0-dg-g-01-0-UI 3' similar to gi [AA899635]	AA899635
A_43_P10257	-1.52667	0.00276606	Vkorc1	Rattus norvegicus vitamin K epoxide reductase complex, subunit 1 (Vkorc1), mRNA [NM_203335]	NM_203335
A_43_P10269	-5.66333	0.000564758	Itm2a	Rattus norvegicus integral membrane protein 2A (Itm2a), mRNA [NM_001025712]	NM_001025712
A_43_P10280	-6.76333	6.78321e-05	BC091324	Rattus norvegicus cDNA clone IMAGE:7313785 [BC091324]	BC091324
A_43_P10284	-2.68	0.000289083	TC640452	Q504U8_HUMAN (Q504U8) EGFR protein, partial (3%) [TC640452]
A_43_P10292	-3.58667	4.70032e-05	siat7D	PREDICTED: Rattus norvegicus alpha-2,6-sialyltransferase ST6GalNAc IV (siat7D), mRNA [XM_001080040]	XM_001080040
A_43_P10301	-1.02	0.00357585	Esd	PREDICTED: Rattus norvegicus esterase D [XM_214241]
A_43_P10302	-4.86667	0.000835225	ENSRNOT00000006222	PREDICTED: Rattus norvegicus similar to angiopoietin-like 1 (LOC679942), mRNA [XM_001054429]
A_43_P10312	-1.57667	0.00651755	Dpy19l1_predicted	PREDICTED: Rattus norvegicus dpy-19-like 1 (C. elegans) (predicted) (Dpy19l1_predicted), mRNA [XM_235970]
A_43_P10326	-1.57667	0.000554108	CF110545	Shultzomica03796 Rat lung airway and parenchyma cDNA libraries Rattus norvegicus cDNA clone Contig3365 5', mRNA sequence [CF110545]	CF110545
A_43_P10333	-6.28	0.000368845	Efemp1	Rattus norvegicus epidermal growth factor-containing fibulin-like extracellular matrix protein 1 (Efemp1), mRNA [NM_001012039]	NM_001012039
A_43_P10367	-6.29333	6.50345e-06	LOC300768	PREDICTED: Rattus norvegicus similar to KIAA0925 protein (LOC300768), mRNA [XM_217183]	XM_217183
A_43_P10386	-2.61667	0.0262515	CA511607	CA511607 UI-R-FJ0-cpy-c-02-0-UI.r1 UI-R-FJ0 Rattus norvegicus cDNA clone UI-R-FJ0-cpy-c-02-0-UI 5', mRNA sequence [CA511607]	CA511607
A_43_P10470	-2.35667	0.00615868	LOC299907	PREDICTED: Rattus norvegicus similar to Ext1 (LOC299907), mRNA [XM_216920]	XM_216920
A_43_P10481	-4.07	0.000174001	TC618529	Q7VIX2_HELHP (Q7VIX2) Predicted ATPase (AAA-family), partial (5%) [TC618529]
A_43_P10488	-1.37667	0.000452313	R3hcc1_predicted	PREDICTED: Rattus norvegicus R3H domain and coiled-coil containing 1 (predicted) (R3hcc1_predicted), mRNA [XM_341347]
A_43_P10505	-1.7	0.0501319	Jph3_predicted	PREDICTED: Rattus norvegicus junctophilin 3 (predicted) (Jph3_predicted), mRNA [XM_226549]	XM_226549
A_43_P10509	-3.14333	0.000764495	TC600817
A_43_P10530	-7.26	3.39793e-05	Mfap4	Rattus norvegicus microfibrillar-associated protein 4 (Mfap4), mRNA [NM_001034124]	NM_001034124
A_43_P10548	-3.25	0.00113317	BI278558	UI-R-CW0-bxn-b-09-0-UI.s1 UI-R-CW0 Rattus norvegicus cDNA clone UI-R-CW0-bxn-b-09-0-UI 3', mRNA sequence [BI278558]	BI278558
A_43_P10568	-1.55	0.0296159	CB544298	CB544298 AMGNNUC:NRDG1-00164-C9-A nrdg1 (10855) Rattus norvegicus cDNA clone nrdg1-00164-c9 5', mRNA sequence [CB544298]	CB544298
A_43_P10569	-1.96333	0.00831612	Eif3s10	eukaryotic translation initiation factor 3, subunit 10 (theta) [Source:RefSeq_peptide;Acc:NP_001040552] [ENSRNOT00000013559]
A_43_P10571	-1.72333	6.40628e-05	RGD1311848_predicted	PREDICTED: Rattus norvegicus similar to prolyl-4-hydroxylase-alpha NE2 CG9720-PA (predicted) (RGD1311848_predicted), mRNA [XM_217285]	XM_217285
A_43_P10596	-1.23	0.00747234	TC633965	Q7TPK9_RAT (Q7TPK9) Ac2-008, partial (6%) [TC633965]
A_43_P10608	-3.15667	0.00053572	RGD1310444_predicted	PREDICTED: Rattus norvegicus LOC363015 (predicted) (RGD1310444_predicted), mRNA [XR_006750]	XR_006750
A_43_P10634	-2.42667	0.00101082	Kdelc2	Rattus norvegicus KDEL (Lys-Asp-Glu-Leu) containing 2 (Kdelc2), mRNA [NM_001025123]	NM_001025123
A_43_P10656	-1.82667	0.00678309	Casc4_predicted	PREDICTED: Rattus norvegicus cancer susceptibility candidate 4 (predicted) (Casc4_predicted), mRNA [XM_342506]	XM_342506
A_43_P10668	-5.02333	9.04677e-07	TC601976	AF130338 beta-1 adducin {Rattus norvegicus} (exp=-1; wgp=0; cg=0), partial (60%) [TC601976]
A_43_P10692	-2.05	0.0177865	TC618651	TRAF5_MOUSE (P70191) TNF receptor-associated factor 5, partial (70%) [TC618651]
A_43_P10709	-1.12333	0.0526308	Smarca3_predicted	PREDICTED: Rattus norvegicus SWI [XM_215728]	XM_215728
A_43_P10754	-1.26667	0.0172928	H13_predicted	Rattus norvegicus similar to histocompatibility 13; presenilin-like protein 3 (LOC311545), mRNA [XM_230734]
A_43_P10818	-1.2	7.16284e-05	DV729231	RVL22020 Wackym-Soares normalized rat vestibular cDNA library Rattus norvegicus cDNA 5', mRNA sequence [DV729231]	DV729231
A_43_P10874	-2.05667	0.0257968	MGC109519	Rattus norvegicus similar to tropomyosin 1, embryonic fibroblast - rat (MGC109519), mRNA [NM_001024345]	NM_001024345
A_43_P10894	-1.45	0.0199881	Nars	Rattus norvegicus asparaginyl-tRNA synthetase (Nars), mRNA [NM_001025635]	NM_001025635
A_43_P10931	-2.06333	0.00482378	Gpr68_predicted	PREDICTED: Rattus norvegicus G protein-coupled receptor 68 (predicted) (Gpr68_predicted), mRNA [XM_001065526]	XM_001065526
A_43_P10935	-3.02	5.95328e-05	RGD1562339_predicted	PREDICTED: Rattus norvegicus RGD1562339 (predicted) (RGD1562339_predicted), mRNA [XM_579785]	XM_579785
A_43_P10939	-3.36	5.42796e-05	XM_217175	Rattus norvegicus similar to RIKEN cDNA 2810417H13 (LOC300795), mRNA [XM_217175]	XM_217175
A_43_P10944	-5.13	3.32286e-06	LOC686539	PREDICTED: Rattus norvegicus similar to immunoglobulin superfamily containing leucine-rich repeat (LOC686539), mRNA [XM_001074652]	XM_001074652
A_43_P10986	-1.27667	0.019475	Msl31	Rattus norvegicus male-specific lethal-3 homolog 1 (Drosophila) (Msl31), mRNA [NM_001014111]	NM_001014111
A_43_P10988	-2.09667	0.0020803	Nek7_predicted	PREDICTED: Rattus norvegicus NIMA (never in mitosis gene a)-related expressed kinase 7 (predicted) (Nek7_predicted), mRNA [XM_341127]	XM_341127
A_43_P10989	-2.25	9.03298e-05	Psg16_predicted	Rattus norvegicus pregnancy specific glycoprotein 16 (predicted) (Psg16_predicted), mRNA [NM_012525]	NM_012525
A_43_P11040	-1.96333	0.003205	RGD1305061	Rattus norvegicus similar to RIKEN cDNA 2700055K07 (RGD1305061), mRNA [NM_001009639]	NM_001009639
A_43_P11044	-4.40667	4.47917e-05	G0s2	Rattus norvegicus G0/G1 switch gene 2 (G0s2), mRNA [NM_001009632]	NM_001009632
A_43_P11075	-2.05	3.36624e-05	RGD1563952_predicted	PREDICTED: Rattus norvegicus similar to Mospd2 protein (predicted) (RGD1563952_predicted), mRNA [XM_343782]
A_43_P11082	-1.29333	0.0332064	TC594998	Q8U5W7_AGRT5 (Q8U5W7) AGR_pAT_154p, partial (5%) [TC594998]
A_43_P11086	-6.23333	0.00189839	Upk1b	Rattus norvegicus uroplakin 1B (Upk1b), mRNA [NM_001024253]	NM_001024253
A_43_P11114	-1.89667	0.000165191	TC621252	Q91ZQ0_RAT (Q91ZQ0) Vacuole membrane protein 1 (Transmembrane protein 49), complete [TC621252]
A_43_P11126	-4.89	3.43806e-05	Tnnc1	CR753959 Rattus norvegicus muscle Sprague-Dawley Rattus norvegicus cDNA clone GP0AAA15ZG10, mRNA sequence [CR753959]	CR753959
A_43_P11129	-2.09	4.77029e-05	RGD1560171_predicted	PREDICTED: Rattus norvegicus similar to PRO0149 protein (predicted) (RGD1560171_predicted), mRNA [XM_001054786]	XM_001054786
A_43_P11152	-2.20333	0.00229554	Tm4sf1_predicted	PREDICTED: Rattus norvegicus transmembrane 4 superfamily member 1 (predicted) (Tm4sf1_predicted), mRNA [XM_215576]
A_43_P11160	-3.81	0.00822857	TC591858
A_43_P11193	-3.93667	0.00159062	Sdc2	Rattus norvegicus syndecan 2, mRNA (cDNA clone MGC:91773 IMAGE:7098631), complete cds. [BC070890]	BC070890
A_43_P11230	-1.14333	0.00400738	RGD1563633_predicted	PREDICTED: Rattus norvegicus similar to mKIAA0212 protein (predicted) (RGD1563633_predicted), mRNA [XM_238366]	XM_238366
A_43_P11236	-2.79333	0.000195578	Laptm5	Rattus norvegicus lysosomal-associated protein transmembrane 5 (Laptm5), mRNA [NM_053538]	NM_053538
A_43_P11259	-1.08333	0.00214545	Mrpl19	Rattus norvegicus ribosomal protein, mitochondrial, L15 (Mrpl19), mRNA [NM_001029898]	NM_001029898
A_43_P11261	-1.82	3.22214e-06	RGD1309696_predicted	PREDICTED: Rattus norvegicus similar to KIAA2019 protein (predicted) (RGD1309696_predicted), mRNA [XM_234572]	XM_234572
A_43_P11263	-2.9	0.0107161	BF559333	BF559333 UI-R-E1-fb-c-11-0-UI.r1 UI-R-E1 Rattus norvegicus cDNA clone UI-R-E1-fb-c-11-0-UI 5', mRNA sequence [BF559333]	BF559333
A_43_P11265	-1.66	0.00643933	Nono	Rattus norvegicus non-POU domain containing, octamer-binding (Nono), mRNA [NM_001012356]	NM_001012356
A_43_P11268	-1.89667	0.000954003	Cdkn1b	Rattus norvegicus cyclin-dependent kinase inhibitor 1B (Cdkn1b), mRNA [NM_031762]	NM_031762
A_43_P11278	-2.41	0.00519015	Hpgd	Rattus norvegicus hydroxyprostaglandin dehydrogenase 15 (NAD) (Hpgd), mRNA [NM_024390]	NM_024390
A_43_P11307	-1.28333	0.000519304	Impdh1_predicted	PREDICTED: Rattus norvegicus IMP (inosine monophosphate) dehydrogenase 1 (predicted) (Impdh1_predicted), mRNA [XM_342650]
A_43_P11344	-1.63333	2.37618e-05	Np	PREDICTED: Rattus norvegicus nucleoside phosphorylase (mapped) (Np_mapped), mRNA [XM_214155]
A_43_P11350	-4.20667	3.22993e-05	Nt5dc2	Rattus norvegicus 5'-nucleotidase domain containing 2 (Nt5dc2), mRNA [NM_001009271]	NM_001009271
A_43_P11361	-2.30333	0.000166094	CF110876	Shultzomica04127 Rat lung airway and parenchyma cDNA libraries Rattus norvegicus cDNA clone Contig3663 5', mRNA sequence [CF110876]	CF110876
A_43_P11369	-1.08	4.80822e-05	RGD1304792_predicted	PREDICTED: Rattus norvegicus similar to chromosome 2 open reading frame 3; transcription factor 9 (binds GC-rich sequences) (predicted) (RGD1304792_predicted), mRNA [XM_232102]
A_43_P11370	-4.12667	0.000294452	Plp2	Rattus norvegicus proteolipid protein 2 (Plp2), mRNA [NM_207601]	NM_207601
A_43_P11423	-1.13333	0.000576203	Api5_predicted	PREDICTED: Rattus norvegicus apoptosis inhibitor 5 (predicted) (Api5_predicted), mRNA [XM_342470]	XM_342470
A_43_P11444	-4.55667	0.0005155	S100g	Rattus norvegicus S100 calcium binding protein G (S100g), mRNA [NM_012521]	NM_012521
A_43_P11459	-1.59667	0.0391612	Ednra	Rattus norvegicus endothelin receptor type A (Ednra), mRNA [NM_012550]	NM_012550
A_43_P11462	-2.62333	0.000571404	Ets1	Rattus norvegicus v-ets erythroblastosis virus E26 oncogene homolog 1 (avian) (Ets1), mRNA [NM_012555]	NM_012555
A_43_P11489	-3.82	0.00050888	S100a4	Rattus norvegicus S100 calcium-binding protein A4 (S100a4), mRNA [NM_012618]	NM_012618
A_43_P11537	-1.11333	0.008187	Rbp1	Rattus norvegicus retinol binding protein 1, cellular (Rbp1), mRNA [NM_012733]	NM_012733
A_43_P11546	-6.07	0.000122892	Cd24	Rattus norvegicus CD24 antigen (Cd24), mRNA [NM_012752]	NM_012752
A_43_P11590	-4.92	0.000277394	Mmp7	Rattus norvegicus matrix metallopeptidase 7 (Mmp7), mRNA [NM_012864]	NM_012864
A_43_P11614	-1.61	0.00121006	Anxa1	Rattus norvegicus annexin A1 (Anxa1), mRNA [NM_012904]	NM_012904
A_43_P11621	-1.04	0.00258312	Cd44	Rattus norvegicus CD44 antigen (Cd44), mRNA [NM_012924]	NM_012924
A_43_P11634	-2.78333	7.24557e-06	Gfra1	Rattus norvegicus glial cell line derived neurotrophic factor family receptor alpha 1 (Gfra1), mRNA [NM_012959]	NM_012959
A_43_P11672	-5.28333	3.15269e-05	Il1rl1	Rattus norvegicus interleukin 1 receptor-like 1 (Il1rl1), mRNA [NM_013037]	NM_013037
A_43_P11676	-6.7	0.000147491	Tff3	Rattus norvegicus trefoil factor 3 (Tff3), mRNA [NM_013042]	NM_013042
A_43_P11684	-3.24667	0.00182292	Alpl	Rattus norvegicus alkaline phosphatase, tissue-nonspecific (Alpl), mRNA [NM_013059]	NM_013059
A_43_P11701	-4.14333	0.000675715	Sdc2	Rattus norvegicus syndecan 2 (Sdc2), mRNA [NM_013082]	NM_013082
A_43_P11749	-2.61667	2.26034e-06	Hck	Rattus norvegicus hemopoietic cell kinase (Hck), mRNA [NM_013185]	NM_013185
A_43_P11752	-1.9	0.0214051	Maob	Rattus norvegicus monoamine oxidase B (Maob), mRNA [NM_013198]	NM_013198
A_43_P11804	-2.10667	0.00598976	Ptn	Rattus norvegicus pleiotrophin (Ptn), mRNA [NM_017066]	NM_017066
A_43_P11817	-4.04667	0.00017305	Ghr	Rattus norvegicus growth hormone receptor (Ghr), mRNA [NM_017094]	NM_017094
A_43_P11819	-4.85667	0.000279773	Ctsc	Rattus norvegicus cathepsin C (Ctsc), mRNA [NM_017097]	NM_017097
A_43_P11820	-5.72667	0.00304275	Kcnj8	Rattus norvegicus potassium inwardly-rectifying channel, subfamily J, member 8 (Kcnj8), mRNA [NM_017099]	NM_017099
A_43_P11824	-2.19	0.0011011	Clcn5	Rattus norvegicus chloride channel 5 (Clcn5), mRNA [NM_017106]	NM_017106
A_43_P11838	-1.41	0.0623694	Csrp1	Rattus norvegicus cysteine and glycine-rich protein 1 (Csrp1), mRNA [NM_017148]	NM_017148
A_43_P11861	-1.62667	0.00010108	Dio3	Rattus norvegicus deiodinase, iodothyronine, type III (Dio3), mRNA [NM_017210]	NM_017210
A_43_P11881	-2.7	0.000470762	Bcat1	Rattus norvegicus branched chain aminotransferase 1, cytosolic (Bcat1), mRNA [NM_017253]	NM_017253
A_43_P11883	-1.63667	0.05128	Tgfbr3	Rattus norvegicus transforming growth factor, beta receptor III (Tgfbr3), mRNA [NM_017256]	NM_017256
A_43_P11901	-2.67333	0.000754494	Kcnj5	Rattus norvegicus potassium inwardly-rectifying channel, subfamily J, member 5 (Kcnj5), mRNA [NM_017297]	NM_017297
A_43_P11932	-2.08	0.0200081	Nr4a3	Rattus norvegicus nuclear receptor subfamily 4, group A, member 3 (Nr4a3), transcript variant 2, mRNA [NM_017352]	NM_017352
A_43_P11938	-2.62667	0.00105728	Zfp260	Rattus norvegicus zinc finger protein 260 (Zfp260), mRNA [NM_017364]	NM_017364
A_43_P11961	-2.59333	0.0320044	Galr2	Rattus norvegicus galanin receptor 2 (Galr2), mRNA [NM_019172]	NM_019172
A_43_P11969	-3.67667	0.000166185	Sepp1	Rat selenoprotein P mRNA, complete cds [M63574]	M63574
A_43_P11978	-1.69667	0.00347488	Men1	Rattus norvegicus multiple endocrine neoplasia 1 (Men1), mRNA [NM_019208]	NM_019208
A_43_P11984	-1.13	1.31538e-05	Itsn1	Rattus norvegicus EH- and SH3-domain containing protein EHSH1 mRNA, complete cds. [AF127798]	AF127798
A_43_P11992	-2.65	2.59278e-05	Ntrk3	Rattus norvegicus neurotrophic tyrosine kinase, receptor, type 3 (Ntrk3), mRNA [NM_019248]	NM_019248
A_43_P12016	-1.35333	4.0687e-05	Inpp5d	Rattus norvegicus inositol polyphosphate-5-phosphatase D (Inpp5d), mRNA [NM_019311]	NM_019311
A_43_P12059	-3.93667	2.83147e-05	Rnase4	Rattus norvegicus ribonuclease, RNase A family 4 (Rnase4), mRNA [NM_020082]	NM_020082
A_43_P12099	-3.85	0.00104351	Nxph3	Rattus norvegicus neurexophilin 3 (Nxph3), mRNA [NM_021679]	NM_021679
A_43_P12125	-2.36	0.0011385	Junb	Rattus norvegicus Jun-B oncogene (Junb), mRNA [NM_021836]	NM_021836
A_43_P12137	-2.67333	0.0146386	Gnb3	Rattus norvegicus guanine nucleotide binding protein, beta 3 (Gnb3), mRNA [NM_021858]	NM_021858
A_43_P12143	-4.02333	0.000116567	Cyln2	Rattus norvegicus cytoplasmic linker 2 (Cyln2), mRNA [NM_021997]	NM_021997
A_43_P12152	-3.24	0.000786381	Robo1	Rattus norvegicus roundabout homolog 1 (Drosophila) (Robo1), mRNA [NM_022188]	NM_022188
A_43_P12184	-5.43667	0.000355056	Gpr85	Rattus norvegicus G protein-coupled receptor 85 (Gpr85), mRNA [NM_022254]	NM_022254
A_43_P12236	-1.72	0.00256718	Oat	Rattus norvegicus ornithine aminotransferase (Oat), mRNA [NM_022521]	NM_022521
A_43_P12242	-2.1	0.00180245	Ppap2a	Rattus norvegicus phosphatidic acid phosphatase 2a (Ppap2a), mRNA [NM_022538]	NM_022538
A_43_P12256	-4.30333	0.00104221	Adcy5	Rattus norvegicus adenylate cyclase 5 (Adcy5), mRNA [NM_022600]	NM_022600
A_43_P12257	-3.73	4.37268e-05	Esm1	Rattus norvegicus endothelial cell-specific molecule 1 (Esm1), mRNA [NM_022604]	NM_022604
A_43_P12274	-2.28	0.00925367	Lst1	Rattus norvegicus leucocyte specific transcript 1 (Lst1), mRNA [NM_022634]	NM_022634
A_43_P12277	-2.25667	0.00531077	Vax2	Rattus norvegicus ventral anterior homeobox 2 (Vax2), mRNA [NM_022637]	NM_022637
A_43_P12287	-5.71	0.0107858	Ppp1r1a	Rattus norvegicus protein phosphatase 1, regulatory (inhibitor) subunit 1A (Ppp1r1a), mRNA [NM_022676]	NM_022676
A_43_P12355	-2.38667	5.36913e-05	Lphn1	Rattus norvegicus latrophilin 1 (Lphn1), mRNA [NM_022962]	NM_022962
A_43_P12356	-2.99333	0.00212932	Tmeff1	Rattus norvegicus transmembrane protein with EGF-like and two follistatin-like domains 1 (Tmeff1), mRNA [NM_023020]	NM_023020
A_43_P12379	-1.38	0.00804097	Apaf1	Rattus norvegicus apoptotic peptidase activating factor 1 (Apaf1), mRNA [NM_023979]	NM_023979
A_43_P12385	-2.46	0.00297918	Zfp354c	Rattus norvegicus zinc finger protein 354C (Zfp354c), mRNA [NM_023988]	NM_023988
A_43_P12404	-1.75	4.25997e-05	Evl	Rattus norvegicus Ena-vasodilator stimulated phosphoprotein (Evl), mRNA [NM_024147]	NM_024147
A_43_P12406	-1.28333	0.00407036	Arf4	Rattus norvegicus ADP-ribosylation factor 4 (Arf4), mRNA [NM_024151]	NM_024151
A_43_P12413	-1.76667	3.57203e-05	Cyba	Rattus norvegicus cytochrome b-245, alpha polypeptide (Cyba), mRNA [NM_024160]	NM_024160
A_43_P12416	-2.61667	0.00497328	Ak1	Rattus norvegicus adenylate kinase 1 (Ak1), mRNA [NM_024349]	NM_024349
A_43_P12460	-4.55667	0.0385779	Lrrn3	Rattus norvegicus leucine rich repeat protein 3, neuronal (Lrrn3), mRNA [NM_030856]	NM_030856
A_43_P12474	-1.35333	8.16167e-06	Ap2a2	Rattus norvegicus adaptor protein complex AP-2, alpha 2 subunit (Ap2a2), mRNA [NM_031008]	NM_031008
A_43_P12530	-3.05667	0.00115473	Suox	Rattus norvegicus sulfite oxidase (Suox), mRNA [NM_031127]	NM_031127
A_43_P12540	-1.84333	0.00114565	Dgkz	Rattus norvegicus diacylglycerol kinase zeta (Dgkz), mRNA [NM_031143]	NM_031143
A_43_P12569	-1.40333	0.00141022	Idh1	Rattus norvegicus isocitrate dehydrogenase 1 (NADP+), soluble (Idh1), mRNA [NM_031510]	NM_031510
A_43_P12589	-2.57333	0.00292693	Epha3	Rattus norvegicus Eph receptor A3 (Epha3), mRNA [NM_031564]	NM_031564
A_43_P12622	-3.33333	0.00043482	Pgcp	Rattus norvegicus plasma glutamate carboxypeptidase (Pgcp), mRNA [NM_031640]	NM_031640
A_43_P12624	-1.83333	4.05224e-05	Lxn	Rattus norvegicus latexin (Lxn), mRNA [NM_031655]	NM_031655
A_43_P12626	-6.01	6.44625e-05	Msln	Rattus norvegicus mesothelin (Msln), mRNA [NM_031658]	NM_031658
A_43_P12651	-1.69	0.000659841	Limk1	Rattus norvegicus LIM motif-containing protein kinase 1 (Limk1), mRNA [NM_031727]	NM_031727
A_43_P12658	-3.18333	4.04599e-05	Kcnh1	Rattus norvegicus potassium voltage-gated channel, subfamily H (eag-related), member 1 (Kcnh1), mRNA [NM_031742]	NM_031742
A_43_P12664	-1.13333	0.00121819	Ggcx	Rattus norvegicus gamma-glutamyl carboxylase (Ggcx), mRNA [NM_031756]	NM_031756
A_43_P12678	-1.25	5.17322e-05	Pias3	Rattus norvegicus protein inhibitor of activated STAT 3 (Pias3), mRNA [NM_031784]	NM_031784
A_43_P12687	-1.32667	0.0337198	Deaf1	Rattus norvegicus deformed epidermal autoregulatory factor 1 (Drosophila) (Deaf1), mRNA [NM_031801]	NM_031801
A_43_P12703	-3.2	1.56611e-05	Ndrg4	Rattus norvegicus N-myc downstream regulated gene 4 (Ndrg4), mRNA [NM_031967]	NM_031967
A_43_P12707	-1.44	0.0172666	Ptms	Rattus norvegicus parathymosin (Ptms), mRNA [NM_031975]	NM_031975
A_43_P12711	-1.41667	0.00646242	Rps6kb1	Rattus norvegicus ribosomal protein S6 kinase, polypeptide 1 (Rps6kb1), mRNA [NM_031985]	NM_031985
A_43_P12724	-3.36	2.18861e-05	Hao2	Rattus norvegicus hydroxyacid oxidase 2 (long chain) (Hao2), mRNA [NM_032082]	NM_032082
A_43_P12741	-2.16	0.00015896	Zfp354a	Rattus norvegicus zinc finger protein 354A (Zfp354a), mRNA [NM_052798]	NM_052798
A_43_P12773	-3.03333	0.0264786	Ctbp2	Rattus norvegicus C-terminal binding protein 2 (Ctbp2), mRNA [NM_053335]	NM_053335
A_43_P12783	-1.83	0.000376152	Col1a2	Rattus norvegicus procollagen, type I, alpha 2 (Col1a2), mRNA [NM_053356]	NM_053356
A_43_P12811	-1.38333	0.00315355	Srm	Rattus norvegicus spermidine synthase (Srm), mRNA [NM_053464]	NM_053464
A_43_P12827	-1.8	0.000189054	Nme3	Rattus norvegicus non-metastatic cell expressed protein 3 (Nme3), mRNA [NM_053507]	NM_053507
A_43_P12832	-4.38667	0.000177124	Nol3	Rattus norvegicus nucleolar protein 3 (apoptosis repressor with CARD domain) (Nol3), mRNA [NM_053516]	NM_053516
A_43_P12835	-3.47667	0.000654767	Rhoq	Rattus norvegicus ras homolog gene family, member Q (Rhoq), mRNA [NM_053522]	NM_053522
A_43_P12837	-1.55	0.00446387	Ddx52	Rattus norvegicus DEAD (Asp-Glu-Ala-Asp) box polypeptide 52 (Ddx52), mRNA [NM_053525]	NM_053525
A_43_P12841	-2.48333	0.000295905	Enpp1	Rattus norvegicus ectonucleotide pyrophosphatase/phosphodiesterase 1 (Enpp1), mRNA [NM_053535]	NM_053535
A_43_P12843	-1.83	2.61781e-07	Idi1	Rattus norvegicus isopentenyl-diphosphate delta isomerase (Idi1), mRNA [NM_053539]	NM_053539
A_43_P12845	-4.07667	0.00013538	Lrp3	Rattus norvegicus low density lipoprotein receptor-related protein 3 (Lrp3), mRNA [NM_053541]	NM_053541
A_43_P12855	-2.69	1.56339e-06	Olfm1	Rattus norvegicus olfactomedin 1 (Olfm1), mRNA [NM_053573]	NM_053573
A_43_P12863	-1.25333	0.00724817	Dut	Rattus norvegicus deoxyuridine triphosphatase (Dut), transcript variant 1, mRNA [NM_053592]	NM_053592
A_43_P12865	-1.5	0.000882493	Nudt4	Rattus norvegicus nudix (nucleoside diphosphate linked moiety X)-type motif 4 (Nudt4), mRNA [NM_053598]	NM_053598
A_43_P12871	-3.81333	0.00070494	Rtn4r	Rattus norvegicus reticulon 4 receptor (Rtn4r), mRNA [NM_053613]	NM_053613
A_43_P12890	-1.49333	0.0189439	Akap1	Rattus norvegicus A kinase (PRKA) anchor protein 1 (Akap1), mRNA [NM_053665]	NM_053665
A_43_P12927	-1.62	0.00680321	Dusp1	Rattus norvegicus dual specificity phosphatase 1 (Dusp1), mRNA [NM_053769]	NM_053769
A_43_P12961	-2.73667	9.48551e-05	Eif4ebp1	Rattus norvegicus eukaryotic translation initiation factor 4E binding protein 1 (Eif4ebp1), mRNA [NM_053857]	NM_053857
A_43_P12983	-1.66667	0.000261344	Pip5k2a	Rattus norvegicus phosphatidylinositol-4-phosphate 5-kinase, type II, alpha (Pip5k2a), mRNA [NM_053926]	NM_053926
A_43_P12986	-1.61333	0.00145298	Edg2	Rattus norvegicus endothelial differentiation, lysophosphatidic acid G-protein-coupled receptor, 2 (Edg2), mRNA [NM_053936]	NM_053936
A_43_P12990	-3.28333	0.000252739	Mark1	Rattus norvegicus MAP/microtubule affinity-regulating kinase 1 (Mark1), mRNA [NM_053947]	NM_053947
A_43_P13011	-3.84	0.00351871	Nlgn2	Rattus norvegicus neuroligin 2 (Nlgn2), mRNA [NM_053992]	NM_053992
A_43_P13021	-4.11	0.00204766	Hsd17b3	Rattus norvegicus hydroxysteroid (17-beta) dehydrogenase 3 (Hsd17b3), mRNA [NM_054007]	NM_054007
A_43_P13029	-2.22	0.00161928	Acsl3	Rattus norvegicus acyl-CoA synthetase long-chain family member 3 (Acsl3), mRNA [NM_057107]	NM_057107
A_43_P13043	-1.37667	0.00269998	Ebp	Rattus norvegicus phenylalkylamine Ca2+ antagonist (emopamil) binding protein (Ebp), mRNA [NM_057137]	NM_057137
A_43_P13046	-1.06667	0.00128172	Sec22l2	Rattus norvegicus sec22 homolog (Sec22l2), mRNA [NM_057147]	NM_057147
A_43_P13074	-2.20333	0.000708838	Rab3d	Rattus norvegicus RAB3D, member RAS oncogene family (Rab3d), mRNA [NM_080580]	NM_080580
A_43_P13103	-1.29	1.94767e-07	Dhfr	Rattus norvegicus dihydrofolate reductase (Dhfr), mRNA [NM_130400]	NM_130400
A_43_P13106	-1.02667	0.000313836	Khdrbs1	Rattus norvegicus KH domain containing, RNA binding, signal transduction associated 1 (Khdrbs1), mRNA [NM_130405]	NM_130405
A_43_P13127	-2.85333	1.32187e-05	Slc38a4	Rattus norvegicus solute carrier family 38, member 4 (Slc38a4), mRNA [NM_130748]	NM_130748
A_43_P13135	-2.76	0.000408557	Fgf12	Rattus norvegicus fibroblast growth factor 12 (Fgf12), mRNA [NM_130814]	NM_130814
A_43_P13160	-2.02	1.48498e-06	Grin3b	Rattus norvegicus glutamate receptor, ionotropic, N-methyl-D-aspartate 3B (Grin3b), mRNA [NM_133308]	NM_133308
A_43_P13170	-2.07333	2.31231e-07	Tmlhe	Rattus norvegicus trimethyllysine hydroxylase, epsilon (Tmlhe), mRNA [NM_133387]	NM_133387
A_43_P13181	-1.13333	0.000908361	Clcc1	Rattus norvegicus chloride channel CLIC-like 1 (Clcc1), mRNA [NM_133414]	NM_133414
A_43_P13216	-1.42333	0.00421736	Cdc25b	Rattus norvegicus cell division cycle 25 homolog B (S. pombe) (Cdc25b), mRNA [NM_133572]	NM_133572
A_43_P13264	-2.06333	0.000739576	Lphn2	Rattus norvegicus latrophilin 2 (Lphn2), mRNA [NM_134408]	NM_134408
A_43_P13267	-1.23	0.024619	Rab3il1	Rattus norvegicus RAB3A interacting protein (rabin3)-like 1 (Rab3il1), mRNA [NM_134411]	NM_134411
A_43_P13273	-5.20667	0.00859999	Col5a1	Rattus norvegicus procollagen, type V, alpha 1 (Col5a1), mRNA [NM_134452]	NM_134452
A_43_P13307	-3.70667	0.00109229	Gpm6b	Rattus norvegicus glycoprotein m6b (Gpm6b), mRNA [NM_138846]	NM_138846
A_43_P13332	-3.00333	6.69859e-05	Ppap2b	Rattus norvegicus phosphatidic acid phosphatase type 2B (Ppap2b), mRNA [NM_138905]	NM_138905
A_43_P13378	-4.80667	0.000249362	Bmf	Rattus norvegicus Bcl2 modifying factor (Bmf), mRNA [NM_139258]	NM_139258
A_43_P13417	-3.33333	0.0217154	Fzd2	Rattus norvegicus frizzled homolog 2 (Drosophila) (Fzd2), mRNA [NM_172035]	NM_172035
A_43_P13418	-2.31333	8.36683e-06	Kcnk2	Rattus norvegicus potassium channel, subfamily K, member 2 (Kcnk2), transcript variant 2, mRNA [NM_172042]	NM_172042
A_43_P13420	-8.56333	1.33214e-05	Spon1	Rattus norvegicus spondin 1 (Spon1), mRNA [NM_172067]	NM_172067
A_43_P13426	-1.69667	0.00983153	Ceacam10	Rattus norvegicus CEA-related cell adhesion molecule 10 (Ceacam10), mRNA [NM_173339]	NM_173339
A_43_P13441	-1.88	0.0243748	Sec23a_predicted	PREDICTED: Rattus norvegicus SEC23A (S. cerevisiae) (predicted) (Sec23a_predicted), mRNA [XM_347236]	XM_347236
A_43_P13444	-1.74	7.2199e-06	Kctd11_predicted	Rattus norvegicus similar to REN (LOC363634), mRNA [XM_343923]
A_43_P13557	-1.08	0.0030259	CF110620	Shultzomica03871 Rat lung airway and parenchyma cDNA libraries Rattus norvegicus cDNA clone Contig3431 5', mRNA sequence [CF110620]	CF110620
A_43_P13754	-3.14667	0.000369134	RGD1559469_predicted	Rattus norvegicus similar to Tyrosine-protein kinase transmembrane receptor ROR1 precursor (Neurotrophic tyrosine kinase, receptor-related 1) (mROR1) (LOC362550), mRNA [XM_216445]	XM_216445
A_43_P13828	-3.4	1.85139e-06	AW914006	AW914006 EST294784 Rat gene index, normalized rat, norvegicus, Bento Soares Rattus norvegicus cDNA clone RGIZA67 5' end, mRNA sequence [AW914006]	AW914006
A_43_P13843	-1.65333	0.0112429	Msl2l1_predicted	PREDICTED: Rattus norvegicus male-specific lethal 2-like 1 (Drosophila) (predicted) (Msl2l1_predicted), mRNA [XM_236567]	XM_236567
A_43_P13859	-2.83	0.00539643	CB547705	AMGNNUC:URRG1-00066-G5-A urrg1 (14046) Rattus norvegicus cDNA clone urrg1-00066-g5 5', mRNA sequence [CB547705]	CB547705
A_43_P13875	-4.45	0.00145881	TC632945
A_43_P13908	-1.53	0.000575604	TC585145
A_43_P13924	-3.51333	0.000237641	Emp2	Rattus norvegicus epithelial membrane protein 2 (Emp2), mRNA [NM_001007721]	NM_001007721
A_43_P13946	-1.39667	0.00630328	BM390804	BM390804 UI-R-CN1-cjo-f-10-0-UI.s1 UI-R-CN1 Rattus norvegicus cDNA clone UI-R-CN1-cjo-f-10-0-UI 3', mRNA sequence [BM390804]	BM390804
A_43_P13976	-1.06667	5.08418e-05	Ppib	Rattus norvegicus peptidylprolyl isomerase B (Ppib), mRNA [NM_022536]	NM_022536
A_43_P13996	-1.38333	0.00204613	TC598283	Q3TRH5_MOUSE (Q3TRH5) 16 days neonate thymus cDNA, RIKEN full-length enriched library, clone:A130037H04 product:adaptor-related protein complex 3, mu 2 subunit, full insert sequence. (Fragment), partial (8%) [TC598283]
A_43_P14014	-1.08	7.83441e-08	Rpl27	Rattus norvegicus ribosomal protein L27 (Rpl27), mRNA [NM_022514]	NM_022514
A_43_P14027	-1.02	0.00317325	Mipep	Rattus norvegicus mitochondrial intermediate peptidase (Mipep), mRNA [NM_031052]	NM_031052
A_43_P14036	-2.34667	0.000929822	isg12(b)	Rattus norvegicus putative ISG12(b) protein (isg12(b)), mRNA [NM_206846]	NM_206846
A_43_P14062	-2.04333	0.00107467	Btg1	Rattus norvegicus B-cell translocation gene 1, anti-proliferative (Btg1), mRNA [NM_017258]	NM_017258
A_43_P14157	-1.37667	0.0121339	Glud1	Rattus norvegicus glutamate dehydrogenase 1 (Glud1), mRNA [NM_012570]	NM_012570
A_43_P14162	-1.66333	0.00127281	A2m	Rattus norvegicus alpha-2-macroglobulin (A2m), mRNA [NM_012488]	NM_012488
A_43_P14184	-1.28333	1.11537e-06	Acadl	Rattus norvegicus acetyl-Coenzyme A dehydrogenase, long-chain (Acadl), mRNA [NM_012819]	NM_012819
A_43_P14255	-2.28	0.00150938	AW915423	AW915423 EST346727 Normalized rat embryo, Bento Soares Rattus sp. cDNA clone RGICV26 5' end, mRNA sequence [AW915423]	AW915423
A_43_P14290	-1.33	4.04562e-05	RGD1564361_predicted	PREDICTED: Rattus norvegicus similar to solute carrier family 35, member A5 (predicted) (RGD1564361_predicted), mRNA [XM_573283]	XM_573283
A_43_P14304	-1.29667	0.00849009	TC598318
A_43_P14310	-7.30667	3.78444e-05	Nr2f1	Rattus norvegicus nuclear receptor subfamily 2, group F, member 1 (Nr2f1), mRNA [NM_031130]	NM_031130
A_43_P14347	-1.42	0.0120933	DV727333	RVL19812 Wackym-Soares normalized rat vestibular cDNA library Rattus norvegicus cDNA 5', mRNA sequence [DV727333]	DV727333
A_43_P14378	-1.96667	0.0117811	Wdr13_predicted	Rattus norvegicus synaptogenesis-related mRNA sequence 4 [AF452730]	AF452730
A_43_P14382	-1.73	0.000288228	RGD1566118_predicted	PREDICTED: Rattus norvegicus RGD1566118 (predicted) (RGD1566118_predicted), mRNA [XM_347003]	XM_347003
A_43_P14430	-5.63	0.0023263	LOC687232	PREDICTED: Rattus norvegicus similar to CG12393-PA, isoform A (LOC687232), mRNA [XM_001077632]	XM_001077632
A_43_P14482	-1.97	1.6815e-05	Impdh2	Rattus norvegicus inosine 5-monophosphate dehydrogenase 2 (Impdh2), mRNA [NM_199099]	NM_199099
A_43_P14492	-4.43333	0.0125345	TC607896	Q2L4V7_TETPY (Q2L4V7) Cytosol-type HSP70 (Fragment), partial (12%) [TC607896]
A_43_P14503	-5.59333	0.000242542	TC584035
A_43_P14529	-1.42	0.00595857	Mpdz	Rattus norvegicus multiple PDZ domain protein (Mpdz), mRNA [NM_019196]	NM_019196
A_43_P14552	-1.37667	0.0133113	ENSRNOT00000023071	glutamate receptor, ionotropic, N-methyl D-aspartate-like 1A [Source:RefSeq_peptide;Acc:NP_899652] [ENSRNOT00000023071]
A_43_P14553	-2.3	0.00303393	TC588473
A_43_P14575	-1.67	0.00296273	TC605931
A_43_P14576	-1.16333	0.00122617	TC616203	Q33PR9_9GAMM (Q33PR9) Adenylyl cyclase CyaB, partial (10%) [TC616203]
A_43_P14615	-1.28667	0.00767613	BF556399	BF556399 UI-R-A1-ep-e-10-0-UI.r1 UI-R-A1 Rattus norvegicus cDNA clone UI-R-A1-ep-e-10-0-UI 5', mRNA sequence [BF556399]	BF556399
A_43_P14622	-4.36	0.000206113	Cybrd1	Rattus norvegicus cytochrome b reductase 1 (Cybrd1), mRNA [NM_001011954]	NM_001011954
A_43_P14633	-2.63333	2.00201e-05	DV720603	RVL11640 Wackym-Soares normalized rat vestibular cDNA library Rattus norvegicus cDNA 5', mRNA sequence [DV720603]	DV720603
A_43_P14665	-3.50667	7.29731e-06	Dnase1	Rattus norvegicus deoxyribonuclease I (Dnase1), mRNA [NM_013097]	NM_013097
A_43_P14669	-2.22	0.000185239	S100a13_predicted	EST292055 Normalized rat ovary, Bento Soares Rattus sp. cDNA clone RGICP68 5' end similar to S100 calcium-binding protein A13, mRNA sequence [AW141940]
A_43_P14688	-1.69333	0.0081494	TC592161	Q8TJH1_METAC (Q8TJH1) Predicted protein, partial (8%) [TC592161]
A_43_P14754	-9.70333	0.000108608	AW920712	AW920712 EST352016 Rat gene index, normalized rat, norvegicus, Bento Soares Rattus norvegicus cDNA clone RGIHB38 5' end, mRNA sequence [AW920712]	AW920712
A_43_P14795	-3.13667	1.41447e-08	MGC112844	Rattus norvegicus chromosome 6 open reading frame 4 (MGC112844), mRNA [NM_001044248]	NM_001044248
A_43_P14796	-5.89	3.68576e-05	LOC682861	PREDICTED: Rattus norvegicus similar to adenomatosis polyposis coli down-regulated 1 (LOC682861), mRNA [XM_001063452]	XM_001063452
A_43_P14809	-3.1	2.76063e-06	Syde1_predicted	PREDICTED: Rattus norvegicus synapse defective 1, Rho GTPase, homolog 1 (C. elegans) (predicted) (Syde1_predicted), mRNA [XM_343173]	XM_343173
A_43_P14813	-1.7	0.000158245	DV715231	RVL4824 Wackym-Soares normalized rat vestibular cDNA library Rattus norvegicus cDNA 5', mRNA sequence [DV715231]	DV715231
A_43_P14838	-2.46667	0.00119721	Cart1	Rattus norvegicus cartilage homeo protein 1 (Cart1), mRNA [NM_012921]	NM_012921
A_43_P14849	-1.09	0.0164843	Azi2	Rattus norvegicus 5-azacytidine induced gene 2 (Azi2), mRNA [NM_001025705]	NM_001025705
A_43_P14852	-6.26	7.47389e-06	AW144408	AW144408 EST294704 Normalized rat ovary, Bento Soares Rattus sp. cDNA clone RGICR81 5' end, mRNA sequence [AW144408]	AW144408
A_43_P14872	-4.52333	0.000206679	Sdc1	Rattus norvegicus syndecan 1 (Sdc1), mRNA [NM_013026]	NM_013026
A_43_P14881	-1.17333	0.00766989	Ssrp1	Rattus norvegicus structure specific recognition protein 1 (Ssrp1), mRNA [NM_031121]	NM_031121
A_43_P14882	-1.83333	5.41892e-07	Errfi1	Rattus norvegicus ERBB receptor feedback inhibitor 1 (Errfi1), mRNA [NM_001014071]	NM_001014071
A_43_P14887	-3.6	0.000594612	Dlx5	Rattus norvegicus distal-less homeobox 5 (Dlx5), mRNA [NM_012943]	NM_012943
A_43_P14890	-2.4	7.95691e-05	Ptpns1	Rattus norvegicus protein tyrosine phosphatase, non-receptor type substrate 1 (Ptpns1), mRNA [NM_013016]	NM_013016
A_43_P14910	-2.31667	0.00236944	Ddc	Rattus norvegicus dopa decarboxylase (Ddc), mRNA [NM_012545]	NM_012545
A_43_P14911	-4.15	0.000685249	Il1b	Rattus norvegicus interleukin 1 beta (Il1b), mRNA [NM_031512]	NM_031512
A_43_P14915	-3.25667	0.00168515	C6	Rattus norvegicus complement component 6 (C6), mRNA [NM_176074]	NM_176074
A_43_P14961	-2.28667	0.118525	AA850752	AA850752 EST193520 Normalized rat ovary, Bento Soares Rattus sp. cDNA clone ROVAK38 3' end, mRNA sequence [AA850752]	AA850752
A_43_P14973	-1.90667	0.0213403	Mfap5_predicted	PREDICTED: Rattus norvegicus microfibrillar associated protein 5 (predicted) (Mfap5_predicted), mRNA [XM_342750]
A_43_P14978	-1.16	0.0121344	AW918202	AW918202 EST349506 Rat gene index, normalized rat, norvegicus, Bento Soares Rattus norvegicus cDNA clone RGIEN76 5' end, mRNA sequence [AW918202]	AW918202
A_43_P15021	-1.33	0.00241686	Slc25a29	Rattus norvegicus solute carrier family 25 (mitochondrial carrier, palmitoylcarnitine transporter), member 29 (Slc25a29), mRNA [NM_001010958]	NM_001010958
A_43_P15023	-7.73667	0.000416125	Thbd	Rattus norvegicus thrombomodulin (Thbd), mRNA [NM_031771]	NM_031771
A_43_P15051	-3.88667	3.07738e-06	Enpp6_predicted	PREDICTED: Rattus norvegicus ectonucleotide pyrophosphatase [XM_224853]	XM_224853
A_43_P15057	-1.06333	0.0025168	TC592273
A_43_P15094	-1.93667	0.000783236	BF550406	BF550406 UI-R-A1-eg-d-02-0-UI.r1 UI-R-A1 Rattus norvegicus cDNA clone UI-R-A1-eg-d-02-0-UI 5', mRNA sequence [BF550406]	BF550406
A_43_P15105	-1.21333	0.000124563	BF555945	BF555945 UI-R-A1-dx-a-02-0-UI.r1 UI-R-A1 Rattus norvegicus cDNA clone UI-R-A1-dx-a-02-0-UI 5', mRNA sequence [BF555945]	BF555945
A_43_P15106	-2.46333	0.000894226	ENSRNOT00000056074	E2f8 protein (Fragment). [Source:Uniprot/SPTREMBL;Acc:Q4FZV5] [ENSRNOT00000056074]
A_43_P15109	-2.98667	0.00528026	BF556012	UI-R-A1-dz-c-04-0-UI.r1 UI-R-A1 Rattus norvegicus cDNA clone UI-R-A1-dz-c-04-0-UI 5', mRNA sequence [BF556012]	BF556012
A_43_P15117	-2.49667	0.0294829	BF556558	UI-R-E1-ft-f-08-0-UI.r1 UI-R-E1 Rattus norvegicus cDNA clone UI-R-E1-ft-f-08-0-UI 5', mRNA sequence [BF556558]	BF556558
A_43_P15145	-2.18	4.98544e-08	TC614482
A_43_P15169	-1.88333	0.000164093	TC636017	Q7TQ12_RAT (Q7TQ12) Aa1114, partial (9%) [TC636017]
A_43_P15198	-4.30667	0.00376596	TC586741
A_43_P15232	-1.78667	0.00981873	Nfkb1	Nuclear factor NF-kappa-B p105 subunit (DNA-binding factor KBF1) (EBP- 1) [Contains: Nuclear factor NF-kappa-B p50 subunit] (Fragment). [Source:Uniprot/SWISSPROT;Acc:Q63369] [ENSRNOT00000036838]
A_43_P15235	-3.29	0.0103612	Plagl1	Rattus norvegicus pleiomorphic adenoma gene-like 1 (Plagl1), mRNA [NM_012760]	NM_012760
A_43_P15242	-1.72667	0.00310704	Nr3c1	Rattus norvegicus nuclear receptor subfamily 3, group C, member 1 (Nr3c1), mRNA [NM_012576]	NM_012576
A_43_P15246	-5.25333	8.66343e-05	Pthlh	Rattus norvegicus parathyroid hormone-like peptide (Pthlh), mRNA [NM_012636]	NM_012636
A_43_P15253	-2.73	0.00070218	Icam1	Rattus norvegicus intercellular adhesion molecule 1 (Icam1), mRNA [NM_012967]	NM_012967
A_43_P15259	-1.86667	0.000469129	Tnfrsf1a	Rattus norvegicus tumor necrosis factor receptor superfamily, member 1a (Tnfrsf1a), mRNA [NM_013091]	NM_013091
A_43_P15275	-1.58	0.000614038	Ptprj	Rattus norvegicus protein tyrosine phosphatase, receptor type, J (Ptprj), mRNA [NM_017269]	NM_017269
A_43_P15289	-2.72667	2.37098e-05	CF111798	Shultzomica05049 Rat lung airway and parenchyma cDNA libraries Rattus norvegicus cDNA clone Contig948 5', mRNA sequence [CF111798]	CF111798
A_43_P15307	-4.26667	1.15853e-06	Mdk	Rattus norvegicus midkine (Mdk), mRNA [NM_030859]	NM_030859
A_43_P15311	-7.36	0.000331624	Adcy2	Rattus norvegicus adenylate cyclase 2 (Adcy2), mRNA [NM_031007]	NM_031007
A_43_P15316	-1.17	0.00782641	Tfam	Rattus norvegicus transcription factor A, mitochondrial (Tfam), mRNA [NM_031326]	NM_031326
A_43_P15325	-1.52	7.7425e-05	Pdxk	Rattus norvegicus pyridoxal (pyridoxine, vitamin B6) kinase (Pdxk), mRNA [NM_031769]	NM_031769
A_43_P15345	-2.08667	0.0766442	Plod1	Rattus norvegicus procollagen-lysine, 2-oxoglutarate 5-dioxygenase 1 (Plod1), mRNA [NM_053827]	NM_053827
A_43_P15357	-2.08333	0.000121292	Bhlhb3	Rattus norvegicus basic helix-loop-helix domain containing, class B3 (Bhlhb3), mRNA [NM_133303]	NM_133303
A_43_P15362	-1.86667	0.00452406	Slc9a5	Rattus norvegicus solute carrier family 9 (sodium/hydrogen exchanger), member 5 (Slc9a5), mRNA [NM_138858]	NM_138858
A_43_P15389	-1.89667	0.00073643	Frk	Rattus norvegicus fyn-related kinase (Frk), mRNA [NM_024368]	NM_024368
A_43_P15416	-6.45333	0.000609641	Fat3	Rattus norvegicus FAT tumor suppressor homolog 3 (Drosophila) (Fat3), mRNA [NM_138544]	NM_138544
A_43_P15424	-2.61	0.0468314	Rapgef3	Rattus norvegicus Rap guanine nucleotide exchange factor (GEF) 3 (Rapgef3), mRNA [NM_021690]	NM_021690
A_43_P15427	-1.34667	1.05125e-05	Sct	Rattus norvegicus secretin (Sct), mRNA [NM_022670]	NM_022670
A_43_P15431	-1.15667	0.0155536	Mterf	Rattus norvegicus mitochondrial transcription termination factor 1 (Mterf), mRNA [NM_053499]	NM_053499
A_43_P15444	-3.38333	0.0186986	Smo	Rattus norvegicus smoothened homolog (Drosophila) (Smo), mRNA [NM_012807]	NM_012807
A_43_P15447	-1.98667	0.00494115	Bglap2	Rattus norvegicus bone gamma-carboxyglutamate protein 2 (Bglap2), mRNA [NM_013414]	NM_013414
A_43_P15464	-2.64	0.105053	Capn8	Rattus norvegicus calpain 8 (Capn8), mRNA [NM_133309]	NM_133309
A_43_P15466	-5.68	0.000138861	Pde5a	Rattus norvegicus phosphodiesterase 5A, cGMP-specific (Pde5a), mRNA [NM_133584]	NM_133584
A_43_P15508	-1.08333	0.00506981	Rbl2	Rattus norvegicus retinoblastoma-like 2 (Rbl2), mRNA [NM_031094]	NM_031094
A_43_P15524	-2.87	0.00941976	Ccnd3	Rattus norvegicus cyclin D3 (Ccnd3), mRNA [NM_012766]	NM_012766
A_43_P15556	-4.30333	0.010916	Gulo	Rattus norvegicus L-gulonolactone oxidase (Gulo), mRNA [NM_022220]	NM_022220
A_43_P15563	-3.54	0.0140892	LOC679840	PREDICTED: Rattus norvegicus similar to germinal histone H4 gene (LOC679840), mRNA [XM_001054684]	XM_001054684
A_43_P15587	-2.75667	0.000181243	Map3k8	Rattus norvegicus mitogen-activated protein kinase kinase kinase 8 (Map3k8), mRNA [NM_053847]	NM_053847
A_43_P15590	-1.06	0.0198251	Fmod	Rattus norvegicus fibromodulin (Fmod), mRNA [NM_080698]	NM_080698
A_43_P15613	-1.23	0.00055992	Nrtn	Rattus norvegicus neurturin (Nrtn), mRNA [NM_053399]	NM_053399
A_43_P15638	-4.08667	0.00992199	Tnc	Rattus norvegicus tenascin-C mRNA, partial cds [U15550]	U15550
A_43_P15727	-5.59333	0.000535041	Lrp4	Rattus norvegicus low density lipoprotein receptor-related protein 4 (Lrp4), mRNA [NM_031322]	NM_031322
A_43_P15735	-1.13	9.08283e-05	LOC266761	Rattus norvegicus cytochrome P450-like protein mRNA, partial cds [AF311886]	AF311886
A_43_P15744	-3.09667	0.00674853	Ctxn	Rattus norvegicus neuron-specific cortexin mRNA. [L15011]	L15011
A_43_P15750	-4.31	1.34003e-05	Cfd	Rattus norvegicus complement factor D (adipsin) (Cfd), mRNA [NM_001077642]	NM_001077642
A_43_P15751	-1.15	0.00742376	Grm2	Rat metabotropic glutamate receptor 2 mRNA, primary transcript. [M92075]	M92075
A_43_P15752	-4.03333	0.000839594	S100a1	S68809 Rattus sp. S100 alpha mRNA, partial cds [S68809]	S68809
A_43_P15775	-1.35333	7.48173e-05	Ddx21a	Rattus norvegicus DEAD (Asp-Glu-Ala-Asp) box polypeptide 21a (Ddx21a), mRNA [NM_001037201]	NM_001037201
A_43_P15904	-2.23	0.00152461	Fcgr1	High-affinity immunoglobulin gamma Fc receptor I (Fragment). [Source:Uniprot/SPTREMBL;Acc:Q8K4V5] [ENSRNOT00000028780]
A_43_P15932	-3.65667	1.61281e-06	Pcdh3	Rattus norvegicus protocadherin 3 (Pcdh3), mRNA [NM_173099]	NM_173099
A_43_P15962	-2.22667	0.00332285	Ccna2	Rattus norvegicus cyclin A2 (Ccna2), mRNA [NM_053702]	NM_053702
A_43_P16005	-2.00667	0.000525054	Prkcn	PREDICTED: Rattus norvegicus protein kinase C, nu (Prkcn), mRNA [XM_001054495]	XM_001054495
A_43_P16059	-3.40667	0.0182024	Vegfb	Rattus norvegicus vascular endothelial growth factor B (Vegfb), mRNA [NM_053549]	NM_053549
A_43_P16277	-4.09667	0.0306068	S63458	S63458 Rattus sp. alpha 1-VIII collagen mRNA, partial cds [S63458]	S63458
A_43_P16321	-2.21333	0.00996065	ENSRNOT00000006118	Zinc finger protein 4 (Fragment). [Source:Uniprot/SPTREMBL;Acc:P97643] [ENSRNOT00000006118]
A_43_P16339	-1.37667	0.00739211	ENSRNOT00000039827	Zinc finger protein 18 (Fragment). [Source:Uniprot/SPTREMBL;Acc:P97674] [ENSRNOT00000039827]
A_43_P16463	-1.69	0.00240883	Armcx2	Rattus norvegicus armadillo repeat containing, X-linked 2 (Armcx2), mRNA [NM_001014274]	NM_001014274
A_43_P16491	-3.56	0.000609225	Col16a1	Rattus norvegicus procollagen, type XVI, alpha 1, mRNA (cDNA clone IMAGE:7320488), complete cds. [BC092654]	BC092654
A_43_P16535	-1.08	0.0388956	Mrps34_predicted	PREDICTED: Rattus norvegicus mitochondrial ribosomal protein S34 (predicted) (Mrps34_predicted), mRNA [XM_213234]	XM_213234
A_43_P16588	-4.41	7.01174e-06	Sh2d3c_predicted	PREDICTED: Rattus norvegicus SH2 domain containing 3C (predicted) (Sh2d3c_predicted), mRNA [XM_342414]	XM_342414
A_43_P16600	-3.92	9.29962e-05	Atcay_predicted	Rattus norvegicus ataxia, cerebellar, Cayman type (caytaxin) (predicted) (Atcay_predicted), mRNA [NM_001040190]	NM_001040190
A_43_P16625	-1.12667	0.00158542	Rpa3_predicted	PREDICTED: Rattus norvegicus replication protein A3 (predicted) (Rpa3_predicted), mRNA [XM_216097]
A_43_P16626	-3.18667	2.3302e-05	Metrn	Rattus norvegicus meteorin, glial cell differentiation regulator (Metrn), mRNA [NM_001009962]	NM_001009962
A_43_P16630	-1.73333	0.00061502	RGD1560708_predicted	Shultzomica03904 Rat lung airway and parenchyma cDNA libraries Rattus norvegicus cDNA clone Contig3460 5', mRNA sequence [CF110653]	CF110653
A_43_P16682	-1.09667	0.000306898	Eif2s3x	Eif2s3x protein (Fragment). [Source:Uniprot/SPTREMBL;Acc:Q5BJX8] [ENSRNOT00000008489]
A_43_P16697	-1.53	0.00451575	RGD1564876_predicted	PREDICTED: Rattus norvegicus similar to Solute carrier family 35, member E3 (predicted) (RGD1564876_predicted), mRNA [XM_576227]	XM_576227
A_43_P16700	-1.30667	0.00772115	Cdc26	Rattus norvegicus cell division cycle 26 (Cdc26), mRNA [NM_001013240]	NM_001013240
A_43_P16707	-1.74	0.00845607	Ccl6	Rattus norvegicus chemokine (C-C motif) ligand 6 (Ccl6), mRNA [NM_001004202]	NM_001004202
A_43_P16737	-1.12	1.00848e-05	Rabl4_predicted	PREDICTED: Rattus norvegicus RAB, member of RAS oncogene family-like 4 (predicted) (Rabl4_predicted), mRNA [XM_216964]
A_43_P16740	-7.57333	1.91737e-05	Ogn_predicted	PREDICTED: Rattus norvegicus osteoglycin (predicted) (Ogn_predicted), mRNA [XM_214441]
A_43_P16750	-3.08667	0.00203629	LOC680409	PREDICTED: Rattus norvegicus similar to Proline oxidase, mitochondrial precursor (Proline dehydrogenase), transcript variant 2 (LOC680409), mRNA [XM_001058939]	XM_001058939
A_43_P16761	-1.12	0.00109395	RGD1306599_predicted	PREDICTED: Rattus norvegicus similar to RIKEN cDNA 2900073H19 (predicted) (RGD1306599_predicted), mRNA [XM_231116]
A_43_P16767	-6.62333	0.000403161	Igfbp4	Rattus norvegicus insulin-like growth factor binding protein 4 (Igfbp4), mRNA [NM_001004274]	NM_001004274
A_43_P16771	-3.08	0.000947911	ENSRNOT00000037597	PREDICTED: Rattus norvegicus similar to Golgi phosphoprotein 2 (Golgi membrane protein GP73), transcript variant 2 (LOC680692), mRNA [XM_001056896]
A_43_P16774	-2.84	8.99284e-05	Acat2	Rattus norvegicus acetyl-Coenzyme A acetyltransferase 2 (Acat2), mRNA [NM_001006995]	NM_001006995
A_43_P16775	-1.28333	0.0141726	Impact	Rattus norvegicus imprinted and ancient (Impact), mRNA [NM_001012235]	NM_001012235
A_43_P16836	-3.25667	0.0125761	Cblc	Rattus norvegicus Casitas B-lineage lymphoma c (Cblc), mRNA [NM_001034920]	NM_001034920
A_43_P16856	-1.54333	0.00148316	Reck_predicted	PREDICTED: Rattus norvegicus reversion-inducing-cysteine-rich protein with kazal motifs (predicted) (Reck_predicted), mRNA [XM_233371]
A_43_P16887	-2.21333	0.000634123	Eraf_predicted	PREDICTED: Rattus norvegicus erythroid associated factor (predicted) (Eraf_predicted), mRNA [XM_215059]	XM_215059
A_43_P16892	-3.22	7.24249e-06	LOC681309	PREDICTED: Rattus norvegicus similar to Thrombospondin-3 precursor (LOC681309), mRNA [XR_006034]	XR_006034
A_43_P16967	-1.95667	0.00160954	Snx10	Rattus norvegicus sorting nexin 10 (Snx10), mRNA [NM_001013085]	NM_001013085
A_43_P16999	-3.94	2.59356e-05	BC060737_predicted	PREDICTED: Rattus norvegicus cDNA BC060737 (predicted) (BC060737_predicted), mRNA [XM_233215]
A_43_P17008	-1.25333	0.0117091	Bpgm	Rattus norvegicus 2,3-bisphosphoglycerate mutase (Bpgm), mRNA [NM_199382]	NM_199382
A_43_P17028	-4.75	0.000610224	Fblim1	CSX-associated LIM [Source:RefSeq_peptide;Acc:NP_001007555] [ENSRNOT00000015896]
A_43_P17038	-1.32333	0.000136192	Ppp1r3c	Rattus norvegicus protein phosphatase 1, regulatory (inhibitor) subunit 3C (Ppp1r3c), mRNA [NM_001012072]	NM_001012072
A_43_P17126	-2.48	0.000975683	LOC683751	PREDICTED: Rattus norvegicus similar to trophinin isoform 1 (LOC683751), mRNA [XM_001067331]	XM_001067331
A_43_P17127	-5.14667	4.25199e-05	Abca8a_predicted	PREDICTED: Rattus norvegicus ATP-binding cassette, sub-family A (ABC1), member 8a (predicted) (Abca8a_predicted), mRNA [XM_221100]	XM_221100
A_43_P17161	-1.1	0.000117442	Mkrn2	Rattus norvegicus makorin, ring finger protein, 2 (Mkrn2), mRNA [NM_001008314]	NM_001008314
A_43_P17186	-2.26	0.0117984	RGD1304774	Rattus norvegicus similar to opposite strand transcription unit to Stag3; Gats protein (RGD1304774), mRNA [NM_001025128]	NM_001025128
A_43_P17192	-1.74667	0.000496254	TC635003
A_43_P17298	-2.97	9.78098e-05	Asahl_predicted	Rattus norvegicus N-acylsphingosine amidohydrolase (acid ceramidase)-like (predicted) (Asahl_predicted), mRNA [NM_001010967]	NM_001010967
A_43_P17337	-2.91667	1.37425e-06	ENSRNOT00000033969	LOC363015 (predicted) (RGD1310444_predicted), mRNA [Source:RefSeq_dna;Acc:XR_008933] [ENSRNOT00000033969]
A_43_P17442	-1.85667	0.000879201	Thbs1	Rattus norvegicus thrombospondin 1 (Thbs1), mRNA [NM_001013062]	NM_001013062
A_43_P17467	-2.75333	0.00151292	RGD1307735_predicted	PREDICTED: Rattus norvegicus similar to hypothetical protein FLJ11795 (predicted) (RGD1307735_predicted), mRNA [XM_342195]	XM_342195
A_43_P17469	-1.06	0.00221056	BF559670	BF559670 UI-R-C0-gt-b-10-0-UI.r1 UI-R-C0 Rattus norvegicus cDNA clone UI-R-C0-gt-b-10-0-UI 5', mRNA sequence [BF559670]	BF559670
A_43_P17473	-1.04	0.00635226	Bcl9_predicted	PREDICTED: Rattus norvegicus B-cell CLL [XM_241475]	XM_241475
A_43_P17490	-1.34667	0.0195415	Rrm2	Rattus norvegicus ribonucleotide reductase M2 (Rrm2), mRNA [NM_001025740]	NM_001025740
A_43_P17493	-2.10333	0.000165447	RGD1305457	similar to RIKEN cDNA 1700023M03 (RGD1305457), mRNA [Source:RefSeq_dna;Acc:NM_001009430] [ENSRNOT00000010929]
A_43_P17564	-1.35333	6.04954e-05	Cryzl1	Rattus norvegicus crystallin, zeta (quinone reductase)-like 1 (Cryzl1), mRNA [NM_001013044]	NM_001013044
A_43_P17568	-4.25333	2.46855e-05	RGD1564947_predicted	PREDICTED: Rattus norvegicus similar to porcupine-D (predicted) (RGD1564947_predicted), mRNA [XM_228781]
A_43_P17569	-4.81	0.000202909	RGD1562860_predicted	PREDICTED: Rattus norvegicus similar to RIKEN cDNA 2310045A20 (predicted) (RGD1562860_predicted), mRNA [XM_341223]	XM_341223
A_43_P17580	-3.64333	0.00574482	Pck2_predicted	Rattus norvegicus similar to RIKEN cDNA 9130022B02 (LOC361042), mRNA [XM_341319]
A_43_P17631	-1.02	0.00481827	BC093376	Rattus norvegicus cDNA clone IMAGE:7387955, **** WARNING: chimeric clone ****. [BC093376]	BC093376
A_43_P17660	-3.70667	0.000173721	LOC289786	PREDICTED: Rattus norvegicus hypothetical protein LOC289786 (LOC289786), mRNA [XM_214092]
A_43_P17663	-1.42667	0.000228049	RGD1564914_predicted	PREDICTED: Rattus norvegicus similar to Suppressor of cytokine signaling 5 (predicted) (RGD1564914_predicted), mRNA [XM_575987]
A_43_P17697	-1.81	0.0391138	Ms4a6b	Rattus norvegicus membrane-spanning 4-domains, subfamily A, member 6B (Ms4a6b), mRNA [NM_001006975]	NM_001006975
A_43_P17704	-1.99333	5.2952e-06	Slc17a5	Rattus norvegicus solute carrier family 17 (anion/sugar transporter), member 5 (Slc17a5), mRNA [NM_001009713]	NM_001009713
A_43_P17863	-2.72	0.000551016	Inpp1	Rattus norvegicus inositol polyphosphate-1-phosphatase (Inpp1), mRNA [NM_001012131]	NM_001012131
A_43_P17880	-1.83	0.000137645	Nek6	Rattus norvegicus NIMA (never in mitosis gene a)-related expressed kinase 6 (Nek6), mRNA [NM_182953]	NM_182953
A_43_P17903	-2.13	1.88995e-05	RGD1311084_predicted	Rattus norvegicus similar to 1700113K14Rik protein (LOC311852), mRNA [XM_231131]
A_43_P17925	-1.91	0.0130547	Abca8b_predicted	PREDICTED: Rattus norvegicus ATP-binding cassette, sub-family A (ABC1), member 8b (predicted) (Abca8b_predicted), mRNA [XM_221074]	XM_221074
A_43_P17936	-4.57333	8.19852e-06	TC629959	Q5R2V4_MOUSE (Q5R2V4) Cabriolet, partial (14%) [TC611089]
A_43_P17984	-5.52333	5.60612e-05	RGD1308373	Rattus norvegicus similar to DKFZP566K1924 protein (RGD1308373), mRNA [NM_001014232]	NM_001014232
A_43_P18024	-3.01	0.000303808	RGD1305457	Rattus norvegicus similar to RIKEN cDNA 1700023M03 (RGD1305457), mRNA [NM_001009430]	NM_001009430
A_43_P18126	-1.87667	0.0120706	Slc30a7	Slc30a7 protein (Fragment). [Source:Uniprot/SPTREMBL;Acc:Q5BJM8] [ENSRNOT00000019172]
A_43_P18164	-3.97667	0.00114038	RGD1562672_predicted	PREDICTED: Rattus norvegicus similar to Arx homeoprotein (predicted) (RGD1562672_predicted), mRNA [XM_228590]	XM_228590
A_43_P18186	-4.35333	0.00101692	Pdzrn3_predicted	PDZ domain-containing RING finger protein 3 (Semaphorin cytoplasmic domain-associated protein 3) (Protein SEMACAP3). [Source:Uniprot/SWISSPROT;Acc:P68907] [ENSRNOT00000008032]
A_43_P18226	-4.26333	5.32893e-05	Myo1f_predicted	PREDICTED: Rattus norvegicus myosin IF (predicted) (Myo1f_predicted), mRNA [XM_234942]	XM_234942
A_43_P18241	-1.33667	0.0118123	XM_224859	Rattus norvegicus similar to hypothetical protein FLJ23468 (LOC306464), mRNA [XM_224859]	XM_224859
A_43_P18270	-5.79667	0.00327677	RGD1306592_predicted	Rattus norvegicus similar to Agrin (LOC365691), mRNA [XM_345164]
A_43_P18278	-2.15	0.00116816	LOC500591	PREDICTED: Rattus norvegicus similar to calmodulin-binding transcription activator 1 (LOC500591), mRNA [XM_001076183]	XM_001076183
A_43_P18343	-1.61333	0.00202926	Gga2	Gga2 protein (Fragment). [Source:Uniprot/SPTREMBL;Acc:Q4G038] [ENSRNOT00000025309]
A_43_P18345	-2.25	0.00135692	LOC684534	PREDICTED: Rattus norvegicus similar to translocating chain-associating membrane protein 2 (LOC684534), mRNA [XM_001070862]	XM_001070862
A_43_P18448	-2.63	0.0247138	XM_218226	Rattus norvegicus similar to mKIAA0287 protein (LOC308321), mRNA [XM_218226]	XM_218226
A_43_P18455	-1.07333	0.00255969	RGD1559552_predicted	PREDICTED: Rattus norvegicus similar to peroxisome proliferator-activated receptor binding protein (predicted) (RGD1559552_predicted), mRNA [XM_573188]
A_43_P18475	-1.46667	2.00034e-06	Zfp499_predicted	PREDICTED: Rattus norvegicus zinc finger protein 499 (predicted) (Zfp499_predicted), mRNA [XM_238764]	XM_238764
A_43_P18581	-5.77333	0.00210619	ENSRNOT00000059451	PREDICTED: Rattus norvegicus similar to uroplakin 3B isoform b (LOC367994), mRNA [XM_347159]
A_43_P18612	-4.63	7.59813e-05	RGD1564108_predicted	PREDICTED: Rattus norvegicus similar to hedgehog-interacting protein (predicted) (RGD1564108_predicted), mRNA [XM_238042]
A_43_P18644	-1.22333	0.000156597	TC624828	Q5XIP5_RAT (Q5XIP5) RGD1311027 protein (Fragment), partial (29%) [TC624828]
A_43_P18674	-1.22333	0.00218354	Tmem39a	Rattus norvegicus transmembrane protein 39a (Tmem39a), mRNA [NM_001013865]	NM_001013865
A_43_P18677	-1.00667	0.000447557	TC633261	Q6R5P6_MOUSE (Q6R5P6) Zinc finger protein 118, partial (35%) [TC633261]
A_43_P18831	-2.69	0.0110265	Syde1_predicted	Rattus norvegicus similar to hypothetical protein FLJ13511 (LOC362842), mRNA [XM_343173]
A_43_P18907	-1.48333	3.92752e-05	Lrig1_predicted	PREDICTED: Rattus norvegicus leucine-rich repeats and immunoglobulin-like domains 1 (predicted) (Lrig1_predicted), mRNA [XM_232237]	XM_232237
A_43_P18993	-3.13	0.000695993	Lamb1_predicted	PREDICTED: Rattus norvegicus laminin, beta 1 (predicted) (Lamb1_predicted), mRNA [XM_216679]
A_43_P19157	-3.04	9.88924e-05	Chst2_predicted	Rattus norvegicus similar to carbohydrate sulfotransferase 2; N-acetylglucosamine-6-O-sulfotransferase (LOC367145), mRNA [XM_345970]
A_43_P19170	-2.43	0.0213379	Cnih2	Rattus norvegicus cornichon homolog 2 (Drosophila) (Cnih2), mRNA [NM_001025132]	NM_001025132
A_43_P19178	-2.66	0.0190209	Rasa3	Rattus norvegicus RAS p21 protein activator 3 (Rasa3), mRNA [NM_031574]	NM_031574
A_43_P19215	-1.99	0.00115633	Deadc1_predicted	AGENCOURT_31475644 NIH_MGC_251 Rattus norvegicus cDNA clone IMAGE:7388507 5', mRNA sequence [CV078390]
A_43_P19265	-2.07333	7.11784e-05	RGD1562705_predicted	PREDICTED: Rattus norvegicus similar to Shb-like adapter protein, Shf - human (predicted) (RGD1562705_predicted), mRNA [XM_342507]
A_43_P19277	-4.62333	0.00103003	RGD1308747_predicted	PREDICTED: Rattus norvegicus similar to hypothetical protein FLJ10156 (predicted) (RGD1308747_predicted), mRNA [XM_340836]
A_43_P19279	-3.06667	0.000879172	Lyzl4_predicted	PREDICTED: Rattus norvegicus lysozyme-like 4 (predicted) (Lyzl4_predicted), mRNA [XM_343507]
A_43_P19376	-4.18	0.000861389	AW918874	AW918874 EST350178 Rat gene index, normalized rat, norvegicus, Bento Soares Rattus norvegicus cDNA clone RGIEZ73 5' end, mRNA sequence [AW918874]	AW918874
A_43_P19440	-1.22333	0.0184158	BQ206045	BQ206045 UI-R-EP0-cny-i-09-0-UI.s1 UI-R-EP0 Rattus norvegicus cDNA clone UI-R-EP0-cny-i-09-0-UI 3', mRNA sequence [BQ206045]	BQ206045
A_43_P19462	-1.70667	8.97332e-05	B3gnt6_predicted	Rattus norvegicus similar to N-acetyllactosaminide beta-1,3-N-acetylglucosaminyltransferase (Poly-N-acetyllactosamine extension enzyme) (I-beta-1,3-N-acetylglucosaminyltransferase) (iGnT) (UDP-GlcNAc:betaGal beta-1,3-N-acetylglucosaminyltransferase...
A_43_P19545	-4.31333	0.00765758	Meis3_predicted	PREDICTED: Rattus norvegicus Meis1, myeloid ecotropic viral integration site 1 homolog 3 (mouse) (predicted) (Meis3_predicted), mRNA [XM_341796]
A_43_P19594	-2.45667	0.0461249	Ror2_predicted	PREDICTED: Rattus norvegicus receptor tyrosine kinase-like orphan receptor 2 (predicted) (Ror2_predicted), mRNA [XM_225181]
A_43_P19632	-1.40667	0.00047679	Spred1	Rattus norvegicus sprouty protein with EVH-1 domain 1, related sequence (Spred1), mRNA [NM_001047089]	NM_001047089
A_43_P19657	-1.41667	0.0297624	Tmem68_predicted	Rattus norvegicus similar to RIKEN cDNA 2010300G19 (LOC312946), mRNA [XM_232647]
A_43_P19661	-3.58333	0.0705925	CB548350	CB548350 AMGNNUC:SRPB2-00042-B11-A srpb2 (10220) Rattus norvegicus cDNA clone srpb2-00042-b11 5', mRNA sequence [CB548350]	CB548350
A_43_P19669	-3.47667	0.000374546	Itga4	Rattus norvegicus Integrin, alpha 4 (Itga4), mRNA [XM_230033]
A_43_P19735	-1.51	0.0126081	Cdh5_predicted	Rattus norvegicus similar to VE-cadherin (LOC307618), mRNA [XM_226213]
A_43_P19794	-1.31667	0.0191961	LOC687536	PREDICTED: Rattus norvegicus similar to Forkhead box protein F1 (Forkhead-related protein FKHL5) (Forkhead-related transcription factor 1) (FREAC-1) (Hepatocyte nuclear factor 3 forkhead homolog 8) (HFH-8) (LOC687536), mRNA [XM_001079002]	XM_001079002
A_43_P19879	-2.95	0.00308686	ENSRNOT00000042872	PREDICTED: Rattus norvegicus similar to osteoclast inhibitory lectin (LOC689770), mRNA [XM_001071945]
A_43_P19907	-4.05333	0.008181	Loxl1	Rattus norvegicus lysyl oxidase-like 1 (Loxl1), mRNA [NM_001012125]	NM_001012125
A_43_P19969	-3.17	0.00160403	ENSRNOT00000039417	similar to keratin 6 alpha (predicted) (RGD1562494_predicted), mRNA [Source:RefSeq_dna;Acc:XR_008355] [ENSRNOT00000039417]
A_43_P19998	-1.29667	0.000727051	XM_233168	Rattus norvegicus similar to 5-methylthioadenosine phosphorylase (MTA phosphorylase) (MTAPase) (LOC298227), mRNA [XM_233168]	XM_233168
A_43_P20013	-5.07667	0.000462742	RGD1561371_predicted	Rattus norvegicus similar to macroH2A2 (LOC361844), mRNA [XM_342138]
A_43_P20079	-1.17667	0.0154861	RGD1304935_predicted	PREDICTED: Rattus norvegicus similar to CG12467-PA (predicted) (RGD1304935_predicted), mRNA [XM_233830]
A_43_P20118	-1.16	0.0186187	Suclg2	Suclg2 protein (Fragment). [Source:Uniprot/SPTREMBL;Acc:Q68FT4] [ENSRNOT00000007552]
A_43_P20126	-1.25667	0.00156443	LOC684611	PREDICTED: Rattus norvegicus similar to centromere autoantigen H (LOC684611), mRNA [XM_001071235]
A_43_P20191	-1.38333	0.0021737	Pgm3_predicted	Rattus norvegicus similar to Phosphoacetylglucosamine mutase (PAGM) (Acetylglucosamine phosphomutase) (N-acetylglucosamine-phosphate mutase) (Phosphoglucomutase 3) (LOC363109), mRNA [XM_343442]
A_43_P20205	-4.91	0.012343	Ldb2_predicted	PREDICTED: Rattus norvegicus LIM domain binding 2 (predicted) (Ldb2_predicted), mRNA [XM_214054]
A_43_P20216	-1.28667	0.00293496	CB545562	CB545562 AMGNNUC:CR3-00008-B10-A Colon rat 3 (10415) Rattus norvegicus cDNA clone cr3-00008-b10 5', mRNA sequence [CB545562]	CB545562
A_43_P20266	-1.42	0.0223637	RGD1562456_predicted	PREDICTED: Rattus norvegicus similar to S-phase kinase-associated protein 2 (F-box protein Skp2) (F-box [XM_226817]
A_43_P20271	-1.27333	0.0250415	LOC680751	Rattus norvegicus similar to Olf-1/EBF-like-4/23 transcription factor (LOC362215), mRNA [XM_342519]
A_43_P20288	-1.37	0.000520119	CB548450	CB548450 AMGNNUC:MRBE3-00048-H10-A rat brain E15 (10374) Rattus norvegicus cDNA clone mrbe3-00048-h10 5', mRNA sequence [CB548450]	CB548450
A_43_P20299	-1.91333	0.00788416	Cbx3	Rattus norvegicus chromobox homolog 3 (HP1 gamma homolog, Drosophila) (Cbx3), mRNA [NM_001008313]	NM_001008313
A_43_P20305	-2.41333	0.0144123	Boc_predicted	PREDICTED: Rattus norvegicus biregional cell adhesion molecule-related [XM_340986]
A_43_P20412	-1.57667	0.00623332	Arsg	Rattus norvegicus arylsulfatase G (Arsg), mRNA [NM_001047877]	NM_001047877
A_43_P20515	-1.06333	0.00099916	RGD1309519_predicted	PREDICTED: Rattus norvegicus similar to hypothetical protein FLJ14007 (predicted) (RGD1309519_predicted), mRNA [XM_342213]
A_43_P20530	-4.81333	5.45676e-05	Steap2_predicted	PREDICTED: Rattus norvegicus six transmembrane epithelial antigen of prostate 2 (predicted) (Steap2_predicted), mRNA [XM_231400]	XM_231400
A_43_P20534	-1.26333	0.0154956	Fbxo22	Rattus norvegicus F-box only protein 22 (Fbxo22), mRNA [NM_001037770]	NM_001037770
A_43_P20544	-1.39333	0.010495	Ephb3_predicted	PREDICTED: Rattus norvegicus Eph receptor B3 (predicted) (Ephb3_predicted), mRNA [XM_221311]
A_43_P20587	-3.19667	0.000139872	Gypc	Rattus norvegicus glycophorin C (Gerbich blood group) (Gypc), mRNA [NM_001013233]	NM_001013233
A_43_P20593	-1.03333	0.0646617	Slc25a29	Rattus norvegicus solute carrier family 25 (mitochondrial carrier, palmitoylcarnitine transporter), member 29 (Slc25a29), mRNA [NM_001010958]	NM_001010958
A_43_P20615	-2.18667	0.000598863	RGD1564237_predicted	PREDICTED: Rattus norvegicus similar to high density lipoprotein-binding protein (predicted) (RGD1564237_predicted), mRNA [XM_216955]
A_43_P20631	-1.33333	0.00737279	RGD1307973_predicted	PREDICTED: Rattus norvegicus similar to 2900002H16Rik protein (predicted) (RGD1307973_predicted), mRNA [XM_222150]
A_43_P20759	-4	9.05213e-06	Lama2_predicted	PREDICTED: Rattus norvegicus laminin, alpha 2 (predicted) (Lama2_predicted), mRNA [XM_219866]
A_43_P20897	-2.56	0.0200446	Cpne7_predicted	PREDICTED: Rattus norvegicus copine VII (predicted) (Cpne7_predicted), mRNA [XM_341711]
A_43_P20930	-1.57333	0.00643163	Thumpd2	Rattus norvegicus THUMP domain containing 2 (Thumpd2), mRNA [NM_001012108]	NM_001012108
A_43_P20963	-3.55	1.07426e-08	RGD1566180_predicted	Rattus norvegicus cDNA clone MGC:109087 IMAGE:7376138, complete cds. [BC089892]	BC089892
A_43_P21071	-3.40333	0.0127757	LOC683751	PREDICTED: Rattus norvegicus similar to trophinin isoform 1 (LOC683751), mRNA [XM_001067331]	XM_001067331
A_43_P21085	-1.08667	0.0100326	Klhl2_predicted	PREDICTED: Rattus norvegicus kelch-like 2, Mayven (Drosophila) (predicted) (Klhl2_predicted), mRNA [XM_214331]
A_43_P21090	-2.12333	0.000651792	Endogl1_predicted	PREDICTED: Rattus norvegicus endonuclease G-like 1 (predicted) (Endogl1_predicted), mRNA [XM_236696]
A_43_P21114	-7.59333	0.000826247	Cdh11	Cadherin-11 (Fragment). [Source:Uniprot/SPTREMBL;Acc:Q9JIW2] [ENSRNOT00000018535]
A_43_P21122	-2.26667	1.37289e-05	Sytl2_predicted	Rattus norvegicus similar to synaptotagmin-like protein 2 (LOC361604), mRNA [XM_341882]
A_43_P21172	-2.03	2.77935e-05	RGD1564081_predicted	PREDICTED: Rattus norvegicus similar to novel protein similar to human oligophrenin 1 (OPHN1) (predicted) (RGD1564081_predicted), mRNA [XM_576354]
A_43_P21247	-2.72	0.00397375	MGC112844	Rattus norvegicus chromosome 6 open reading frame 4 (MGC112844), mRNA [NM_001044248]	NM_001044248
A_43_P21284	-3.94667	0.000957401	Ppp1r3c	Rattus norvegicus protein phosphatase 1, regulatory (inhibitor) subunit 3C (Ppp1r3c), mRNA [NM_001012072]	NM_001012072
A_43_P21348	-2.72667	0.00044625	ENSRNOT00000050826	PREDICTED: Rattus norvegicus similar to Glypican-6 precursor (LOC691984), mRNA [XM_001077762]
A_43_P21455	-5.29333	0.00010735	Lama2_predicted	PREDICTED: Rattus norvegicus laminin, alpha 2 (predicted) (Lama2_predicted), mRNA [XM_219866]
A_43_P21480	-1.59667	0.00812853	LOC308320	PREDICTED: Rattus norvegicus similar to 5730403M16Rik protein (LOC308320), mRNA [XM_218215]
A_43_P21532	-3.95667	4.54328e-05	Pcdhb17	PREDICTED: Rattus norvegicus protocadherin beta 17 (Pcdhb17), mRNA [XM_001065253]	XM_001065253
A_43_P21541	-1.97	0.0337556	ENSRNOT00000035518	PREDICTED: Rattus norvegicus similar to immunoglobulin superfamily, member 3 (LOC683623), mRNA [XR_008374]
A_43_P21584	-1.76333	0.00676942	DY311394	AGENCOURT_66922290 NIH_MGC_366 Rattus norvegicus cDNA clone IMAGE:8371351 5', mRNA sequence [DY311394]	DY311394
A_43_P21613	-1.42	0.0972279	Trps1_predicted	PREDICTED: Rattus norvegicus trichorhinophalangeal syndrome I (predicted) (Trps1_predicted), mRNA [XM_235264]
A_43_P21615	-1.72333	0.00147628	Hic1_predicted	PREDICTED: Rattus norvegicus hypermethylated in cancer 1 (predicted) (Hic1_predicted), mRNA [XM_220706]	XM_220706
A_43_P21639	-3.17333	0.00110354	RGD1308089_predicted	PREDICTED: Rattus norvegicus similar to common-site lymphoma leukemia guanine nucleotide exchange factor like (5N754) (predicted) (RGD1308089_predicted), mRNA [XM_234320]
A_43_P21653	-1.95	0.00545086	LOC499991	Rattus norvegicus Ab1-219 (LOC499991), mRNA [NM_001044265]	NM_001044265
A_43_P21655	-1.54667	0.000877703	LOC294762	PREDICTED: Rattus norvegicus similar to poly (ADP-ribose) polymerase family, member 8 (LOC294762), mRNA [XM_215491]
A_43_P21750	-6.45667	0.066161	LOC678949	PREDICTED: Rattus norvegicus similar to Pygopus homolog 1 (LOC678949), mRNA [XM_001053933]	XM_001053933
A_43_P21753	-2.42667	0.0380151	Sox30_predicted	PREDICTED: Rattus norvegicus SRY-box containing gene 30 (predicted) (Sox30_predicted), mRNA [XM_220328]
A_43_P21836	-2.97	0.0200888	Lama2_predicted	PREDICTED: Rattus norvegicus laminin, alpha 2 (predicted) (Lama2_predicted), mRNA [XM_219866]
A_43_P21856	-1.79	0.00459428	Dok1	Rattus norvegicus docking protein 1 (Dok1), mRNA [NM_001025416]	NM_001025416
A_43_P21885	-1.04333	0.00101679	Antxr1	anthrax toxin receptor 1 [Source:RefSeq_peptide;Acc:NP_001037714] [ENSRNOT00000011675]
A_43_P21893	-2.33	0.00690608	Cdh16	Rattus norvegicus cadherin 16 (Cdh16), mRNA [NM_001012055]	NM_001012055
A_43_P22140	-1.41333	0.0156239	RGD1562411_predicted	Rattus norvegicus similar to RIKEN cDNA 0610013E23 (LOC360595), mRNA [XM_340875]
A_43_P22270	-2.56333	0.0300851	LOC680726	PREDICTED: Rattus norvegicus similar to RNA binding motif, single stranded interacting protein 3 isoform 1, transcript variant 3 (LOC680726), mRNA [XM_001061274]
A_43_P22445	-1.23333	0.00105609	XM_342057	Rattus norvegicus similar to DNA polymerase lambda (Pol Lambda) (DNA polymerase kappa) (LOC361766), mRNA [XM_342057]	XM_342057
A_43_P22483	-2.72	0.00033433	A_43_P22483
A_43_P22542	-2.16333	6.36577e-05	Nsdhl	Rattus norvegicus NAD(P) dependent steroid dehydrogenase-like (Nsdhl), mRNA [NM_001009399]	NM_001009399
A_43_P22631	-3.32667	0.00209178	TC636626	TMAP1_HUMAN (P84157) Transmembrane anchor protein 1, partial (59%) [TC636626]
A_43_P22634	-1.72333	0.000537077	DQ490055	Rattus norvegicus Arg3.1/Arc mRNA-binding zinc finger protein (Zinki) mRNA, complete cds. [DQ490055]	DQ490055
A_43_P22653	-4.48667	0.00177029	RGD1563246_predicted	PREDICTED: Rattus norvegicus similar to thrombospondin, type I, domain containing 2 (predicted) (RGD1563246_predicted), mRNA [XM_574288]
A_43_P22696	-4.54333	0.00103081	A_43_P22696
A_43_P22809	-1.04667	0.0028109	A_43_P22809
A_43_P22919	-2.83	0.00112017	Sorcs3_predicted	PREDICTED: Rattus norvegicus sortilin-related VPS10 domain containing receptor 3 (predicted) (Sorcs3_predicted), mRNA [XM_219998]	XM_219998
A_43_P23245	-4.18333	0.00257169	Pnma2_predicted	UI-R-BO0-aig-a-08-0-UI.r1 UI-R-BO0 Rattus norvegicus cDNA clone UI-R-BO0-aig-a-08-0-UI 5', mRNA sequence [BF562916]
A_43_P23277	-1.98	0.00241366	RGD1306783	Rattus norvegicus similar to 2810422O20Rik protein (RGD1306783), mRNA [NM_001025668]	NM_001025668
A_43_P23391	-1.43667	0.00244737	Ptpn14_predicted	PREDICTED: Rattus norvegicus protein tyrosine phosphatase, non-receptor type 14 (predicted) (Ptpn14_predicted), mRNA [XM_223062]	XM_223062
A_44_P1000391	-3.18667	0.0103528	Atp8b1_predicted	Rattus norvegicus similar to ATPase, Class I, type 8B, member 1; benign recurrent intrahepatic cholestasis; familial intrahepatic cholestasis 1, (progressive, Byler disease and benign recurrent); progressive familial intrahepatic cholestasis 1, Byler...
A_44_P1000543	-1.80667	0.0336039	CA339586	CA339586 NISC_ly04f02.y1 NCI_CGAP_Pr32 Rattus norvegicus cDNA clone IMAGE:5622291 5', mRNA sequence [CA339586]	CA339586
A_44_P1000888	-5.07333	0.000194079	Plac9_predicted	PREDICTED: Rattus norvegicus placenta-specific 9 (predicted) (Plac9_predicted), mRNA [XM_341391]	XM_341391
A_44_P1000973	-1.48333	0.00148926	RGD1307832_predicted	PREDICTED: Rattus norvegicus similar to cofactor of BRCA1; negative elongation factor protein B (predicted) (RGD1307832_predicted), mRNA [XM_231046]
A_44_P1001517	-1.77	0.0334078	AA963004	AA963004 UI-R-E1-gd-d-04-0-UI.s1 UI-R-E1 Rattus norvegicus cDNA clone UI-R-E1-gd-d-04-0-UI 3', mRNA sequence [AA963004]	AA963004
A_44_P1001528	-1.21333	0.00707282	Tcirg1	Rattus norvegicus T-cell, immune regulator 1, mRNA (cDNA clone MGC:72583 IMAGE:5598499), complete cds. [BC061859]	BC061859
A_44_P1001735	-1.36333	0.00039559	Nudcd2	Rattus norvegicus NudC domain containing 2 (Nudcd2), mRNA [NM_001009621]	NM_001009621
A_44_P1001914	-1.04	0.00141463	LOC304743	Rattus norvegicus hypothetical protein LOC304743 (LOC304743), mRNA [NM_001024997]	NM_001024997
A_44_P1001963	-2.32333	0.000310925	AI556258	AI556258 UI-R-C2p-rf-d-10-0-UI.s1 UI-R-C2p Rattus norvegicus cDNA clone UI-R-C2p-rf-d-10-0-UI 3', mRNA sequence [AI556258]	AI556258
A_44_P1002173	-2.15	1.03573e-05	Cuedc2_predicted	Rattus norvegicus CUE domain containing 2 (predicted) (Cuedc2_predicted), mRNA [NM_001079886]	NM_001079886
A_44_P1002336	-1.54	0.00284249	Mdfic_predicted	PREDICTED: Rattus norvegicus MyoD family inhibitor domain containing (predicted) (Mdfic_predicted), mRNA [XM_342643]	XM_342643
A_44_P1002360	-2.74	0.000354631	Cryl1	Rattus norvegicus crystallin, lamda 1 (Cryl1), mRNA [NM_175757]	NM_175757
A_44_P1002407	-1.18667	0.0145884	AI137378	AI137378 UI-R-C2p-og-f-02-0-UI.s1 UI-R-C2p Rattus norvegicus cDNA clone UI-R-C2p-og-f-02-0-UI 3', mRNA sequence [AI137378]	AI137378
A_44_P1002452	-3.64667	0.00111797	Nt5dc2	Rattus norvegicus 5'-nucleotidase domain containing 2 (Nt5dc2), mRNA [NM_001009271]	NM_001009271
A_44_P1002484	-1.34333	0.00199006	RGD1310800_predicted	PREDICTED: Rattus norvegicus similar to RIKEN cDNA F730014I05 (predicted) (RGD1310800_predicted), mRNA [XM_342577]
A_44_P1003212	-1.38667	0.00380278	Igf2r	Rattus norvegicus insulin-like growth factor 2 receptor (Igf2r), mRNA [NM_012756]	NM_012756
A_44_P1003333	-2.30333	0.00296187	Chst12	Rattus norvegicus carbohydrate sulfotransferase 12 (Chst12), mRNA [NM_001037775]	NM_001037775
A_44_P1003567	-2.21	0.00110571	TC641555	RNU53367 isoform of PSD-95/SAP90 {Rattus norvegicus} (exp=-1; wgp=0; cg=0), complete [TC641555]
A_44_P1003602	-4.99333	0.000354486	LOC300024	Ly6-A antigen (Fragment). [Source:Uniprot/SPTREMBL;Acc:Q63316] [ENSRNOT00000043055]
A_44_P1003694	-1.13667	0.00921315	LOC288913	Rattus norvegicus similar to LEYDIG CELL TUMOR 10 KD PROTEIN (LOC288913), mRNA [NM_198728]	NM_198728
A_44_P1003794	-1.64333	0.000345104	CB326255	UI-R-DZ0-crp-e-20-0-UI.s1 UI-R-DZ0 Rattus norvegicus cDNA clone UI-R-DZ0-crp-e-20-0-UI 3', mRNA sequence [CB326255]	CB326255
A_44_P1004037	-1.47333	0.000117375	Acly	Rattus norvegicus ATP citrate lyase (Acly), mRNA [NM_016987]	NM_016987
A_44_P1004064	-3.31667	0.000243828	Sh2d3c_predicted	PREDICTED: Rattus norvegicus SH2 domain containing 3C (predicted) (Sh2d3c_predicted), mRNA [XM_342414]	XM_342414
A_44_P100424	-1.69	0.0101156	RGD1562875_predicted	PREDICTED: Rattus norvegicus similar to RB-associated KRAB repressor (predicted) (RGD1562875_predicted), mRNA [XM_001072631]
A_44_P1004617	-1.43667	0.00649778	ENSRNOT00000051522	Tusc4 protein (Fragment). [Source:Uniprot/SPTREMBL;Acc:Q5XID9] [ENSRNOT00000051522]
A_44_P1004840	-3.16667	0.00114434	Tnfsf9	Rattus norvegicus tumor necrosis factor (ligand) superfamily, member 9 (Tnfsf9), mRNA [NM_181384]	NM_181384
A_44_P1004886	-2.67	2.29483e-05	MGC72614	Rattus norvegicus hypothetical LOC310540 (MGC72614), mRNA [NM_199105]	NM_199105
A_44_P1005229	-1.45	0.0115134	AI709424	UI-R-C3-ss-b-06-0-UI.s1 UI-R-C3 Rattus norvegicus cDNA clone UI-R-C3-ss-b-06-0-UI 3', mRNA sequence [AI709424]	AI709424
A_44_P1005583	-2.10333	0.000751128	Phox2a	Rattus norvegicus paired-like homeobox 2a (Phox2a), mRNA [NM_053869]	NM_053869
A_44_P1006068	-2.11333	0.0152287	RGD1307749_predicted	PREDICTED: Rattus norvegicus similar to RIKEN cDNA 1600013K19 (predicted) (RGD1307749_predicted), mRNA [XM_238473]
A_44_P100618	-1.52333	0.0011071	XM_227387	Rattus norvegicus similar to RIKEN cDNA 2310008M10 (LOC310613), mRNA [XM_227387]	XM_227387
A_44_P1006261	-2.78667	0.000211881	LOC685679	PREDICTED: Rattus norvegicus similar to Nucleoside diphosphate kinase, mitochondrial precursor (NDP kinase, mitochondrial) (NDK) (nm23-M4) (Nucleoside diphosphate kinase D) (NDPKD) (LOC685679), mRNA [XM_001064805]	XM_001064805
A_44_P1006954	-3.28667	9.12683e-06	DV718735	RVL9360 Wackym-Soares normalized rat vestibular cDNA library Rattus norvegicus cDNA 5', mRNA sequence [DV718735]	DV718735
A_44_P1007105	-3.66667	0.000832442	Ppap2b	Rattus norvegicus phosphatidic acid phosphatase type 2B (Ppap2b), mRNA [NM_138905]	NM_138905
A_44_P1007215	-1.08	0.00572636	Upp1	Rattus norvegicus uridine phosphorylase 1 (Upp1), mRNA [NM_001030025]	NM_001030025
A_44_P1007321	-1.63667	4.63066e-05	Plcl2_predicted	PREDICTED: Rattus norvegicus phospholipase C-like 2 (predicted) (Plcl2_predicted), mRNA [XM_001056257]	XM_001056257
A_44_P1007831	-2.13667	2.05028e-07	Zfp710_predicted	Rattus norvegicus similar to zinc finger protein 366 (LOC293044), mRNA [XM_214980]	XM_214980
A_44_P1008073	-2.45667	0.00170435	CB615257	AMGNNUC:SRCS1-00113-G5-A srcs1 (10883) Rattus norvegicus cDNA clone srcs1-00113-g5 5', mRNA sequence [CB615257]	CB615257
A_44_P1008120	-1.37	1.22983e-05	Nans_predicted	PREDICTED: Rattus norvegicus N-acetylneuraminic acid synthase (sialic acid synthase) (predicted) (Nans_predicted), mRNA [XM_216398]
A_44_P100870	-3.63667	9.08705e-05	RGD1308251_predicted	PREDICTED: Rattus norvegicus similar to RIKEN cDNA 2810405K02 (predicted) (RGD1308251_predicted), mRNA [XM_342993]
A_44_P1009552	-1.99	3.12031e-05	Gtf2ird1	Rattus norvegicus general transcription factor II I repeat domain-containing 1 (Gtf2ird1), mRNA [NM_001001504]	NM_001001504
A_44_P100996	-1.4	0.000269413	Rpl29	Rattus norvegicus ribosomal protein L29 (Rpl29), mRNA [NM_017150]	NM_017150
A_44_P1011253	-1.53	0.000774149	Nars	Rattus norvegicus asparaginyl-tRNA synthetase (Nars), mRNA [NM_001025635]	NM_001025635
A_44_P1011315	-3.00667	0.0375458	Rgs7	Rattus norvegicus regulator of G-protein signaling 7 (Rgs7), mRNA [NM_019343]	NM_019343
A_44_P1011369	-2.16333	0.0156289	Gldn	Rattus norvegicus gliomedin (Gldn), mRNA [NM_181382]	NM_181382
A_44_P1011687	-1.82667	0.00234196	Tfpi	Rattus norvegicus tissue factor pathway inhibitor (Tfpi), mRNA [NM_017200]	NM_017200
A_44_P1011716	-3.16667	9.94083e-05	Adora2b	Rattus norvegicus adenosine A2B receptor (Adora2b), mRNA [NM_017161]	NM_017161
A_44_P1011780	-1.03333	0.0020472	Pla2g12a_predicted	PREDICTED: Rattus norvegicus phospholipase A2, group XIIA (predicted) (Pla2g12a_predicted), mRNA [XM_342340]
A_44_P1012668	-1.09667	0.0097793	AA900363	UI-R-E0-cm-e-04-0-UI.s2 UI-R-E0 Rattus norvegicus cDNA clone UI-R-E0-cm-e-04-0-UI 3' similar to gi [AA900363]	AA900363
A_44_P1013006	-2.21	0.000136066	Steap1_predicted	PREDICTED: Rattus norvegicus six transmembrane epithelial antigen of the prostate 1 (predicted) (Steap1_predicted), mRNA [XM_216315]
A_44_P1013330	-5.38667	0.0101003	RGD1307215	Rattus norvegicus similar to protein phosphatase 1, regulatory (inhibitory) subunit 1C; thymocyte ARPP; DNA segment, Chr 9, Brigham & Womens Genetics 1012 expressed, mRNA (cDNA clone IMAGE:7316416), complete cds. [BC089974]	BC089974
A_44_P101338	-4.42333	0.00325923	DV727231	RVL19689 Wackym-Soares normalized rat vestibular cDNA library Rattus norvegicus cDNA 5', mRNA sequence [DV727231]	DV727231
A_44_P1013405	-5.04333	5.60561e-05	Acy3	Rattus norvegicus aspartoacylase (aminoacylase) 3 (Acy3), mRNA [NM_001009603]	NM_001009603
A_44_P1013667	-1.84667	0.000563365	AI058952	UI-R-C1-lr-d-11-0-UI.s1 UI-R-C1 Rattus norvegicus cDNA clone UI-R-C1-lr-d-11-0-UI 3', mRNA sequence [AI058952]	AI058952
A_44_P1013676	-1.04333	1.52457e-05	Kif7_predicted	PREDICTED: Rattus norvegicus kinesin family member 7 (predicted) (Kif7_predicted), mRNA [XM_218828]	XM_218828
A_44_P1013822	-1.04	0.013816	LOC302640	Rattus norvegicus similar to acyl-CoA thioesterase (LOC302640), mRNA [NM_001013960]	NM_001013960
A_44_P1013851	-3.62333	0.000262228	Bmp2	Rattus norvegicus bone morphogenetic protein 2 (Bmp2), mRNA [NM_017178]	NM_017178
A_44_P1014163	-2.71667	0.000555755	Gsn	Rattus norvegicus gelsolin (Gsn), mRNA [NM_001004080]	NM_001004080
A_44_P1014241	-2.27	0.000459259	Ramp1	Rattus norvegicus receptor (calcitonin) activity modifying protein 1 (Ramp1), mRNA [NM_031645]	NM_031645
A_44_P1014388	-1.3	0.00359734	RGD1304693_predicted	PREDICTED: Rattus norvegicus similar to CG14803-PA (predicted) (RGD1304693_predicted), mRNA [XM_232837]	XM_232837
A_44_P1014553	-1.28333	9.22827e-05	Rpl24	Rattus norvegicus ribosomal protein L24 (Rpl24), mRNA [NM_022515]	NM_022515
A_44_P1014659	-1.44667	0.00339919	Plek2_predicted	PREDICTED: Rattus norvegicus pleckstrin 2 (predicted) (Plek2_predicted), mRNA [XM_234329]
A_44_P1014745	-1.17667	0.00172524	RGD1309729	Rattus norvegicus similar to hypothetical protein MGC5297 (RGD1309729), mRNA [NM_001082574]	NM_001082574
A_44_P1015203	-1.68	0.0013932	RGD1562732_predicted	PREDICTED: Rattus norvegicus similar to Glutathione S-transferase, theta 3 (predicted) (RGD1562732_predicted), mRNA [XM_574740]	XM_574740
A_44_P1015388	-1.96333	0.0153738	Ankrd24_predicted	PREDICTED: Rattus norvegicus ankyrin repeat domain 24 (predicted) (Ankrd24_predicted), mRNA [XM_216841]
A_44_P1016350	-1.06667	0.00930987	Smu1	Rattus norvegicus smu-1 suppressor of mec-8 and unc-52 homolog (C. elegans) (Smu1), mRNA [NM_057195]	NM_057195
A_44_P1016674	-5.90667	0.000264936	Pde9a	Rattus norvegicus phosphodiesterase 9A (Pde9a), mRNA [NM_138543]	NM_138543
A_44_P1016829	-1.15	0.0490651	Trib1	Rattus norvegicus tribbles homolog 1 (Drosophila) (Trib1), mRNA [NM_023985]	NM_023985
A_44_P1017144	-3.53	0.000257389	Cspg2	Versican core protein precursor (Large fibroblast proteoglycan) (Chondroitin sulfate proteoglycan core protein 2) (PG-M) (Glial hyaluronate-binding protein) (GHAP) (Fragments). [Source:Uniprot/SWISSPROT;Acc:Q9ERB4] [ENSRNOT00000045532]
A_44_P101779	-4.03667	0.00116814	AI029401	AI029401 UI-R-C0-iw-d-10-0-UI.s1 UI-R-C0 Rattus norvegicus cDNA clone UI-R-C0-iw-d-10-0-UI 3', mRNA sequence [AI029401]	AI029401
A_44_P1018090	-3.57	0.000923689	Lgi4	Rattus norvegicus leucine-rich repeat LGI family, member 4 (Lgi4), mRNA [NM_199499]	NM_199499
A_44_P1018246	-1.42667	0.00114068	Xpa_predicted	PREDICTED: Rattus norvegicus xeroderma pigmentosum, complementation group A (predicted) (Xpa_predicted), mRNA [XM_216403]
A_44_P1018382	-1.58333	0.0359103	XM_228822	Rattus norvegicus similar to KIAA1701 protein (LOC317407), mRNA [XM_228822]	XM_228822
A_44_P1018398	-1.62333	2.82113e-06	Kdelc1	PREDICTED: Rattus norvegicus KDEL (Lys-Asp-Glu-Leu) containing 1 (Kdelc1), mRNA [XM_237102]
A_44_P1018729	-4.23	0.00208903	CO562088	AGENCOURT_28540716 NIH_MGC_249 Rattus norvegicus cDNA clone IMAGE:7376513 5', mRNA sequence [CO562088]	CO562088
A_44_P1018749	-1.55	0.00164544	BF290252	BF290252 EST454843 Rat Gene Index, normalized rat, Rattus norvegicus cDNA Rattus norvegicus cDNA clone RGIHU35 5' sequence, mRNA sequence [BF290252]	BF290252
A_44_P1018957	-3.53667	0.00216451	Hsd11b1	Rattus norvegicus hydroxysteroid 11-beta dehydrogenase 1 (Hsd11b1), mRNA [NM_017080]	NM_017080
A_44_P1019245	-1.89667	0.00159026	Wig1	Rattus norvegicus wild-type p53-induced gene 1 (Wig1), mRNA [NM_022548]	NM_022548
A_44_P1019604	-1.97	0.000934657	Ube2c_predicted	PREDICTED: Rattus norvegicus ubiquitin-conjugating enzyme E2C (predicted) (Ube2c_predicted), mRNA [XM_215924]
A_44_P1019772	-1.42333	0.00667037	DV727151	RVL19601 Wackym-Soares normalized rat vestibular cDNA library Rattus norvegicus cDNA 5', mRNA sequence [DV727151]	DV727151
A_44_P1019923	-1.24333	0.00161746	Casp2	Rattus norvegicus caspase 2 (Casp2), mRNA [NM_022522]	NM_022522
A_44_P1019961	-2.69333	2.09641e-05	BI304009	BI304009 UI-R-DR0-cjc-c-04-0-UI.s1 UI-R-DR0 Rattus norvegicus cDNA clone UI-R-DR0-cjc-c-04-0-UI 3', mRNA sequence [BI304009]	BI304009
A_44_P102001	-1.92333	0.0118595	Thumpd2	Rattus norvegicus THUMP domain containing 2 (Thumpd2), mRNA [NM_001012108]	NM_001012108
A_44_P1020311	-1.52	0.00991113	RGD1562629_predicted	PREDICTED: Rattus norvegicus similar to neurobeachin (predicted) (RGD1562629_predicted), mRNA [XM_001059612]	XM_001059612
A_44_P1020448	-1.46	0.00145732	RGD1309896_predicted	PREDICTED: Rattus norvegicus similar to KIAA1205 protein (predicted) (RGD1309896_predicted), mRNA [XM_341852]
A_44_P1020482	-5.31667	0.00226096	Vgcnl1	Rattus norvegicus voltage gated channel like 1 (Vgcnl1), mRNA [NM_153630]	NM_153630
A_44_P1020708	-1.14	0.0208719	RGD1565215_predicted	60S ribosomal protein L26. [Source:Uniprot/SWISSPROT;Acc:P12749] [ENSRNOT00000005588]
A_44_P1021361	-1.76333	0.00299157	Tlr3	Rattus norvegicus toll-like receptor 3 (Tlr3), mRNA [NM_198791]	NM_198791
A_44_P1021644	-4.52333	0.00152994	ENSRNOT00000057386	Col4a1 protein (Fragment). [Source:Uniprot/SPTREMBL;Acc:Q5FWY9] [ENSRNOT00000057386]
A_44_P1021853	-4.05	1.85788e-05	BF289184	BF289184 EST453775 Rat Gene Index, normalized rat, Rattus norvegicus cDNA Rattus norvegicus cDNA clone RGIHC06, mRNA sequence [BF289184]	BF289184
A_44_P102197	-5.47667	0.000235256	Alox5ap	Rattus norvegicus arachidonate 5-lipoxygenase activating protein (Alox5ap), mRNA [NM_017260]	NM_017260
A_44_P1022002	-1.48	0.00833638	Ccl7	Rattus norvegicus chemokine (C-C motif) ligand 7 (Ccl7), mRNA [NM_001007612]	NM_001007612
A_44_P1022237	-1.66333	0.00841334	Rab26	Rattus norvegicus RAB26, member RAS oncogene family (Rab26), mRNA [NM_133580]	NM_133580
A_44_P1022421	-1.33	0.000420536	Hnrpd	Rattus norvegicus heterogeneous nuclear ribonucleoprotein D (Hnrpd), transcript variant 1, mRNA [NM_024404]	NM_024404
A_44_P1022458	-1.21	0.00126113	Tubb6	Rattus norvegicus tubulin, beta 6 (Tubb6), mRNA [NM_001025675]	NM_001025675
A_44_P102291	-2.42667	0.00121122	Adamts19_predicted	PREDICTED: Rattus norvegicus a disintegrin-like and metallopeptidase (reprolysin type) with thrombospondin type 1 motif, 19 (predicted) (Adamts19_predicted), mRNA [XM_341619]	XM_341619
A_44_P1023538	-2.00667	0.00751589	C3	Rattus norvegicus complement component 3 (C3), mRNA [NM_016994]	NM_016994
A_44_P102369	-2.27667	0.000157052	Socs1	Rattus norvegicus suppressor of cytokine signaling 1 (Socs1), mRNA [NM_145879]	NM_145879
A_44_P1023801	-1.8	0.00950385	Kif23_predicted	PREDICTED: Rattus norvegicus kinesin family member 23 (predicted) (Kif23_predicted), mRNA [XM_236313]
A_44_P1023977	-1.00667	1.26362e-05	Sh3kbp1	Rattus norvegicus SH3-domain kinase binding protein 1 (Sh3kbp1), mRNA [NM_053360]	NM_053360
A_44_P1024165	-1.10333	0.00340364	AW915150	AW915150 EST346454 Normalized rat embryo, Bento Soares Rattus sp. cDNA clone RGICL20 5' end, mRNA sequence [AW915150]	AW915150
A_44_P1024315	-4.92333	4.7134e-05	Slit3	Rattus norvegicus slit homolog 3 (Drosophila) (Slit3), mRNA [NM_031321]	NM_031321
A_44_P1024529	-1.25	0.00264118	Sfrs2	Rattus norvegicus similar to splicing factor, arginine/serine-rich 2 (Sfrs2), mRNA [NM_001009720]	NM_001009720
A_44_P1024721	-2.29667	0.00130545	Slc28a2	Rattus norvegicus solute carrier family 28 (sodium-coupled nucleoside transporter), member 2 (Slc28a2), mRNA [NM_031664]	NM_031664
A_44_P1024773	-2.34	0.00139769	RGD1561749_predicted	PREDICTED: Rattus norvegicus similar to hypothetical protein MGC5528 (predicted) (RGD1561749_predicted), mRNA [XM_216934]	XM_216934
A_44_P1024890	-1.27333	0.00808916	RGD1563660_predicted	PREDICTED: Rattus norvegicus similar to chondroitin sulfate GalNAcT-2 (predicted) (RGD1563660_predicted), mRNA [XM_232316]	XM_232316
A_44_P1025013	-1.13333	0.0125459	Sfrs3_predicted	Rattus norvegicus splicing factor, arginine/serine-rich 3 (SRp20) (predicted) (Sfrs3_predicted), mRNA [NM_001047907]	NM_001047907
A_44_P1025386	-2.53	0.000450345	BF564217	BF564217 UI-R-C4-alk-b-02-0-UI.r1 UI-R-C4 Rattus norvegicus cDNA clone UI-R-C4-alk-b-02-0-UI 5', mRNA sequence [BF564217]	BF564217
A_44_P1025454	-1.34333	0.0198009	Foxp1	Rattus norvegicus forkhead box P1 (Foxp1), mRNA [NM_001034131]	NM_001034131
A_44_P1025476	-2.88667	0.0624769	Krt1-18	Rattus norvegicus keratin complex 1, acidic, gene 18 (Krt1-18), mRNA [NM_053976]	NM_053976
A_44_P1026123	-1.51	0.0175657	XM_341806	Rattus norvegicus similar to RIKEN cDNA A830041P22 gene (LOC361521), mRNA [XM_341806]	XM_341806
A_44_P1026560	-1.23333	0.00864601	TC606358
A_44_P102671	-6.12667	0.00301741	Asam	Rattus norvegicus adipocyte-specific adhesion molecule (Asam), mRNA [NM_173154]	NM_173154
A_44_P1026848	-2.48	0.0145244	Cryba4	Rattus norvegicus crystallin, beta A4 (Cryba4), mRNA [NM_031689]	NM_031689
A_44_P1027075	-1.89333	0.0134683	Tmem38a_predicted	PREDICTED: Rattus norvegicus transmembrane protein 38a (predicted) (Tmem38a_predicted), mRNA [XM_224706]
A_44_P102734	-5.35	0.00320099	Lrrn2_predicted	PREDICTED: Rattus norvegicus leucine rich repeat protein 2, neuronal (predicted) (Lrrn2_predicted), mRNA [XM_222670]
A_44_P1028132	-1.05667	0.000178978	BF564888	BF564888 UI-R-BU0-amz-g-01-0-UI.r1 UI-R-BU0 Rattus norvegicus cDNA clone UI-R-BU0-amz-g-01-0-UI 5', mRNA sequence [BF564888]	BF564888
A_44_P1028196	-2.54667	0.00592095	LOC362934	Rattus norvegicus similar to lymphocyte antigen 6 complex, locus E (LOC362934), mRNA [NM_001017467]	NM_001017467
A_44_P102822	-2.25667	0.00270044	Mrvldc1	Rattus norvegicus similar to hypothetical protein MGC4415 (LOC309375), mRNA [XM_219885]
A_44_P1028549	-2.73	0.000638809	Casp4	Rattus norvegicus caspase 4, apoptosis-related cysteine peptidase (Casp4), mRNA [NM_053736]	NM_053736
A_44_P1028692	-2.70333	0.0050352	Smtn	Rattus norvegicus smoothelin, mRNA (cDNA clone IMAGE:7302808), complete cds. [BC082803]	BC082803
A_44_P1029472	-1.13333	0.00348557	RGD1305592	Rattus norvegicus similar to RIKEN cDNA 2900092E17 (RGD1305592), mRNA [NM_001013901]	NM_001013901
A_44_P1029805	-8.47667	0.0013836	Krt2-7	keratin complex 2, basic, gene 7 [Source:RefSeq_peptide;Acc:NP_001041335] [ENSRNOT00000010660]
A_44_P1030098	-1.16	0.0102252	LOC287961	PREDICTED: Rattus norvegicus similar to cell division cycle 45 homolog (S. cerevisiae)-like (LOC287961), mRNA [XM_213587]	XM_213587
A_44_P1031094	-5.00333	6.56752e-05	Lrrc4c_predicted	PREDICTED: Rattus norvegicus leucine rich repeat containing 4C (predicted) (Lrrc4c_predicted), mRNA [XM_230311]
A_44_P1031109	-2.20667	0.000255451	Npdc1	Rattus norvegicus neural proliferation, differentiation and control, 1 (Npdc1), mRNA [NM_001004231]	NM_001004231
A_44_P1031380	-3.42	0.00276709	ENSRNOT00000004295	Myosin heavy chain type IIx (Fragment). [Source:Uniprot/SPTREMBL;Acc:Q0GC39] [ENSRNOT00000004295]
A_44_P1031479	-2.51	0.000469722	RGD1565591_predicted	PREDICTED: Rattus norvegicus similar to Ski protein (predicted) (RGD1565591_predicted), mRNA [XM_001077382]	XM_001077382
A_44_P1031483	-2.16667	0.00111016	RGD1565591_predicted	PREDICTED: Rattus norvegicus similar to Ski protein (predicted) (RGD1565591_predicted), mRNA [XM_001077382]	XM_001077382
A_44_P1032042	-1.38333	0.000893881	Tmem35	Rattus norvegicus transmembrane protein 35 (Tmem35), mRNA [NM_001001799]	NM_001001799
A_44_P1032103	-1.34667	2.22032e-05	RGD1308279_predicted	PREDICTED: Rattus norvegicus similar to mKIAA0863 protein (predicted) (RGD1308279_predicted), mRNA [XM_225732]	XM_225732
A_44_P103215	-1.9	0.00255899	Sec23a_predicted	PREDICTED: Rattus norvegicus SEC23A (S. cerevisiae) (predicted) (Sec23a_predicted), mRNA [XM_347236]	XM_347236
A_44_P1032161	-1.20333	0.0158277	Chek2	Rattus norvegicus CHK2 checkpoint homolog (S. pombe) (Chek2), mRNA [NM_053677]	NM_053677
A_44_P1032296	-2.9	7.63315e-09	Capg	Rattus norvegicus capping protein (actin filament), gelsolin-like (Capg), mRNA [NM_001013086]	NM_001013086
A_44_P1032305	-1.12333	0.005243	Fert2	Proto-oncogene tyrosine-protein kinase FER (EC 2.7.10.2) (p94-FER) (c- FER) (Tyrosine-protein kinase FLK) (Fragment). [Source:Uniprot/SWISSPROT;Acc:P09760] [ENSRNOT00000021758]
A_44_P1032453	-1.20333	0.00283371	Ppa2_predicted	PREDICTED: Rattus norvegicus pyrophosphatase (inorganic) 2 (predicted) (Ppa2_predicted), mRNA [XM_227690]
A_44_P1032709	-2.41667	2.46211e-05	AW917629	AW917629 EST348933 Rat gene index, normalized rat, norvegicus, Bento Soares Rattus norvegicus cDNA clone RGIEG21 5' end, mRNA sequence [AW917629]	AW917629
A_44_P1032752	-2.53	0.000968335	Tcea3	Rattus norvegicus transcription elongation factor A (SII), 3 (Tcea3), mRNA [NM_001015008]	NM_001015008
A_44_P1033521	-2.42333	0.0200332	AA875280	UI-R-E0-ce-c-11-0-UI.s1 UI-R-E0 Rattus norvegicus cDNA clone UI-R-E0-ce-c-11-0-UI 3' similar to gi [AA875280]	AA875280
A_44_P1033541	-1.04333	2.2983e-05	Eif4b	Rattus norvegicus eukaryotic translation initiation factor 4B (Eif4b), mRNA [NM_001008324]	NM_001008324
A_44_P1033692	-2.59333	0.000435634	Entpd2	Rattus norvegicus ectonucleoside triphosphate diphosphohydrolase 2 (Entpd2), mRNA [NM_172030]	NM_172030
A_44_P1034201	-5.89667	0.000214549	Lamb3	PREDICTED: Rattus norvegicus laminin, beta 3 (Lamb3), mRNA [XM_223087]	XM_223087
A_44_P1034209	-4.81667	7.04414e-05	Lamb3	Laminin chain (Fragment). [Source:Uniprot/SPTREMBL;Acc:P70637] [ENSRNOT00000008440]
A_44_P1034375	-4.58667	0.000127639	Ptgfrn	Rattus norvegicus prostaglandin F2 receptor negative regulator (Ptgfrn), mRNA [NM_019243]	NM_019243
A_44_P1034439	-8.32667	0.00126048	Cxcl12	Rattus norvegicus chemokine (C-X-C motif) ligand 12 (Cxcl12), transcript variant 1, mRNA [NM_022177]	NM_022177
A_44_P103472	-1.61667	0.000791553	BF544619	BF544619 UI-R-BT0-qi-b-07-0-UI.r1 UI-R-BT0 Rattus norvegicus cDNA clone UI-R-BT0-qi-b-07-0-UI 5', mRNA sequence [BF544619]	BF544619
A_44_P1034849	-3.39667	0.00384552	AA859994	UI-R-E0-ca-b-02-0-UI.s1 UI-R-E0 Rattus norvegicus cDNA clone UI-R-E0-ca-b-02-0-UI 3' similar to gb [AA859994]	AA859994
A_44_P1034910	-2.22333	0.00527328	Rtn2	Rattus norvegicus reticulon 2 (Z-band associated protein) (Rtn2), mRNA [NM_201562]	NM_201562
A_44_P1034937	-3.47	7.48456e-05	Smarcd3	Rattus norvegicus SWI/SNF related, matrix associated, actin dependent regulator of chromatin, subfamily d, member 3 (Smarcd3), mRNA [NM_001011966]	NM_001011966
A_44_P1034950	-2.17	0.0030447	Adora2a	Rattus norvegicus adenosine A2a receptor (Adora2a), mRNA [NM_053294]	NM_053294
A_44_P1035058	-3.06667	0.0197266	Entpd1	Rattus norvegicus mRNA for ecto-apyrase, partial [Y15685]	Y15685
A_44_P1035483	-6.27	3.32192e-05	BF559836	BF559836 UI-R-E1-gj-h-06-0-UI.r1 UI-R-E1 Rattus norvegicus cDNA clone UI-R-E1-gj-h-06-0-UI 5', mRNA sequence [BF559836]	BF559836
A_44_P1035656	-5.07333	0.000160245	Cd24	Rattus norvegicus CD24 antigen (Cd24), mRNA [NM_012752]	NM_012752
A_44_P1035807	-1.68667	0.000849515	Sephs1	Rattus norvegicus similar to RIKEN cDNA 1110046B24 (LOC291314), mRNA [XM_214509]
A_44_P1036170	-1.19333	0.00114072	Nle1_predicted	PREDICTED: Rattus norvegicus notchless homolog 1 (Drosophila) (predicted) (Nle1_predicted), mRNA [XM_220770]	XM_220770
A_44_P1036291	-3.24333	0.00371069	Sfrp2	Putative secreted frizzled related protein (Fragment). [Source:Uniprot/SPTREMBL;Acc:Q80W55] [ENSRNOT00000012658]
A_44_P1036534	-5.10667	0.000133021	Paqr4	Rattus norvegicus progestin and adipoQ receptor family member IV (Paqr4), mRNA [NM_001017377]	NM_001017377
A_44_P1036943	-5.26	0.000262986	AA900293	AA900293 UI-R-E0-dd-b-05-0-UI.s1 UI-R-E0 Rattus norvegicus cDNA clone UI-R-E0-dd-b-05-0-UI 3' similar to gi [AA900293]	AA900293
A_44_P1037041	-1.56333	0.00630645	Map3k6_predicted	PREDICTED: Rattus norvegicus mitogen-activated protein kinase kinase kinase 6 (predicted) (Map3k6_predicted), mRNA [XM_232732]
A_44_P1037953	-3.41667	6.03251e-06	Igf2	Rattus norvegicus insulin-like growth factor 2 (Igf2), mRNA [NM_031511]	NM_031511
A_44_P1038238	-1.20667	0.00133059	C12orf10	Rattus norvegicus MYG1 protein (C12orf10), mRNA [NM_001005545]	NM_001005545
A_44_P103832	-1.3	0.0216831	Hmgb1	Rattus norvegicus high mobility group box 1 (Hmgb1), mRNA [NM_012963]	NM_012963
A_44_P103854	-1.66	0.0172647	AW918531	AW918531 EST349835 Rat gene index, normalized rat, norvegicus, Bento Soares Rattus norvegicus cDNA clone RGIEU43 5' end, mRNA sequence [AW918531]	AW918531
A_44_P1038773	-4.15333	2.65993e-06	Gpx7_predicted	PREDICTED: Rattus norvegicus glutathione peroxidase 7 (predicted) (Gpx7_predicted), mRNA [XM_216473]	XM_216473
A_44_P1038818	-1.08667	0.02087	BG662888	BG662888 DRA04H07 Rat DRG Library Rattus norvegicus cDNA clone DRA04H07 5', mRNA sequence [BG662888]	BG662888
A_44_P1039128	-3.83	0.0302164	Cxcl10	Rattus norvegicus chemokine (C-X-C motif) ligand 10 (Cxcl10), mRNA [NM_139089]	NM_139089
A_44_P1039176	-2.07	0.0100338	Steap2_predicted	Rattus norvegicus similar to six transmembrane epithelial antigen of prostate 2; six transmembrane prostate protein; prostate cancer associated gene 1; prostate cancer associated protein 1 (LOC312052), mRNA [XM_231400]
A_44_P103956	-1.54333	0.00114024	CB546220	CB546220 AMGNNUC:NRHY1-00014-B4-A W Rat hypothalamus (10480) Rattus norvegicus cDNA clone nrhy1-00014-b4 5', mRNA sequence [CB546220]	CB546220
A_44_P1039927	-1.28333	0.00880319	RGD1307401	Rattus norvegicus similar to RIKEN cDNA 2310005P05 (RGD1307401), mRNA [NM_001014088]	NM_001014088
A_44_P1040187	-1.73	0.00136015	RGD1307789	Rattus norvegicus similar to hypothetical protein MGC3207 (RGD1307789), mRNA [NM_001010947]	NM_001010947
A_44_P1040230	-1.37667	0.00285274	Ubl4a_predicted	PREDICTED: Rattus norvegicus ubiquitin-like 4a (predicted) (Ubl4a_predicted), mRNA [XM_215228]
A_44_P1040460	-1.38	9.38742e-05	Rps24	Rattus norvegicus ribosomal protein S24 (Rps24), mRNA [NM_031112]	NM_031112
A_44_P1040685	-3.94333	1.66714e-06	Ier5l	Rattus norvegicus immediate early response 5-like (Ier5l), mRNA [NM_001025041]	NM_001025041
A_44_P1041312	-3.1	0.000303459	RGD1564385_predicted	PREDICTED: Rattus norvegicus similar to tyrosine kinase Fps [XM_341876]
A_44_P1041365	-2.90667	9.14088e-05	Cipar1	Rattus norvegicus castration induced prostatic apoptosis-related protein 1 (Cipar1), mRNA [NM_173114]	NM_173114
A_44_P1041449	-1.23667	0.000986052	AW144006	EST294302 Normalized rat embryo, Bento Soares Rattus sp. cDNA clone RGICF22 5' end, mRNA sequence [AW144006]	AW144006
A_44_P1041455	-1.49	0.00379799	AW144006	EST294302 Normalized rat embryo, Bento Soares Rattus sp. cDNA clone RGICF22 5' end, mRNA sequence [AW144006]	AW144006
A_44_P1041493	-5.62	0.00187541	TC641280	XM_805253 cytochrome P450 {Trypanosoma cruzi strain CL Brener} (exp=-1; wgp=0; cg=0) , partial (3%) [TC641280]
A_44_P1041495	-5.74667	0.000701793	AW143783	AW143783 EST294079 Normalized rat embryo, Bento Soares Rattus sp. cDNA clone RGICA18 5' end, mRNA sequence [AW143783]	AW143783
A_44_P1042535	-1.48333	0.0582054	AI236795	AI236795 EST233357 Normalized rat ovary, Bento Soares Rattus sp. cDNA clone ROVDK61 3' end, mRNA sequence [AI236795]	AI236795
A_44_P1042711	-1.14333	2.30052e-06	Kif20a_predicted	Rattus norvegicus similar to rabkinesin-6 (LOC361308), mRNA [XM_341592]
A_44_P1042754	-4.06333	0.000989483	Slc7a10	Rattus norvegicus solute carrier family 7 (cationic amino acid transporter, y+ system), member 10 (Slc7a10), mRNA [NM_053726]	NM_053726
A_44_P1042783	-2.05	0.0181133	MGC109519	Rattus norvegicus similar to tropomyosin 1, embryonic fibroblast - rat (MGC109519), mRNA [NM_001024345]	NM_001024345
A_44_P1042876	-3.35	8.27761e-06	Hspa1a	Rattus norvegicus heat shock 70kD protein 1A (Hspa1a), mRNA [NM_031971]	NM_031971
A_44_P1043081	-1.29667	0.0168827	LOC689890	PREDICTED: Rattus norvegicus similar to splicing factor, arginine [XM_001072402]	XM_001072402
A_44_P1043302	-2.84333	0.00042119	Crb3	Rattus norvegicus crumbs homolog 3 (Drosophila) (Crb3), mRNA [NM_001025661]	NM_001025661
A_44_P1043457	-1.02	0.00210912	Lgals8	Rattus norvegicus lectin, galactoside-binding, soluble 8 (Lgals8), mRNA [NM_053862]	NM_053862
A_44_P1043943	-1.61	0.000199348	Ankrd13d_predicted	PREDICTED: Rattus norvegicus ankyrin repeat domain 13 family, member D (predicted) (Ankrd13d_predicted), mRNA [XM_341982]
A_44_P1044658	-8.19	0.000599003	AW251647	UI-R-BJ0-adp-c-01-0-UI.s1 UI-R-BJ0 Rattus norvegicus cDNA clone UI-R-BJ0-adp-c-01-0-UI 3', mRNA sequence [AW251647]	AW251647
A_44_P1045298	-1.18	0.00199619	TC634038	WHRN_RAT (Q810W9) Whirlin (CASK-interacting protein CIP98), partial (12%) [TC634038]
A_44_P1045469	-7.10333	3.35585e-05	DV727231	RVL19689 Wackym-Soares normalized rat vestibular cDNA library Rattus norvegicus cDNA 5', mRNA sequence [DV727231]	DV727231
A_44_P1045652	-1.51	0.00551107	LOC680266	PREDICTED: Rattus norvegicus similar to Guanine nucleotide-binding protein beta subunit-like protein 1 (G protein beta subunit-like protein 1) (WD40 repeat-containing protein deleted in VCFS) (WDVCF protein) (LOC680266), mRNA [XM_001057185]	XM_001057185
A_44_P1045986	-4.18	5.57731e-06	RGD1565381_predicted	PREDICTED: Rattus norvegicus similar to RIKEN cDNA 1810033M07 (predicted) (RGD1565381_predicted), mRNA [XM_216298]
A_44_P1046074	-2.71333	0.000519763	BF551311	BF551311 UI-R-C0-il-b-08-0-UI.r1 UI-R-C0 Rattus norvegicus cDNA clone UI-R-C0-il-b-08-0-UI 5', mRNA sequence [BF551311]	BF551311
A_44_P104652	-1.08	0.000392914	Slc38a2	Rattus norvegicus solute carrier family 38, member 2 (Slc38a2), mRNA [NM_181090]	NM_181090
A_44_P1046697	-1.16667	0.0256565	Ctdsp1	Ctdsp1 protein (Fragment). [Source:Uniprot/SPTREMBL;Acc:Q3B8P1] [ENSRNOT00000020646]
A_44_P1046787	-2.61	0.00151063	RGD1559717_predicted	PREDICTED: Rattus norvegicus similar to RPE-spondin (predicted) (RGD1559717_predicted), mRNA [XM_216317]
A_44_P1047158	-1.35	0.0104996	Tnip2	Rattus norvegicus TNFAIP3 interacting protein 2 (Tnip2), mRNA [NM_001024771]	NM_001024771
A_44_P1047467	-5.19667	7.90333e-05	RGD1305614_predicted	PREDICTED: Rattus norvegicus similar to IGF-II mRNA-binding protein 2 (predicted) (RGD1305614_predicted), mRNA [XM_221343]	XM_221343
A_44_P1047578	-1.96667	0.00295667	Cldn19	Rattus norvegicus claudin 19 (Cldn19), mRNA [NM_001008514]	NM_001008514
A_44_P1047710	-4.16	0.000196784	A_44_P1047710
A_44_P1047924	-1.85333	0.00123195	Herpud1	Rattus norvegicus homocysteine-inducible, endoplasmic reticulum stress-inducible, ubiquitin-like domain member 1 (Herpud1), mRNA [NM_053523]	NM_053523
A_44_P1048149	-3.36667	0.00889468	RGD1311830_predicted	PREDICTED: Rattus norvegicus similar to F-box protein FBL2 (predicted) (RGD1311830_predicted), mRNA [XM_343414]
A_44_P104821	-3.88333	0.00306567	Fstl1	Rattus norvegicus follistatin-like 1 (Fstl1), mRNA [NM_024369]	NM_024369
A_44_P1048234	-1.50333	0.0460525	RGD1565180_predicted	PREDICTED: Rattus norvegicus similar to Cartilage-associated protein precursor (predicted) (RGD1565180_predicted), mRNA [XM_343497]
A_44_P1048380	-2.44667	0.000298145	RGD1311381_predicted	Rattus norvegicus similar to hypothetical protein FLJ20037 (LOC300870), mRNA [XM_217218]
A_44_P1048687	-3.82333	0.000108239	AW920967	AW920967 EST352271 Rat gene index, normalized rat, norvegicus, Bento Soares Rattus norvegicus cDNA clone RGIHK44 5' end, mRNA sequence [AW920967]	AW920967
A_44_P1049015	-3.24333	2.50467e-06	LOC679221	PREDICTED: Rattus norvegicus similar to Microtubule-associated protein RP/EB family member 2 (APC-binding protein EB2) (End-binding protein 2) (EB2), transcript variant 3 (LOC679221), mRNA [XM_001055029]	XM_001055029
A_44_P1049020	-2.72667	0.000851347	LOC679221	PREDICTED: Rattus norvegicus similar to Microtubule-associated protein RP/EB family member 2 (APC-binding protein EB2) (End-binding protein 2) (EB2), transcript variant 3 (LOC679221), mRNA [XM_001055029]	XM_001055029
A_44_P1049242	-2.08	0.000504828	Ard1_predicted	PREDICTED: Rattus norvegicus N-acetyltransferase ARD1 homolog (S. cerevisiae) (predicted) (Ard1_predicted), mRNA [XM_343842]
A_44_P1049252	-2.08667	0.000808661	Naprt1	Rattus norvegicus nicotinate phosphoribosyltransferase domain containing 1 (Naprt1), mRNA [NM_207609]	NM_207609
A_44_P1049827	-3.72	0.00182581	Nsg1	Rattus norvegicus neuron specific gene family member 1 (Nsg1), mRNA [NM_024128]	NM_024128
A_44_P1049865	-1.03333	0.00372804	Crot	Rattus norvegicus carnitine O-octanoyltransferase (Crot), mRNA [NM_031987]	NM_031987
A_44_P1050054	-4.78667	0.00041159	Pygl	Rattus norvegicus liver glycogen phosphorylase (Pygl), mRNA [NM_022268]	NM_022268
A_44_P1050200	-3.67	6.44572e-05	RGD1307059_predicted	PREDICTED: Rattus norvegicus similar to RIKEN cDNA 1110035L05 (predicted) (RGD1307059_predicted), mRNA [XM_233720]
A_44_P1050473	-1.5	0.00166699	ENSRNOT00000006118	Zinc finger protein 4 (Fragment). [Source:Uniprot/SPTREMBL;Acc:P97643] [ENSRNOT00000006118]
A_44_P1050474	-1.52333	0.0147087	ENSRNOT00000006118	Zinc finger protein 4 (Fragment). [Source:Uniprot/SPTREMBL;Acc:P97643] [ENSRNOT00000006118]
A_44_P1051042	-1.28	0.00356331	C8g_predicted	PREDICTED: Rattus norvegicus complement component 8, gamma polypeptide (predicted) (C8g_predicted), mRNA [XM_215990]
A_44_P1051260	-4.78333	6.61332e-05	Zfhx4_predicted	PREDICTED: Rattus norvegicus zinc finger homeodomain 4 (predicted) (Zfhx4_predicted), mRNA [XM_226964]	XM_226964
A_44_P105163	-1.65333	0.000101713	ENSRNOT00000054897	PREDICTED: Rattus norvegicus similar to Dock1 protein (predicted) (RGD1566072_predicted), mRNA [XM_219424]
A_44_P1051724	-6.77333	0.000120156	Heph	Rattus norvegicus hephaestin (Heph), mRNA [NM_133304]	NM_133304
A_44_P105174	-1.12333	0.00602785	Tmem109	Rattus norvegicus transmembrane protein 109 (Tmem109), mRNA [NM_001007736]	NM_001007736
A_44_P1051799	-1.61667	0.019014	XM_215147	Rattus norvegicus similar to hypothetical protein MGC37888 (LOC293723), mRNA [XM_215147]	XM_215147
A_44_P1051894	-3.63667	1.32409e-05	LOC363915	PREDICTED: Rattus norvegicus similar to CG14446-PA (LOC363915), mRNA [XR_009243]	XR_009243
A_44_P1052046	-4.35667	0.0040117	RGD1562717_predicted	PREDICTED: Rattus norvegicus similar to ABI gene family, member 3 (NESH) binding protein (predicted) (RGD1562717_predicted), mRNA [XM_344015]
A_44_P1052067	-4.34333	1.02585e-06	Plekha4	Rattus norvegicus pleckstrin homology domain containing, family A (phosphoinositide binding specific) member 4 (Plekha4), mRNA [NM_199101]	NM_199101
A_44_P1052361	-2.08333	0.00414661	Slc39a8	Rattus norvegicus solute carrier family 39 (metal ion transporter), member 8 (Slc39a8), mRNA [NM_001011952]	NM_001011952
A_44_P1052868	-2.52667	0.000777121	CPG2	AF452647 Rattus norvegicus nesprin-1 mRNA, complete cds [AF452647]	AF452647
A_44_P1053772	-1.30333	0.00515629	Galt	Rattus norvegicus galactose-1-phosphate uridyl transferase (Galt), mRNA [NM_001013089]	NM_001013089
A_44_P1053951	-5.36	0.00130229	Ier5l	PREDICTED: Rattus norvegicus immediate early response 5-like (Ier5l), mRNA [XM_001079588]	XM_001079588
A_44_P105425	-2.00333	7.05511e-07	RGD1309236_predicted	PREDICTED: Rattus norvegicus similar to RIKEN cDNA B130055L09 (predicted) (RGD1309236_predicted), mRNA [XM_342661]
A_44_P1054280	-4.29667	0.000407061	Pck2_predicted	PREDICTED: Rattus norvegicus phosphoenolpyruvate carboxykinase 2 (mitochondrial) (predicted) (Pck2_predicted), mRNA [XM_341319]	XM_341319
A_44_P105497	-1.46333	0.000774156	LOC314860	PREDICTED: Rattus norvegicus similar to 60S ribosomal protein L7a (LOC314860), mRNA [XR_006256]	XR_006256
A_44_P1054991	-4.71667	0.00802731	Gli1	Zinc finger transcription factor GLI (Fragment). [Source:Uniprot/SPTREMBL;Acc:Q91WY6] [ENSRNOT00000009803]
A_44_P1054993	-5.11333	0.000122968	Gli1	PREDICTED: Rattus norvegicus GLI-Kruppel family member GLI1 (Gli1), mRNA [XM_345832]	XM_345832
A_44_P1055026	-1.78333	0.000493659	Rfxank	Rattus norvegicus regulatory factor X-associated ankyrin-containing protein (Rfxank), mRNA [NM_001013136]	NM_001013136
A_44_P105566	-2.38	0.00212273	A_44_P105566
A_44_P1055795	-1.09333	0.00643832	Rg9mtd1	Rattus norvegicus RNA (guanine-9-) methyltransferase domain containing 1 (Rg9mtd1), mRNA [NM_001008337]	NM_001008337
A_44_P1056161	-1.57	0.00647485	Prkab1	Rattus norvegicus protein kinase, AMP-activated, beta 1 non-catalytic subunit (Prkab1), mRNA [NM_031976]	NM_031976
A_44_P1056293	-2.26	0.00307623	Ppp2r5d	Ppp2r5d protein (Fragment). [Source:Uniprot/SPTREMBL;Acc:Q499R1] [ENSRNOT00000022862]
A_44_P1056599	-1.17333	0.0120022	XM_213637	Rattus norvegicus similar to Nit protein 2 (LOC288174), mRNA [XM_213637]	XM_213637
A_44_P1056682	-2.3	0.00515104	LOC498368	Rattus norvegicus similar to RIKEN cDNA 0610040J01 (LOC498368), mRNA [NM_001017500]	NM_001017500
A_44_P1057055	-4.26	0.000221478	Ccl12_predicted	PREDICTED: Rattus norvegicus chemokine (C-C motif) ligand 12 (predicted) (Ccl12_predicted), mRNA [XM_213425]	XM_213425
A_44_P1057176	-3.73	0.000188352	Geft	Rattus norvegicus RAC/CDC42 exchange factor (Geft), mRNA [NM_199395]	NM_199395
A_44_P1057658	-3.6	0.000174807	AA964832	AA964832 UI-R-C0-gx-c-03-0-UI.s1 UI-R-C0 Rattus norvegicus cDNA clone UI-R-C0-gx-c-03-0-UI 3', mRNA sequence [AA964832]	AA964832
A_44_P1057791	-1.87	0.0175824	Nme7	Rattus norvegicus non-metastatic cells 7, protein expressed in (Nme7), mRNA [NM_138532]	NM_138532
A_44_P1058932	-2.08667	0.0189873	Akr1b7	Rattus norvegicus aldo-keto reductase family 1, member B7 (Akr1b7), mRNA [NM_053781]	NM_053781
A_44_P105899	-3.6	0.000719047	BI289678	UI-R-DK0-cfi-g-12-0-UI.s1 UI-R-DK0 Rattus norvegicus cDNA clone UI-R-DK0-cfi-g-12-0-UI 3', mRNA sequence [BI289678]	BI289678
A_44_P1059056	-1.13667	0.00040005	Appbp1	Rattus norvegicus amyloid beta precursor protein binding protein 1 (Appbp1), mRNA [NM_032072]	NM_032072
A_44_P1059229	-3.65333	9.59491e-07	TC604652	Q88303_MPMV (Q88303) Envelope protein gp20E (Fragment), partial (7%) [TC604652]
A_44_P1060096	-2.04333	0.0306531	Cideb_predicted	PREDICTED: Rattus norvegicus cell death-inducing DNA fragmentation factor, alpha subunit-like effector B (predicted) (Cideb_predicted), mRNA [XM_344410]
A_44_P1060286	-3.37	0.00223353	S100a4	Rattus norvegicus S100 calcium-binding protein A4 (S100a4), mRNA [NM_012618]	NM_012618
A_44_P1060362	-3.21333	7.68973e-05	RGD735112	Rattus norvegicus similar to RIKEN cDNA 5830404H04 (RGD735112), mRNA [NM_199391]	NM_199391
A_44_P1060495	-1.04	0.0172123	Znf618_predicted	PREDICTED: Rattus norvegicus zinc finger protein 618 (predicted) (Znf618_predicted), mRNA [XM_233016]
A_44_P106541	-1.25667	0.000207733	Alg5	Rattus norvegicus asparagine-linked glycosylation 5 homolog (yeast, dolichyl-phosphate beta-glucosyltransferase) (Alg5), mRNA [NM_001025407]	NM_001025407
A_44_P106571	-4.44333	0.00192528	BP503923	BP503923 Rattus norvegicus insulinoma RINm5F Rattus norvegicus cDNA clone RI05705 5', mRNA sequence [BP503923]	BP503923
A_44_P107048	-2.31667	0.00879194	AW507352	AW507352 EST00068 Plasmid Subtractive Library of Rat Cerebrum (control) Rattus norvegicus cDNA clone 6thC10, mRNA sequence [AW507352]	AW507352
A_44_P1070826	-2.38333	0.00288868	Gng10	Rattus norvegicus guanine nucleotide binding protein (G protein), gamma 10 (Gng10), mRNA [NM_053660]	NM_053660
A_44_P1071100	-2.50333	0.000456758	LOC499120	PREDICTED: Rattus norvegicus hypothetical protein LOC499120 (LOC499120), mRNA [XM_574414]	XM_574414
A_44_P1071417	-1.26667	0.0310306	S69236	calpain II [rats, Wistar, embryo, muscle cells, myoblast, mRNA Partial, 117 nt]. [S69236]	S69236
A_44_P1071663	-3.71	0.000126314	Gnb4	Rattus norvegicus guanine nucleotide binding protein beta 4 subunit (Gnb4), mRNA [NM_001013910]	NM_001013910
A_44_P107184	-1.45667	0.0109105	Rbbp9	Rattus norvegicus retinoblastoma binding protein 9 (Rbbp9), mRNA [NM_019219]	NM_019219
A_44_P107300	-3.32	4.56935e-05	Adcy6	Rattus norvegicus adenylate cyclase 6 (Adcy6), mRNA [NM_012821]	NM_012821
A_44_P107308	-2.11667	0.00161132	Gfra1	Rattus norvegicus glial cell line derived neurotrophic factor family receptor alpha 1 (Gfra1), mRNA [NM_012959]	NM_012959
A_44_P107535	-5.92333	0.0016195	Ltbp4	PREDICTED: Rattus norvegicus latent transforming growth factor beta binding protein 4 (Ltbp4), mRNA [XM_238093]	XM_238093
A_44_P107605	-1.3	0.00186349	A_44_P107605
A_44_P107773	-1.44333	0.0102722	RGD1560815_predicted	PREDICTED: Rattus norvegicus similar to acidic ribosomal phosphoprotein P1 (predicted) (RGD1560815_predicted), mRNA [XM_225924]
A_44_P107792	-3.33	2.6421e-05	XM_229658	Rattus norvegicus similar to RIKEN cDNA 4933431D05 (LOC317026), mRNA [XM_229658]	XM_229658
A_44_P107821	-3.26667	0.0210693	Clic2	Rattus norvegicus chloride intracellular channel 2 (Clic2), mRNA [NM_001009651]	NM_001009651
A_44_P107923	-1.87	0.00508366	Alg6	Rattus norvegicus asparagine-linked glycosylation 6 homolog (yeast, alpha-1,3,-glucosyltransferase) (Alg6), mRNA [NM_001033709]	NM_001033709
A_44_P108063	-4.86667	0.00100807	Rhbdf1	Rattus norvegicus rhomboid family 1 (Drosophila) (Rhbdf1), mRNA [NM_001030034]	NM_001030034
A_44_P108291	-1.84333	3.12274e-05	Rbms2	Rattus norvegicus RNA binding motif, single stranded interacting protein 2 (Rbms2), mRNA [NM_001025403]	NM_001025403
A_44_P108296	-1.49	0.0101605	BF282095	BF282095 EST446686 Rat Gene Index, normalized rat, Rattus norvegicus cDNA Rattus norvegicus cDNA clone RGIDB70 3' sequence, mRNA sequence [BF282095]	BF282095
A_44_P108759	-1.85333	0.0657664	BM388124	BM388124 UI-R-DM1-cjz-l-15-0-UI.s1 UI-R-DM1 Rattus norvegicus cDNA clone UI-R-DM1-cjz-l-15-0-UI 3', mRNA sequence [BM388124]	BM388124
A_44_P109008	-3.99667	0.000730886	AA925099	AA925099 UI-R-A1-ei-b-03-0-UI.s1 UI-R-A1 Rattus norvegicus cDNA clone UI-R-A1-ei-b-03-0-UI 3' similar to gi [AA925099]	AA925099
A_44_P109283	-1.39	0.00817862	AA997322	AA997322 UI-R-C0-ho-d-06-0-UI.s1 UI-R-C0 Rattus norvegicus cDNA clone UI-R-C0-ho-d-06-0-UI 3', mRNA sequence [AA997322]	AA997322
A_44_P109514	-2.57333	0.0245272	Ablim2	Rattus norvegicus actin-binding LIM protein 2 (Ablim2), mRNA [NM_001001514]	NM_001001514
A_44_P110044	-2.83667	0.0112213	RGD1565561_predicted	PREDICTED: Rattus norvegicus similar to O-acyltransferase (membrane bound) domain containing 1 (predicted) (RGD1565561_predicted), mRNA [XM_001061818]
A_44_P110168	-4.99	1.50913e-05	ENSRNOT00000005042	PREDICTED: Rattus norvegicus LanC lantibiotic synthetase component C-like 3 (bacterial) (predicted) (Lancl3_predicted), mRNA [XM_228739]
A_44_P110429	-1.97667	0.00069088	RGD1307493_predicted	AGENCOURT_31645642 NIH_MGC_251 Rattus norvegicus cDNA clone IMAGE:7387527 5', mRNA sequence [CV112999]
A_44_P111337	-1.15333	0.0032738	AW915033	AW915033 EST346337 Normalized rat ovary, Bento Soares Rattus sp. cDNA clone RGIBN69 5' end, mRNA sequence [AW915033]	AW915033
A_44_P111375	-1.42	0.00832425	AA850893	AA850893 EST193661 Normalized rat ovary, Bento Soares Rattus sp. cDNA clone ROVAO09 3' end, mRNA sequence [AA850893]	AA850893
A_44_P111379	-1.41	0.0283132	AI137605	AI137605 UI-R-C0-ho-g-12-0-UI.s1 UI-R-C0 Rattus norvegicus cDNA clone UI-R-C0-ho-g-12-0-UI 3', mRNA sequence [AI137605]	AI137605
A_44_P111489	-4.97333	0.000498135	BG671456	DRNBSA07 Rat DRG Library Rattus norvegicus cDNA clone DRNBSA07 5', mRNA sequence [BG671456]	BG671456
A_44_P111989	-1.60333	0.00874838	AB007601	Rattus norvegicus mRNA for sproutin, partial sequence. [AB007601]	AB007601
A_44_P112237	-1.33333	0.00232167	ENSRNOT00000052249
A_44_P112481	-2.55667	1.32607e-06	BF525199	UI-R-AB1-ys-h-01-0-UI.r1 UI-R-AB1 Rattus norvegicus cDNA clone UI-R-AB1-ys-h-01-0-UI 5', mRNA sequence [BF525199]	BF525199
A_44_P112527	-3.21667	0.0124787	LOC691521	Rattus norvegicus similar to mKIAA1781 protein (LOC363079), mRNA [XM_343410]
A_44_P112774	-3.28333	0.0111553	BQ202061	BQ202061 UI-R-EB1-cle-i-10-0-UI.s1 UI-R-EB1 Rattus norvegicus cDNA clone UI-R-EB1-cle-i-10-0-UI 3', mRNA sequence [BQ202061]	BQ202061
A_44_P113273	-1.57333	0.0569412	CA507265	CA507265 UI-R-FS1-cqj-j-16-0-UI.s1 NCI_CGAP_FS1 Rattus norvegicus cDNA clone IMAGE:7363794 3', mRNA sequence [CA507265]	CA507265
A_44_P113360	-1.59333	0.00422038	AI102738	AI102738 EST212027 Normalized rat embryo, Bento Soares Rattus sp. cDNA clone REMBR90 3' end, mRNA sequence [AI102738]	AI102738
A_44_P113430	-1.28667	0.00111554	RGD1563660_predicted	PREDICTED: Rattus norvegicus similar to chondroitin sulfate GalNAcT-2 (predicted) (RGD1563660_predicted), mRNA [XM_232316]	XM_232316
A_44_P114184	-5.07667	0.00125155	Ssg1	Rattus norvegicus steroid sensitive gene 1 (Ssg1), mRNA [NM_022543]	NM_022543
A_44_P114638	-1.32667	0.000632606	Tsen2	Rattus norvegicus tRNA splicing endonuclease 2 homolog (S. cerevisiae) (Tsen2), mRNA [NM_001014057]	NM_001014057
A_44_P114788	-4.14667	0.00262782	Adamts8_predicted	PREDICTED: Rattus norvegicus a disintegrin-like and metallopeptidase (reprolysin type) with thrombospondin type 1 motif, 8 (predicted) (Adamts8_predicted), mRNA [XM_235977]
A_44_P114822	-1.22333	0.0185153	Znf167_predicted	Rattus norvegicus similar to zinc finger protein ZFP (LOC363170), mRNA [XM_343509]	XM_343509
A_44_P115293	-4.27	6.95748e-05	Copz2_predicted	PREDICTED: Rattus norvegicus coatomer protein complex, subunit zeta 2 (predicted) (Copz2_predicted), mRNA [XM_001081315]	XM_001081315
A_44_P115764	-1.7	0.0748187	AA996522	AA996522 UI-R-C0-he-d-01-0-UI.s1 UI-R-C0 Rattus norvegicus cDNA clone UI-R-C0-he-d-01-0-UI 3', mRNA sequence [AA996522]	AA996522
A_44_P115814	-3.21667	0.0019737	AI044097	AI044097 UI-R-C1-jv-b-02-0-UI.s1 UI-R-C1 Rattus norvegicus cDNA clone UI-R-C1-jv-b-02-0-UI 3', mRNA sequence [AI044097]	AI044097
A_44_P115841	-2.67	0.013331	AI013149	AI013149 EST207824 Normalized rat spleen, Bento Soares Rattus sp. cDNA clone RSPBH21 3' end, mRNA sequence [AI013149]	AI013149
A_44_P115847	-2.47	0.0271862	AA899448	AA899448 UI-R-E0-cu-g-01-0-UI.s2 UI-R-E0 Rattus norvegicus cDNA clone UI-R-E0-cu-g-01-0-UI 3' similar to gi [AA899448]	AA899448
A_44_P116221	-1.18667	0.000421721	ENSRNOT00000016167	Cdig2 protein (Fragment). [Source:Uniprot/SPTREMBL;Acc:Q642F9] [ENSRNOT00000016167]
A_44_P116591	-1.69	0.0528308	Cx3cl1	Rattus norvegicus chemokine (C-X3-C motif) ligand 1 (Cx3cl1), mRNA [NM_134455]	NM_134455
A_44_P116768	-3.19	0.00169779	XM_215126	Rattus norvegicus similar to putative haemopoietic membrane protein (LOC293617), mRNA [XM_215126]	XM_215126
A_44_P116858	-1.53	0.0844602	A_44_P116858
A_44_P117107	-1.58333	0.0056414	Rpsa	Rattus norvegicus ribosomal protein SA (Rpsa), mRNA [NM_017138]	NM_017138
A_44_P117296	-2.94	0.00222093	XM_346074	Rattus norvegicus similar to FLI-LRR associated protein-1 (LOC367314), mRNA [XM_346074]	XM_346074
A_44_P117955	-1.51333	0.0188308	AI103105	AI103105 EST212394 Normalized rat embryo, Bento Soares Rattus sp. cDNA clone REMBX32 3' end, mRNA sequence [AI103105]	AI103105
A_44_P118540	-2.24	0.00485171	Erbb2	Rattus norvegicus v-erb-b2 erythroblastic leukemia viral oncogene homolog 2, neuro/glioblastoma derived oncogene homolog (avian) (Erbb2), mRNA [NM_017003]	NM_017003
A_44_P118590	-1.27	0.0204406	AW914340	AW914340 EST345644 Normalized rat brain, Bento Soares Rattus sp. cDNA clone RGIAD63 5' end, mRNA sequence [AW914340]	AW914340
A_44_P118666	-2.75667	5.17788e-05	Hs3st1	Rattus norvegicus heparan sulfate (glucosamine) 3-O-sulfotransferase 1 (Hs3st1), mRNA [NM_053391]	NM_053391
A_44_P118724	-2.54	2.37934e-05	Arc	Rattus norvegicus activity regulated cytoskeletal-associated protein (Arc), mRNA [NM_019361]	NM_019361
A_44_P118878	-2.33	6.56816e-06	Pcdhb7	Protocadherin-T3 (Fragment). [Source:Uniprot/SPTREMBL;Acc:Q9JIU3] [ENSRNOT00000027188]
A_44_P119160	-3.09667	0.00648697	Papss2_predicted	PREDICTED: Rattus norvegicus 3'-phosphoadenosine 5'-phosphosulfate synthase 2 (predicted) (Papss2_predicted), mRNA [XM_215288]	XM_215288
A_44_P119226	-2.26333	0.00171225	Ankrd50_predicted	Rattus norvegicus similar to Hypothetical protein KIAA1223 (LOC294988), mRNA [XM_215553]	XM_215553
A_44_P119486	-1.67333	0.000246658	RGD1304935_predicted	PREDICTED: Rattus norvegicus similar to CG12467-PA (predicted) (RGD1304935_predicted), mRNA [XM_233830]
A_44_P119658	-2.32	0.000224833	Dusp14_predicted	Rattus norvegicus dual specificity phosphatase 14 (predicted) (Dusp14_predicted), mRNA [NM_001079893]	NM_001079893
A_44_P120068	-1.81667	0.0301916	AA800803	AA800803 EST190300 Normalized rat lung, Bento Soares Rattus sp. cDNA clone RLUAL62 3' end, mRNA sequence [AA800803]	AA800803
A_44_P120231	-1.15667	0.0263622	Snag1_predicted	PREDICTED: Rattus norvegicus sorting nexin associated golgi protein 1 (predicted) (Snag1_predicted), mRNA [XM_226769]	XM_226769
A_44_P120270	-1.96333	0.00608864	AA996955	AA996955 UI-R-C0-hk-e-07-0-UI.s1 UI-R-C0 Rattus norvegicus cDNA clone UI-R-C0-hk-e-07-0-UI 3', mRNA sequence [AA996955]	AA996955
A_44_P120318	-5.52	1.36749e-05	AI179399	AI179399 EST223101 Normalized rat spleen, Bento Soares Rattus sp. cDNA clone RSPCG71 3' end, mRNA sequence [AI179399]	AI179399
A_44_P120669	-1.18	0.00362057	AI511097	UI-R-C2p-oi-d-02-0-UI.s1 UI-R-C2p Rattus norvegicus cDNA clone UI-R-C2p-oi-d-02-0-UI 3', mRNA sequence [AI511097]	AI511097
A_44_P120740	-1.24	0.0393854	AA800054	AA800054 EST189551 Normalized rat heart, Bento Soares Rattus sp. cDNA clone RHEAI86 3' end, mRNA sequence [AA800054]	AA800054
A_44_P121187	-3.88667	0.00357618	ENSRNOT00000045323	Sodium channel protein type 2 subunit alpha (Sodium channel protein type II subunit alpha) (Voltage-gated sodium channel subunit alpha Nav1.2) (Sodium channel protein, brain II subunit alpha). [Source:Uniprot/SWISSPROT;Acc:P04775] [ENSRNOT00000045323]
A_44_P121390	-1.15333	0.00882664	Phf10	Rattus norvegicus PHD finger protein 10 (Phf10), mRNA [NM_001024747]	NM_001024747
A_44_P121401	-1.10667	0.0115705	ENSRNOT00000060568	PREDICTED: Rattus norvegicus similar to Protein CXorf17 homolog (LOC679485), mRNA [XM_001056595]
A_44_P121658	-4.66	0.0164415	Cdh5_predicted	PREDICTED: Rattus norvegicus cadherin 5 (predicted) (Cdh5_predicted), mRNA [XM_226213]	XM_226213
A_44_P121736	-1.08667	0.00117683	RGD1564338_predicted	PREDICTED: Rattus norvegicus similar to aminoacylase 1 (predicted) (RGD1564338_predicted), mRNA [XM_346293]	XM_346293
A_44_P121796	-2.76333	0.0109112	XM_343751	Rattus norvegicus similar to RIKEN cDNA 4933431D05 (LOC363429), mRNA [XM_343751]	XM_343751
A_44_P122252	-2.64333	0.000698218	Stc2	Rattus norvegicus stanniocalcin 2 (Stc2), mRNA [NM_022230]	NM_022230
A_44_P122644	-1.08667	0.0304083	LOC498601	UI-R-C1-ki-b-03-0-UI.s1 UI-R-C1 Rattus norvegicus cDNA clone UI-R-C1-ki-b-03-0-UI 3', mRNA sequence [AI044806]	AI044806
A_44_P122777	-2.15333	0.000952582	AI170696	AI170696 EST216632 Normalized rat muscle, Bento Soares Rattus sp. cDNA clone RMUBA11 3' end, mRNA sequence [AI170696]	AI170696
A_44_P123156	-2.9	2.42839e-05	AA894004	AA894004 EST197807 Normalized rat placenta, Bento Soares Rattus sp. cDNA clone RPLAO48 3' end, mRNA sequence [AA894004]	AA894004
A_44_P123158	-2.96667	9.59899e-05	AA965150	AA965150 UI-R-C0-hc-h-05-0-UI.s1 UI-R-C0 Rattus norvegicus cDNA clone UI-R-C0-hc-h-05-0-UI 3', mRNA sequence [AA965150]	AA965150
A_44_P123483	-1.45	0.00142376	LOC690050	Rattus norvegicus similar to Thiopurine S-methyltransferase (Thiopurine methyltransferase) (LOC690050), mRNA [NM_001079531]	NM_001079531
A_44_P123515	-1.78667	0.00785935	Prpg2	Rattus norvegicus proline-rich proteoglycan 2 (Prpg2), mRNA [NM_172065]	NM_172065
A_44_P123954	-1.02333	0.00599887	XM_226181	Rattus norvegicus similar to eukaryotic translation elongation factor 1 alpha 2 (LOC291800), mRNA [XM_226181]	XM_226181
A_44_P124303	-1.07	0.00816779	XM_237361	Rattus norvegicus similar to Sp140 protein (LOC316580), mRNA [XM_237361]	XM_237361
A_44_P124355	-1.97333	0.0111062	BE107098	BE107098 UI-R-BS1-ayp-g-12-0-UI.s1 UI-R-BS1 Rattus norvegicus cDNA clone UI-R-BS1-ayp-g-12-0-UI 3', mRNA sequence [BE107098]	BE107098
A_44_P124717	-1.74	0.00413972	Rbm34	Rattus norvegicus RNA binding motif protein 34 (Rbm34), mRNA [NM_001014015]	NM_001014015
A_44_P124733	-4.39	0.0207049	Zp2	Rattus norvegicus zona pellucida glycoprotein 2 (Zp2), mRNA [NM_031150]	NM_031150
A_44_P125404	-1.74667	0.0688517	AA900680	AA900680 UI-R-E0-di-h-06-0-UI.s1 UI-R-E0 Rattus norvegicus cDNA clone UI-R-E0-di-h-06-0-UI 3' similar to gi [AA900680]	AA900680
A_44_P125487	-2.34333	0.021888	BM986254	BM986254 EST531708 Rat gene index, normalized rat, norvegicus Rattus norvegicus cDNA clone RGIAC48 3' end similar to cyclin-dependent kinase 4, mRNA sequence [BM986254]	BM986254
A_44_P125681	-1.28	0.00158345	Dnmt1	Rattus norvegicus DNA (cytosine-5-)-methyltransferase 1 (Dnmt1), mRNA [NM_053354]	NM_053354
A_44_P125733	-2.87667	0.0013118	Madcam1	Rattus norvegicus mucosal vascular addressin cell adhesion molecule 1 (Madcam1), mRNA [NM_019317]	NM_019317
A_44_P125843	-4.09667	0.000261923	Ppfia4	Liprin-alpha-4 (Protein tyrosine phosphatase receptor type f polypeptide-interacting protein alpha-4) (PTPRF-interacting protein alpha-4) (Fragment). [Source:Uniprot/SWISSPROT;Acc:Q91Z80] [ENSRNOT00000039540]
A_44_P126021	-6.96667	5.08746e-05	Igf1	Rattus norvegicus insulin-like growth factor 1 (Igf1), transcript variant 4, mRNA [NM_001082479]	NM_001082479
A_44_P126261	-4.40333	2.15599e-07	DV725004	RVL17096 Wackym-Soares normalized rat vestibular cDNA library Rattus norvegicus cDNA 5', mRNA sequence [DV725004]	DV725004
A_44_P126572	-1.25333	0.0114876	Znf251_predicted	PREDICTED: Rattus norvegicus zinc finger protein 251 (predicted) (Znf251_predicted), mRNA [XM_345851]
A_44_P126597	-1.46333	9.44806e-05	Paqr4	Rattus norvegicus progestin and adipoQ receptor family member IV (Paqr4), mRNA [NM_001017377]	NM_001017377
A_44_P126868	-3.83667	5.78326e-05	Fkbp1b	Rattus norvegicus FK506 binding protein 1b (Fkbp1b), mRNA [NM_022675]	NM_022675
A_44_P127294	-3.18	2.50402e-05	BM386689	BM386689 UI-R-CN1-cjg-p-17-0-UI.s1 UI-R-CN1 Rattus norvegicus cDNA clone UI-R-CN1-cjg-p-17-0-UI 3', mRNA sequence [BM386689]	BM386689
A_44_P127727	-1.42333	0.0625154	AA899970	AA899970 UI-R-E0-cr-h-08-0-UI.s2 UI-R-E0 Rattus norvegicus cDNA clone UI-R-E0-cr-h-08-0-UI 3' similar to gi [AA899970]	AA899970
A_44_P127749	-3.08667	1.75994e-05	RGD1306105_predicted	BF289788 EST454379 Rat Gene Index, normalized rat, Rattus norvegicus cDNA Rattus norvegicus cDNA clone RGIHL04, mRNA sequence [BF289788]
A_44_P127784	-3.02	0.00546375	AW914767	AW914767 EST346071 Normalized rat ovary, Bento Soares Rattus sp. cDNA clone RGIBH04 5' end, mRNA sequence [AW914767]	AW914767
A_44_P127829	-4.31	0.0129842	BM384204	BM384204 UI-R-DZ0-cks-l-24-0-UI.s1 NCI_CGAP_DZ0 Rattus norvegicus cDNA clone IMAGE:7338890 3', mRNA sequence [BM384204]	BM384204
A_44_P127933	-2.72	0.00837245	AI715140	AI715140 UI-R-Y0-abl-f-11-0-UI.s1 UI-R-Y0 Rattus norvegicus cDNA clone UI-R-Y0-abl-f-11-0-UI 3', mRNA sequence [AI715140]	AI715140
A_44_P128747	-1.64667	0.0507062	XM_343745	Rattus norvegicus similar to RIKEN cDNA 1700081O22 (LOC363422), mRNA [XM_343745]	XM_343745
A_44_P129029	-2.29333	9.38462e-05	Hoxa7	Homeobox protein Hox-A7 (Hox-1.1) (Homeobox protein R5) (Fragment). [Source:Uniprot/SWISSPROT;Acc:P09634] [ENSRNOT00000008782]
A_44_P129407	-1.52	0.0212431	BF281577	BF281577 EST446168 Rat Gene Index, normalized rat, Rattus norvegicus cDNA Rattus norvegicus cDNA clone RGIAN14 similar to reticulocalbin, mRNA sequence [BF281577]	BF281577
A_44_P129665	-3.49	0.00403937	AI717054	AI717054 UI-R-Y0-acu-d-09-0-UI.s1 UI-R-Y0 Rattus norvegicus cDNA clone UI-R-Y0-acu-d-09-0-UI 3', mRNA sequence [AI717054]	AI717054
A_44_P129666	-2.03	0.00917681	AI717054	AI717054 UI-R-Y0-acu-d-09-0-UI.s1 UI-R-Y0 Rattus norvegicus cDNA clone UI-R-Y0-acu-d-09-0-UI 3', mRNA sequence [AI717054]	AI717054
A_44_P129685	-1.44333	0.00747708	AW142659	AW142659 EST292911 Normalized rat embryo, Bento Soares Rattus sp. cDNA clone RGIAR65 5' end, mRNA sequence [AW142659]	AW142659
A_44_P129714	-1.06667	0.00477726	Ctsf	Rattus norvegicus cathepsin F (Ctsf), mRNA [NM_001034110]	NM_001034110
A_44_P129749	-4	6.06946e-05	Crabp2	Rattus norvegicus cellular retinoic acid binding protein 2 (Crabp2), mRNA [NM_017244]	NM_017244
A_44_P129840	-1.52	0.0958547	AW525988	AW525988 UI-R-BO1-aiy-a-05-0-UI.s1 UI-R-BO1 Rattus norvegicus cDNA clone UI-R-BO1-aiy-a-05-0-UI 3', mRNA sequence [AW525988]	AW525988
A_44_P130166	-3.75	1.41414e-05	LOC683788	AGENCOURT_31530855 NIH_MGC_270 Rattus norvegicus cDNA clone IMAGE:7445388 5', mRNA sequence [CV109605]	CV109605
A_44_P130333	-1.92	0.000126653	Mmp11	Rattus norvegicus matrix metallopeptidase 11 (Mmp11), mRNA [NM_012980]	NM_012980
A_44_P130582	-3.42333	0.00107808	Prelp	Rattus norvegicus proline arginine-rich end leucine-rich repeat protein (Prelp), mRNA [NM_053385]	NM_053385
A_44_P130722	-1.40333	6.48175e-05	Nmb_predicted	PREDICTED: Rattus norvegicus neuromedin B (predicted) (Nmb_predicted), mRNA [XM_218815]	XM_218815
A_44_P130909	-1.07333	0.00515931	LOC499778	PREDICTED: Rattus norvegicus similar to 60S ribosomal protein L7a (LOC499778), mRNA [XR_006491]	XR_006491
A_44_P131290	-2.06	0.00315432	RGD1559882_predicted	PREDICTED: Rattus norvegicus similar to hypothetical protein E130310N06 (predicted) (RGD1559882_predicted), mRNA [XM_237535]
A_44_P131583	-3.35333	8.84933e-05	DV729096	RVL21860 Wackym-Soares normalized rat vestibular cDNA library Rattus norvegicus cDNA 5', mRNA sequence [DV729096]	DV729096
A_44_P132062	-1.93667	0.133802	AA926067	AA926067 UI-R-A1-el-d-11-0-UI.s1 UI-R-A1 Rattus norvegicus cDNA clone UI-R-A1-el-d-11-0-UI 3' similar to gi [AA926067]	AA926067
A_44_P132291	-1.00667	8.27754e-05	Ipo9_predicted	PREDICTED: Rattus norvegicus importin 9 (predicted) (Ipo9_predicted), mRNA [XM_222661]
A_44_P132482	-1.17667	0.00157969	BM986337	BM986337 EST531245 Rat gene index, normalized rat, norvegicus Rattus norvegicus cDNA clone RGIAE63 5' end, mRNA sequence [BM986337]	BM986337
A_44_P132960	-5.42333	4.48009e-07	S100a3	Rattus norvegicus S100 calcium binding protein A3 (S100a3), mRNA [NM_053681]	NM_053681
A_44_P133196	-4.02	4.99916e-05	Adamts12_predicted	Rattus norvegicus similar to metalloprotease disintegrin 12 protein (LOC294809), mRNA [XM_226837]
A_44_P133226	-3.97333	2.28507e-05	Stox2	Rattus norvegicus similar to knockout CG10573-PA (LOC306459), mRNA [XM_224852]
A_44_P133298	-3.66333	0.000693669	Pcdhb15_predicted	PREDICTED: Rattus norvegicus protocadherin beta 15 (predicted) (Pcdhb15_predicted), mRNA [XM_001055818]
A_44_P133485	-2.82667	2.14452e-08	LOC362564	PREDICTED: Rattus norvegicus hypothetical LOC362564 (LOC362564), mRNA [XM_342883]
A_44_P133581	-1.11333	0.00587076	RGD1560736_predicted	PREDICTED: Rattus norvegicus similar to solute carrier family 9 (sodium/hydrogen exchanger), isoform 9 (predicted) (RGD1560736_predicted), mRNA [XM_001064905]	XM_001064905
A_44_P134070	-1.57	0.000120212	Txnrd1	Rattus norvegicus thioredoxin reductase 1 (Txnrd1), mRNA [NM_031614]	NM_031614
A_44_P134143	-2.7	0.0087839	Hspb8	Rattus norvegicus heat shock 22kDa protein 8 (Hspb8), mRNA [NM_053612]	NM_053612
A_44_P134213	-1.12667	0.000646225	Tpm1	Rattus norvegicus tropomyosin 1, alpha (Tpm1), transcript variant 2, mRNA [NM_001034069]	NM_001034069
A_44_P134672	-1.17667	0.00208027	Snapc3	Rattus norvegicus small nuclear RNA activating complex, polypeptide 3 (Snapc3), mRNA [NM_001013212]	NM_001013212
A_44_P134676	-1.17667	0.00768979	Snapc3	Rattus norvegicus small nuclear RNA activating complex, polypeptide 3 (Snapc3), mRNA [NM_001013212]	NM_001013212
A_44_P134917	-2.30333	0.0112923	AW142508	AW142508 EST292760 Normalized rat embryo, Bento Soares Rattus sp. cDNA clone RGIAO11 5' end, mRNA sequence [AW142508]	AW142508
A_44_P135424	-2.38	0.0218588	XM_223116	Rattus norvegicus similar to 6820428L09 protein (LOC305101), mRNA [XM_223116]	XM_223116
A_44_P135730	-1.70333	0.000326599	RGD1561594_predicted	PREDICTED: Rattus norvegicus similar to testis-specific farnesyl pyrophosphate synthetase (predicted) (RGD1561594_predicted), mRNA [XM_228802]	XM_228802
A_44_P135843	-1.07	0.00635013	Rps10	Rattus norvegicus ribosomal protein S10 (Rps10), mRNA [NM_031109]	NM_031109
A_44_P136020	-1.67333	0.0707569	BQ199246	BQ199246 UI-R-DQ1-clj-l-02-0-UI.s1 UI-R-DQ1 Rattus norvegicus cDNA clone UI-R-DQ1-clj-l-02-0-UI 3', mRNA sequence [BQ199246]	BQ199246
A_44_P136730	-1.23	0.000925624	LOC682543	PREDICTED: Rattus norvegicus similar to histone 2a (LOC682543), mRNA [XM_001061959]	XM_001061959
A_44_P136744	-1.88667	0.0080529	BE115639	UI-R-BJ1-avy-c-04-0-UI.s1 UI-R-BJ1 Rattus norvegicus cDNA clone UI-R-BJ1-avy-c-04-0-UI 3', mRNA sequence [BE115639]	BE115639
A_44_P136841	-1.71667	0.00356517	AI014169	AI014169 EST207724 Normalized rat spleen, Bento Soares Rattus sp. cDNA clone RSPBF88 3' end, mRNA sequence [AI014169]	AI014169
A_44_P136845	-1.33333	0.0244133	Spag9_predicted	PREDICTED: Rattus norvegicus sperm associated antigen 9 (predicted) (Spag9_predicted), mRNA [XM_340879]	XM_340879
A_44_P136857	-3.81333	0.00745745	LOC301509	PREDICTED: Rattus norvegicus similar to tensin (LOC301509), mRNA [XM_237286]	XM_237286
A_44_P137039	-1.60333	0.00533907	AA964058	AA964058 UI-R-C0-gw-a-12-0-UI.s1 UI-R-C0 Rattus norvegicus cDNA clone UI-R-C0-gw-a-12-0-UI 3', mRNA sequence [AA964058]	AA964058
A_44_P137040	-1.66	0.0777726	AA964058	AA964058 UI-R-C0-gw-a-12-0-UI.s1 UI-R-C0 Rattus norvegicus cDNA clone UI-R-C0-gw-a-12-0-UI 3', mRNA sequence [AA964058]	AA964058
A_44_P137322	-3.34	0.00788235	Lhx9	Rattus norvegicus LIM homeobox 9 (Lhx9), mRNA [NM_181367]	NM_181367
A_44_P137356	-1.87	0.000147568	Herpud1	Rattus norvegicus homocysteine-inducible, endoplasmic reticulum stress-inducible, ubiquitin-like domain member 1 (Herpud1), mRNA [NM_053523]	NM_053523
A_44_P137605	-3.35	5.15934e-05	Pde5a	cGMP-specific 3',5'-cyclic phosphodiesterase (EC 3.1.4.35) (CGB-PDE) (cGMP-binding cGMP-specific phosphodiesterase). [Source:Uniprot/SWISSPROT;Acc:O54735] [ENSRNOT00000019638]
A_44_P137721	-2.93	0.000717679	Ttyh3_predicted	Rattus norvegicus similar to tweety homolog 2 (LOC304315), mRNA [XM_221962]
A_44_P137732	-1.99	0.00244272	XM_344104	Rattus norvegicus similar to 40S ribosomal protein S2 (LOC363911), mRNA [XM_344104]	XM_344104
A_44_P137996	-1.15667	0.0341185	Tcof1_predicted	Rattus norvegicus similar to treacle (LOC291571), mRNA [XM_214552]	XM_214552
A_44_P138057	-1.16	0.000747698	Rpl13	Rattus norvegicus ribosomal protein L13 (Rpl13), mRNA [NM_031101]	NM_031101
A_44_P138157	-2.22667	0.00612255	RGD1309236_predicted	PREDICTED: Rattus norvegicus similar to RIKEN cDNA B130055L09 (predicted) (RGD1309236_predicted), mRNA [XM_342661]
A_44_P138230	-1.13333	0.03122	XM_236238	Rattus norvegicus similar to Elongation factor 1-alpha 1 (EF-1-alpha-1) (Elongation factor 1 A-1) (eEF1A-1) (Elongation factor Tu) (EF-Tu) (LOC315661), mRNA [XM_236238]	XM_236238
A_44_P138495	-1.03	0.00064949	CB545207	CB545207 AMGNNUC:SRVC1-00121-D10-A srvc1 (10901) Rattus norvegicus cDNA clone srvc1-00121-d10 5', mRNA sequence [CB545207]	CB545207
A_44_P138757	-2.23667	0.00150101	AI169359	AI169359 EST215202 Normalized rat kidney, Bento Soares Rattus sp. cDNA clone RKIBR28 3' end, mRNA sequence [AI169359]	AI169359
A_44_P139042	-2.14	0.00209373	Znf579_predicted	PREDICTED: Rattus norvegicus zinc finger protein 579 (predicted) (Znf579_predicted), mRNA [XM_218200]
A_44_P139211	-1.38667	0.102758	AA925900	AA925900 UI-R-A1-es-e-07-0-UI.s1 UI-R-A1 Rattus norvegicus cDNA clone UI-R-A1-es-e-07-0-UI 3' similar to gi [AA925900]	AA925900
A_44_P139494	-1.77667	0.00359987	AI233983	AI233983 EST230671 Normalized rat lung, Bento Soares Rattus sp. cDNA clone RLUCT72 3' end, mRNA sequence [AI233983]	AI233983
A_44_P139500	-2.12333	0.00248897	AI233983	AI233983 EST230671 Normalized rat lung, Bento Soares Rattus sp. cDNA clone RLUCT72 3' end, mRNA sequence [AI233983]	AI233983
A_44_P139744	-4.56667	3.01429e-07	Id3	Rattus norvegicus inhibitor of DNA binding 3 (Id3), mRNA [NM_013058]	NM_013058
A_44_P139894	-2.83333	0.00125469	ENSRNOT00000022042	FGFR2 protein (Fragment). [Source:Uniprot/SPTREMBL;Acc:Q9R293] [ENSRNOT00000022042]
A_44_P139939	-3.06667	5.85149e-05	Cp	Rattus norvegicus ceruloplasmin (Cp), mRNA [NM_012532]	NM_012532
A_44_P140026	-3.11	0.00473917	Tle2	Rattus norvegicus transducin-like enhancer of split 2, homolog of Drosophila E(spl) (Tle2), mRNA [NM_001039013]	NM_001039013
A_44_P140148	-5.42	0.000338487	Cd248_predicted	PREDICTED: Rattus norvegicus CD248 antigen, endosialin (predicted) (Cd248_predicted), mRNA [XM_238151]
A_44_P140244	-1.55	0.0325406	ENSRNOT00000016541	PREDICTED: Rattus norvegicus similar to Pentraxin-related protein PTX3 precursor (Pentaxin-related protein PTX3) (Tumor necrosis factor-inducible protein TSG-14) (LOC682447), mRNA [XM_001061206]
A_44_P140266	-1.86333	0.000414477	Slc22a15_predicted	PREDICTED: Rattus norvegicus solute carrier family 22 (organic cation transporter), member 15 (predicted) (Slc22a15_predicted), mRNA [XM_227523]
A_44_P140400	-1.53333	0.000187101	Rpl10a	Rattus norvegicus ribosomal protein L10A (Rpl10a), mRNA [NM_031065]	NM_031065
A_44_P140449	-1.46333	0.000208567	LOC683694	PREDICTED: Rattus norvegicus similar to glyoxylate reductase [XM_001055358]
A_44_P140514	-2.75667	0.00236424	RGD1563607_predicted	PREDICTED: Rattus norvegicus similar to centromere protein A (predicted) (RGD1563607_predicted), mRNA [XM_216657]
A_44_P140557	-1.75	8.15854e-05	Dock6_predicted	PREDICTED: Rattus norvegicus dedicator of cytokinesis 6 (predicted) (Dock6_predicted), mRNA [XM_345909]	XM_345909
A_44_P140591	-1.74	0.030303	Lrp12_predicted	Rattus norvegicus similar to RIKEN cDNA C820005L12 (LOC314941), mRNA [XM_235261]
A_44_P140684	-3.65333	0.00939468	Col8a1_predicted	PREDICTED: Rattus norvegicus procollagen, type VIII, alpha 1 (predicted) (Col8a1_predicted), mRNA [XM_221536]
A_44_P140726	-1.74333	0.00952481	BI298478	BI298478 UI-R-CV2-chi-h-04-0-UI.s1 UI-R-CV2 Rattus norvegicus cDNA clone UI-R-CV2-chi-h-04-0-UI 3', mRNA sequence [BI298478]	BI298478
A_44_P141075	-2.61667	2.82973e-05	AI011151	AI011151 EST205602 Normalized rat ovary, Bento Soares Rattus sp. cDNA clone ROVAQ18 3' end, mRNA sequence [AI011151]	AI011151
A_44_P141288	-2.01667	0.000406353	Rab34	Rattus norvegicus RAB34, member of RAS oncogene family (Rab34), mRNA [NM_001012140]	NM_001012140
A_44_P141797	-2.34667	0.000330073	Mllt3	Rattus norvegicus myeloid [BC129089]	BC129089
A_44_P141840	-1.19	0.00297308	BG670847	BG670847 DRNBGE07 Rat DRG Library Rattus norvegicus cDNA clone DRNBGE07 5', mRNA sequence [BG670847]	BG670847
A_44_P141919	-5.01	0.00396461	Cdh6	Rattus norvegicus cadherin 6 (Cdh6), mRNA [NM_012927]	NM_012927
A_44_P142242	-4.70333	0.000475226	Cdh1	Rattus norvegicus cadherin 1 (Cdh1), mRNA [NM_031334]	NM_031334
A_44_P142306	-1.59	0.000234291	A_44_P142306
A_44_P142391	-2.35	0.000912959	LOC360919	PREDICTED: Rattus norvegicus similar to alpha-fetoprotein (LOC360919), mRNA [XM_341193]	XM_341193
A_44_P142697	-4.49333	0.00461562	TC622901
A_44_P142724	-1.04	0.00660355	ENSRNOT00000017081	PREDICTED: Rattus norvegicus minichromosome maintenance deficient 3 (S. cerevisiae) (predicted) (Mcm3_predicted), mRNA [XM_236988]
A_44_P143223	-1.8	0.000187057	CB606387	CB606387 AMGNNUC:SRVC1-00110-F2-A srvc1 (10901) Rattus norvegicus cDNA clone srvc1-00110-f2 5', mRNA sequence [CB606387]	CB606387
A_44_P143886	-2.11667	0.00282304	Insig1	Rattus norvegicus insulin induced gene 1 (Insig1), mRNA [NM_022392]	NM_022392
A_44_P143896	-1.47333	0.0154375	BQ211430	BQ211430 UI-R-DY1-cok-f-02-0-UI.s1 NCI_CGAP_DY1 Rattus norvegicus cDNA clone IMAGE:7336420 3', mRNA sequence [BQ211430]	BQ211430
A_44_P143922	-1.42333	0.00307064	Hes6	Rattus norvegicus hairy and enhancer of split 6 (Drosophila) (Hes6), mRNA [NM_001013179]	NM_001013179
A_44_P143939	-2.26	0.00706888	DV726898	RVL19299 Wackym-Soares normalized rat vestibular cDNA library Rattus norvegicus cDNA 5', mRNA sequence [DV726898]	DV726898
A_44_P144202	-5.09667	6.48502e-05	Serpinf1	Rattus norvegicus serine (or cysteine) peptidase inhibitor, clade F, member 1 (Serpinf1), mRNA [NM_177927]	NM_177927
A_44_P144232	-4.41	0.000618765	Fgl2	Rattus norvegicus fibrinogen-like 2 (Fgl2), mRNA [NM_053455]	NM_053455
A_44_P144591	-6.72667	6.40812e-08	Cthrc1	Rattus norvegicus collagen triple helix repeat containing 1 (Cthrc1), mRNA [NM_172333]	NM_172333
A_44_P144796	-1.55667	0.00358777	LOC685718	PREDICTED: Rattus norvegicus similar to tumor protein, translationally-controlled 1 (LOC685718), mRNA [XM_001064975]	XM_001064975
A_44_P144980	-2.29667	0.0130579	Creb3l2	Rattus norvegicus cAMP responsive element binding protein 3-like 2 (Creb3l2), mRNA [NM_001012188]	NM_001012188
A_44_P145239	-1.77667	0.00363139	LOC689668	PREDICTED: Rattus norvegicus similar to 40S ribosomal protein S2 (LOC689668), mRNA [XR_006707]	XR_006707
A_44_P145416	-3.78667	9.60483e-05	Fkbp9	Rattus norvegicus FK506 binding protein 9 (Fkbp9), mRNA [NM_001007646]	NM_001007646
A_44_P145970	-2.6	0.00296752	CB326471	UI-R-DZ0-crq-c-07-0-UI.s1 UI-R-DZ0 Rattus norvegicus cDNA clone UI-R-DZ0-crq-c-07-0-UI 3', mRNA sequence [CB326471]	CB326471
A_44_P146335	-2.27333	0.0394709	CA505434	CA505434 UI-R-FS1-cqf-i-18-0-UI.s1 NCI_CGAP_FS1 Rattus norvegicus cDNA clone IMAGE:7362236 3', mRNA sequence [CA505434]	CA505434
A_44_P146358	-3.93	0.0465401	AABR03058881	Rattus norvegicus chromosome 7, 51 clones, strain BN/SsNHsdMCW RNOR03304874, whole genome shotgun sequence [AABR03058881]	AABR03058881
A_44_P146578	-1.67	0.000190928	AW917539	AW917539 EST348843 Rat gene index, normalized rat, norvegicus, Bento Soares Rattus norvegicus cDNA clone RGIEF09 5' end, mRNA sequence [AW917539]	AW917539
A_44_P147373	-1.12333	0.00198271	RGD1563180_predicted	PREDICTED: Rattus norvegicus similar to amyloid beta precursor protein binding protein 1 (predicted) (RGD1563180_predicted), mRNA [XM_226249]	XM_226249
A_44_P147396	-3.24333	0.00223826	RGD1310643_predicted	PREDICTED: Rattus norvegicus similar to HEF-like protein (predicted) (RGD1310643_predicted), mRNA [XM_230891]
A_44_P147415	-1.55333	0.00241966	RGD1310149_predicted	PREDICTED: Rattus norvegicus similar to RIKEN cDNA 1200015N20 (predicted) (RGD1310149_predicted), mRNA [XM_228362]	XM_228362
A_44_P148071	-1.97333	0.00199992	Gyk	Rattus norvegicus glycerol kinase (Gyk), mRNA [NM_024381]	NM_024381
A_44_P148161	-1.46667	0.000721309	Rrm1	Rattus norvegicus ribonucleotide reductase M1 (Rrm1), mRNA [NM_001013236]	NM_001013236
A_44_P148407	-1.54333	0.000167522	Pdia6	Rattus norvegicus protein disulfide isomerase associated 6 (Pdia6), mRNA [NM_001004442]	NM_001004442
A_44_P148416	-4.12	0.0258439	RGD1305809_predicted	PREDICTED: Rattus norvegicus similar to chromosome 20 open reading frame 58 (predicted), transcript variant 1 (RGD1305809_predicted), mRNA [XM_001059467]	XM_001059467
A_44_P148522	-2.35	0.00322268	AA925792	AA925792 UI-R-A1-et-f-06-0-UI.s1 UI-R-A1 Rattus norvegicus cDNA clone UI-R-A1-et-f-06-0-UI 3' similar to gi [AA925792]	AA925792
A_44_P148523	-2.68667	0.00165096	AA925792	AA925792 UI-R-A1-et-f-06-0-UI.s1 UI-R-A1 Rattus norvegicus cDNA clone UI-R-A1-et-f-06-0-UI 3' similar to gi [AA925792]	AA925792
A_44_P148560	-4.01667	0.00305315	AW143690	AW143690 EST293986 Normalized rat embryo, Bento Soares Rattus sp. cDNA clone RGIBY11 5' end, mRNA sequence [AW143690]	AW143690
A_44_P148888	-3.13667	0.0103912	AI169682	AI169682 EST215575 Normalized rat liver, Bento Soares Rattus sp. cDNA clone RLIAQ54 3' end, mRNA sequence [AI169682]	AI169682
A_44_P149036	-1.38667	0.003637	Rpsa	Rattus norvegicus ribosomal protein SA (Rpsa), mRNA [NM_017138]	NM_017138
A_44_P149161	-1.50333	0.0040425	Psat1	Rattus norvegicus phosphoserine aminotransferase 1 (Psat1), mRNA [NM_198738]	NM_198738
A_44_P149199	-1.39333	0.00584171	C1qbp	Rattus norvegicus complement component 1, q subcomponent binding protein (C1qbp), mRNA [NM_019259]	NM_019259
A_44_P149321	-1.55	2.12713e-06	Pdlim3	Rattus norvegicus PDZ and LIM domain 3 (Pdlim3), mRNA [NM_053650]	NM_053650
A_44_P149380	-3.28667	0.0399404	Aoc3	Rattus norvegicus amine oxidase, copper containing 3 (Aoc3), mRNA [NM_031582]	NM_031582
A_44_P149510	-3.76333	0.000378104	Numbl	Rattus norvegicus numb-like (Numbl), mRNA [NM_001033888]	NM_001033888
A_44_P149782	-1.10667	0.00745153	XM_230768	Rattus norvegicus similar to 60S ribosomal protein L7a (Surfeit locus protein 3) (PLA-X polypeptide) (LOC311565), mRNA [XM_230768]	XM_230768
A_44_P149896	-1.29667	0.0708114	LOC363337	Rattus norvegicus similar to RIKEN cDNA 1700081O22 (LOC363337), mRNA [NM_001014221]	NM_001014221
A_44_P150143	-2.06	0.0285885	BF398277	BF398277 UI-R-BS2-bfb-f-03-0-UI.s1 UI-R-BS2 Rattus norvegicus cDNA clone UI-R-BS2-bfb-f-03-0-UI 3', mRNA sequence [BF398277]	BF398277
A_44_P150827	-1.4	0.0993981	AI176610	AI176610 EST220199 Normalized rat ovary, Bento Soares Rattus sp. cDNA clone ROVBU50 3' end, mRNA sequence [AI176610]	AI176610
A_44_P150877	-2.29667	0.000213188	RGD1560454_predicted	PREDICTED: Rattus norvegicus similar to RIKEN cDNA 5830435K17 (predicted) (RGD1560454_predicted), mRNA [XM_001080836]	XM_001080836
A_44_P151105	-1.30667	0.0239476	AW144099	AW144099 EST294395 Normalized rat embryo, Bento Soares Rattus sp. cDNA clone RGICI04 5' end, mRNA sequence [AW144099]	AW144099
A_44_P151156	-9.34333	2.84749e-06	Kng1	Rattus norvegicus kininogen 1 (Kng1), mRNA [NM_012696]	NM_012696
A_44_P151230	-2.62333	0.0436178	Lpl	Rattus norvegicus lipoprotein lipase (Lpl), mRNA [NM_012598]	NM_012598
A_44_P151422	-1.25667	0.00984034	Znf14	Rattus norvegicus zinc finger protein 14 (KOX 6) (Znf14), mRNA [NM_153731]	NM_153731
A_44_P151459	-4.16667	0.000288113	Gp1bb	Rattus norvegicus glycoprotein Ib, beta polypeptide (Gp1bb), mRNA [NM_053930]	NM_053930
A_44_P151638	-4.02333	0.00406141	Cyp11b1	Rattus norvegicus cytochrome P450, subfamily 11B, polypeptide 1 (Cyp11b1), mRNA [NM_012537]	NM_012537
A_44_P152017	-3.54667	0.0209975	XM_227163	Rattus norvegicus similar to SET domain-containing protein 7; histone H3-lysine 4-specific methyltransferase; H3-K4-HMTase; histone H3-K4 methyltransferase (LOC310402), mRNA [XM_227163]	XM_227163
A_44_P152237	-1.99	0.0278854	RGD1308059	Rattus norvegicus similar to DNA segment, Chr 4, Brigham & Womens Genetics 0951 expressed (RGD1308059), mRNA [NM_001025022]	NM_001025022
A_44_P152373	-1.55	0.00459628	A_44_P152373
A_44_P152521	-4.34667	0.000474177	BG373526	BG373526 UI-R-CS0-bsd-h-01-0-UI.s1 UI-R-CS0 Rattus norvegicus cDNA clone UI-R-CS0-bsd-h-01-0-UI 3', mRNA sequence [BG373526]	BG373526
A_44_P152626	-1.23667	0.0457784	AA955396	AA955396 UI-R-A1-ex-b-07-0-UI.s1 UI-R-A1 Rattus norvegicus cDNA clone UI-R-A1-ex-b-07-0-UI 3' similar to gi [AA955396]	AA955396
A_44_P153269	-1.90333	0.0123704	BM389685	BM389685 UI-R-CN1-cjp-a-20-0-UI.s1 UI-R-CN1 Rattus norvegicus cDNA clone UI-R-CN1-cjp-a-20-0-UI 3', mRNA sequence [BM389685]	BM389685
A_44_P154211	-1.37	0.00023643	RGD1563679_predicted	PREDICTED: Rattus norvegicus similar to 60S ribosomal protein L7a (predicted) (RGD1563679_predicted), mRNA [XR_009054]	XR_009054
A_44_P154298	-2.59667	0.00364062	RGD1565970_predicted	PREDICTED: Rattus norvegicus similar to mast cell protease 8 (predicted) (RGD1565970_predicted), mRNA [XM_573787]	XM_573787
A_44_P154436	-3.52	0.000147355	Tnfaip8_predicted	PREDICTED: Rattus norvegicus tumor necrosis factor, alpha-induced protein 8 (predicted) (Tnfaip8_predicted), mRNA [XM_225940]
A_44_P154651	-1.76	3.96662e-05	XM_213823	Rattus norvegicus similar to RNA binding motif, single stranded interacting protein 2; Scr3 (LOC288771), mRNA [XM_213823]	XM_213823
A_44_P154843	-1.90333	0.0301957	BU760281	BU760281 UI-R-FS1-cqi-g-10-0-UI.s1 NCI_CGAP_FS1 Rattus norvegicus cDNA clone IMAGE:7363332 3', mRNA sequence [BU760281]	BU760281
A_44_P155661	-2.29	0.0240101	BF282784	BF282784 EST447375 Rat Gene Index, normalized rat, Rattus norvegicus cDNA Rattus norvegicus cDNA clone RGIDT05 3' sequence, mRNA sequence [BF282784]	BF282784
A_44_P155835	-1.56333	0.044988	AA893860	AA893860 EST197663 Normalized rat placenta, Bento Soares Rattus sp. cDNA clone RPLAM73 3' end, mRNA sequence [AA893860]	AA893860
A_44_P155917	-3.05	0.00661349	AI236786	AI236786 EST233348 Normalized rat ovary, Bento Soares Rattus sp. cDNA clone ROVDK50 3' end, mRNA sequence [AI236786]	AI236786
A_44_P156589	-2.64333	0.00780357	AF254801	Rattus norvegicus brain-enriched SH3-domain protein mRNA, complete cds. [AF254801]	AF254801
A_44_P156705	-1.96667	2.5599e-05	LOC689075	PREDICTED: Rattus norvegicus similar to ribosomal protein L10 (LOC689075), mRNA [XM_001069421]	XM_001069421
A_44_P157014	-4.66333	0.000888653	CB806413	AMGNNUC:NRPI4-00015-H9-A W Rat pituitary (10472) Rattus norvegicus cDNA clone nrpi4-00015-h9 5', mRNA sequence [CB806413]	CB806413
A_44_P157167	-1.52667	0.029133	Eif4b	Rattus norvegicus eukaryotic translation initiation factor 4B (Eif4b), mRNA [NM_001008324]	NM_001008324
A_44_P157645	-1.31333	0.00213145	Iqgap1_predicted	PREDICTED: Rattus norvegicus IQ motif containing GTPase activating protein 1 (predicted) (Iqgap1_predicted), mRNA [XM_341877]	XM_341877
A_44_P157915	-1.76333	0.00651485	AI030192	AI030192 UI-R-C0-it-f-10-0-UI.s1 UI-R-C0 Rattus norvegicus cDNA clone UI-R-C0-it-f-10-0-UI 3', mRNA sequence [AI030192]	AI030192
A_44_P158420	-1.75333	0.000179872	Impdh2	Rattus norvegicus inosine 5-monophosphate dehydrogenase 2 (Impdh2), mRNA [NM_199099]	NM_199099
A_44_P158467	-1.21667	0.010219	BG666679	BG666679 DRABSD03 Rat DRG Library Rattus norvegicus cDNA clone DRABSD03 5', mRNA sequence [BG666679]	BG666679
A_44_P158798	-3.23333	9.40595e-06	ENSRNOT00000040952	Versican core protein precursor (Large fibroblast proteoglycan) (Chondroitin sulfate proteoglycan core protein 2) (PG-M) (Glial hyaluronate-binding protein) (GHAP) (Fragments). [Source:Uniprot/SWISSPROT;Acc:Q9ERB4] [ENSRNOT00000040952]
A_44_P158805	-1.48	0.019436	Pcdhb22	Protocadherin-T5 (Fragment). [Source:Uniprot/SPTREMBL;Acc:Q9JIU0] [ENSRNOT00000027133]
A_44_P158957	-4.11333	5.11331e-05	RGD1563095_predicted	PREDICTED: Rattus norvegicus similar to hypothetical protein DKFZp434J1015.1 - human (fragment) (predicted) (RGD1563095_predicted), mRNA [XM_221915]
A_44_P159040	-3.09333	0.00281778	Vegfb	Rattus norvegicus vascular endothelial growth factor B (Vegfb), mRNA [NM_053549]	NM_053549
A_44_P159305	-3.03667	0.000321125	RGD1310364_predicted	PREDICTED: Rattus norvegicus similar to KIAA1900 protein (predicted), transcript variant 2 (RGD1310364_predicted), mRNA [XM_232840]
A_44_P159430	-4.66	0.000319087	LOC691455	AGENCOURT_17152809 NIH_MGC_231 Rattus norvegicus cDNA clone IMAGE:7099908 5', mRNA sequence [CK366954]	CK366954
A_44_P160326	-3.19667	0.0133598	BM391604	BM391604 UI-R-DY0-ckr-l-13-0-UI.s1 NCI_CGAP_DY0 Rattus norvegicus cDNA clone IMAGE:7327359 3', mRNA sequence [BM391604]	BM391604
A_44_P160331	-3.02	0.000117138	AW142140	AW142140 EST292364 Normalized rat heart, Bento Soares Rattus sp. cDNA clone RGIAG71 5' end similar to ras-related homolog rah, mRNA sequence [AW142140]	AW142140
A_44_P160504	-2.11	0.00734584	AI010416	AI010416 EST204867 Normalized rat lung, Bento Soares Rattus sp. cDNA clone RLUBZ21 3' end, mRNA sequence [AI010416]	AI010416
A_44_P160545	-1.75667	0.00128556	DV725496	RVL17676 Wackym-Soares normalized rat vestibular cDNA library Rattus norvegicus cDNA 5', mRNA sequence [DV725496]	DV725496
A_44_P160550	-1.01667	0.000452624	Capn2	Rattus norvegicus calpain 2 (Capn2), mRNA [NM_017116]	NM_017116
A_44_P160568	-3.68	1.68178e-05	RGD1564451_predicted	PREDICTED: Rattus norvegicus similar to Tribbles homolog 2 (predicted) (RGD1564451_predicted), mRNA [XM_233982]
A_44_P160688	-2.82333	0.000232868	H35674	H35674 EST109579 Rat PC-12 cells, NGF-treated (9 days) Rattus sp. cDNA clone RPNAT04, mRNA sequence [H35674]	H35674
A_44_P160697	-2.41333	2.64351e-05	RGD1311381_predicted	PREDICTED: Rattus norvegicus similar to hypothetical protein FLJ20037 (predicted) (RGD1311381_predicted), mRNA [XM_217218]	XM_217218
A_44_P160733	-1.56333	0.0145039	BE108178	BE108178 UI-R-BS1-ayw-g-07-0-UI.s1 UI-R-BS1 Rattus norvegicus cDNA clone UI-R-BS1-ayw-g-07-0-UI 3', mRNA sequence [BE108178]	BE108178
A_44_P160763	-1.05	0.00930533	Pank2_predicted	PREDICTED: Rattus norvegicus pantothenate kinase 2 (Hallervorden-Spatz syndrome) (predicted) (Pank2_predicted), mRNA [XM_215826]	XM_215826
A_44_P160813	-1.82333	5.05547e-05	AW917409	AW917409 EST348713 Rat gene index, normalized rat, norvegicus, Bento Soares Rattus norvegicus cDNA clone RGIED46 5' end, mRNA sequence [AW917409]	AW917409
A_44_P161389	-1.07333	0.00108006	Ndst2_predicted	PREDICTED: Rattus norvegicus N-deacetylase [XM_223793]
A_44_P161535	-1.36333	0.00254409	LOC364882	PREDICTED: Rattus norvegicus similar to ribosomal protein L13 (LOC364882), mRNA [XR_006585]	XR_006585
A_44_P161905	-3.00333	0.00189148	AI229902	AI229902 EST226597 Normalized rat embryo, Bento Soares Rattus sp. cDNA clone REMCO13 3' end, mRNA sequence [AI229902]	AI229902
A_44_P162651	-3.52	0.0372331	AI176856	AI176856 EST220459 Normalized rat ovary, Bento Soares Rattus sp. cDNA clone ROVBX74 3' end, mRNA sequence [AI176856]	AI176856
A_44_P162738	-2.40333	0.0150859	BQ191086	BQ191086 UI-R-DZ0-cmy-g-19-0-UI.s1 NCI_CGAP_DZ0 Rattus norvegicus cDNA clone IMAGE:7339917 3', mRNA sequence [BQ191086]	BQ191086
A_44_P163369	-2.44333	5.15882e-05	Artn	Rattus norvegicus artemin (Artn), mRNA [NM_053397]	NM_053397
A_44_P163396	-1.40667	0.0107013	Hrsp12	Rattus norvegicus heat-responsive protein 12 (Hrsp12), mRNA [NM_031714]	NM_031714
A_44_P163611	-1.90667	0.000405965	RGD1561783_predicted	PREDICTED: Rattus norvegicus similar to StAR-related protein 1-4E (predicted) (RGD1561783_predicted), mRNA [XM_577816]
A_44_P164068	-1.04333	0.00872264	LOC299907	PREDICTED: Rattus norvegicus similar to Ext1 (LOC299907), mRNA [XM_216920]	XM_216920
A_44_P164101	-1.26667	0.00951294	Mettl7a	Rattus norvegicus methyltransferase like 7A (Mettl7a), mRNA [NM_001037355]	NM_001037355
A_44_P164120	-1.04	0.00939801	Gtf3c3_predicted	PREDICTED: Rattus norvegicus general transcription factor IIIC, polypeptide 3, 102kDa (predicted) (Gtf3c3_predicted), mRNA [XM_237623]	XM_237623
A_44_P164824	-2.99667	5.00115e-05	Ttyh3_predicted	PREDICTED: Rattus norvegicus tweety homolog 3 (Drosophila) (predicted) (Ttyh3_predicted), mRNA [XM_221962]	XM_221962
A_44_P164990	-3.83333	0.0121602	AI103122	EST212411 Normalized rat embryo, Bento Soares Rattus sp. cDNA clone REMBX50 3' end, mRNA sequence [AI103122]	AI103122
A_44_P165044	-1.47	0.000513888	CF110171	Shultzomica03422 Rat lung airway and parenchyma cDNA libraries Rattus norvegicus cDNA clone Contig3021 5', mRNA sequence [CF110171]	CF110171
A_44_P165313	-2.32	0.00205889	Tpst1	Rattus norvegicus tyrosylprotein sulfotransferase 1 (Tpst1), mRNA [NM_001011903]	NM_001011903
A_44_P165588	-4.45	9.98616e-05	Gpr77	Rattus norvegicus G protein-coupled receptor 77 (Gpr77), mRNA [NM_001003710]	NM_001003710
A_44_P165908	-4.86	0.00099065	Il1rl2	Rattus norvegicus interleukin 1 receptor-like 2 (Il1rl2), mRNA [NM_133575]	NM_133575
A_44_P165989	-4.64	0.000253142	LOC361596	Rattus norvegicus similar to NADP+-specific isocitrate dehydrogenase (LOC361596), mRNA [NM_001014161]	NM_001014161
A_44_P166244	-5.19	0.000547441	Hspa12b_predicted	PREDICTED: Rattus norvegicus heat shock protein 70kDa 12B (predicted) (Hspa12b_predicted), mRNA [XM_230610]
A_44_P166581	-3.37667	0.00970913	Ifitm7_predicted	PREDICTED: Rattus norvegicus interferon induced transmembrane protein 7 (predicted) (Ifitm7_predicted), mRNA [XM_221637]
A_44_P166967	-3.85	0.0711907	Npy1r	Rattus norvegicus neuropeptide Y receptor Y1 (Npy1r), mRNA [NM_001013032]	NM_001013032
A_44_P167189	-2.03667	0.00457394	AA943125	AA943125 EST198624 Normalized rat brain, Bento Soares Rattus sp. cDNA clone RBRAF38 3' end, mRNA sequence [AA943125]	AA943125
A_44_P167403	-1.68333	0.00951602	AA875633	AA875633 UI-R-E0-ct-f-03-0-UI.s1 UI-R-E0 Rattus norvegicus cDNA clone UI-R-E0-ct-f-03-0-UI 3' similar to gi [AA875633]	AA875633
A_44_P167407	-1.88	0.0150759	AA875633	AA875633 UI-R-E0-ct-f-03-0-UI.s1 UI-R-E0 Rattus norvegicus cDNA clone UI-R-E0-ct-f-03-0-UI 3' similar to gi [AA875633]	AA875633
A_44_P167638	-1.53333	0.0231877	AW534176	AW534176 UI-R-C4-alq-b-02-0-UI.s1 UI-R-C4 Rattus norvegicus cDNA clone UI-R-C4-alq-b-02-0-UI 3', mRNA sequence [AW534176]	AW534176
A_44_P167849	-1.19333	0.00545161	RGD1562968_predicted	PREDICTED: Rattus norvegicus similar to Single-stranded DNA-binding protein 2 (Sequence-specific single-stranded-DNA-binding protein 2) (predicted) (RGD1562968_predicted), mRNA [XM_342171]	XM_342171
A_44_P167873	-1.24667	0.00824486	AA819899	AA819899 UI-R-A0-aq-c-12-0-UI.s1 UI-R-A0 Rattus norvegicus cDNA clone UI-R-A0-aq-c-12-0-UI 3' similar to gb [AA819899]	AA819899
A_44_P167875	-1.67667	0.00171228	AA819899	AA819899 UI-R-A0-aq-c-12-0-UI.s1 UI-R-A0 Rattus norvegicus cDNA clone UI-R-A0-aq-c-12-0-UI 3' similar to gb [AA819899]	AA819899
A_44_P168285	-2.12	0.0025189	Cyp51	Rattus norvegicus cytochrome P450, subfamily 51 (Cyp51), mRNA [NM_012941]	NM_012941
A_44_P168661	-1.55333	9.02022e-05	RGD1309731_predicted	Rattus norvegicus similar to actin monomer-binding protein (LOC307845), mRNA [XM_226503]
A_44_P168992	-2.2	0.00582552	BQ204595	BQ204595 UI-R-DZ1-cnc-f-14-0-UI.s1 NCI_CGAP_DZ1 Rattus norvegicus cDNA clone IMAGE:7343728 3', mRNA sequence [BQ204595]	BQ204595
A_44_P169587	-1.24333	0.0277953	AA943579	AA943579 EST199078 Normalized rat brain, Bento Soares Rattus sp. cDNA clone RBRAL71 3' end, mRNA sequence [AA943579]	AA943579
A_44_P170266	-5.26	0.0151475	BF401675	BF401675 UI-R-CA0-bgn-d-03-0-UI.s1 UI-R-CA0 Rattus norvegicus cDNA clone UI-R-CA0-bgn-d-03-0-UI 3', mRNA sequence [BF401675]	BF401675
A_44_P170283	-1.35667	0.0113437	CF108204	Shultzomica01455 Rat lung airway and parenchyma cDNA libraries Rattus norvegicus cDNA clone Contig1125 5', mRNA sequence [CF108204]	CF108204
A_44_P170527	-4.56667	0.000121011	Fzd1	Rattus norvegicus frizzled homolog 1 (Drosophila) (Fzd1), mRNA [NM_021266]	NM_021266
A_44_P171420	-1.5	0.00426953	AW914833	EST346137 Normalized rat ovary, Bento Soares Rattus sp. cDNA clone RGIBH82 5' end, mRNA sequence [AW914833]	AW914833
A_44_P171427	-1.48	0.00275582	RGD1310376_predicted	PREDICTED: Rattus norvegicus similar to hypothetical protein FLJ14642 (predicted) (RGD1310376_predicted), mRNA [XM_233381]	XM_233381
A_44_P171440	-4.72667	1.44391e-06	Apoe	Rattus norvegicus apolipoprotein E (Apoe), mRNA [NM_138828]	NM_138828
A_44_P171629	-1.06333	0.00147644	RGD1565408_predicted	AW534797 UI-R-BS0-anw-d-03-0-UI.s1 UI-R-BS0 Rattus norvegicus cDNA clone UI-R-BS0-anw-d-03-0-UI 3', mRNA sequence [AW534797]
A_44_P171634	-1.91667	0.00228089	Oprs1	Rattus norvegicus opioid receptor, sigma 1 (Oprs1), mRNA [NM_030996]	NM_030996
A_44_P171902	-1.68	0.00676907	AW141596	AW141596 EST291655 Normalized rat embryo, Bento Soares Rattus sp. cDNA clone RGICA47 5' end similar to mago nashi protein homolog, mRNA sequence [AW141596]	AW141596
A_44_P172164	-1.83333	0.00250562	AW435110	AW435110 UI-R-BJ0p-afy-f-12-0-UI.s1 UI-R-BJ0p Rattus norvegicus cDNA clone UI-R-BJ0p-afy-f-12-0-UI 3', mRNA sequence [AW435110]	AW435110
A_44_P172168	-1.80333	0.000540708	AI502605	AI502605 UI-R-C1-kw-h-06-0-UI.s1 UI-R-C1 Rattus norvegicus cDNA clone UI-R-C1-kw-h-06-0-UI 3', mRNA sequence [AI502605]	AI502605
A_44_P172426	-3.02	0.00026962	AI011747	AI011747 EST206198 Normalized rat ovary, Bento Soares Rattus sp. cDNA clone ROVAZ62 3' end, mRNA sequence [AI011747]	AI011747
A_44_P172645	-1.82667	0.00369945	Dclk1	Rattus norvegicus doublecortin-like kinase 1 (Dclk1), mRNA [NM_053343]	NM_053343
A_44_P172825	-3.86333	0.00150358	Nrxn2	Rattus norvegicus neurexin 2 (Nrxn2), mRNA [NM_053846]	NM_053846
A_44_P173299	-1.84	0.0132727	RGD1309969	Rattus norvegicus similar to RIKEN cDNA 2600010E01 (RGD1309969), mRNA [NM_001080150]	NM_001080150
A_44_P173320	-1.57333	0.000926102	RGD1561919_predicted	PREDICTED: Rattus norvegicus similar to ribosomal protein S18 (predicted) (RGD1561919_predicted), mRNA [XM_226269]
A_44_P173568	-1.19	0.0148506	Pop1_predicted	PREDICTED: Rattus norvegicus processing of precursor 1, ribonuclease P [XM_235391]
A_44_P173706	-3.25333	0.000139201	BF556450	BF556450 UI-R-E1-fi-f-03-0-UI.r1 UI-R-E1 Rattus norvegicus cDNA clone UI-R-E1-fi-f-03-0-UI 5', mRNA sequence [BF556450]	BF556450
A_44_P174073	-2.17333	0.026719	BF290678	BF290678 EST455269 Rat Gene Index, normalized rat, Rattus norvegicus cDNA Rattus norvegicus cDNA clone RGIHX83 3' sequence, mRNA sequence [BF290678]	BF290678
A_44_P174278	-4.69667	0.00150575	Bhlhb5_predicted	UI-R-C0-je-h-07-0-UI.s1 UI-R-C0 Rattus norvegicus cDNA clone UI-R-C0-je-h-07-0-UI 3', mRNA sequence [AI031016]
A_44_P174300	-4.17333	0.0046936	AA860043	AA860043 UI-R-E0-bz-f-11-0-UI.s2 UI-R-E0 Rattus norvegicus cDNA clone UI-R-E0-bz-f-11-0-UI 3' similar to gb [AA860043]	AA860043
A_44_P174374	-2.63667	1.69324e-05	Ephx1	Rattus norvegicus epoxide hydrolase 1, microsomal (Ephx1), transcript variant 2, mRNA [NM_012844]	NM_012844
A_44_P174445	-7.39	0.000263815	Lrrn2_predicted	PREDICTED: Rattus norvegicus leucine rich repeat protein 2, neuronal (predicted) (Lrrn2_predicted), mRNA [XM_222670]
A_44_P174476	-2.44	0.0443821	Fbln2	PREDICTED: Rattus norvegicus fibulin 2, transcript variant 2 (Fbln2), mRNA [XM_232197]	XM_232197
A_44_P174588	-2.26333	0.0249308	AA899215	AA899215 UI-R-E0-bp-g-08-0-UI.s2 UI-R-E0 Rattus norvegicus cDNA clone UI-R-E0-bp-g-08-0-UI 3' similar to gi [AA899215]	AA899215
A_44_P174597	-2.00333	0.05483	AI230662	AI230662 EST227357 Normalized rat embryo, Bento Soares Rattus sp. cDNA clone REMCZ63 3' end, mRNA sequence [AI230662]	AI230662
A_44_P174624	-2.45333	0.00891111	BF286326	BF286326 EST450917 Rat Gene Index, normalized rat, Rattus norvegicus cDNA Rattus norvegicus cDNA clone RGIFN96 5' sequence, mRNA sequence [BF286326]	BF286326
A_44_P174992	-1.99333	0.153014	Ifi47	Rattus norvegicus interferon gamma inducible protein (Ifi47), mRNA [NM_172019]	NM_172019
A_44_P175078	-3.90667	0.00490342	Col27a1	Rattus norvegicus procollagen, type XXVII, alpha 1 (Col27a1), mRNA [NM_198747]	NM_198747
A_44_P175240	-5.41333	0.00124792	Cyp7b1	Cytochrome P450 7B1 (EC 1.14.13.100) (25-hydroxycholesterol 7-alpha- hydroxylase) (Oxysterol 7-alpha-hydroxylase) (HCT-1) (Fragment). [Source:Uniprot/SWISSPROT;Acc:Q63688] [ENSRNOT00000013116]
A_44_P175734	-1.21333	0.00112079	XM_230869	Rattus norvegicus similar to chromosome 20 open reading frame 175 (LOC296392), mRNA [XM_230869]	XM_230869
A_44_P175822	-2.47	0.00563907	CB569110	AGENCOURT_12598331 NICHD_Rr_Pit1 Rattus norvegicus cDNA clone IMAGE:6922018 5', mRNA sequence [CB569110]	CB569110
A_44_P175893	-2.51667	0.00162377	RGD1305721_predicted	PREDICTED: Rattus norvegicus similar to RIKEN cDNA 2810055F11 (predicted) (RGD1305721_predicted), mRNA [XM_234277]	XM_234277
A_44_P176003	-1.74667	0.0102931	RGD1305117	Rattus norvegicus similar to HN1-like protein (RGD1305117), mRNA [NM_001013182]	NM_001013182
A_44_P176063	-1.34333	0.0194819	XM_221479	Rattus norvegicus similar to BLOCK 23 (LOC288130), mRNA [XM_221479]	XM_221479
A_44_P176372	-1.2	0.00251563	CK483040	AGENCOURT_17607857 NIH_MGC_235 Rattus norvegicus cDNA clone IMAGE:7110861 5', mRNA sequence [CK483040]	CK483040
A_44_P176831	-2.34333	0.00975326	BG378920	UI-R-CV1-bvu-e-07-0-UI.s1 UI-R-CV1 Rattus norvegicus cDNA clone UI-R-CV1-bvu-e-07-0-UI 3', mRNA sequence [BG378920]	BG378920
A_44_P176886	-2.24333	0.00635223	AI013050	AI013050 EST207501 Normalized rat spleen, Bento Soares Rattus sp. cDNA clone RSPBC05 3' end, mRNA sequence [AI013050]	AI013050
A_44_P177058	-1.57667	0.000483872	Id2	DNA-binding protein inhibitor ID-2 (Inhibitor of DNA binding 2). [Source:Uniprot/SWISSPROT;Acc:P41137] [ENSRNOT00000009491]
A_44_P177169	-3.80333	0.00605362	Fgl2	Rattus norvegicus fibrinogen-like 2 (Fgl2), mRNA [NM_053455]	NM_053455
A_44_P177678	-1.49333	0.00104054	ENSRNOT00000019204	Zinc finger protein 6 (Fragment). [Source:Uniprot/SPTREMBL;Acc:P97662] [ENSRNOT00000019204]
A_44_P178354	-6.22333	0.000136453	RGD1565168_predicted	EST448598 Rat Gene Index, normalized rat, Rattus norvegicus cDNA Rattus norvegicus cDNA clone RGIEJ80, mRNA sequence [BF284007]
A_44_P178357	-5.20667	1.01299e-05	RGD1565168_predicted	PREDICTED: Rattus norvegicus similar to RAP2A, member of RAS oncogene family (predicted) (RGD1565168_predicted), mRNA [XM_345725]
A_44_P178448	-1.65	0.00054514	Srebf1	Sterol regulatory element-binding protein 1 (SREBP-1) (Sterol regulatory element-binding transcription factor 1) (Adipocyte determination- and differentiation-dependent factor 1) (ADD1) (Fragment). [Source:Uniprot/SWISSPROT;Acc:P56720]...
A_44_P178519	-2.00667	0.00164468	Adamts7_predicted	Rattus norvegicus a disintegrin-like and metallopeptidase (reprolysin type) with thrombospondin type 1 motif, 7 (predicted) (Adamts7_predicted), mRNA [NM_001047101]	NM_001047101
A_44_P178561	-2.23333	0.000554755	CV075619	AGENCOURT_31478980 NIH_MGC_251 Rattus norvegicus cDNA clone IMAGE:7386022 5', mRNA sequence [CV075619]	CV075619
A_44_P178671	-1.80333	0.00919055	BI289714	BI289714 UI-R-DK0-cfn-c-12-0-UI.s1 UI-R-DK0 Rattus norvegicus cDNA clone UI-R-DK0-cfn-c-12-0-UI 3', mRNA sequence [BI289714]	BI289714
A_44_P178775	-1.71	4.36089e-06	AA956095	UI-R-E1-fh-d-05-0-UI.s1 UI-R-E1 Rattus norvegicus cDNA clone UI-R-E1-fh-d-05-0-UI 3', mRNA sequence [AA956095]	AA956095
A_44_P178811	-2.99667	0.00300532	Elk3_predicted	BE126587 DEPA0335 Rat Lambda ZAP Express Library Rattus norvegicus cDNA 5', mRNA sequence [BE126587]
A_44_P179046	-2.94	0.0249353	AA819533	AA819533 UI-R-A0-bf-f-04-0-UI.s1 UI-R-A0 Rattus norvegicus cDNA clone UI-R-A0-bf-f-04-0-UI 3' similar to gb [AA819533]	AA819533
A_44_P179248	-1.9	0.0394449	AA926044	AA926044 UI-R-A1-el-b-09-0-UI.s1 UI-R-A1 Rattus norvegicus cDNA clone UI-R-A1-el-b-09-0-UI 3' similar to gi [AA926044]	AA926044
A_44_P179296	-2.45	0.0168701	BF287585	BF287585 EST452176 Rat Gene Index, normalized rat, Rattus norvegicus cDNA Rattus norvegicus cDNA clone RGIGH94 5' sequence, mRNA sequence [BF287585]	BF287585
A_44_P179338	-2.56667	0.000680706	Rps15	AI603168 UI-R-AE0-xg-g-07-0-UI.s1 UI-R-AE0 Rattus norvegicus cDNA clone UI-R-AE0-xg-g-07-0-UI 3', mRNA sequence [AI603168]	AI603168
A_44_P179636	-4.90667	1.51784e-08	AA900459	AA900459 UI-R-E0-bw-b-06-0-UI.s2 UI-R-E0 Rattus norvegicus cDNA clone UI-R-E0-bw-b-06-0-UI 3' similar to gi [AA900459]	AA900459
A_44_P179745	-5.4	0.00031698	Fbn1	Rattus norvegicus fibrillin 1 (Fbn1), mRNA [NM_031825]	NM_031825
A_44_P179787	-2.01333	0.022174	Panx2	Rattus norvegicus pannexin 2 (Panx2), mRNA [NM_199409]	NM_199409
A_44_P179811	-4.60667	5.362e-05	Odz3_predicted	PREDICTED: Rattus norvegicus odd Oz [XM_224841]	XM_224841
A_44_P180127	-4.38667	0.00102413	Igfbp3	Rattus norvegicus insulin-like growth factor binding protein 3 (Igfbp3), mRNA [NM_012588]	NM_012588
A_44_P180229	-2.04	0.0010194	RGD1565457_predicted	PREDICTED: Rattus norvegicus similar to Rasa4 protein (predicted) (RGD1565457_predicted), mRNA [XR_009137]	XR_009137
A_44_P180240	-1.14667	2.6622e-06	RGD1309602_predicted	PREDICTED: Rattus norvegicus similar to RIKEN cDNA 2500001K11 (predicted) (RGD1309602_predicted), mRNA [XM_222559]	XM_222559
A_44_P180259	-4.69	0.000166759	Dpt_predicted	PREDICTED: Rattus norvegicus dermatopontin (predicted) (Dpt_predicted), mRNA [XM_213925]
A_44_P180350	-1.48667	0.000111	RGD1308113	Rattus norvegicus similar to CGI-112 protein (RGD1308113), mRNA [NM_001008296]	NM_001008296
A_44_P180731	-2.66	0.00175862	Zfpm2_predicted	Rattus norvegicus zinc finger protein, multitype 2 (Zfpm2), mRNA [XM_235253]
A_44_P180810	-4.39667	0.00058762	A_44_P180810
A_44_P180854	-3.21	7.71785e-07	A_44_P180854
A_44_P181104	-2.13	0.00266023	CB544348	CB544348 AMGNNUC:HKR1-00056-A1-A Anemic Rat Kidney (10400) Rattus norvegicus cDNA clone hkr1-00056-a1 5', mRNA sequence [CB544348]	CB544348
A_44_P181145	-1.77	0.00459447	BX883045	Rattus norvegicus chromosome 20, major histocompatibility complex, assembled from 40 BACs, strain Brown Norway (BN/ssNHsd), RT1n haplotype; segment 4/11 [BX883045]	BX883045
A_44_P181412	-1.87	0.0676321	RGD1566215_predicted	PREDICTED: Rattus norvegicus similar to Coatomer gamma-2 subunit (Gamma-2 coat protein) (Gamma-2 COP) (predicted) (RGD1566215_predicted), mRNA [XM_001065495]	XM_001065495
A_44_P181464	-1.43333	0.00463405	Fundc1	Rattus norvegicus FUN14 domain containing 1 (Fundc1), mRNA [NM_001025027]	NM_001025027
A_44_P181548	-1.89667	0.00582654	Pip5k2a	Rattus norvegicus phosphatidylinositol-4-phosphate 5-kinase, type II, alpha (Pip5k2a), mRNA [NM_053926]	NM_053926
A_44_P181718	-1.15	0.069001	BI285476	BI285476 UI-R-DD0-caa-f-02-0-UI.s1 UI-R-DD0 Rattus norvegicus cDNA clone UI-R-DD0-caa-f-02-0-UI 3', mRNA sequence [BI285476]	BI285476
A_44_P181899	-3.72333	0.000195871	AA894092	AA894092 EST197895 Normalized rat spleen, Bento Soares Rattus sp. cDNA clone RSPAQ66 3' end, mRNA sequence [AA894092]	AA894092
A_44_P181921	-3.43667	0.00286451	AI227671	AI227671 EST224366 Normalized rat brain, Bento Soares Rattus sp. cDNA clone RBRCK09 3' end, mRNA sequence [AI227671]	AI227671
A_44_P182158	-3.5	0.00555974	Hspa12a_predicted	PREDICTED: Rattus norvegicus heat shock 70kDa protein 12A (predicted) (Hspa12a_predicted), mRNA [XM_217648]	XM_217648
A_44_P182221	-1.23	0.0118163	Gstp1	Rattus norvegicus glutathione-S-transferase, pi 1 (Gstp1), mRNA [NM_012577]	NM_012577
A_44_P182336	-1.47	0.00954339	Tanc1	Rattus norvegicus tetratricopeptide repeat, ankyrin repeat and coiled-coil containing 1 (Tanc1), mRNA [NM_001002854]	NM_001002854
A_44_P182913	-1.37667	0.00025957	RGD1566397_predicted	PREDICTED: Rattus norvegicus similar to 60S ribosomal protein L29 (P23) (predicted) (RGD1566397_predicted), mRNA [XR_008450]	XR_008450
A_44_P183137	-1.45	0.000315904	LOC299907	LOC299907 protein (Fragment). [Source:Uniprot/SPTREMBL;Acc:Q3B8R0] [ENSRNOT00000037809]
A_44_P184110	-1.04333	0.017586	AI101158	AI101158 EST210447 Normalized rat brain, Bento Soares Rattus sp. cDNA clone RBRBG29 3' end, mRNA sequence [AI101158]	AI101158
A_44_P184297	-1.08667	0.0297105	BF289668	BF289668 EST454259 Rat Gene Index, normalized rat, Rattus norvegicus cDNA Rattus norvegicus cDNA clone RGIHJ65, mRNA sequence [BF289668]	BF289668
A_44_P184334	-1.18667	0.00541648	AW919735	AW919735 EST351039 Rat gene index, normalized rat, norvegicus, Bento Soares Rattus norvegicus cDNA clone RGIGG47 5' end, mRNA sequence [AW919735]	AW919735
A_44_P184363	-2.37	0.00109908	Cand2	Rattus norvegicus cullin-associated and neddylation-dissociated 2 (putative) (Cand2), mRNA [NM_181362]	NM_181362
A_44_P184817	-4.96333	0.000528041	Selenbp1	Rattus norvegicus selenium binding protein 2 (Selenbp1), mRNA [NM_080892]	NM_080892
A_44_P185138	-1.16333	0.0109752	A_44_P185138
A_44_P185174	-1.21333	0.0151383	ENSRNOT00000058869	PREDICTED: Rattus norvegicus ring finger protein 149 (Rnf149), mRNA [XM_343561]
A_44_P185243	-3.36	3.91881e-05	LOC689788	PREDICTED: Rattus norvegicus similar to PR domain containing 5 (LOC689788), mRNA [XM_001072014]	XM_001072014
A_44_P185294	-2.83	0.0110749	LOC363336	PREDICTED: Rattus norvegicus hypothetical LOC363336 (LOC363336), mRNA [XM_343674]	XM_343674
A_44_P185459	-1.05333	0.00380392	Zfp39_predicted	PREDICTED: Rattus norvegicus zinc finger protein 39 (predicted) (Zfp39_predicted), mRNA [XM_220504]
A_44_P185878	-3.39	0.00191149	BF548298	UI-R-A0-au-e-04-0-UI.r1 UI-R-A0 Rattus norvegicus cDNA clone UI-R-A0-au-e-04-0-UI 5', mRNA sequence [BF548298]	BF548298
A_44_P186165	-4.06333	1.82678e-05	RGD1562478_predicted	PREDICTED: Rattus norvegicus similar to RAB17, member RAS oncogene family (predicted) (RGD1562478_predicted), mRNA [XM_578804]	XM_578804
A_44_P186345	-1.07333	0.04463	AA997861	AA997861 UI-R-C0-hu-d-07-0-UI.s1 UI-R-C0 Rattus norvegicus cDNA clone UI-R-C0-hu-d-07-0-UI 3', mRNA sequence [AA997861]	AA997861
A_44_P186789	-1.14333	0.00463467	BU758374	BU758374 UI-R-FF0-cov-d-10-0-UI.s1 NCI_CGAP_FF0 Rattus norvegicus cDNA clone UI-R-FF0-cov-d-10-0-UI 3', mRNA sequence [BU758374]	BU758374
A_44_P186801	-3.68667	0.000323781	AA924925	AA924925 UI-R-A1-eg-d-06-0-UI.s1 UI-R-A1 Rattus norvegicus cDNA clone UI-R-A1-eg-d-06-0-UI 3' similar to gi [AA924925]	AA924925
A_44_P187167	-1.68333	0.0110114	Tubb2b	Rattus norvegicus tubulin, beta 2b (Tubb2b), mRNA [NM_001013886]	NM_001013886
A_44_P187246	-2.44	0.0143863	ENSRNOT00000050242	similar to paired immunoglobin-like type 2 receptor beta (LOC684856), mRNA [Source:RefSeq_dna;Acc:XR_008800] [ENSRNOT00000050242]
A_44_P187254	-1.55333	0.0540633	Znf579_predicted	PREDICTED: Rattus norvegicus zinc finger protein 579 (predicted) (Znf579_predicted), mRNA [XM_218200]
A_44_P187503	-1.93333	1.56935e-05	RGD1563994_predicted	Acyltransferase-like 1-A (EC 2.3.1.-). [Source:Uniprot/SWISSPROT;Acc:P0C1Q3] [ENSRNOT00000022359]
A_44_P187595	-1.67	0.00425352	Reck_predicted	PREDICTED: Rattus norvegicus reversion-inducing-cysteine-rich protein with kazal motifs (predicted) (Reck_predicted), mRNA [XM_233371]
A_44_P187641	-2.02667	0.000371992	RGD1307610_predicted	PREDICTED: Rattus norvegicus similar to hypothetical protein FLJ10770 (predicted) (RGD1307610_predicted), mRNA [XM_342871]	XM_342871
A_44_P187860	-3.84667	0.00162614	CB548514	CB548514 AMGNNUC:TRNP1-00002-E8-A trnp1 (10361) Rattus norvegicus cDNA clone trnp1-00002-e8 5', mRNA sequence [CB548514]	CB548514
A_44_P188441	-2.79	0.00722987	Myl3	Rattus norvegicus myosin, light polypeptide 3 (Myl3), mRNA [NM_012606]	NM_012606
A_44_P188901	-1.80667	0.00673901	AI170643	AI170643 EST216577 Normalized rat muscle, Bento Soares Rattus sp. cDNA clone RMUAZ36 3' end, mRNA sequence [AI170643]	AI170643
A_44_P189299	-1.96333	0.030516	Ccnd1	Rattus norvegicus cyclin D1 (Ccnd1), mRNA [NM_171992]	NM_171992
A_44_P189363	-3.20333	0.0062183	Esm1	Rattus norvegicus endothelial cell-specific molecule 1 (Esm1), mRNA [NM_022604]	NM_022604
A_44_P189476	-5.41667	0.00369075	Masp1	Rattus norvegicus mannan-binding lectin serine peptidase 1 (Masp1), mRNA [NM_022257]	NM_022257
A_44_P189909	-2.98667	2.75293e-05	RGD1310753	Rattus norvegicus similar to chromosome 20 open reading frame 39 (RGD1310753), mRNA [NM_001025020]	NM_001025020
A_44_P189953	-1.87333	0.00674392	Pdxk	Rattus norvegicus pyridoxal (pyridoxine, vitamin B6) kinase (Pdxk), mRNA [NM_031769]	NM_031769
A_44_P190155	-2.39667	0.0064425	RGD1311154_predicted	PREDICTED: Rattus norvegicus similar to hypothetical protein FLJ12242 (predicted) (RGD1311154_predicted), mRNA [XM_217075]
A_44_P190466	-1.66667	0.0307344	BF284521	BF284521 EST449112 Rat Gene Index, normalized rat, Rattus norvegicus cDNA Rattus norvegicus cDNA clone RGIER56 3' sequence, mRNA sequence [BF284521]	BF284521
A_44_P190497	-1.1	0.00467971	LOC317312	Rattus norvegicus similar to RIKEN cDNA 1810018L05 (LOC317312), mRNA [NM_001014107]	NM_001014107
A_44_P190838	-5.72667	3.62147e-06	ENSRNOT00000038703	PREDICTED: Rattus norvegicus similar to FAT tumor suppressor homolog 4 (predicted) (RGD1564291_predicted), mRNA [XM_227060]
A_44_P190855	-1.66	0.12437	AA891213	AA891213 EST195016 Normalized rat heart, Bento Soares Rattus sp. cDNA clone RHEAQ58 3' end, mRNA sequence [AA891213]	AA891213
A_44_P190968	-1.79667	0.012559	AI172411	AI172411 EST218418 Normalized rat muscle, Bento Soares Rattus sp. cDNA clone RMUBZ17 3' end, mRNA sequence [AI172411]	AI172411
A_44_P191287	-2.52667	0.000279003	LOC680451	PREDICTED: Rattus norvegicus similar to nuclear receptor binding protein, transcript variant 3 (LOC680451), mRNA [XM_001057073]	XM_001057073
A_44_P191778	-1.93333	0.000384601	Cyp1b1	Rattus norvegicus cytochrome P450, family 1, subfamily b, polypeptide 1 (Cyp1b1), mRNA [NM_012940]	NM_012940
A_44_P191838	-4.43667	1.32627e-05	ENSRNOT00000008079	Guanine nucleotide regulatory protein (Fragment). [Source:Uniprot/SPTREMBL;Acc:Q99MC4] [ENSRNOT00000008079]
A_44_P192231	-3.07333	1.04901e-05	ENSRNOT00000050503	PREDICTED: Rattus norvegicus protocadherin beta 10 (predicted) (Pcdhb10_predicted), mRNA [XM_001055526]
A_44_P192325	-4.19333	0.00301857	ENSRNOT00000018788	Klhl13 protein (Fragment). [Source:Uniprot/SPTREMBL;Acc:Q3MHT7] [ENSRNOT00000018788]
A_44_P192336	-4.39	0.000147925	Tspan9_predicted	Rattus norvegicus similar to Tetraspan NET-5 (LOC312728), mRNA [XM_232372]
A_44_P192698	-1.36	0.0093672	BI302702	BI302702 UI-R-DO0-cix-l-18-0-UI.s1 UI-R-DO0 Rattus norvegicus cDNA clone UI-R-DO0-cix-l-18-0-UI 3', mRNA sequence [BI302702]	BI302702
A_44_P192840	-3.91	0.00492183	AA818342	AA818342 UI-R-A0-ad-e-10-0-UI.s1 UI-R-A0 Rattus norvegicus cDNA clone UI-R-A0-ad-e-10-0-UI 3' similar to gb [AA818342]	AA818342
A_44_P192908	-1.92	0.0438934	BQ211314	BQ211314 UI-R-DY1-cok-i-04-0-UI.s1 NCI_CGAP_DY1 Rattus norvegicus cDNA clone IMAGE:7336494 3', mRNA sequence [BQ211314]	BQ211314
A_44_P192988	-2.37333	0.000466091	Csnk1e	Rattus norvegicus casein kinase 1, epsilon (Csnk1e), mRNA [NM_031617]	NM_031617
A_44_P193657	-2.52333	0.00173675	AW143866	AW143866 EST294162 Normalized rat embryo, Bento Soares Rattus sp. cDNA clone RGICB82 5' end, mRNA sequence [AW143866]	AW143866
A_44_P193901	-2.93333	0.0208618	AI103071	AI103071 EST212360 Normalized rat embryo, Bento Soares Rattus sp. cDNA clone REMBW83 3' end, mRNA sequence [AI103071]	AI103071
A_44_P193990	-1.77333	0.00132774	RAMP4	Rattus norvegicus ribosome associated membrane protein 4 (RAMP4), mRNA [NM_030835]	NM_030835
A_44_P194138	-3.15333	0.00391356	Egfr	Rattus norvegicus epidermal growth factor receptor (Egfr), mRNA [NM_031507]	NM_031507
A_44_P194230	-4.24	3.64279e-07	Slit2	Slit homolog 2 protein precursor (Slit-2) (Fragment). [Source:Uniprot/SWISSPROT;Acc:Q9WVC1] [ENSRNOT00000005477]
A_44_P194387	-2.39	9.391e-05	RGD1565169_predicted	PREDICTED: Rattus norvegicus similar to apolipoprotein B48 receptor (predicted) (RGD1565169_predicted), mRNA [XM_001079912]
A_44_P194591	-4.35	0.00333775	RGD1563354_predicted	PREDICTED: Rattus norvegicus similar to hypothetical protein D630003M21 (predicted) (RGD1563354_predicted), mRNA [XM_230799]
A_44_P194614	-1.28333	0.00232416	ENSRNOT00000001772	PREDICTED: Rattus norvegicus similar to RAB36, member RAS oncogene family, transcript variant 2 (LOC690407), mRNA [XM_001071587]
A_44_P195499	-1.09333	0.0036302	AI045870	AI045870 UI-R-C1-km-h-09-0-UI.s1 UI-R-C1 Rattus norvegicus cDNA clone UI-R-C1-km-h-09-0-UI 3', mRNA sequence [AI045870]	AI045870
A_44_P195511	-1.77333	0.000767038	AI555310	AI555310 UI-R-C2p-qq-g-02-0-UI.s1 UI-R-C2p Rattus norvegicus cDNA clone UI-R-C2p-qq-g-02-0-UI 3', mRNA sequence [AI555310]	AI555310
A_44_P195619	-2.50333	0.0123037	DY471722	RVL22932 Wackym-Soares normalized rat vestibular cDNA library Rattus norvegicus cDNA 5', mRNA sequence [DY471722]	DY471722
A_44_P195853	-3.53667	6.93498e-05	BI303596	BI303596 UI-R-DQ0-cja-b-12-0-UI.s1 UI-R-DQ0 Rattus norvegicus cDNA clone UI-R-DQ0-cja-b-12-0-UI 3', mRNA sequence [BI303596]	BI303596
A_44_P196034	-5.11333	0.000153946	AI598473	AI598473 EST250176 Normalized rat embryo, Bento Soares Rattus sp. cDNA clone REMDR36 3' end, mRNA sequence [AI598473]	AI598473
A_44_P196079	-4.47667	0.00493987	Col5a1	Rattus norvegicus procollagen, type V, alpha 1 (Col5a1), mRNA [NM_134452]	NM_134452
A_44_P196347	-1.29	0.00078094	ENSRNOT00000016254	similar to Serum amyloid A-3 protein precursor (LOC691143), mRNA [Source:RefSeq_dna;Acc:XR_007025] [ENSRNOT00000016254]
A_44_P196824	-3	0.000168381	MGC94010	Rattus norvegicus similar to SPI6 (MGC94010), mRNA [NM_001007732]	NM_001007732
A_44_P196997	-1.61	0.0616317	XM_343686	Rattus norvegicus similar to RIKEN cDNA 1700081O22 (LOC363350), mRNA [XM_343686]	XM_343686
A_44_P197006	-1.75667	0.0150757	A_44_P197006
A_44_P197290	-3.18333	0.00709139	Col5a3	Rattus norvegicus procollagen, type V, alpha 3 (Col5a3), mRNA [NM_021760]	NM_021760
A_44_P197866	-1.28333	0.0361469	AA899623	AA899623 UI-R-E0-dg-e-04-0-UI.s1 UI-R-E0 Rattus norvegicus cDNA clone UI-R-E0-dg-e-04-0-UI 3' similar to gi [AA899623]	AA899623
A_44_P198396	-1.47667	0.022202	Scd2	Rattus norvegicus stearoyl-Coenzyme A desaturase 2 (Scd2), mRNA [NM_031841]	NM_031841
A_44_P198411	-1.55	0.0770697	AA848804	AA848804 EST191565 Normalized rat lung, Bento Soares Rattus sp. cDNA clone RLUAG63 3' end, mRNA sequence [AA848804]	AA848804
A_44_P198705	-2.08667	0.00417282	H1f0	Rattus norvegicus H1 histone family, member 0 (H1f0), mRNA [NM_012578]	NM_012578
A_44_P198716	-3.15333	0.00468905	Pls3	Plastin-3 (T-plastin). [Source:Uniprot/SWISSPROT;Acc:Q63598] [ENSRNOT00000031907]
A_44_P198947	-3.56667	0.00481582	RGD1306245_predicted	Rattus norvegicus similar to CLIP-170-related protein (LOC308493), mRNA [XM_218481]
A_44_P199231	-3.98	8.92833e-05	RGD1310170_predicted	PREDICTED: Rattus norvegicus similar to beta-1,3-galactosyltransferase-related protein (predicted) (RGD1310170_predicted), mRNA [XM_226431]	XM_226431
A_44_P199447	-4.53333	0.011421	Elk3_predicted	PREDICTED: Rattus norvegicus ELK3, member of ETS oncogene family (predicted) (Elk3_predicted), mRNA [XM_343198]	XM_343198
A_44_P199482	-1.31333	0.0123224	LOC300187	PREDICTED: Rattus norvegicus similar to basic transcription factor 3 (LOC300187), mRNA [XR_005657]	XR_005657
A_44_P199573	-5.27333	8.7297e-06	AI172159	AI172159 EST218154 Normalized rat muscle, Bento Soares Rattus sp. cDNA clone RMUBV67 3' end, mRNA sequence [AI172159]	AI172159
A_44_P199806	-4.19667	0.0204924	Pcdh7	Rattus norvegicus protocadherin 7 (Pcdh7), mRNA [NM_001004087]	NM_001004087
A_44_P200042	-3.98	2.98545e-06	Twist1	Rattus norvegicus twist gene homolog 1 (Drosophila) (Twist1), mRNA [NM_053530]	NM_053530
A_44_P200320	-2.88333	3.44383e-05	BF396681	UI-R-BS2-bea-h-07-0-UI.s1 UI-R-BS2 Rattus norvegicus cDNA clone UI-R-BS2-bea-h-07-0-UI 3', mRNA sequence [BF396681]	BF396681
A_44_P200463	-4.37333	1.27448e-05	Waspip	Rattus norvegicus Wiskott-Aldrich syndrome protein interacting protein (Waspip), mRNA [NM_057192]	NM_057192
A_44_P200522	-1.59333	0.111726	AI171232	AI171232 EST217187 Normalized rat muscle, Bento Soares Rattus sp. cDNA clone RMUBH88 3' end, mRNA sequence [AI171232]	AI171232
A_44_P200869	-4.92667	0.00159159	Atp1a2	Rattus norvegicus ATPase, Na+/K+ transporting, alpha 2 polypeptide (Atp1a2), mRNA [NM_012505]	NM_012505
A_44_P201084	-2.99	0.00453948	LOC500109	PREDICTED: Rattus norvegicus fibroblast growth factor receptor 1-like (LOC500109), mRNA [XM_001081961]	XM_001081961
A_44_P201448	-2.47	0.000406035	ENSRNOT00000056262	PREDICTED: Rattus norvegicus similar to cisplatin resistance associated (LOC689613), mRNA [XM_001069837]
A_44_P201499	-1.29	0.00533193	XM_344596	Rattus norvegicus similar to thymus-specific serine peptidase (LOC364719), mRNA [XM_344596]	XM_344596
A_44_P202161	-1.77667	0.000104791	CB547705	AMGNNUC:URRG1-00066-G5-A urrg1 (14046) Rattus norvegicus cDNA clone urrg1-00066-g5 5', mRNA sequence [CB547705]	CB547705
A_44_P202318	-3.58333	0.00448907	AW917204	AW917204 EST348508 Rat gene index, normalized rat, norvegicus, Bento Soares Rattus norvegicus cDNA clone RGIEA65 5' end, mRNA sequence [AW917204]	AW917204
A_44_P202434	-3.13667	0.0066108	AA819129	AA819129 UI-R-A0-ba-b-08-0-UI.s1 UI-R-A0 Rattus norvegicus cDNA clone UI-R-A0-ba-b-08-0-UI 3' similar to emb [AA819129]	AA819129
A_44_P203145	-4.86667	0.00287121	Cacna1c	Rattus norvegicus calcium channel, voltage-dependent, L type, alpha 1C subunit (Cacna1c), mRNA [NM_012517]	NM_012517
A_44_P203246	-3.83667	0.000567022	Cacna1d	Rattus norvegicus calcium channel, voltage-dependent, L type, alpha 1D subunit (Cacna1d), mRNA [NM_017298]	NM_017298
A_44_P203457	-1.34667	0.0139979	XM_344471	Rattus norvegicus similar to T cell receptor alpha chain (LOC364493), mRNA [XM_344471]	XM_344471
A_44_P203746	-1.51333	0.00130243	XM_344416	Rattus norvegicus similar to 60S RIBOSOMAL PROTEIN L29 (P23) (LOC364397), mRNA [XM_344416]	XM_344416
A_44_P203793	-1.25333	0.0308448	Mllt11	Rattus norvegicus myeloid/lymphoid or mixed-lineage leukemia (trithorax homolog, Drosophila); translocated to, 11 (Mllt11), mRNA [NM_001013912]	NM_001013912
A_44_P203838	-1.22333	0.000499211	RGD1564088_predicted	Rattus norvegicus similar to 60S RIBOSOMAL PROTEIN L29 (P23) (LOC291290), mRNA [XM_225531]	XM_225531
A_44_P203859	-3.38667	0.000983211	LOC682475	PREDICTED: Rattus norvegicus similar to Protein FAM38B, transcript variant 2 (LOC682475), mRNA [XM_001059809]	XM_001059809
A_44_P203975	-1.53667	0.000143626	RGD1561320_predicted	PREDICTED: Rattus norvegicus similar to hypothetical protein (predicted) (RGD1561320_predicted), mRNA [XM_343791]
A_44_P204648	-3.24333	0.000485521	AB040488	Mus musculus asp3 mRNA for adipocyte-specific protein 3, complete cds [AB040488]	AB040488
A_44_P204704	-1.69333	0.000600698	Cpe	Rattus norvegicus carboxypeptidase E (Cpe), mRNA [NM_013128]	NM_013128
A_44_P204894	-2.05333	0.000242982	Tspan4	Rattus norvegicus tetraspanin 4 (Tspan4), mRNA [NM_001013070]	NM_001013070
A_44_P205301	-1.20333	0.0142511	Grinl1a	Rattus norvegicus glutamate receptor, ionotropic, N-methyl D-aspartate-like 1A (Grinl1a), mRNA [NM_183402]	NM_183402
A_44_P205476	-2.01667	0.139685	AA818700	AA818700 UI-R-A0-az-c-06-0-UI.s1 UI-R-A0 Rattus norvegicus cDNA clone UI-R-A0-az-c-06-0-UI 3' similar to gi [AA818700]	AA818700
A_44_P205523	-1.20333	0.0891652	CA507930	CA507930 UI-R-FS1-cql-a-23-0-UI.s1 NCI_CGAP_FS1 Rattus norvegicus cDNA clone IMAGE:7364353 3', mRNA sequence [CA507930]	CA507930
A_44_P205941	-1.11333	0.0117392	Wbscr16_predicted	PREDICTED: Rattus norvegicus Williams-Beuren syndrome chromosome region 16 homolog (human) (predicted) (Wbscr16_predicted), mRNA [XM_341066]
A_44_P206115	-1.70333	0.00238048	RGD1559963_predicted	PREDICTED: Rattus norvegicus similar to 60S ribosomal protein L9 (predicted) (RGD1559963_predicted), mRNA [XM_227018]
A_44_P206270	-1.33	4.52021e-05	ENSRNOT00000009816	similar to 60S ribosomal protein L7a (Surfeit locus protein 3) (LOC311948), mRNA [Source:RefSeq_dna;Acc:XR_006124] [ENSRNOT00000009816]
A_44_P206292	-1.94333	0.000153224	XM_216266	Rattus norvegicus similar to Gene rich cluster, C8 gene (LOC297594), mRNA [XM_216266]	XM_216266
A_44_P206434	-1.49333	0.0116546	RGD1563803_predicted	Rattus norvegicus similar to Lmnb2 protein (LOC299625), mRNA [XM_216850]	XM_216850
A_44_P206439	-2.01	0.00193892	XM_222435	Rattus norvegicus similar to 40S ribosomal protein S8 (LOC288882), mRNA [XM_222435]	XM_222435
A_44_P206526	-3.28667	0.0189787	RGD1565950_predicted	PREDICTED: Rattus norvegicus similar to A disintegrin-like and metalloprotease (reprolysin type) with thrombospondin type 1 motif, 2 (predicted) (RGD1565950_predicted), mRNA [XM_213548]
A_44_P207319	-1.43667	0.0922874	AA801136	AA801136 EST190633 Normalized rat ovary, Bento Soares Rattus sp. cDNA clone ROVAA77 3' end, mRNA sequence [AA801136]	AA801136
A_44_P207383	-3.85667	0.000490902	AI013472	AI013472 EST208147 Normalized rat spleen, Bento Soares Rattus sp. cDNA clone RSPBL95 3' end, mRNA sequence [AI013472]	AI013472
A_44_P207504	-5.14667	0.00183579	AI044835	AI044835 UI-R-C1-ki-g-02-0-UI.s1 UI-R-C1 Rattus norvegicus cDNA clone UI-R-C1-ki-g-02-0-UI 3', mRNA sequence [AI044835]	AI044835
A_44_P207818	-2.33667	0.00298106	AW915168	AW915168 EST346472 Normalized rat embryo, Bento Soares Rattus sp. cDNA clone RGICL69 5' end, mRNA sequence [AW915168]	AW915168
A_44_P208566	-4.84667	0.000362172	Plxdc2_predicted	Rattus norvegicus similar to tumor endothelial marker 7-related precursor (LOC361282), mRNA [XM_341567]
A_44_P208699	-4.68667	0.00491925	Col15a1	Col15a1 protein (Fragment). [Source:Uniprot/SPTREMBL;Acc:Q4G024] [ENSRNOT00000017217]
A_44_P209075	-1.16333	0.0174009	RGD1310738_predicted	PREDICTED: Rattus norvegicus similar to RIKEN cDNA 0610009J22 (predicted) (RGD1310738_predicted), mRNA [XM_223565]
A_44_P209307	-1.55	0.0667433	BQ209143	BQ209143 UI-R-EP0-cnx-o-18-0-UI.s1 UI-R-EP0 Rattus norvegicus cDNA clone UI-R-EP0-cnx-o-18-0-UI 3', mRNA sequence [BQ209143]	BQ209143
A_44_P209817	-1.52	0.0122255	Cav	Caveolin-1. [Source:Uniprot/SWISSPROT;Acc:P41350] [ENSRNOT00000009253]
A_44_P209949	-1.71	0.0442914	BQ211506	BQ211506 UI-R-DY1-cnq-h-17-0-UI.s1 NCI_CGAP_DY1 Rattus norvegicus cDNA clone IMAGE:7333411 3', mRNA sequence [BQ211506]	BQ211506
A_44_P210240	-1.18	0.00709884	P4hb	Rattus norvegicus prolyl 4-hydroxylase, beta polypeptide (P4hb), mRNA [NM_012998]	NM_012998
A_44_P210317	-3.93333	0.001051	Olr651_predicted	Rattus norvegicus olfactory receptor 651 (predicted) (Olr651_predicted), mRNA [NM_001000341]	NM_001000341
A_44_P210431	-1.15333	0.0153108	Spnb1	Rattus norvegicus beta II spectrin-short isoform mRNA, partial cds. [AF218849]	AF218849
A_44_P210563	-1.18667	0.00371341	H1f0	Rattus norvegicus H1 histone family, member 0 (H1f0), mRNA [NM_012578]	NM_012578
A_44_P210568	-3.54	0.00569809	Fn1	Rattus norvegicus fibronectin 1 (Fn1), mRNA [NM_019143]	NM_019143
A_44_P210663	-3.56333	0.00134489	XM_341899	Rattus norvegicus similar to hypothetical protein 6720478C22 (LOC361621), mRNA [XM_341899]	XM_341899
A_44_P210780	-3.31667	0.000206041	Trim2	Rattus norvegicus similar to KIAA0517 protein (LOC361970), mRNA [XM_342268]
A_44_P211028	-1.61	0.000443191	A_44_P211028
A_44_P211111	-2.15667	0.040974	RGD1565416_predicted	PREDICTED: Rattus norvegicus similar to talin 2 (predicted) (RGD1565416_predicted), mRNA [XM_236367]	XM_236367
A_44_P211774	-1.76	3.96662e-05	DY316829	AGENCOURT_66963282 NIH_MGC_366 Rattus norvegicus cDNA clone IMAGE:8368095 5', mRNA sequence [DY316829]	DY316829
A_44_P211956	-4.27667	4.6161e-07	BE108956	BE108956 UI-R-BS1-aza-d-01-0-UI.s1 UI-R-BS1 Rattus norvegicus cDNA clone UI-R-BS1-aza-d-01-0-UI 3', mRNA sequence [BE108956]	BE108956
A_44_P212242	-2.44667	2.65358e-05	Copz2_predicted	UI-R-EB1-cle-g-24-0-UI.s1 UI-R-EB1 Rattus norvegicus cDNA clone UI-R-EB1-cle-g-24-0-UI 3', mRNA sequence [BQ202056]	BQ202056
A_44_P212245	-4.14667	8.77436e-06	Copz2_predicted	UI-R-EB1-cle-g-24-0-UI.s1 UI-R-EB1 Rattus norvegicus cDNA clone UI-R-EB1-cle-g-24-0-UI 3', mRNA sequence [BQ202056]	BQ202056
A_44_P212355	-1.24	0.000445065	Lrp6_predicted	PREDICTED: Rattus norvegicus low density lipoprotein receptor-related protein 6 (predicted) (Lrp6_predicted), mRNA [XM_232466]	XM_232466
A_44_P212850	-3.05	0.00407247	Fgf2	Rattus norvegicus fibroblast growth factor 2 (Fgf2), mRNA [NM_019305]	NM_019305
A_44_P212964	-4.28	3.84318e-06	Plac8_predicted	AGENCOURT_28539023 NIH_MGC_249 Rattus norvegicus cDNA clone IMAGE:7376935 5', mRNA sequence [CO562290]
A_44_P212985	-4.79	0.00126755	ENSRNOT00000028262	Latent TGF-beta binding protein-3 (Fragment). [Source:Uniprot/SPTREMBL;Acc:O35282] [ENSRNOT00000028262]
A_44_P213133	-1.48667	0.00187832	Endog	Rattus norvegicus endonuclease G (Endog), mRNA [NM_001034938]	NM_001034938
A_44_P213272	-4.50667	0.00669818	A_44_P213272
A_44_P213477	-1.81	0.000123641	ENSRNOT00000030273	Guanine nucleotide binding protein gamma 13 (Fragment). [Source:Uniprot/SPTREMBL;Acc:Q45QJ8] [ENSRNOT00000030273]
A_44_P214326	-2.58333	0.000574703	AA875155	AA875155 UI-R-E0-ce-e-07-0-UI.s1 UI-R-E0 Rattus norvegicus cDNA clone UI-R-E0-ce-e-07-0-UI 3' similar to gi [AA875155]	AA875155
A_44_P214479	-2.1	0.0471471	Entpd1	Rattus norvegicus ectonucleoside triphosphate diphosphohydrolase 1 (Entpd1), mRNA [NM_022587]	NM_022587
A_44_P214922	-1.68667	0.00498836	Vldlr	Rattus norvegicus very low density lipoprotein receptor (Vldlr), mRNA [NM_013155]	NM_013155
A_44_P215056	-1.6	0.00456432	Itpr1	Rattus norvegicus inositol 1,4,5-triphosphate receptor 1 (Itpr1), mRNA [NM_001007235]	NM_001007235
A_44_P215191	-3.20667	2.42487e-05	Aprt_predicted	Rattus norvegicus adenine phosphoribosyl transferase (predicted) (Aprt_predicted), mRNA [NM_001013061]	NM_001013061
A_44_P215680	-2.49	0.00525195	LOC690042	PREDICTED: Rattus norvegicus hypothetical protein LOC690042 (LOC690042), mRNA [XM_001060929]	XM_001060929
A_44_P215698	-1.28	0.000107475	A_44_P215698
A_44_P215775	-1.50667	0.018564	ENSRNOT00000044327	AGENCOURT_66963306 NIH_MGC_366 Rattus norvegicus cDNA clone IMAGE:8368097 5', mRNA sequence [DY311079]
A_44_P215951	-1.07667	0.00120125	CB327107	UI-R-FS0-crx-p-07-0-UI.s1 UI-R-FS0 Rattus norvegicus cDNA clone UI-R-FS0-crx-p-07-0-UI 3', mRNA sequence [CB327107]	CB327107
A_44_P216511	-1.81667	0.000268448	AW918690	AW918690 EST349994 Rat gene index, normalized rat, norvegicus, Bento Soares Rattus norvegicus cDNA clone RGIEW57 5' end, mRNA sequence [AW918690]	AW918690
A_44_P216654	-2.34333	3.14953e-05	Nap1l1	Rattus norvegicus nucleosome assembly protein 1-like 1 (Nap1l1), mRNA [NM_053561]	NM_053561
A_44_P216760	-2.39	0.00397101	AA818280	AA818280 UI-R-A0-ax-d-04-0-UI.s1 UI-R-A0 Rattus norvegicus cDNA clone UI-R-A0-ax-d-04-0-UI 3' similar to emb [AA818280]	AA818280
A_44_P217189	-2.15667	0.00112458	Echdc2_predicted	PREDICTED: Rattus norvegicus enoyl Coenzyme A hydratase domain containing 2 (predicted) (Echdc2_predicted), mRNA [XM_216479]
A_44_P217541	-2.47667	3.18197e-06	Tmem49	Rattus norvegicus transmembrane protein 49 (Tmem49), mRNA [NM_138839]	NM_138839
A_44_P218186	-2.26333	2.50766e-05	Tbc1d2b	Rattus norvegicus similar to KIAA1055 protein (LOC315880), mRNA [XM_236472]
A_44_P218229	-1.72667	0.00210292	LOC363208	PREDICTED: Rattus norvegicus similar to Heterogeneous nuclear ribonucleoprotein A1 (Helix-destabilizing protein) (Single-strand RNA-binding protein) (hnRNP core protein A1) (HDP) (LOC363208), mRNA [XR_006724]	XR_006724
A_44_P219026	-2.55	0.0258732	Bdnf	Rattus norvegicus brain derived neurotrophic factor (Bdnf), mRNA [NM_012513]	NM_012513
A_44_P219195	-1.84	0.000279244	AI231206	AI231206 EST227894 Normalized rat embryo, Bento Soares Rattus sp. cDNA clone REMDH16 3' end, mRNA sequence [AI231206]	AI231206
A_44_P219250	-1.79	0.075168	AI411280	AI411280 EST239574 Normalized rat kidney, Bento Soares Rattus sp. cDNA clone RKIEO57 3' end, mRNA sequence [AI411280]	AI411280
A_44_P219372	-2.15	4.40111e-05	G0s2	UI-R-FS1-cqf-j-05-0-UI.s1 UI-R-FS1 Rattus norvegicus cDNA clone UI-R-FS1-cqf-j-05-0-UI 3', mRNA sequence [CA505509]	CA505509
A_44_P219598	-4.9	0.000211998	Unc5c	Rattus norvegicus unc-5 homolog C (C. elegans) (Unc5c), mRNA [NM_199407]	NM_199407
A_44_P219668	-1.63333	0.00597719	Acat1	Rattus norvegicus acetyl-coenzyme A acetyltransferase 1 (Acat1), mRNA [NM_017075]	NM_017075
A_44_P219759	-1.33667	2.78591e-05	ENSRNOT00000040877	Protein YIPF5 (YIP1 family member 5) (YPT-interacting protein 1 A). [Source:Uniprot/SWISSPROT;Acc:Q5XID0] [ENSRNOT00000040877]
A_44_P220112	-1.23333	0.0120689	LOC293712	PREDICTED: Rattus norvegicus similar to 60S ribosomal protein L7 (LOC293712), mRNA [XR_006813]	XR_006813
A_44_P220256	-2.08	0.000773041	Prtfdc1_predicted	PREDICTED: Rattus norvegicus phosphoribosyl transferase domain containing 1 (predicted) (Prtfdc1_predicted), mRNA [XM_214518]
A_44_P220511	-3.27667	0.00358074	Bmper_predicted	Rattus norvegicus similar to crossveinless-2 (LOC300455), mRNA [XM_235962]
A_44_P220610	-2.36667	0.00273438	Fahd1	Rattus norvegicus fumarylacetoacetate hydrolase domain containing 1 (Fahd1), mRNA [NM_001024991]	NM_001024991
A_44_P220882	-1.76	0.0288941	Cpne5_predicted	PREDICTED: Rattus norvegicus copine V (predicted) (Cpne5_predicted), mRNA [XM_228044]
A_44_P221046	-2.31667	0.00561049	AI599930	AI599930 EST251633 Normalized rat embryo, Bento Soares Rattus sp. cDNA clone REMEM04 3' end, mRNA sequence [AI599930]	AI599930
A_44_P221077	-1.95	0.0121036	MGC108778	Rattus norvegicus similar to RIKEN cDNA 1810057C19 (MGC108778), mRNA [NM_001017479]	NM_001017479
A_44_P221461	-2.85	0.00209078	BI298356	BI298356 UI-R-CV2-cho-d-01-0-UI.s1 UI-R-CV2 Rattus norvegicus cDNA clone UI-R-CV2-cho-d-01-0-UI 3', mRNA sequence [BI298356]	BI298356
A_44_P221990	-6.24667	0.000162129	Gpr85	Rattus norvegicus G protein-coupled receptor 85 (Gpr85), mRNA [NM_022254]	NM_022254
A_44_P222004	-1.65333	0.00162885	Il15	Rattus norvegicus interleukin 15 (Il15), mRNA [NM_013129]	NM_013129
A_44_P222030	-3.22667	0.0222766	Tbx3	Rattus norvegicus T-box 3 (Tbx3), mRNA [NM_181638]	NM_181638
A_44_P222566	-1.33667	0.000503294	XM_225097	Rattus norvegicus similar to Elongation factor 1-alpha 1 (EF-1-alpha-1) (Elongation factor 1 A-1) (eEF1A-1) (Elongation factor Tu) (EF-Tu) (LOC290956), mRNA [XM_225097]	XM_225097
A_44_P222640	-1.3	0.0015032	ENSRNOT00000017398	PREDICTED: Rattus norvegicus similar to ribosomal protein S11 (predicted) (RGD1563817_predicted), mRNA [XR_008529]
A_44_P222710	-1.32333	0.030251	LOC679693	PREDICTED: Rattus norvegicus similar to Mediator of RNA polymerase II transcription subunit 12 (Thyroid hormone receptor-associated protein complex 230 kDa component) (Trap230) (Activator-recruited cofactor 240 kDa component) (ARC240) (CAG repeat pro...	XM_001054666
A_44_P222865	-1.16	0.000813601	ENSRNOT00000005711	similar to 60S ribosomal protein L7 (LOC299934), mRNA [Source:RefSeq_dna;Acc:XR_008380] [ENSRNOT00000005711]
A_44_P223003	-5.66667	0.00017322	BF567171	BF567171 UI-R-BO0-ahq-h-04-0-UI.r1 UI-R-BO0 Rattus norvegicus cDNA clone UI-R-BO0-ahq-h-04-0-UI 5', mRNA sequence [BF567171]	BF567171
A_44_P223607	-2.03	0.00250047	AW918180	AW918180 EST349484 Rat gene index, normalized rat, norvegicus, Bento Soares Rattus norvegicus cDNA clone RGIEN49 5' end, mRNA sequence [AW918180]	AW918180
A_44_P223741	-1.23667	0.0174061	AW142694	AW142694 EST292946 Normalized rat embryo, Bento Soares Rattus sp. cDNA clone RGIAS53 5' end, mRNA sequence [AW142694]	AW142694
A_44_P223766	-1.81	0.093316	AI235325	AI235325 EST231887 Normalized rat ovary, Bento Soares Rattus sp. cDNA clone ROVCQ36 3' end, mRNA sequence [AI235325]	AI235325
A_44_P223822	-2.52667	0.000892369	AW916637	AW916637 EST347941 Rat gene index, normalized rat, norvegicus, Bento Soares Rattus norvegicus cDNA clone RGIDS72 5' end, mRNA sequence [AW916637]	AW916637
A_44_P223978	-2.18	0.000506342	Cdkn1c	Rattus norvegicus cyclin-dependent kinase inhibitor 1C (P57) (Cdkn1c), transcript variant 1, mRNA [NM_001033757]	NM_001033757
A_44_P224146	-1.27	0.0880915	AW143586	AW143586 EST293791 Normalized rat brain, Bento Soares Rattus sp. cDNA clone RGIBQ83 5' end, mRNA sequence [AW143586]	AW143586
A_44_P224614	-6.77667	0.00024433	Tcf21	Rattus norvegicus transcription factor 21 (Tcf21), mRNA [NM_001032397]	NM_001032397
A_44_P225353	-1.34333	0.0721694	RGD1311458	Rattus norvegicus similar to cDNA sequence BC027231; hypothetical protein MGC27931 (RGD1311458), mRNA [NM_001009678]	NM_001009678
A_44_P225566	-2.54667	2.28685e-05	Cask	Rattus norvegicus calcium/calmodulin-dependent serine protein kinase (MAGUK family) (Cask), mRNA [NM_022184]	NM_022184
A_44_P225644	-1.33	0.0303043	AI072161	AI072161 UI-R-C2-mz-f-11-0-UI.s1 UI-R-C2 Rattus norvegicus cDNA clone UI-R-C2-mz-f-11-0-UI 3', mRNA sequence [AI072161]	AI072161
A_44_P225952	-3.54	0.0114674	AW142932	AW142932 EST293223 Normalized rat ovary, Bento Soares Rattus sp. cDNA clone RGIAZ71 5' end, mRNA sequence [AW142932]	AW142932
A_44_P226029	-1.00333	0.000245382	ENSRNOT00000016184	Heterogeneous nuclear ribonucleoprotein G (hnRNP G) (RNA-binding motif protein, X chromosome). [Source:Uniprot/SWISSPROT;Acc:P84586] [ENSRNOT00000016184]
A_44_P226162	-1.98333	0.00804793	AA997614	AA997614 UI-R-C0-hy-g-09-0-UI.s1 UI-R-C0 Rattus norvegicus cDNA clone UI-R-C0-hy-g-09-0-UI 3', mRNA sequence [AA997614]	AA997614
A_44_P226597	-1.72333	0.0329326	Pycard	Rattus norvegicus PYD and CARD domain containing (Pycard), mRNA [NM_172322]	NM_172322
A_44_P226697	-3.85	0.00020397	P4ha3	Rattus norvegicus procollagen-proline, 2-oxoglutarate 4-dioxygenase (proline 4-hydroxylase), alpha polypeptide III (P4ha3), mRNA [NM_198775]	NM_198775
A_44_P226759	-1.37667	0.0127462	Fdps	Rattus norvegicus Ac2-125 mRNA, complete cds [AY321335]	AY321335
A_44_P227281	-1.09	0.0101192	Btf3	Rattus norvegicus basic transcription factor 3 (Btf3), mRNA [NM_001008309]	NM_001008309
A_44_P227354	-1.07333	0.00452752	Bms1l	PREDICTED: Rattus norvegicus BMS1-like, ribosome assembly protein (yeast) (Bms1l), mRNA [XM_342746]
A_44_P227421	-1.03667	0.000365479	ENSRNOT00000041594
A_44_P227616	-1.07333	0.000201708	RGD1310868_predicted	PREDICTED: Rattus norvegicus similar to RIKEN cDNA D230014K01 (predicted) (RGD1310868_predicted), mRNA [XM_221141]
A_44_P227655	-2.20667	8.15745e-05	CO568111	AGENCOURT_28450316 NIH_MGC_247 Rattus norvegicus cDNA clone IMAGE:7322365 5', mRNA sequence [CO568111]	CO568111
A_44_P228599	-1.18333	0.00946791	Sec22l1	Rattus norvegicus SEC22 vesicle trafficking protein-like 1 (S. cerevisiae) (Sec22l1), mRNA [NM_001025686]	NM_001025686
A_44_P228748	-1.48333	0.0618818	BE112262	BE112262 UI-R-BJ1-avl-f-02-0-UI.s1 UI-R-BJ1 Rattus norvegicus cDNA clone UI-R-BJ1-avl-f-02-0-UI 3', mRNA sequence [BE112262]	BE112262
A_44_P228942	-2.78667	3.98324e-06	Runx1	Rattus norvegicus runt related transcription factor 1 (Runx1), mRNA [NM_017325]	NM_017325
A_44_P229051	-1.21	7.41201e-06	Epim	Rattus norvegicus epimorphin (Epim), mRNA [NM_012748]	NM_012748
A_44_P229416	-1.47333	0.00332372	Sfxn4_predicted	PREDICTED: Rattus norvegicus sideroflexin 4 (predicted) (Sfxn4_predicted), mRNA [XM_342072]
A_44_P229481	-1.19667	0.0455284	ENSRNOT00000036143	Rattus norvegicus similar to hypothetical protein (LOC310628), mRNA [XM_227400]
A_44_P229555	-2.40333	0.0110418	RGD1564528_predicted	PREDICTED: Rattus norvegicus similar to mesenchymal stem cell protein DSC54 (predicted) (RGD1564528_predicted), mRNA [XM_346956]	XM_346956
A_44_P229661	-1.00333	0.00934621	XM_342844	Rattus norvegicus similar to bA16L21.2.1 (novel DnaJ domain protein similar to Drosophila, C. elegans and Arabidopsis predicted proteins (isoform 1)) (LOC362526), mRNA [XM_342844]	XM_342844
A_44_P229776	-1.53667	0.00771004	Nedd4a	E3 ubiquitin-protein ligase NEDD4 (EC 6.3.2.-). [Source:Uniprot/SWISSPROT;Acc:Q62940] [ENSRNOT00000009747]
A_44_P229800	-1.31	0.00699292	Ndrg1	Rattus norvegicus N-myc downstream regulated gene 1 (Ndrg1), mRNA [NM_001011991]	NM_001011991
A_44_P230320	-3.31	0.00964272	Il1b	Rattus norvegicus interleukin 1 beta (Il1b), mRNA [NM_031512]	NM_031512
A_44_P230697	-3.70333	0.00150435	DV717733	RVL8261 Wackym-Soares normalized rat vestibular cDNA library Rattus norvegicus cDNA 5', mRNA sequence [DV717733]	DV717733
A_44_P230851	-2.37333	0.0700641	AI171962	AI171962 EST217956 Normalized rat muscle, Bento Soares Rattus sp. cDNA clone RMUBT21 3' end, mRNA sequence [AI171962]	AI171962
A_44_P230879	-1.46333	0.00194567	AI502035	AI502035 UI-R-E0-dg-g-06-0-UI.s1 UI-R-E0 Rattus norvegicus cDNA clone UI-R-E0-dg-g-06-0-UI 3', mRNA sequence [AI502035]	AI502035
A_44_P230960	-1.40333	0.000523119	AW144271	AW144271 EST294567 Normalized rat ovary, Bento Soares Rattus sp. cDNA clone RGICO89 5' end, mRNA sequence [AW144271]	AW144271
A_44_P231037	-1.98667	0.00932112	AI230744	AI230744 EST227439 Normalized rat embryo, Bento Soares Rattus sp. cDNA clone REMDA69 3' end, mRNA sequence [AI230744]	AI230744
A_44_P231357	-1.58	0.00036894	Top1mt	Rattus norvegicus DNA topoisomerase I, mitochondrial (Top1mt), mRNA [NM_001002798]	NM_001002798
A_44_P231534	-1.16667	0.000101564	Rps5	40S ribosomal protein S5. [Source:Uniprot/SWISSPROT;Acc:P24050] [ENSRNOT00000026528]
A_44_P231583	-4.78667	0.00162776	Csen	Rattus norvegicus calsenilin, presenilin binding protein, EF hand transcription factor (Csen), mRNA [NM_032462]	NM_032462
A_44_P231677	-3.02667	0.00267642	XM_344884	Rattus norvegicus similar to hypothetical protein MGC25497 (LOC365234), mRNA [XM_344884]	XM_344884
A_44_P231811	-1.06	0.000468859	XM_224540	Rattus norvegicus similar to Rpl7a protein (LOC306188), mRNA [XM_224540]	XM_224540
A_44_P231867	-1.05333	0.000475435	RGD1309592	Rattus norvegicus similar to hypothetical protein FLJ14675 (RGD1309592), mRNA [NM_001012346]	NM_001012346
A_44_P231955	-4.82333	0.00146591	Rem1	Rattus norvegicus rad and gem related GTP binding protein 1 (Rem1), mRNA [NM_001025753]	NM_001025753
A_44_P231994	-1.68333	0.00382244	Slc37a3_predicted	PREDICTED: Rattus norvegicus solute carrier family 37 (glycerol-3-phosphate transporter), member 3 (predicted) (Slc37a3_predicted), mRNA [XM_231626]
A_44_P232076	-2.18667	0.050481	LOC688758	PREDICTED: Rattus norvegicus similar to RIKEN cDNA 5031410I06 (LOC688758), mRNA [XM_001068185]	XM_001068185
A_44_P232113	-1.62	0.00059801	A_44_P232113
A_44_P232158	-4.02333	0.00525401	RGD1560432_predicted	PREDICTED: Rattus norvegicus similar to glycosyltransferase 8 domain containing 2 (predicted) (RGD1560432_predicted), mRNA [XM_345809]	XM_345809
A_44_P232230	-1.53	0.00106926	RGD1309906	Rattus norvegicus similar to RIKEN cDNA 2310004I24 gene (RGD1309906), mRNA [NM_001009246]	NM_001009246
A_44_P232265	-1.30333	0.000455623	RGD1559865_predicted	PREDICTED: Rattus norvegicus similar to 60S ribosomal protein L29 (P23) (predicted) (RGD1559865_predicted), mRNA [XM_346093]	XM_346093
A_44_P232290	-1.54667	0.00796528	Dirc2	Rattus norvegicus disrupted in renal carcinoma 2 homolog (human) (Dirc2), mRNA [NM_001012017]	NM_001012017
A_44_P232347	-3.06667	0.000411386	AA817928	AA817928 UI-R-A0-af-g-07-0-UI.s1 UI-R-A0 Rattus norvegicus cDNA clone UI-R-A0-af-g-07-0-UI 3' similar to emb [AA817928]	AA817928
A_44_P233080	-3.90333	1.96886e-06	Egr1	Rattus norvegicus early growth response 1 (Egr1), mRNA [NM_012551]	NM_012551
A_44_P233147	-1.16333	0.00459163	Ccnt2_predicted	PREDICTED: Rattus norvegicus cyclin T2 (predicted) (Ccnt2_predicted), mRNA [XM_222617]	XM_222617
A_44_P233353	-2.36667	0.0286058	AI178135	AI178135 EST221798 Normalized rat placenta, Bento Soares Rattus sp. cDNA clone RPLCM57 3' end, mRNA sequence [AI178135]	AI178135
A_44_P233867	-6.58	1.95039e-05	Spon1	Rattus norvegicus spondin 1 (Spon1), mRNA [NM_172067]	NM_172067
A_44_P233956	-1.84333	0.000537676	Cyp4f5	Rattus norvegicus cytochrome P450 4F5 (Cyp4f5), mRNA [NM_173124]	NM_173124
A_44_P234023	-1.11	0.0117096	RGD1565260_predicted	PREDICTED: Rattus norvegicus similar to tumor protein, translationally-controlled 1 (predicted) (RGD1565260_predicted), mRNA [XR_007379]	XR_007379
A_44_P234657	-5.96333	2.7928e-07	CK843488	UI-R-BJ1-atu-d-01-0-UI.s10.temp UI-R-BJ1 Rattus norvegicus cDNA clone UI-R-BJ1-atu-d-01-0-UI.temp 3', mRNA sequence [CK843488]	CK843488
A_44_P234663	-1.53667	0.00507803	LOC683626	PREDICTED: Rattus norvegicus similar to limb-bud and heart (LOC683626), mRNA [XM_001066790]	XM_001066790
A_44_P234682	-2.21667	0.00367914	AW143273	AW143273 EST293569 Normalized rat brain, Bento Soares Rattus sp. cDNA clone RGIBJ18 5' end, mRNA sequence [AW143273]	AW143273
A_44_P234815	-3.27	0.00121098	BG672591	BG672591 DRNCLH08 Rat DRG Library Rattus norvegicus cDNA clone DRNCLH08 5', mRNA sequence [BG672591]	BG672591
A_44_P235090	-1.51333	0.00211707	Btbd11_predicted	PREDICTED: Rattus norvegicus BTB (POZ) domain containing 11 (predicted) (Btbd11_predicted), mRNA [XM_234988]	XM_234988
A_44_P235679	-2.42	0.00196108	BG665133	BG665133 DRABYH08 Rat DRG Library Rattus norvegicus cDNA clone DRABYH08 5', mRNA sequence [BG665133]	BG665133
A_44_P235815	-1.03	0.00642716	Clns1a	Rattus norvegicus chloride channel, nucleotide-sensitive, 1A (Clns1a), mRNA [NM_031719]	NM_031719
A_44_P235848	-1.79667	0.0264599	Bccip_predicted	PREDICTED: Rattus norvegicus BRCA2 and CDKN1A interacting protein (predicted) (Bccip_predicted), mRNA [XM_341947]	XM_341947
A_44_P235869	-1.77	4.47382e-05	AY136826	Rattus norvegicus unknown mRNA sequence [AY136826]	AY136826
A_44_P235953	-3.42333	1.99703e-05	Lrrc3	Rattus norvegicus leucine rich repeat containing 3 (Lrrc3), mRNA [NM_145679]	NM_145679
A_44_P235978	-1.58333	0.00175178	Fasn	Rattus norvegicus fatty acid synthase (Fasn), mRNA [NM_017332]	NM_017332
A_44_P236187	-1.33667	0.0641603	Lgals7	Rattus norvegicus lectin, galactose binding, soluble 7 (Lgals7), mRNA [NM_022582]	NM_022582
A_44_P236271	-3.23	0.00961966	ENSRNOT00000031404	Hox2.4 homeobox homolog protein (Fragment). [Source:Uniprot/SPTREMBL;Acc:Q63988] [ENSRNOT00000031404]
A_44_P236407	-4.57	0.000577122	Lnx1_predicted	PREDICTED: Rattus norvegicus ligand of numb-protein X 1 (predicted) (Lnx1_predicted), mRNA [XM_341204]
A_44_P236523	-5.15	0.000183036	Hoxd10_predicted	PREDICTED: Rattus norvegicus homeo box D10 (predicted) (Hoxd10_predicted), mRNA [XM_221510]
A_44_P236566	-2.05	9.44832e-05	Neurl2_predicted	PREDICTED: Rattus norvegicus neuralized-like 2 (Drosophila) (predicted) (Neurl2_predicted), mRNA [XM_230848]	XM_230848
A_44_P236738	-1.34667	0.026355	Pole2_predicted	PREDICTED: Rattus norvegicus polymerase (DNA directed), epsilon 2 (p59 subunit) (predicted) (Pole2_predicted), mRNA [XM_216727]
A_44_P236876	-1.63667	0.0179092	LOC678715	PREDICTED: Rattus norvegicus similar to MORF-related gene X (LOC678715), mRNA [XM_001053109]	XM_001053109
A_44_P237621	-2.00667	0.0325071	Txnip	Rattus norvegicus thioredoxin interacting protein (Txnip), mRNA [NM_001008767]	NM_001008767
A_44_P238180	-1.19	0.00155691	RGD1564600_predicted	BG670494 DRNBBH04 Rat DRG Library Rattus norvegicus cDNA clone DRNBBH04 5', mRNA sequence [BG670494]
A_44_P238237	-1.01667	0.0140194	Comt	Rattus norvegicus catechol-O-methyltransferase (Comt), mRNA [NM_012531]	NM_012531
A_44_P238257	-3.00333	0.000481049	Trip10	Rattus norvegicus thyroid hormone receptor interactor 10 (Trip10), mRNA [NM_053920]	NM_053920
A_44_P238421	-1.80667	0.000523876	Col1a1	R.norvegicus mRNA for collagen alpha1 type I. [Z78279]	Z78279
A_44_P238939	-1.36	0.000747046	XM_345411	Rattus norvegicus similar to ribosomal protein L6 (LOC366145), mRNA [XM_345411]	XM_345411
A_44_P238978	-1.64	0.0182771	Ris2_predicted	PREDICTED: Rattus norvegicus retroviral integration site 2 (predicted) (Ris2_predicted), mRNA [XM_226545]
A_44_P239306	-1.49667	0.000787465	LOC287938	Rattus norvegicus hypothetical LOC287938 (LOC287938), mRNA [NM_001013863]	NM_001013863
A_44_P239320	-2.15333	0.0276079	AI598903	AI598903 EST250606 Normalized rat embryo, Bento Soares Rattus sp. cDNA clone REMDX35 3' end, mRNA sequence [AI598903]	AI598903
A_44_P239541	-1.58	0.00220449	BI274747	BI274747 UI-R-CX0-bxd-e-07-0-UI.s1 UI-R-CX0 Rattus norvegicus cDNA clone UI-R-CX0-bxd-e-07-0-UI 3', mRNA sequence [BI274747]	BI274747
A_44_P240248	-3.61333	0.0283493	Nfib	Rattus norvegicus mRNA for NF1-B3, complete cds. [AB012232]	AB012232
A_44_P240292	-1.42667	0.0254178	AI556244	AI556244 UI-R-C2p-rf-a-11-0-UI.s1 UI-R-C2p Rattus norvegicus cDNA clone UI-R-C2p-rf-a-11-0-UI 3', mRNA sequence [AI556244]	AI556244
A_44_P240436	-2.45667	0.000543977	BG671786	BG671786 DRNBYA01 Rat DRG Library Rattus norvegicus cDNA clone DRNBYA01 5', mRNA sequence [BG671786]	BG671786
A_44_P240552	-3.46333	0.00143788	AW919083	AW919083 EST350387 Rat gene index, normalized rat, norvegicus, Bento Soares Rattus norvegicus cDNA clone RGIFC53 5' end, mRNA sequence [AW919083]	AW919083
A_44_P240597	-1.48333	0.0179733	CB784175	AMGNNUC:URRG1-00103-C11-A urrg1 (14046) Rattus norvegicus cDNA clone urrg1-00103-c11 5', mRNA sequence [CB784175]	CB784175
A_44_P240696	-1.54667	0.00942632	Nppc	Rattus norvegicus natriuretic peptide precursor type C (Nppc), mRNA [NM_053750]	NM_053750
A_44_P240781	-1.45333	0.0210379	Cav	Rattus norvegicus caveolin (Cav), transcript variant 1, mRNA [NM_031556]	NM_031556
A_44_P240828	-1.23333	0.000189485	Giyd2	Rattus norvegicus GIY-YIG domain containing 2 (Giyd2), mRNA [NM_001009292]	NM_001009292
A_44_P241258	-2.00333	5.03939e-05	Sdfr2_predicted	PREDICTED: Rattus norvegicus stromal cell derived factor receptor 2 (predicted) (Sdfr2_predicted), mRNA [XM_227622]
A_44_P241398	-2.52667	0.00107612	Podxl2_predicted	PREDICTED: Rattus norvegicus podocalyxin-like 2 (predicted) (Podxl2_predicted), mRNA [XM_216209]
A_44_P241439	-2.42333	0.015256	Nap1l2	Rattus norvegicus nucleosome assembly protein 1-like 2 (Nap1l2), mRNA [NM_001024789]	NM_001024789
A_44_P241448	-3.73333	1.71216e-05	MGC109340	Rattus norvegicus similar to Microsomal signal peptidase 23 kDa subunit (SPase 22 kDa subunit) (SPC22/23) (MGC109340), mRNA [NM_001024267]	NM_001024267
A_44_P241498	-1.94333	0.0137053	ENSRNOT00000013672	PREDICTED: Rattus norvegicus similar to proline arginine rich coiled coil 1, transcript variant 5 (LOC681287), mRNA [XM_001058826]
A_44_P241566	-1.49333	0.00241021	RGD1565090_predicted	Rattus norvegicus similar to Hmgcll1 protein (LOC315826), mRNA [XM_236416]
A_44_P241616	-2.30333	0.000469337	Ogfrl1	Rattus norvegicus opioid growth factor receptor-like 1 (Ogfrl1), mRNA [NM_001025708]	NM_001025708
A_44_P241698	-1.15333	0.0050551	XM_221389	Rattus norvegicus similar to cyclin B (LOC288052), mRNA [XM_221389]	XM_221389
A_44_P242059	-2.17	0.000143783	BF545190	UI-R-C2p-ry-b-02-0-UI.r1 UI-R-C2p Rattus norvegicus cDNA clone UI-R-C2p-ry-b-02-0-UI 5', mRNA sequence [BF545190]	BF545190
A_44_P242103	-2.72333	0.00298654	Sst	Rattus norvegicus somatostatin (Sst), mRNA [NM_012659]	NM_012659
A_44_P242546	-1.51333	0.104102	AA859989	AA859989 UI-R-E0-ca-a-06-0-UI.s1 UI-R-E0 Rattus norvegicus cDNA clone UI-R-E0-ca-a-06-0-UI 3' similar to dbj [AA859989]	AA859989
A_44_P242580	-6.86667	9.76527e-05	AW915309	AW915309 EST346613 Normalized rat embryo, Bento Soares Rattus sp. cDNA clone RGICS89 5' end, mRNA sequence [AW915309]	AW915309
A_44_P242649	-1.29667	0.0477693	AI549412	AI549412 UI-R-C3-ua-e-06-0-UI.s1 UI-R-C3 Rattus norvegicus cDNA clone UI-R-C3-ua-e-06-0-UI 3', mRNA sequence [AI549412]	AI549412
A_44_P242831	-1.17667	0.00417389	AW140671	AW140671 EST290666 Normalized rat embryo, Bento Soares Rattus sp. cDNA clone RGIAO56 5' end similar to C.elegans hypothetical protein C5OD2.8, mRNA sequence [AW140671]	AW140671
A_44_P243004	-2.28	0.00897317	Amigo2	Rattus norvegicus adhesion molecule with Ig like domain 2 (Amigo2), mRNA [NM_182816]	NM_182816
A_44_P243111	-2.58	0.00877049	Rab3d	Rattus norvegicus RAB3D, member RAS oncogene family (Rab3d), mRNA [NM_080580]	NM_080580
A_44_P243231	-1.06	0.00733072	Nr2f6	Rattus norvegicus nuclear receptor subfamily 2, group F, member 6 (Nr2f6), mRNA [NM_139113]	NM_139113
A_44_P243303	-1.68333	0.000718455	Zfp68_predicted	PREDICTED: Rattus norvegicus zinc finger protein 68 (predicted) (Zfp68_predicted), mRNA [XM_221977]	XM_221977
A_44_P243426	-1.37667	0.0105094	ENSRNOT00000009319	Peli1 protein (Fragment). [Source:Uniprot/SPTREMBL;Acc:Q562B8] [ENSRNOT00000009319]
A_44_P243701	-1.13	0.0137961	ENSRNOT00000039905	similar to RIKEN cDNA 5031410I06 (LOC686886), mRNA [Source:RefSeq_dna;Acc:XR_009064] [ENSRNOT00000039905]
A_44_P243801	-1.31333	5.64337e-05	RGD1564969_predicted	PREDICTED: Rattus norvegicus similar to 60S ribosomal protein L29 (P23) (predicted) (RGD1564969_predicted), mRNA [XR_009442]	XR_009442
A_44_P243887	-4.67667	9.54565e-05	Col6a3_predicted	Rattus norvegicus similar to alpha 3 type VI collagen isoform 1 precursor; collagen VI, alpha-3 polypeptide (LOC367313), mRNA [XM_346073]	XM_346073
A_44_P244076	-1.46333	0.000131355	CB548506	CB548506 AMGNNUC:MRPE4-00003-E4-A mrpe4 (10380) Rattus norvegicus cDNA clone mrpe4-00003-e4 5', mRNA sequence [CB548506]	CB548506
A_44_P244516	-1.45333	0.087477	BI283060	BI283060 UI-R-DB0-byr-e-07-0-UI.s1 UI-R-DB0 Rattus norvegicus cDNA clone UI-R-DB0-byr-e-07-0-UI 3', mRNA sequence [BI283060]	BI283060
A_44_P245019	-3.23	0.000806853	AW143927	AW143927 EST294223 Normalized rat embryo, Bento Soares Rattus sp. cDNA clone RGICD12 5' end, mRNA sequence [AW143927]	AW143927
A_44_P245087	-1.94667	0.000142083	RGD1565247_predicted	PREDICTED: Rattus norvegicus similar to chromosome 16 open reading frame 28 (predicted) (RGD1565247_predicted), mRNA [XM_220238]
A_44_P245123	-1.26667	0.00947545	AI407449	AI407449 EST235738 Normalized rat ovary, Bento Soares Rattus sp. cDNA clone ROVDT36 3' end, mRNA sequence [AI407449]	AI407449
A_44_P245192	-1.26333	1.07357e-05	RGD1565969_predicted	PREDICTED: Rattus norvegicus similar to 5730405I09Rik protein (predicted) (RGD1565969_predicted), mRNA [XM_341545]	XM_341545
A_44_P245314	-2.88	0.000276741	Cacnb3	Rattus norvegicus calcium channel, voltage-dependent, beta 3 subunit (Cacnb3), mRNA [NM_012828]	NM_012828
A_44_P245563	-1.59	0.0357795	RGD1306249	Rattus norvegicus similar to RIKEN cDNA 2310015J09 (RGD1306249), mRNA [NM_001008757]	NM_001008757
A_44_P245814	-1.27667	0.00837911	Uhrf2_predicted	Rattus norvegicus similar to nuclear zinc finger protein Np97 (LOC309331), mRNA [XM_219801]	XM_219801
A_44_P245835	-1.32333	0.0138833	RGD1310110_predicted	PREDICTED: Rattus norvegicus similar to 3632451O06Rik protein (predicted) (RGD1310110_predicted), mRNA [XM_341307]
A_44_P245907	-2.63667	0.0030061	Efna4_predicted	PREDICTED: Rattus norvegicus ephrin A4 (predicted) (Efna4_predicted), mRNA [XM_227416]
A_44_P246114	-1.38667	0.0176006	Tle1_predicted	Rattus norvegicus similar to groucho protein GRG1-L; Grg1-L (LOC362533), mRNA [XM_342851]
A_44_P246538	-2.23	0.00978678	Tgfb2	Rattus norvegicus transforming growth factor, beta 2 (Tgfb2), mRNA [NM_031131]	NM_031131
A_44_P246554	-2.29	0.0032979	CO566833	AGENCOURT_28447187 NIH_MGC_248 Rattus norvegicus cDNA clone IMAGE:7367434 5', mRNA sequence [CO566833]	CO566833
A_44_P247108	-2.52333	0.0569578	AI146179	AI146179 UI-R-BT0-qb-h-05-0-UI.s1 UI-R-BT0 Rattus norvegicus cDNA clone UI-R-BT0-qb-h-05-0-UI 3', mRNA sequence [AI146179]	AI146179
A_44_P247139	-1.78	0.00467425	MGC112830	Rattus norvegicus similar to transcription factor (MGC112830), mRNA [NM_001025718]	NM_001025718
A_44_P247251	-2.21	0.00492791	AI009620	AI009620 EST204071 Normalized rat lung, Bento Soares Rattus sp. cDNA clone RLUBG42 3' end, mRNA sequence [AI009620]	AI009620
A_44_P247281	-3.41667	6.68754e-05	AI043862	AI043862 UI-R-C0-jm-g-02-0-UI.s1 UI-R-C0 Rattus norvegicus cDNA clone UI-R-C0-jm-g-02-0-UI 3', mRNA sequence [AI043862]	AI043862
A_44_P247286	-4.14667	0.00233569	Cxcl14	Rattus norvegicus chemokine (C-X-C motif) ligand 14 (Cxcl14), mRNA [NM_001013137]	NM_001013137
A_44_P247615	-2.21333	0.0035841	CK838509	UI-R-AB0-vw-c-02-0-UI.s10 UI-R-AB0 Rattus norvegicus cDNA clone UI-R-AB0-vw-c-02-0-UI 3', mRNA sequence [CK838509]	CK838509
A_44_P248090	-6.01	0.0181825	Thbs2	Rattus norvegicus thrombospondin 2 (TSP-2), mRNA [XM_214778]
A_44_P248111	-1.33667	0.0364924	Igsf4c_predicted	Rattus norvegicus immunoglobulin superfamily, member 4C (predicted) (Igsf4c_predicted), mRNA [NM_001047107]	NM_001047107
A_44_P248172	-7.83667	7.15506e-05	C1qtnf7_predicted	PREDICTED: Rattus norvegicus C1q and tumor necrosis factor related protein 7 (predicted) (C1qtnf7_predicted), mRNA [XM_223507]
A_44_P248464	-1.68333	0.00109844	Tspan6	Tspan6 protein (Fragment). [Source:Uniprot/SPTREMBL;Acc:Q5RJZ3] [ENSRNOT00000005165]
A_44_P248619	-1.24333	0.0132432	Plxnb1_predicted	Rattus norvegicus similar to plexinB1 (LOC316009), mRNA [XM_236640]
A_44_P249578	-1.03	0.0162221	AI008930	AI008930 EST203381 Normalized rat embryo, Bento Soares Rattus sp. cDNA clone REMBF59 3' end, mRNA sequence [AI008930]	AI008930
A_44_P249606	-1.98	0.00232342	MGC112830	Rattus norvegicus similar to transcription factor (MGC112830), mRNA [NM_001025718]	NM_001025718
A_44_P249704	-2.13333	0.000410538	Bhlhb9	Rattus norvegicus basic helix-loop-helix domain containing, class B, 9 (Bhlhb9), mRNA [NM_207611]	NM_207611
A_44_P249743	-1.56667	0.0497643	BI294956	UI-R-DK0-cee-a-12-0-UI.s1 UI-R-DK0 Rattus norvegicus cDNA clone UI-R-DK0-cee-a-12-0-UI 3', mRNA sequence [BI294956]	BI294956
A_44_P249752	-2.36333	0.0404455	BF285101	BF285101 EST449692 Rat Gene Index, normalized rat, Rattus norvegicus cDNA Rattus norvegicus cDNA clone RGIFA46, mRNA sequence [BF285101]	BF285101
A_44_P249753	-2.36667	0.0329706	AI234939	AI234939 EST231501 Normalized rat ovary, Bento Soares Rattus sp. cDNA clone ROVCJ83 3' end, mRNA sequence [AI234939]	AI234939
A_44_P249774	-1.53	0.0209223	LOC688621	DRABTA08 Rat DRG Library Rattus norvegicus cDNA clone DRABTA08 5', mRNA sequence [BG668003]	BG668003
A_44_P250028	-2.72667	9.59953e-07	Ppp1r3b	Rattus norvegicus protein phosphatase 1, regulatory (inhibitor) subunit 3B (Ppp1r3b), mRNA [NM_138912]	NM_138912
A_44_P250065	-4.98667	2.24483e-05	Car11	Rattus norvegicus carbonic anhydrase-related XI protein (CAR-XI), mRNA [NM_175708]	NM_175708
A_44_P250213	-1.18	0.000570576	Rab4a	Rattus norvegicus RAB4A, member RAS oncogene family (Rab4a), mRNA [NM_013019]	NM_013019
A_44_P250368	-2.04333	0.000565283	Tk1	AGENCOURT_66881167 NIH_MGC_367 Rattus norvegicus cDNA clone IMAGE:8373977 5', mRNA sequence [DY316560]	DY316560
A_44_P250371	-2.02667	3.08064e-05	A_44_P250371
A_44_P250446	-1.58	0.0144511	Zfp580_predicted	PREDICTED: Rattus norvegicus zinc finger protein 580 (predicted) (Zfp580_predicted), mRNA [XM_218196]
A_44_P250798	-1.11333	0.0039337	RGD1566136_predicted	PREDICTED: Rattus norvegicus similar to 40S ribosomal protein S9 (predicted) (RGD1566136_predicted), mRNA [XM_213106]
A_44_P250983	-1.74667	0.00286543	LOC680451	PREDICTED: Rattus norvegicus similar to nuclear receptor binding protein, transcript variant 3 (LOC680451), mRNA [XM_001057073]	XM_001057073
A_44_P251176	-3.33333	5.90033e-05	BE116924	BE116924 UI-R-BS1-azg-d-07-0-UI.s1 UI-R-BS1 Rattus norvegicus cDNA clone UI-R-BS1-azg-d-07-0-UI 3', mRNA sequence [BE116924]	BE116924
A_44_P251212	-1.03667	0.0158288	Pfkm	Rattus norvegicus phosphofructokinase, muscle (Pfkm), mRNA [NM_031715]	NM_031715
A_44_P251228	-3.09333	0.00159023	Cyp1b1	Rattus norvegicus Sprague-Dawley cytochrome P450 (CYP1B1) mRNA, complete cds [U09540]	U09540
A_44_P251944	-1.10333	0.00295198	Idi1	Rattus norvegicus isopentenyl-diphosphate delta isomerase (Idi1), mRNA [NM_053539]	NM_053539
A_44_P252657	-2.17	0.0273496	Pou6f1	Rat POU domain factor (Brn-5) mRNA. [L23204]	L23204
A_44_P252707	-2.39	0.000684009	Cdh3	P-cadherin (Fragment). [Source:Uniprot/SPTREMBL;Acc:Q9JIV6] [ENSRNOT00000027273]
A_44_P252855	-2.23	0.0257827	A_44_P252855
A_44_P253040	-2.86	0.00258779	XM_214348	Rattus norvegicus similar to 6030466N05Rik protein (LOC290741), mRNA [XM_214348]	XM_214348
A_44_P253073	-5.89	0.000321771	LOC306805	Rattus norvegicus similar to asporin precursor (LOC306805), mRNA [NM_001014008]	NM_001014008
A_44_P253208	-1.19667	0.0143943	Adamts9_predicted	Rattus norvegicus similar to a disintegrin-like and metalloprotease with thrombospondin type 1 motifs 9B (LOC312566), mRNA [XM_232202]	XM_232202
A_44_P253268	-1.27	0.0113062	ENSRNOT00000044142	similar to 60S ribosomal protein L7a (LOC316866), mRNA [Source:RefSeq_dna;Acc:XR_005805] [ENSRNOT00000044142]
A_44_P253310	-1.19667	0.00405696	ENSRNOT00000038448	similar to Sfrs7 protein (predicted) (RGD1561463_predicted), mRNA [Source:RefSeq_dna;Acc:XR_009002] [ENSRNOT00000038448]
A_44_P253479	-2.25	0.00727785	Tmem98	Rattus norvegicus transmembrane protein 98 (Tmem98), mRNA [NM_001007672]	NM_001007672
A_44_P253641	-1.07	0.00613407	Glmn	PREDICTED: Rattus norvegicus FKBP-associated protein (Glmn), mRNA [XM_001057583]
A_44_P254071	-2.65333	0.0378914	AA850247	AA850247 EST193014 Normalized rat ovary, Bento Soares Rattus sp. cDNA clone ROVAE21 3' end, mRNA sequence [AA850247]	AA850247
A_44_P254130	-2.74667	0.00315882	AA875032	AA875032 UI-R-E0-cb-h-09-0-UI.s1 UI-R-E0 Rattus norvegicus cDNA clone UI-R-E0-cb-h-09-0-UI 3' similar to gi [AA875032]	AA875032
A_44_P254347	-1.54333	0.0259783	AI178762	AI178762 EST222444 Normalized rat spleen, Bento Soares Rattus sp. cDNA clone RSPBK76 3' end, mRNA sequence [AI178762]	AI178762
A_44_P254503	-2.16	0.00184756	AA800034	AA800034 EST189531 Normalized rat heart, Bento Soares Rattus sp. cDNA clone RHEAI63 3' end, mRNA sequence [AA800034]	AA800034
A_44_P254617	-4.22	0.000231422	AI010430	EST204881 Normalized rat lung, Bento Soares Rattus sp. cDNA clone RLUBZ38 3' end, mRNA sequence [AI010430]	AI010430
A_44_P255095	-1.24333	0.00134378	LOC292449	Rattus norvegicus unknown mRNA [AY389467]	AY389467
A_44_P255109	-2.54333	5.70014e-05	Snn	Rattus norvegicus stannin (Snn), mRNA [NM_001034083]	NM_001034083
A_44_P255495	-4.27	0.000189546	Spry1_predicted	PREDICTED: Rattus norvegicus sprouty homolog 1 (Drosophila) (predicted) (Spry1_predicted), mRNA [XM_227050]
A_44_P255734	-1.59333	0.0246242	XM_229800	Rattus norvegicus similar to RIKEN cDNA 1700081O22 (LOC317091), mRNA [XM_229800]	XM_229800
A_44_P256677	-5.49333	0.000282435	RGD1308448_predicted	PREDICTED: Rattus norvegicus similar to RIKEN cDNA B130016O10 gene (predicted) (RGD1308448_predicted), mRNA [XM_227078]
A_44_P256732	-3.02	2.87185e-05	DV718416	RVL9000 Wackym-Soares normalized rat vestibular cDNA library Rattus norvegicus cDNA 5', mRNA sequence [DV718416]	DV718416
A_44_P256786	-3.75333	0.00439412	Hspa12a_predicted	PREDICTED: Rattus norvegicus heat shock 70kDa protein 12A (predicted) (Hspa12a_predicted), mRNA [XM_217648]	XM_217648
A_44_P256921	-4.26	0.00134418	Elovl4_predicted	PREDICTED: Rattus norvegicus elongation of very long chain fatty acids (FEN1 [XM_236476]	XM_236476
A_44_P256967	-1.23333	0.0938685	AA996908	AA996908 UI-R-C0-hj-e-06-0-UI.s1 UI-R-C0 Rattus norvegicus cDNA clone UI-R-C0-hj-e-06-0-UI 3', mRNA sequence [AA996908]	AA996908
A_44_P257135	-1.29667	0.0424398	Slc29a3	Rattus norvegicus solute carrier family 29 (nucleoside transporters), member 3 (Slc29a3), mRNA [NM_181639]	NM_181639
A_44_P257206	-1.00667	0.000100801	Map3k12	Rattus norvegicus mitogen activated protein kinase kinase kinase 12 (Map3k12), mRNA [NM_013055]	NM_013055
A_44_P257804	-1.28333	1.20438e-05	LOC316866	PREDICTED: Rattus norvegicus similar to 60S ribosomal protein L7a (LOC316866), mRNA [XR_005805]	XR_005805
A_44_P257832	-2.29	0.0120896	Farp1_predicted	Rattus norvegicus similar to Farp1 protein (LOC306183), mRNA [XM_224535]
A_44_P258114	-2.07333	0.0106878	B4galt2_predicted	PREDICTED: Rattus norvegicus UDP-Gal:betaGlcNAc beta 1,4- galactosyltransferase, polypeptide 2 (predicted) (B4galt2_predicted), mRNA [XM_242992]
A_44_P258158	-1.01667	0.000468604	A_44_P258158
A_44_P258225	-3.62667	0.00590452	Ly6h_predicted	PREDICTED: Rattus norvegicus lymphocyte antigen 6 complex, locus H (predicted) (Ly6h_predicted), mRNA [XM_235426]
A_44_P258336	-1.27	0.000742657	Tmem39a	Rattus norvegicus transmembrane protein 39a (Tmem39a), mRNA [NM_001013865]	NM_001013865
A_44_P259516	-4.91333	0.000282367	Stx1b2	Rattus norvegicus syntaxin 1B2 (Stx1b2), mRNA [NM_012700]	NM_012700
A_44_P259957	-3.67333	2.83497e-05	S100a1	Rattus norvegicus S100 calcium binding protein A1 (S100a1), mRNA [NM_001007636]	NM_001007636
A_44_P260046	-1.81667	0.000160068	ENSRNOT00000041423	CAMP response element-binding protein 11.2K, 16K (Fragment). [Source:Uniprot/SPTREMBL;Acc:Q7M0A0] [ENSRNOT00000041423]
A_44_P260174	-1.96	0.00185016	Rcsd1_predicted	Rattus norvegicus similar to Hypothetical protein MGC32399 (LOC360872), mRNA [XM_341147]	XM_341147
A_44_P260181	-2.69667	6.22523e-05	Prss23	Rattus norvegicus protease, serine, 23 (Prss23), mRNA [NM_001007691]	NM_001007691
A_44_P260589	-1.49	0.0120877	Papln_predicted	PREDICTED: Rattus norvegicus papilin, proteoglycan-like sulfated glycoprotein (predicted) (Papln_predicted), mRNA [XM_234393]
A_44_P260740	-3.57	3.84761e-06	Cbr3_predicted	PREDICTED: Rattus norvegicus carbonyl reductase 3 (predicted) (Cbr3_predicted), mRNA [XM_221641]
A_44_P261326	-1.05	0.000978089	Golt1b_predicted	PREDICTED: Rattus norvegicus golgi transport 1 homolog B (S. cerevisiae) (predicted) (Golt1b_predicted), mRNA [XM_342782]
A_44_P261768	-1.20667	0.0920137	AA891734	AA891734 EST195537 Normalized rat kidney, Bento Soares Rattus sp. cDNA clone RKIAG13 3' end, mRNA sequence [AA891734]	AA891734
A_44_P261779	-2.1	0.00952561	LOC679869	PREDICTED: Rattus norvegicus similar to transcription factor 7-like 2, T-cell specific, HMG-box, transcript variant 2 (LOC679869), mRNA [XM_001054844]	XM_001054844
A_44_P261949	-4.57667	0.000265222	CA504051	UI-R-FJ0-cpv-o-08-0-UI.s1 UI-R-FJ0 Rattus norvegicus cDNA clone UI-R-FJ0-cpv-o-08-0-UI 3', mRNA sequence [CA504051]	CA504051
A_44_P262173	-1.93333	0.0369311	Prg-2	Rattus norvegicus plasticity-related protein PRG-2 (Prg-2), mRNA [NM_181634]	NM_181634
A_44_P262274	-5.06667	2.35024e-05	Hoxa5	Homeobox protein Hox-A5 (Hox-1.3) (Fragment). [Source:Uniprot/SWISSPROT;Acc:P52949] [ENSRNOT00000008523]
A_44_P262382	-2.07667	1.86854e-06	Jdp1	Rattus norvegicus Jun dimerization protein 1 (Jdp1), mRNA [NM_021865]	NM_021865
A_44_P262392	-2.38	0.00119942	Eif4ebp1	Rattus norvegicus eukaryotic translation initiation factor 4E binding protein 1 (Eif4ebp1), mRNA [NM_053857]	NM_053857
A_44_P262407	-2.66	1.74436e-05	Ggtl3	Rattus norvegicus gamma-glutamyltransferase-like 3 (Ggtl3), mRNA [NM_130423]	NM_130423
A_44_P262625	-1.93333	0.00277441	XM_344424	Rattus norvegicus similar to ribosomal protein L6 (LOC364408), mRNA [XM_344424]	XM_344424
A_44_P263265	-1.49667	0.0164268	BQ210797	BQ210797 UI-R-DY1-com-h-17-0-UI.s1 NCI_CGAP_DY1 Rattus norvegicus cDNA clone IMAGE:7337251 3', mRNA sequence [BQ210797]	BQ210797
A_44_P263440	-1.73	0.00109015	Hbp1	Rattus norvegicus high mobility group box transcription factor 1 (Hbp1), mRNA [NM_013221]	NM_013221
A_44_P263682	-1.61667	0.054944	AA899472	AA899472 UI-R-E0-de-b-04-0-UI.s1 UI-R-E0 Rattus norvegicus cDNA clone UI-R-E0-de-b-04-0-UI 3' similar to gi [AA899472]	AA899472
A_44_P263691	-1.25333	0.00197736	AI409493	AI409493 EST237785 Normalized rat kidney, Bento Soares Rattus sp. cDNA clone RKIDK13 3' end, mRNA sequence [AI409493]	AI409493
A_44_P264240	-5.79667	1.61228e-07	Igfbp5	Insulin-like growth factor-binding protein 5 precursor (IGFBP-5) (IBP- 5) (IGF-binding protein 5). [Source:Uniprot/SWISSPROT;Acc:P24594] [ENSRNOT00000023530]
A_44_P264659	-3.40333	0.008673	Dpysl3	Rattus norvegicus dihydropyrimidinase-like 3 (Dpysl3), mRNA [NM_012934]	NM_012934
A_44_P264915	-5.75667	2.37065e-05	RGD1310052_predicted	PREDICTED: Rattus norvegicus similar to hypothetical protein FLJ40362 (predicted) (RGD1310052_predicted), mRNA [XM_219477]
A_44_P264988	-1.14667	0.0265796	Trio	Rattus norvegicus similar to Triple functional domain protein (PTPRF interacting protein) (LOC310192), mRNA [XM_226888]
A_44_P265013	-4.84333	0.000850607	RGD1305653_predicted	PREDICTED: Rattus norvegicus similar to MEGF12 (predicted) (RGD1305653_predicted), mRNA [XM_215648]	XM_215648
A_44_P265225	-3.6	0.000599793	XM_347122	Rattus norvegicus LOC363304 (LOC363304), mRNA [XM_347122]	XM_347122
A_44_P265237	-1.48333	0.0705765	LOC305771	PREDICTED: Rattus norvegicus similar to nidogen 2 (LOC305771), mRNA [XR_006748]	XR_006748
A_44_P265783	-2.24333	0.000930528	CK481625	AGENCOURT_17638769 NIH_MGC_235 Rattus norvegicus cDNA clone IMAGE:7108402 5', mRNA sequence [CK481625]	CK481625
A_44_P266400	-5.98	0.00366979	AW144471	AW144471 EST294848 Normalized rat placenta, Bento Soares Rattus sp. cDNA clone RGIAF73 5' end, mRNA sequence [AW144471]	AW144471
A_44_P266984	-2.6	0.00242885	R1b	Rattus norvegicus homeobox protein (R1b), mRNA [NM_001017480]	NM_001017480
A_44_P267128	-1.53333	0.0051995	Tmpo	Rattus norvegicus thymopoietin (Tmpo), mRNA [NM_012887]	NM_012887
A_44_P267199	-1.17	0.00859364	RGD1311713_predicted	PREDICTED: Rattus norvegicus similar to SPRED-3 (predicted) (RGD1311713_predicted), mRNA [XM_218461]
A_44_P267331	-1.04	0.0010146	Bbs7	Rattus norvegicus Bardet-Biedl syndrome 7 (Bbs7), mRNA [NM_001012180]	NM_001012180
A_44_P267487	-1.77333	0.00132774	RGD1560401_predicted	PREDICTED: Rattus norvegicus similar to DNA segment, Chr 10, University of California at Los Angeles 1 (predicted) (RGD1560401_predicted), mRNA [XM_215383]
A_44_P267610	-2.97333	0.00124081	RGD1564451_predicted	PREDICTED: Rattus norvegicus similar to Tribbles homolog 2 (predicted) (RGD1564451_predicted), mRNA [XM_233982]
A_44_P268168	-4.46333	0.00153073	LOC686310	PREDICTED: Rattus norvegicus similar to Ephrin type-B receptor 4 precursor (Tyrosine-protein kinase receptor MDK-2) (Developmental kinase 2) (Tyrosine kinase MYK-1), transcript variant 3 (LOC686310), mRNA [XM_001069404]	XM_001069404
A_44_P268610	-1.24667	0.0272879	RGD1559896_predicted	PREDICTED: Rattus norvegicus similar to RIKEN cDNA 2310022B05 (predicted) (RGD1559896_predicted), mRNA [XM_574254]
A_44_P268765	-1.84	0.0397466	BG374196	BG374196 UI-R-CV1-bsm-e-06-0-UI.s1 UI-R-CV1 Rattus norvegicus cDNA clone UI-R-CV1-bsm-e-06-0-UI 3', mRNA sequence [BG374196]	BG374196
A_44_P269095	-2.57	0.116454	Sardh	Rattus norvegicus sarcosine dehydrogenase (Sardh), mRNA [NM_053664]	NM_053664
A_44_P269280	-2.53667	0.0458231	Pou2f3	POU domain, class 2, transcription factor 3 (Octamer-binding transcription factor 11) (Oct-11) (Transcription factor Skn-1). [Source:Uniprot/SWISSPROT;Acc:P42571] [ENSRNOT00000012170]
A_44_P269457	-2.31	0.00671118	Gpr83	Rattus norvegicus G protein-coupled receptor 83 (Gpr83), mRNA [NM_080411]	NM_080411
A_44_P269666	-1.75	0.000862135	ENSRNOT00000027615	Rattus norvegicus similar to CG4241-PA (LOC290662), mRNA [XM_224736]
A_44_P269912	-1.42333	0.000120364	LOC501465	PREDICTED: Rattus norvegicus similar to 60S ribosomal protein L7a (LOC501465), mRNA [XR_007070]	XR_007070
A_44_P270144	-1.49	0.0192026	BQ202422	BQ202422 UI-R-EB1-clg-o-14-0-UI.s1 UI-R-EB1 Rattus norvegicus cDNA clone UI-R-EB1-clg-o-14-0-UI 3', mRNA sequence [BQ202422]	BQ202422
A_44_P270189	-1.04333	0.000314672	BX883042	Rattus norvegicus chromosome 20, major histocompatibility complex, assembled from 40 BACs, strain Brown Norway (BN/ssNHsd), RT1n haplotype; segment 1/11 [BX883042]	BX883042
A_44_P270468	-2.18333	0.0237542	Slc15a3	Rattus norvegicus solute carrier family 15, member 3 (Slc15a3), mRNA [NM_139341]	NM_139341
A_44_P270854	-3.05667	0.000375495	DY314346	AGENCOURT_66949338 NIH_MGC_366 Rattus norvegicus cDNA clone IMAGE:8370437 5', mRNA sequence [DY314346]	DY314346
A_44_P271018	-1.53	0.00268301	BG668512	BG668512 DRACKA02 Rat DRG Library Rattus norvegicus cDNA clone DRACKA02 5', mRNA sequence [BG668512]	BG668512
A_44_P271269	-1.8	0.0108848	AI104443	AI104443 EST213732 Normalized rat heart, Bento Soares Rattus sp. cDNA clone RHECD48 3' end, mRNA sequence [AI104443]	AI104443
A_44_P271416	-1.07	0.000140616	Rabggtb	Rattus norvegicus RAB geranylgeranyl transferase, b subunit (Rabggtb), mRNA [NM_138708]	NM_138708
A_44_P271658	-4.03667	2.2903e-05	Pap	Rattus norvegicus pancreatitis-associated protein (Pap), mRNA [NM_053289]	NM_053289
A_44_P271923	-2.11	1.48178e-05	Rom1	Rattus norvegicus rod outer segment membrane protein 1 (Rom1), mRNA [NM_001009690]	NM_001009690
A_44_P272266	-1.68	0.000112498	RGD1562076_predicted	PREDICTED: Rattus norvegicus similar to RIKEN cDNA 1810037C20 (predicted) (RGD1562076_predicted), mRNA [XM_577060]
A_44_P272301	-2.80667	2.56836e-05	Mxra8	Rattus norvegicus matrix-remodelling associated 8 (Mxra8), mRNA [NM_001007002]	NM_001007002
A_44_P272744	-2.10667	0.0161301	BF396511	BF396511 UI-R-BS2-bdz-a-04-0-UI.s1 UI-R-BS2 Rattus norvegicus cDNA clone UI-R-BS2-bdz-a-04-0-UI 3', mRNA sequence [BF396511]	BF396511
A_44_P273146	-4.04	0.00703647	AA998088	AA998088 UI-R-C0-id-h-05-0-UI.s1 UI-R-C0 Rattus norvegicus cDNA clone UI-R-C0-id-h-05-0-UI 3', mRNA sequence [AA998088]	AA998088
A_44_P273291	-1.52333	0.0107927	AW519820	EST00001 Rat PC12 cells Rattus norvegicus cDNA clone HHC189 5', mRNA sequence [AW519820]	AW519820
A_44_P273515	-2.28333	0.00274439	DV723169	RVL14904 Wackym-Soares normalized rat vestibular cDNA library Rattus norvegicus cDNA 5', mRNA sequence [DV723169]	DV723169
A_44_P273691	-1.60333	0.00535418	BF284294	BF284294 EST448885 Rat Gene Index, normalized rat, Rattus norvegicus cDNA Rattus norvegicus cDNA clone RGIEO02 3' sequence, mRNA sequence [BF284294]	BF284294
A_44_P273734	-2.49667	0.000722245	Man1a_predicted	mannosidase, alpha, class 1A, member 1 [Source:RefSeq_peptide;Acc:NP_001028828] [ENSRNOT00000001048]
A_44_P273821	-1.14333	0.000205959	Lyn	Rattus norvegicus Yamaguchi sarcoma viral (v-yes-1) oncogene homolog (Lyn), mRNA [NM_030857]	NM_030857
A_44_P273885	-1.35667	0.00337103	MGC72974	Rattus norvegicus hypothetical LOC316976 (MGC72974), mRNA [NM_198772]	NM_198772
A_44_P274362	-2.55667	1.01636e-05	TC621912	BC058646 Rai17 protein {Mus musculus} (exp=-1; wgp=0; cg=0), partial (4%) [TC621912]
A_44_P274374	-1.56	0.000236356	Rfxank	Rattus norvegicus regulatory factor X-associated ankyrin-containing protein (Rfxank), mRNA [NM_001013136]	NM_001013136
A_44_P274376	-1.41667	6.80178e-06	Rfxank	Rattus norvegicus regulatory factor X-associated ankyrin-containing protein (Rfxank), mRNA [NM_001013136]	NM_001013136
A_44_P274491	-1.55667	0.000232725	Large_predicted	Rattus norvegicus similar to mKIAA0609 protein (LOC361368), mRNA [XM_341645]
A_44_P274700	-1.28	0.000796851	RGD1304687_predicted	PREDICTED: Rattus norvegicus similar to CG17807-PA (predicted) (RGD1304687_predicted), mRNA [XM_345766]
A_44_P274976	-4.22333	0.00290032	DV717216	RVL7682 Wackym-Soares normalized rat vestibular cDNA library Rattus norvegicus cDNA 5', mRNA sequence [DV717216]	DV717216
A_44_P276338	-1.06	0.00464501	Mcm6	DNA replication licensing factor MCM6 (Intestinal DNA replication protein) (Fragment). [Source:Uniprot/SWISSPROT;Acc:Q62724] [ENSRNOT00000004969]
[truncated: 2,463 more rows]
